# Supplementary material for: Mapping the epigenomic landscape of human monocytes following innate immune activation reveals context-specific mechanisms driving endotoxin tolerance
Source: BMC Genomics. 2023 Oct 7;24:595. doi: 10.1186/s12864-023-09663-0 (PMC10559536; doi:10.1186/s12864-023-09663-0)
Supplement: Supplementary file 1 — Additional file 1: Table S1. Differentially expressed genes in different treatment conditions. [file 12864_2023_9663_MOESM1_ESM.xlsx]

## Sheet: Title
Table S1. Differentially expressed genes in different treatment conditions.

## Sheet: lps2vsUT
baseMean	log2FoldChange	lfcSE	stat	pvalue	padj	gene
36.3622	1.07642	0.22593	4.76439	1.89427e-06	1.148e-05	AL669831.4
33.366	1.10723	0.329379	3.36158	0.000774987	0.00291418	PLEKHN1
7.15747	2.10077	0.530594	3.95927	7.51793e-05	0.000348261	AL645608.7
93.631	3.29728	0.545262	6.04715	1.47429e-09	1.33679e-08	HES4
7509.04	4.04427	0.627005	6.45014	1.11747e-10	1.14119e-09	ISG15
5.4819	3.99874	0.637979	6.26782	3.66126e-10	3.54494e-09	AL645608.1
225.676	2.42514	0.370728	6.54155	6.08852e-11	6.42117e-10	AL390719.1
398.465	2.10033	0.275092	7.63501	2.25797e-14	3.30796e-13	TNFRSF18
825.688	3.68656	0.407711	9.04209	1.53707e-19	3.51198e-18	TNFRSF4
883.139	1.16042	0.151751	7.64688	2.05912e-14	3.03125e-13	B3GALT6
197.236	-1.08257	0.144121	-7.51157	5.84226e-14	8.2521e-13	CPTP
55.3905	-1.2581	0.262975	-4.78411	1.71743e-06	1.0489e-05	FNDC10
19.2575	-1.21929	0.387774	-3.14433	0.00166466	0.00581741	AL691432.4
2.29942	2.52409	0.881757	2.86257	0.00420219	0.0132507	AL354743.2
294.051	-1.33549	0.164972	-8.09529	5.71259e-16	9.81569e-15	TPRG1L
173.49	-1.1326	0.122541	-9.24262	2.40525e-20	5.90131e-19	DFFB
7.47588	1.50146	0.5001	3.00233	0.00267925	0.00883887	RNF207
1204.69	-1.06116	0.160194	-6.62424	3.49042e-11	3.77853e-10	ICMT
614.731	-1.14319	0.125581	-9.10321	8.77042e-20	2.03673e-18	ZBTB48
1016.45	4.99397	0.320349	15.5892	8.62601e-55	2.0164e-52	TNFRSF9
136.045	1.08632	0.2482	4.37677	1.20452e-05	6.44267e-05	ERRFI1
2.79619	-2.0509	0.846628	-2.42243	0.0154172	0.0409124	AL357552.2
373.875	3.13551	0.231064	13.5699	6.04205e-42	7.65038e-40	SPSB1
272.296	1.06677	0.122108	8.73631	2.40847e-18	4.98375e-17	SLC25A33
52.3542	-1.10537	0.259746	-4.25559	2.08494e-05	0.000106536	TMEM201
383.36	-1.41921	0.125724	-11.2883	1.49945e-29	7.83694e-28	NMNAT1
2810	1.4466	0.149281	9.69043	3.3113e-22	9.53153e-21	KIF1B
143.894	1.42652	0.268556	5.31181	1.08539e-07	7.8213e-07	CASZ1
1044.18	1.12964	0.249713	4.52376	6.07508e-06	3.41244e-05	FBXO6
3.9621	-1.9849	0.602907	-3.29221	0.000994017	0.00365826	AC254633.1
1330.52	-1.18221	0.140647	-8.40553	4.25936e-17	8.03238e-16	TMEM51
5.79172	-2.0277	0.600087	-3.37901	0.000727469	0.00275498	AL391094.1
12.0916	1.44472	0.335709	4.3035	1.68121e-05	8.76108e-05	AL031283.1
979.37	-1.60366	0.109441	-14.6532	1.28597e-48	2.18841e-46	DDI2
1504.39	1.2686	0.160673	7.89553	2.89082e-15	4.6586e-14	ZBTB17
18.3669	2.38551	0.477328	4.99763	5.80382e-07	3.77665e-06	ANO7L1
41.8812	-1.4484	0.286238	-5.06014	4.1895e-07	2.77976e-06	CPLANE2
162.522	-1.09001	0.294292	-3.70385	0.000212355	0.000902539	NBPF1
32.9491	1.48799	0.23032	6.46054	1.04333e-10	1.07061e-09	AL137127.1
74.4524	1.88027	0.353203	5.3235	1.0179e-07	7.36492e-07	NBL1
1.50946	-3.57625	1.27632	-2.80201	0.00507847	0.0156089	UBXN10
1389.7	-1.07827	0.118543	-9.096	9.37202e-20	2.16933e-18	PINK1
610.005	1.86953	0.282251	6.62364	3.5045e-11	3.78992e-10	ECE1
91.7648	-1.13839	0.209149	-5.44297	5.23997e-08	3.93174e-07	LINC00339
41.0611	-2.84273	0.410542	-6.92432	4.38062e-12	5.19625e-11	E2F2
921.607	-1.01901	0.11495	-8.86484	7.66123e-19	1.64616e-17	HMGCL
61.0866	-1.22938	0.390943	-3.14465	0.00166287	0.00581404	CNR2
11.1904	-1.19429	0.422465	-2.82697	0.00469912	0.0146033	BTBD6P1
4145.35	1.29105	0.136523	9.45668	3.17883e-21	8.38958e-20	PNRC2
9059.15	3.0009	0.173278	17.3185	3.41334e-67	1.29658e-64	CLIC4
57.6251	-2.41267	0.236151	-10.2166	1.67029e-24	5.69396e-23	PAQR7
400.248	-1.40929	0.106442	-13.24	5.15654e-40	5.59643e-38	PAFAH2
451.391	-2.23582	0.209385	-10.678	1.28954e-26	5.3368e-25	PDIK1L
444.708	-1.62304	0.186207	-8.71629	2.87455e-18	5.86265e-17	CEP85
375.462	-1.13315	0.135888	-8.33888	7.49991e-17	1.38009e-15	FAM76A
2814.96	1.08265	0.0987334	10.9654	5.60281e-28	2.59658e-26	STX12
206.261	-1.2233	0.184024	-6.64753	2.98052e-11	3.23313e-10	XKR8
6.70736	-1.7085	0.5085	-3.35987	0.000779782	0.00293014	AL353622.1
233.858	-3.72423	0.46327	-8.03901	9.05652e-16	1.53019e-14	RAB42
785.239	-1.14784	0.382266	-3.00273	0.00267569	0.00882849	SDC3
13.4543	-1.50679	0.309382	-4.87034	1.11408e-06	6.97227e-06	IQCC
3.78433	-1.79535	0.627328	-2.8619	0.00421109	0.0132748	ZBTB8A
3.95488	5.75739	1.11542	5.16162	2.44817e-07	1.67884e-06	TMEM54
7472.51	3.0166	0.181375	16.6318	4.10011e-62	1.32148e-59	RNF19B
5.32238	-1.46145	0.516035	-2.83207	0.00462481	0.0144052	AL662907.1
178.17	-1.76429	0.256668	-6.87382	6.25072e-12	7.27779e-11	ZNF362
4.76272	-1.92073	0.686264	-2.79882	0.00512901	0.0157506	AL513327.3
1875.62	-1.35216	0.121942	-11.0885	1.42584e-28	6.9886e-27	PHC2
6704.38	2.08348	0.0980957	21.2393	4.14385e-100	8.01346e-97	SFPQ
18.7959	-2.81001	0.392122	-7.16615	7.71375e-13	9.92061e-12	TFAP2E
1154.23	1.3535	0.128248	10.5538	4.87868e-26	1.93258e-24	ADPRHL2
2055.2	1.1287	0.120269	9.38478	6.30466e-21	1.62561e-19	STK40
3985.7	4.00374	0.270825	14.7835	1.87295e-49	3.23914e-47	ZC3H12A
2.92946	2.08561	0.744368	2.80186	0.00508095	0.0156143	AL929472.3
805.458	2.34517	0.204123	11.489	1.49802e-30	8.49757e-29	YRDC
2127.49	2.3522	0.200577	11.7272	9.25216e-32	5.67181e-30	C1orf122
2976.94	2.34064	0.257523	9.08902	9.99329e-20	2.30811e-18	MTF1
2.05921	2.40208	0.717602	3.34737	0.000815831	0.00305588	AL929472.2
10.777	1.16484	0.322505	3.61185	0.000304025	0.00124753	POU3F1
2013.93	1.49946	0.110136	13.6146	3.28026e-42	4.1783e-40	AKIRIN1
364.247	-1.19278	0.178307	-6.68947	2.23987e-11	2.45854e-10	TRIT1
1099.08	-1.33291	0.315324	-4.22711	2.36713e-05	0.000119661	MYCL
1369.09	5.23372	0.275296	19.0112	1.37706e-80	1.04618e-77	MFSD2A
16.3932	4.17548	0.433165	9.63949	5.44597e-22	1.53847e-20	AL663070.1
79.8225	-2.04193	0.259388	-7.87212	3.48687e-15	5.56435e-14	ZFP69
159.654	1.52871	0.353455	4.32506	1.52488e-05	7.99935e-05	HIVEP3
416.513	-1.10494	0.11208	-9.85851	6.29775e-23	1.89485e-21	ERMAP
723.742	-1.07832	0.0924185	-11.6678	1.86222e-31	1.11901e-29	KDM4A
4.78504	-1.8086	0.57155	-3.16438	0.00155416	0.00547263	ERI3-IT1
1540.15	-1.19596	0.0965844	-12.3825	3.2493e-35	2.45975e-33	RNF220
2052.56	2.57248	0.232141	11.0815	1.54202e-28	7.50616e-27	PLK3
244.933	2.50787	0.388367	6.45748	1.06461e-10	1.09034e-09	BTBD19
27.411	-1.29199	0.259287	-4.98285	6.26561e-07	4.05483e-06	MMACHC
2133.87	2.20561	0.150849	14.6213	2.05333e-48	3.43925e-46	MOB3C
90.6571	-1.45885	0.270464	-5.39387	6.89564e-08	5.09319e-07	CDKN2C
1391.49	1.19081	0.0846596	14.0658	6.15928e-45	8.85272e-43	RNF11
30.7565	6.49521	0.644205	10.0825	6.60089e-24	2.12749e-22	TTC39A
12.4868	1.06113	0.399686	2.6549	0.00793312	0.0231042	AL513218.2
5.23304	1.28557	0.45456	2.82817	0.00468143	0.0145632	PLA2G12AP1
33.8122	-1.66486	0.266516	-6.24676	4.19051e-10	4.03168e-09	ORC1
400.921	-1.45463	0.232984	-6.24347	4.2798e-10	4.11387e-09	COA7
1574.23	-1.66087	0.146015	-11.3746	5.59606e-30	3.05229e-28	ZYG11B
2.7913	-1.65642	0.66999	-2.4723	0.0134246	0.0364198	AC119428.2
326.682	-1.01202	0.141607	-7.14668	8.89036e-13	1.13515e-11	TCEANC2
68.0343	-1.39268	0.214544	-6.49137	8.50601e-11	8.82203e-10	CYB5RL
85.6129	-2.12036	0.182998	-11.5868	4.80832e-31	2.7946e-29	PARS2
51.8343	1.31531	0.285819	4.6019	4.1865e-06	2.41277e-05	AC093425.1
163.617	-1.25022	0.351069	-3.56119	0.000369182	0.00149018	NFIA
719.154	-1.21149	0.204897	-5.91269	3.36558e-09	2.91977e-08	ATG4C
46.0119	-1.37747	0.212529	-6.48134	9.09114e-11	9.38771e-10	EFCAB7
8.02783	1.18679	0.443088	2.67846	0.00739621	0.021722	CACHD1
6.67972	-1.89935	0.620966	-3.0587	0.00222298	0.00749995	SLC2A3P2
10.524	1.44052	0.448054	3.21507	0.00130413	0.00466948	MIR101-1
1122.74	2.14525	0.339843	6.31248	2.746e-10	2.68319e-09	AK4
4.90103	3.66558	0.860163	4.26149	2.03068e-05	0.000104063	RPS29P7
3797.64	3.6963	0.345295	10.7048	9.66779e-27	4.04829e-25	PDE4B
2799.32	1.0645	0.0941655	11.3045	1.24618e-29	6.61067e-28	MIER1
18.0635	1.66592	0.488773	3.40838	0.000653504	0.00249889	IL12RB2
4.51332	1.42236	0.5107	2.78512	0.00535081	0.0163491	RN7SL242P
745.372	-1.07141	0.164108	-6.52868	6.635e-11	6.96643e-10	FPGT
890.814	-1.11933	0.0882758	-12.68	7.63582e-37	6.47129e-35	AC118549.1
152.24	1.07768	0.183771	5.86424	4.51204e-09	3.85566e-08	AC138392.1
3023.69	1.0578	0.0745562	14.188	1.08735e-45	1.61749e-43	FUBP1
1052.62	2.8266	0.181535	15.5705	1.15455e-54	2.64082e-52	DNAJB4
3613.39	2.56283	0.415311	6.17086	6.79186e-10	6.40409e-09	IFI44
10.1455	3.41286	0.557818	6.11824	9.46135e-10	8.78106e-09	AC104837.2
2098.86	3.38996	0.36099	9.39073	5.95877e-21	1.54391e-19	MCOLN2
17.0548	1.56461	0.542017	2.88664	0.00389383	0.0123792	WDR63
26.2089	1.46336	0.297969	4.9111	9.0566e-07	5.76457e-06	AL078459.1
11.507	1.5298	0.335959	4.55353	5.2753e-06	2.98686e-05	AL049597.2
2.48028	4.29763	1.04189	4.12484	3.70998e-05	0.000181757	AC099062.1
1639.96	1.44571	0.165769	8.72126	2.75121e-18	5.62729e-17	GTF2B
1014.59	1.8727	0.13313	14.0668	6.07963e-45	8.79768e-43	RBMXL1
972.467	2.02567	0.581963	3.48076	0.000499994	0.0019562	GBP3
29129.6	5.27303	0.409273	12.8839	5.54732e-38	5.10833e-36	GBP1
110.479	2.47352	0.212044	11.6651	1.92088e-31	1.15101e-29	PTGES3P1
11663.1	3.42202	0.196641	17.4023	7.92042e-68	3.17893e-65	GBP2
5.40519	2.7455	0.932491	2.94427	0.00323723	0.0104813	GBP7
10771.9	3.93372	0.423859	9.28073	1.68321e-20	4.18285e-19	GBP4
6.37685	1.71225	0.561026	3.05199	0.00227327	0.0076478	AC099063.4
28146.8	4.12374	0.373682	11.0354	2.57804e-28	1.23236e-26	GBP5
3.47506	2.83693	1.06196	2.67142	0.00755319	0.0221311	AC099063.1
642.623	6.75366	0.65937	10.2426	1.27765e-24	4.41205e-23	GBP1P1
2.4778	-2.36575	0.774258	-3.0555	0.00224685	0.00756728	AL391497.1
9.80854	-1.47157	0.4152	-3.54425	0.000393736	0.0015794	HMGB3P9
571.32	2.64558	0.261274	10.1257	4.24966e-24	1.3972e-22	BCAR3
5.32028	2.07749	0.487755	4.2593	2.0507e-05	0.000104988	MIR760
10.7028	1.3229	0.316421	4.18081	2.9047e-05	0.000144908	AL049796.1
1949.51	1.16332	0.129703	8.9691	2.98934e-19	6.6101e-18	DNTTIP2
623.299	1.25752	0.208796	6.02274	1.71491e-09	1.54509e-08	GCLM
778.949	5.31721	0.430456	12.3525	4.72181e-35	3.5492e-33	F3
8.44135	-1.31962	0.478892	-2.75556	0.00585916	0.0177241	TMEM56-RWDD3
2.77595	-1.92831	0.739844	-2.60637	0.00915087	0.0261285	AC118553.1
33.9658	1.79809	0.273013	6.58611	4.51492e-11	4.80928e-10	AC118553.2
349.908	1.35996	0.156728	8.67725	4.05436e-18	8.12095e-17	MFSD14A
109.835	-1.45593	0.142037	-10.2504	1.179e-24	4.08463e-23	SASS6
559.378	-1.18665	0.152023	-7.80573	5.91591e-15	9.24638e-14	DBT
24.3726	-1.02721	0.272529	-3.76917	0.000163792	0.000710188	EXTL2
294.613	-1.08129	0.192386	-5.62042	1.90496e-08	1.50865e-07	PRMT6
198.874	-1.06633	0.185864	-5.73717	9.62739e-09	7.87972e-08	HENMT1
98.5058	-1.39985	0.186091	-7.52237	5.37912e-14	7.60803e-13	GPSM2
1048.26	1.43599	0.16333	8.79193	1.47014e-18	3.08107e-17	TAF13
27.298	-2.09675	0.383904	-5.46166	4.71692e-08	3.56442e-07	PSRC1
175.463	2.43028	0.382471	6.35415	2.09586e-10	2.0775e-09	CSF1
41.8592	-1.38381	0.334783	-4.13344	3.57367e-05	0.000175442	AL355488.1
98.7106	1.70425	0.304985	5.588	2.29706e-08	1.80173e-07	AL365361.1
163.088	2.6541	0.240654	11.0287	2.7798e-28	1.32286e-26	KCNA3
3.76243	1.71288	0.522313	3.2794	0.00104027	0.00381398	AL355816.1
26.4058	1.02666	0.427345	2.40242	0.0162872	0.0428735	AL355816.2
404.066	1.69364	0.511474	3.3113	0.000928645	0.00344149	CHI3L2
572.846	-1.00777	0.271064	-3.71782	0.000200947	0.000858687	C1orf162
96.1179	-5.59924	0.763128	-7.33722	2.1807e-13	2.92668e-12	ADORA3
125.304	-2.21229	0.325572	-6.79507	1.08256e-11	1.22777e-10	INKA2
6.23528	-2.17348	0.668436	-3.25159	0.00114761	0.00416019	BCL2L15
512.548	-1.12628	0.104907	-10.736	6.89966e-27	2.92953e-25	AP4B1
44.5401	-1.4182	0.20647	-6.86879	6.47484e-12	7.50588e-11	VANGL1
333.421	-1.3375	0.148771	-8.99028	2.46605e-19	5.49873e-18	SLC22A15
5838.51	1.04079	0.110098	9.45329	3.28356e-21	8.64453e-20	ATP1A1
24.5492	-1.02511	0.23459	-4.36982	1.24349e-05	6.63613e-05	ATP1A1-AS1
1503.37	1.86864	0.148315	12.5991	2.13571e-36	1.76088e-34	CD58
77.8202	1.43419	0.280177	5.11886	3.07386e-07	2.07842e-06	NAP1L4P1
39.869	1.26285	0.329261	3.83539	0.000125363	0.000554643	PNRC2P1
512.94	-1.14496	0.169317	-6.76221	1.35899e-11	1.5239e-10	WDR3
11.2077	1.96774	0.575432	3.41959	0.000627163	0.00240509	LINC00622
1940.46	3.70957	0.212438	17.4619	2.79704e-68	1.1442e-65	ZNF697
6872.82	1.07572	0.130282	8.25688	1.49528e-16	2.67966e-15	SEC22B
45.1206	1.51335	0.552137	2.74089	0.00612726	0.0184512	AC244669.2
430.049	1.07102	0.296048	3.61771	0.000297217	0.00122078	RF00003
108.487	1.11468	0.417943	2.66706	0.00765171	0.0223797	LINC00623
17.0396	1.29753	0.352245	3.68359	0.000229973	0.000969671	RNVU1-4
573.985	1.28545	0.47412	2.71122	0.00670358	0.0199327	FCGR1B
3.19219	2.84177	1.16049	2.44877	0.0143345	0.038476	AC244453.3
27.8361	2.15573	0.506188	4.25877	2.05558e-05	0.000105213	FAM72B
1.60798	2.71498	0.934982	2.90378	0.00368687	0.0117776	AL592494.1
13824.1	-1.54947	0.284345	-5.44926	5.05796e-08	3.80591e-07	TXNIP
45.5251	1.08797	0.264407	4.11475	3.87594e-05	0.000189016	RNVU1-7
2.17136	1.80052	0.712704	2.52632	0.0115265	0.0320259	RNU1-120P
643.636	1.43472	0.367087	3.9084	9.29076e-05	0.000422203	NBPF9
13.1438	3.9499	0.925389	4.26837	1.96907e-05	0.000101198	AC239804.2
40.1411	1.10019	0.278856	3.94536	7.96786e-05	0.000367343	AC245297.3
2191.47	1.30129	0.287946	4.5192	6.20745e-06	3.47944e-05	AC245297.1
359.253	-1.26412	0.157493	-8.02652	1.00281e-15	1.6863e-14	RPRD2
22.745	1.62135	0.425138	3.81371	0.000136895	0.000602159	AL356356.1
120.282	1.78323	0.268352	6.6451	3.03013e-11	3.28526e-10	ADAMTSL4-AS1
10.3846	1.7303	0.415751	4.16187	3.15655e-05	0.000156409	RN7SL473P
20.3817	1.92517	0.325462	5.91518	3.31514e-09	2.87835e-08	RN7SL600P
23124.3	1.88806	0.153016	12.3389	5.58852e-35	4.18588e-33	MCL1
184.045	-1.47296	0.14065	-10.4725	1.15552e-25	4.45293e-24	MINDY1
298.1	-1.02624	0.106351	-9.64956	4.93687e-22	1.39836e-20	PRUNE1
7.17515	-1.28429	0.469731	-2.73411	0.006255	0.0187906	BNIPL
6046.65	1.30373	0.0915698	14.2375	5.35939e-46	8.14321e-44	CDC42SE1
35.7128	1.62261	0.205397	7.89987	2.79194e-15	4.50609e-14	MLLT11
978.371	-2.30535	0.189884	-12.1408	6.41954e-34	4.55188e-32	TNFAIP8L2
11.7616	1.95364	0.561811	3.47739	0.000506321	0.00197768	CGN
5.77831	-1.6063	0.546747	-2.93793	0.00330415	0.0106769	TDRKH-AS1
30.0613	2.56356	0.380236	6.74202	1.56195e-11	1.74322e-10	TCHH
15.407	4.80274	0.790138	6.07835	1.21424e-09	1.11285e-08	S100A3
6.37057	1.90201	0.728231	2.61182	0.00900607	0.0257739	AL358472.6
23.5044	1.98182	0.300551	6.59397	4.28211e-11	4.57964e-10	IL6R-AS1
6672.22	1.1613	0.118578	9.79349	1.20073e-22	3.55244e-21	IL6R
4.65022	-1.13051	0.471213	-2.39915	0.016433	0.043204	SHE
11.6143	2.25729	0.419215	5.38458	7.2616e-08	5.35606e-07	AL592078.1
379.172	-1.30827	0.147636	-8.86141	7.90058e-19	1.69416e-17	PYGO2
2539.62	-1.34405	0.156141	-8.60794	7.43872e-18	1.46651e-16	ZBTB7B
3.84909	-1.76687	0.710603	-2.48644	0.012903	0.0352203	DCST1-AS1
51.6515	-2.95625	0.29398	-10.0559	8.64841e-24	2.7748e-22	EFNA4
7.42872	-1.46232	0.588471	-2.48496	0.0129567	0.0353444	EFNA3
2.93097	2.8254	0.699085	4.04157	5.30953e-05	0.000252277	EFNA1
52.4533	-1.05104	0.389493	-2.69848	0.0069656	0.0206214	FAM189B
39.5421	1.30387	0.197128	6.61436	3.73172e-11	4.02338e-10	ASH1L-AS1
6297.6	1.21829	0.0780813	15.6028	6.96468e-55	1.64614e-52	ARHGEF2
6.91533	2.11123	0.488423	4.32255	1.54238e-05	8.07716e-05	MIR6738
42.6032	2.25584	0.37059	6.08716	1.14932e-09	1.05609e-08	AL355388.2
172.288	4.37166	0.388776	11.2447	2.46003e-29	1.26706e-27	C1orf61
5.23586	3.73733	0.789073	4.73636	2.17596e-06	1.30754e-05	MIR9-1
592.386	-1.09333	0.173149	-6.31443	2.71165e-10	2.65206e-09	MEF2D
6.5978	2.27679	0.53723	4.23802	2.25498e-05	0.000114427	MIR765
140.245	2.14989	0.45773	4.69685	2.64207e-06	1.56727e-05	ETV3L
6270.27	3.75011	0.199221	18.8239	4.8114e-79	3.4116e-76	ETV3
187.178	-2.62203	0.291199	-9.00423	2.17182e-19	4.88877e-18	CD1D
274.52	2.31109	0.432467	5.34396	9.09385e-08	6.6339e-07	AIM2
4088.98	-1.56639	0.200792	-7.80109	6.13761e-15	9.58585e-14	SLAMF8
6.10973	-2.11402	0.675581	-3.12919	0.0017529	0.00607588	AL590560.1
457.145	3.05454	0.444643	6.86965	6.43602e-12	7.47309e-11	SLAMF1
34.0366	4.65594	0.56822	8.19391	2.5288e-16	4.45303e-15	AL121985.1
16579.9	3.70058	0.385944	9.58839	8.94699e-22	2.47169e-20	SLAMF7
127.1	1.41042	0.218663	6.45019	1.1171e-10	1.14119e-09	AL354714.2
2458.44	-1.15791	0.145737	-7.94521	1.93861e-15	3.17216e-14	USF1
6018.64	-1.27965	0.132696	-9.64352	5.23606e-22	1.48114e-20	ARHGAP30
129.731	-3.24001	0.3829	-8.46176	2.6338e-17	5.03379e-16	NECTIN4
164.757	-1.56614	0.155133	-10.0955	5.78332e-24	1.88685e-22	USP21
10.3624	1.73659	0.559193	3.10552	0.00189944	0.00653061	ADAMTS4
304.611	-1.22947	0.189574	-6.48545	8.84671e-11	9.14862e-10	TOMM40L
9.91971	1.30492	0.522884	2.49562	0.0125737	0.0344675	AL590385.2
20.6581	1.2806	0.269555	4.75077	2.02642e-06	1.22321e-05	AL391825.1
843.42	1.68907	0.185218	9.11932	7.55952e-20	1.76322e-18	UAP1
4.07277	2.18991	0.60907	3.59549	0.000323779	0.00132323	AL596325.2
12.8316	1.30387	0.357955	3.64255	0.000269948	0.00112024	DDR2
277.731	-1.28782	0.182912	-7.04067	1.91314e-12	2.3647e-11	UCK2
29.6668	1.00607	0.229588	4.38209	1.17548e-05	6.30164e-05	AL596087.1
166.182	-1.53885	0.180027	-8.54788	1.25371e-17	2.44444e-16	TADA1
15.3485	6.60842	0.937268	7.05073	1.77988e-12	2.20767e-11	Z99943.1
892.002	1.04484	0.163149	6.4042	1.51159e-10	1.51601e-09	BLZF1
24.3644	1.69892	0.460307	3.69083	0.000223522	0.000945278	FASLG
33.4518	3.21354	0.430902	7.4577	8.80472e-14	1.22816e-12	TNFSF18
2.63626	-1.85369	0.772782	-2.39873	0.0164522	0.0432436	AL645568.2
16.7412	-1.09621	0.31434	-3.48734	0.000487853	0.00191575	GAS5-AS1
2428.18	1.14994	0.0598758	19.2055	3.3298e-82	3.07963e-79	RC3H1
3.8844	1.76515	0.724603	2.43602	0.0148497	0.0396639	RABGAP1L-IT1
6468.41	3.75592	0.288121	13.0359	7.64812e-39	7.63806e-37	ABL2
19.934	1.68593	0.266718	6.32103	2.59826e-10	2.54467e-09	AL353708.1
5.54012	2.85264	0.596138	4.78519	1.70824e-06	1.04359e-05	LHX4
20.5069	-2.06207	0.368318	-5.59862	2.16069e-08	1.69979e-07	AL162431.2
31.6441	-1.51104	0.272312	-5.54894	2.8741e-08	2.22644e-07	KIAA1614-AS1
1825.17	-1.28786	0.179839	-7.16116	7.99974e-13	1.02636e-11	STX6
7192.16	1.79885	0.160112	11.235	2.74535e-29	1.41061e-27	IER5
1064.24	-1.43931	0.174466	-8.24979	1.58668e-16	2.83867e-15	RNASEL
163.288	2.08788	0.290625	7.1841	6.76498e-13	8.73208e-12	RGS16
7.28885	3.53185	0.6419	5.50219	3.75103e-08	2.86506e-07	LINC01686
15.3589	1.44429	0.316228	4.56724	4.94182e-06	2.81377e-05	SMG7-AS1
480.928	1.08978	0.257651	4.22967	2.34031e-05	0.000118503	SMG7
22910.1	1.12215	0.115869	9.68463	3.50481e-22	1.00613e-20	NCF2
4.7459	2.90122	0.683	4.24776	2.15923e-05	0.000109962	AL078645.1
5556	2.31971	0.27603	8.40384	4.32113e-17	8.14164e-16	FAM129A
6.21729	4.00568	0.65463	6.11899	9.41696e-10	8.74367e-09	RNU7-13P
12079.3	6.89085	0.682935	10.0901	6.11311e-24	1.98531e-22	PTGS2
23.0544	3.26489	0.573618	5.69176	1.2574e-08	1.01856e-07	PACERR
269.647	-2.95069	0.535972	-5.5053	3.68537e-08	2.81997e-07	RGS18
347.847	1.41938	0.452499	3.13677	0.0017082	0.00595003	RGS1
3.76956	-1.70386	0.641237	-2.65714	0.00788064	0.022972	ZNF101P2
6.25715	3.92586	0.991528	3.9594	7.5137e-05	0.000348141	NR5A2
1531.63	1.0862	0.18234	5.95703	2.56857e-09	2.26247e-08	ZNF281
966.698	2.45293	0.508297	4.82579	1.39452e-06	8.60329e-06	LAD1
13.4352	5.02572	0.9161	5.486	4.11143e-08	3.1291e-07	AC119427.1
97.9685	-1.45599	0.425224	-3.42405	0.000616952	0.0023702	PHLDA3
23.1281	-1.06403	0.299375	-3.55417	0.000379167	0.00152681	UBE2T
6.50738	-1.2094	0.482743	-2.50526	0.0122361	0.0337027	AC099336.1
24.4984	1.33483	0.405658	3.29054	0.000999961	0.0036795	LINC01353
36.4397	1.04306	0.32483	3.2111	0.0013223	0.00472739	LINC01136
4559.44	1.3823	0.130439	10.5973	3.06807e-26	1.2384e-24	BTG2
7116.43	3.0329	0.190568	15.915	4.98488e-57	1.32548e-54	PPP1R15B
855.542	-1.1452	0.197101	-5.8102	6.23993e-09	5.2444e-08	DSTYK
31.1334	-1.89571	0.31755	-5.96979	2.37561e-09	2.10033e-08	SLC45A3
21.6307	4.22298	0.882101	4.78741	1.68947e-06	1.03301e-05	SLC26A9
1791.91	2.08975	0.285888	7.30969	2.67753e-13	3.57257e-12	RAB7B
48.7897	1.35028	0.274501	4.91902	8.69767e-07	5.54275e-06	FAM72A
10.9048	7.2873	0.896179	8.13153	4.23919e-16	7.35531e-15	C1orf147
4050.77	1.50665	0.109434	13.7678	3.98378e-43	5.39764e-41	RASSF5
8.07239	3.59152	0.463736	7.74476	9.57649e-15	1.46029e-13	AC244034.1
19.431	5.39272	0.589881	9.14204	6.12827e-20	1.44684e-18	AC244034.3
297.667	4.40978	0.499029	8.83673	9.85631e-19	2.09036e-17	DYRK3
2185.44	1.72401	0.164588	10.4747	1.12882e-25	4.35793e-24	MAPKAPK2
1316.27	2.99344	0.359323	8.33079	8.03081e-17	1.47395e-15	IL10
73.4559	2.43819	0.390441	6.24471	4.24592e-10	4.08315e-09	IL19
6.13305	6.4377	1.2669	5.08146	3.74546e-07	2.49995e-06	IL20
29.7577	3.9847	0.698101	5.70792	1.14367e-08	9.29267e-08	FCAMR
11.8372	1.83192	0.53845	3.40221	0.000668436	0.0025514	CR1L
1.29833	4.74688	1.53449	3.09345	0.00197844	0.00676722	CDCA4P3
2.62671	1.89329	0.613348	3.08682	0.00202309	0.0069011	CD34
17.7104	3.17677	0.566451	5.6082	2.04446e-08	1.61193e-07	CAMK1G
1386.39	3.65792	0.287793	12.7102	5.18688e-37	4.46702e-35	LAMB3
4413.57	6.60228	0.65464	10.0854	6.41347e-24	2.07969e-22	G0S2
862.011	1.42236	0.476651	2.98407	0.00284443	0.00933314	HSD11B1
370.975	-1.1945	0.109691	-10.8897	1.29068e-27	5.80451e-26	RCOR3
6689.69	-1.25541	0.168518	-7.44969	9.35578e-14	1.29991e-12	SLC30A1
5.22014	-1.77546	0.644529	-2.75466	0.00587527	0.0177628	AL360091.2
804.064	-1.47878	0.166811	-8.86496	7.65296e-19	1.64604e-17	TMEM206
55.3531	1.76476	0.271403	6.50238	7.90576e-11	8.23561e-10	AC092803.2
20.4369	1.21897	0.343378	3.54993	0.000385333	0.0015492	AC092803.5
2440.87	2.21784	0.424144	5.22898	1.70445e-07	1.19581e-06	ATF3
12.5862	3.00475	0.723404	4.15362	3.27254e-05	0.000161704	FAM71A
11.2872	2.12008	0.451723	4.69331	2.68813e-06	1.59281e-05	AL590648.3
71.6622	4.27953	0.409448	10.452	1.43538e-25	5.49162e-24	BATF3
3.90992	-1.78326	0.632305	-2.82025	0.00479868	0.0148801	AC096642.1
52.9561	1.11513	0.455309	2.44916	0.0143188	0.0384438	C1orf115
18.523	-1.1503	0.31305	-3.6745	0.000238314	0.00100067	MARC1
9.84874	1.08009	0.357284	3.02306	0.00250232	0.00832098	HLX-AS1
858.988	1.88034	0.167701	11.2124	3.54352e-29	1.79471e-27	HLX
1042.81	-1.47764	0.19857	-7.44145	9.95889e-14	1.37741e-12	DUSP10
19.9384	1.05515	0.298224	3.53812	0.00040299	0.00161287	AL592148.3
340.117	1.15367	0.155448	7.42157	1.15743e-13	1.58947e-12	AIDA
60.837	-2.16586	0.25779	-8.40163	4.40312e-17	8.27414e-16	DISP1
351.492	-1.67119	0.220918	-7.56473	3.88678e-14	5.56765e-13	TLR5
2414.87	2.89496	0.135096	21.4289	7.18144e-102	1.52764e-98	TP53BP2
21.7489	-1.03325	0.32236	-3.20528	0.0013493	0.00481907	AC138393.3
78.9541	1.55442	0.476706	3.26075	0.00111119	0.00403919	ENAH
97.1284	-1.64789	0.210675	-7.82195	5.20112e-15	8.17726e-14	LIN9
8.83707	2.51762	0.615807	4.08833	4.34481e-05	0.000209956	STUM
18.245	1.07078	0.33455	3.20065	0.00137117	0.00488814	ITPKB-IT1
799.416	-1.2394	0.153042	-8.09842	5.56765e-16	9.58213e-15	COQ8A
325.024	-1.00639	0.0964149	-10.4382	1.66004e-25	6.31705e-24	SNAP47
37.4917	-1.64254	0.277387	-5.92149	3.19039e-09	2.77777e-08	AL136379.1
218.277	-1.13996	0.1235	-9.23046	2.69462e-20	6.56586e-19	C1orf35
11.4124	-1.22747	0.379357	-3.23565	0.00121368	0.00437582	AL353593.1
3112	1.61631	0.261618	6.17814	6.4863e-10	6.14048e-09	RHOU
1384.61	-1.92419	0.218584	-8.80298	1.33229e-18	2.80043e-17	CCSAP
90.1394	-1.08825	0.40152	-2.71033	0.00672165	0.0199753	FAM89A
4.12612	-1.36118	0.565554	-2.40681	0.0160923	0.0424341	TSNAX-DISC1
79.589	-1.37122	0.252375	-5.43327	5.53301e-08	4.13702e-07	MAP10
5268.88	-1.90612	0.179085	-10.6437	1.86663e-26	7.65067e-25	IRF2BP2
156.76	1.19732	0.272893	4.38751	1.14653e-05	6.16508e-05	AL391832.3
3.19817	3.27024	0.751789	4.34994	1.36174e-05	7.21289e-05	GNG4
1162.8	1.48854	0.17994	8.27244	1.31244e-16	2.37199e-15	GPR137B
6.73278	-1.16305	0.491075	-2.36838	0.0178663	0.0463535	RPSAP21
5542.65	3.65084	0.27014	13.5146	1.28193e-41	1.55824e-39	KMO
1521.56	2.26172	0.199651	11.3284	9.49623e-30	5.06275e-28	CHML
3462.04	1.12139	0.128387	8.73443	2.44897e-18	5.05281e-17	CEP170
4.5096	1.67628	0.63793	2.62768	0.00859687	0.0247761	AL662889.1
10.1374	1.06401	0.35652	2.98443	0.0028411	0.00932509	BX323046.1
5.70096	-1.58737	0.536497	-2.95877	0.00308867	0.0100539	AL591848.4
2.88355	-1.64917	0.694211	-2.3756	0.0175204	0.0456509	LINC01341
6459.42	2.44948	0.18975	12.909	4.00629e-38	3.7378e-36	NLRP3
14.0334	-1.35852	0.347267	-3.91203	9.15254e-05	0.000416633	TRIM58
1219.04	-2.01092	0.0964068	-20.8587	1.2703e-96	2.25182e-93	SH3BP5L
247.838	-1.46768	0.143142	-10.2533	1.14389e-24	3.96945e-23	PGBD2
3353.28	2.19554	0.503247	4.36276	1.28435e-05	6.84042e-05	CMPK2
10799.5	2.86939	0.751353	3.81896	0.000134014	0.000590219	RSAD2
39.0006	2.61956	0.391862	6.68489	2.31103e-11	2.53403e-10	LINC00299
2310.31	1.32539	0.208847	6.34619	2.20705e-10	2.18316e-09	ID2
142.844	1.79564	0.359148	4.99974	5.74088e-07	3.74027e-06	ASAP2
4865.26	1.79353	0.0971126	18.4686	3.69711e-76	2.31308e-73	ADAM17
34.8711	2.38313	0.415421	5.73667	9.65581e-09	7.89724e-08	GRHL1
10.252	1.68079	0.422293	3.98016	6.88693e-05	0.000321362	AC104623.2
2021.99	1.64021	0.169502	9.67662	3.79047e-22	1.08084e-20	FAM49A
13.9591	1.33224	0.37081	3.59277	0.000327178	0.00133635	AC013400.1
247.418	-1.08225	0.149855	-7.22202	5.12197e-13	6.68843e-12	LDAH
218.944	-1.09806	0.136416	-8.04938	8.32118e-16	1.41267e-14	WDCP
6.0526	1.07943	0.427716	2.52369	0.0116129	0.0322367	RF00602
9.01964	1.60266	0.407393	3.93393	8.35697e-05	0.000383703	RNU6-942P
3.0577	1.79863	0.754618	2.3835	0.0171488	0.0448088	SMARCE1P6
11.1191	-1.80828	0.482127	-3.75063	0.000176394	0.00076049	UCN
3.10296	4.35669	1.00683	4.32714	1.51061e-05	7.93031e-05	FNDC4
19.9876	4.59566	0.794045	5.78766	7.13744e-09	5.96103e-08	GCKR
45.0623	-2.29428	0.288348	-7.95662	1.76801e-15	2.90643e-14	CCDC121
312.456	4.61848	0.425393	10.857	1.84787e-27	8.17212e-26	RBKS
9512.03	1.58258	0.232892	6.79531	1.08078e-11	1.22681e-10	FOSL2
28.0494	1.3278	0.448694	2.95924	0.00308397	0.0100417	AC104695.4
4.55005	1.54977	0.628132	2.46727	0.0136148	0.0368324	AC104695.1
5.57667	-2.26336	0.721871	-3.13541	0.00171612	0.0059747	ALK
7.5802	-1.32325	0.481785	-2.74655	0.00602255	0.0181591	AL121652.1
1625.16	-2.02771	0.224892	-9.01639	1.94395e-19	4.39911e-18	NLRC4
599.075	-1.11868	0.319863	-3.49738	0.000469859	0.00185124	RASGRP3
14.4587	2.67966	0.506557	5.28995	1.2235e-07	8.75422e-07	CRIM1-DT
5868.69	1.87909	0.360272	5.21575	1.83079e-07	1.27897e-06	CRIM1
455.966	-1.49064	0.147493	-10.1065	5.16863e-24	1.69671e-22	GPATCH11
11.7587	-1.06927	0.385578	-2.77317	0.00555123	0.0168863	AC007390.2
623.159	1.08585	0.225113	4.82359	1.40996e-06	8.68847e-06	CDC42EP3
22.6836	-1.21336	0.314538	-3.85759	0.000114512	0.000510348	RMDN2-AS1
224.475	-1.82836	0.182274	-10.0309	1.11543e-23	3.54919e-22	GEMIN6
6.86813	-1.38079	0.538488	-2.5642	0.0103413	0.0291403	AC019171.1
2462.45	1.51359	0.128205	11.806	3.6336e-32	2.28006e-30	EML4
38.9381	-1.44276	0.436321	-3.30666	0.00094416	0.00349168	AC010883.2
11.4413	-2.09208	0.463424	-4.51439	6.34983e-06	3.5527e-05	AC073283.1
4623.65	-1.37322	0.245581	-5.59171	2.24838e-08	1.76486e-07	FOXN2
15.6339	1.00208	0.32774	3.05753	0.00223167	0.00752331	GPR75
3.40756	-1.46398	0.554657	-2.63943	0.00830444	0.024031	AC008280.3
973.325	1.54825	0.270026	5.7337	9.82633e-09	8.0271e-08	PNPT1
445.316	2.21188	0.296291	7.46524	8.31449e-14	1.16206e-12	BCL11A
4269.88	2.68975	0.175671	15.3113	6.42874e-53	1.34071e-50	REL
5.90032	1.84286	0.424583	4.34041	1.42218e-05	7.49941e-05	RNU4-51P
23.9532	-1.24963	0.254468	-4.91076	9.07245e-07	5.77293e-06	C2orf74
1378.69	1.23147	0.25125	4.90138	9.51682e-07	6.02505e-06	B3GNT2
19.6923	3.80567	0.313598	12.1355	6.84869e-34	4.84005e-32	AC012368.2
7466.78	4.43393	0.12669	34.9982	2.39482e-268	5.09426e-264	PELI1
33.7209	1.70702	0.353813	4.82463	1.40261e-06	8.64572e-06	AC012368.1
5.35203	3.24893	0.492739	6.59362	4.29241e-11	4.58834e-10	LINC00309
6.91087	2.61856	0.510229	5.13212	2.86495e-07	1.94458e-06	LGALSL
64.0095	2.20505	0.20474	10.77	4.76993e-27	2.04157e-25	AC008074.2
299.599	-1.42661	0.169417	-8.4207	3.74248e-17	7.08275e-16	CEP68
236.482	2.88033	0.213279	13.505	1.46131e-41	1.76619e-39	SPRED2
3.31396	2.86107	0.694932	4.11705	3.83753e-05	0.000187358	AC012370.1
3.08602	1.99528	0.531287	3.75557	0.000172946	0.000746685	AC007389.1
249.001	-1.22749	0.145318	-8.44696	2.98985e-17	5.69384e-16	ETAA1
51.7334	-1.50412	0.221861	-6.77956	1.20544e-11	1.36105e-10	WDR92
27202.3	3.45525	0.13024	26.5299	4.38474e-155	4.66361e-151	PLEK
6.79487	1.86137	0.577957	3.22059	0.00127925	0.00458967	LINC01890
45.1266	3.88862	0.286719	13.5624	6.68708e-42	8.36751e-40	LINC01888
9.53169	2.89036	0.935604	3.08929	0.00200634	0.00685273	BMP10
4511.35	1.03251	0.264182	3.90831	9.29455e-05	0.000422285	MXD1
237.466	-1.06477	0.184212	-5.78012	7.46488e-09	6.21498e-08	SPR
25.5486	-1.12266	0.319757	-3.51099	0.000446434	0.0017691	RAB11FIP5
5.038	3.36337	0.591137	5.68967	1.27288e-08	1.03032e-07	EGR4
4.05922	1.16847	0.494296	2.36392	0.0180829	0.0468014	BOLA3-AS1
330.014	-1.11709	0.103454	-10.798	3.51924e-27	1.51541e-25	HTRA2
1407.24	-1.94744	0.125903	-15.4678	5.7259e-54	1.28212e-51	DOK1
3.24312	3.10082	1.10296	2.81137	0.00493304	0.0152191	TCF7L1
45.4623	-1.67584	0.536284	-3.12491	0.00177857	0.00615535	ATOH8
1520.83	-1.16678	0.214984	-5.42729	5.72157e-08	4.26302e-07	KDM3A
2249.61	-1.10168	0.122182	-9.0167	1.93841e-19	4.39125e-18	RMND5A
17.8267	2.62541	0.388791	6.75274	1.45078e-11	1.62341e-10	RGPD1
7.58311	-1.18878	0.440753	-2.69715	0.0069936	0.0206924	PLGLB1
16.488	2.36986	0.486591	4.87035	1.11403e-06	6.97227e-06	LINC01943
258.237	3.32589	0.3044	10.9261	8.65093e-28	3.97457e-26	CYTOR
4.24391	-2.57527	0.739933	-3.48041	0.000500655	0.00195843	AC133644.3
117.999	3.08888	0.348961	8.85165	8.62341e-19	1.84174e-17	RGPD2
26.9089	1.77793	0.408569	4.35161	1.35144e-05	7.16723e-05	RNU2-63P
150.661	-1.63168	0.126389	-12.91	3.95472e-38	3.70594e-36	ZNF2
39.1927	-1.24876	0.233563	-5.34656	8.96415e-08	6.54601e-07	AC092835.1
2.42645	3.57171	0.966179	3.69674	0.000218389	0.000926152	ADRA2B
66.722	4.68238	0.438951	10.6672	1.44904e-26	5.97363e-25	ASTL
5672.04	4.44381	0.228286	19.4659	2.13536e-84	2.27117e-81	DUSP2
6.74259	2.10061	0.532323	3.94611	7.94296e-05	0.000366434	AC012307.1
375.321	6.06528	0.749608	8.09126	5.90489e-16	1.01297e-14	NEURL3
6.20065	1.68769	0.480852	3.50979	0.000448465	0.00177616	AC013270.1
1317.49	1.26961	0.233778	5.43086	5.60837e-08	4.18454e-07	ARID5A
2.95862	1.7823	0.691565	2.5772	0.00996056	0.0282035	RNU7-96P
122.218	-1.59488	0.364275	-4.37822	1.19652e-05	6.40634e-05	LINC02611
55.4908	-3.06973	0.322021	-9.53272	1.53222e-21	4.18401e-20	KIAA1211L
20.1063	-1.30267	0.307021	-4.24293	2.20619e-05	0.000112139	AC019097.1
27.9289	-1.54368	0.35213	-4.38383	1.1661e-05	6.26237e-05	TBC1D8-AS1
23.4904	2.43091	0.577529	4.20917	2.56315e-05	0.000128836	RFX8
2949.06	1.58781	0.261675	6.06786	1.29623e-09	1.18544e-08	MAP4K4
129.916	-2.23916	0.468291	-4.78156	1.73941e-06	1.0605e-05	LINC01127
2262.58	1.55509	0.467688	3.32506	0.000883999	0.00328921	IL1R1
40.1693	2.27386	0.348744	6.52013	7.02463e-11	7.35012e-10	IL18R1
44.266	1.4368	0.445939	3.22196	0.00127318	0.0045733	IL18RAP
220.095	-1.23788	0.119123	-10.3916	2.70755e-25	1.01579e-23	MFSD9
2.3699	-2.14347	0.879825	-2.43625	0.0148406	0.0396469	AC012360.2
664.526	-1.17729	0.091061	-12.9285	3.10638e-38	2.93684e-36	TGFBRAP1
5.14169	4.07109	0.654174	6.22325	4.86966e-10	4.65981e-09	FHL2
2.05579	-2.21865	0.911072	-2.43521	0.014883	0.0397379	AC108058.1
716.716	1.55239	0.208302	7.45262	9.15069e-14	1.27437e-12	NCK2
1146.91	1.77543	0.187559	9.46602	2.90712e-21	7.69157e-20	UXS1
136.699	2.19236	0.29645	7.39538	1.41008e-13	1.91785e-12	MIR4435-2HG
2.81378	2.67693	0.946578	2.82801	0.00468381	0.0145685	AC017002.3
14.1795	3.04152	0.592821	5.13059	2.88832e-07	1.95919e-06	AC017002.1
1285.04	-1.54022	0.40186	-3.83271	0.000126737	0.000560257	MERTK
2.06151	-2.94403	1.08536	-2.71249	0.00667803	0.0198678	RN7SL297P
348.383	-1.14679	0.181803	-6.30789	2.82863e-10	2.76266e-09	POLR1B
5.08313	2.12893	0.477554	4.45799	8.2732e-06	4.55336e-05	CKAP2L
5099.9	7.75493	0.734633	10.5562	4.75575e-26	1.89092e-24	IL1A
4.07166	6.72394	1.01054	6.65382	2.85586e-11	3.109e-10	AC079753.2
43147.7	7.63911	0.651574	11.7241	9.59238e-32	5.86348e-30	IL1B
15.5063	3.72402	0.486313	7.65765	1.89369e-14	2.80129e-13	AC079753.1
30.8471	7.17059	0.926954	7.73565	1.02878e-14	1.56652e-13	IL36G
16.6885	3.26698	1.14993	2.84103	0.00449674	0.0140524	IL36RN
3726.59	3.93613	0.42421	9.27873	1.71505e-20	4.25701e-19	IL1RN
4.51397	4.40225	0.750298	5.86733	4.42866e-09	3.791e-08	AC016745.2
812.149	1.00539	0.148212	6.78344	1.17348e-11	1.32778e-10	CBWD2
4.35993	1.50957	0.616979	2.44671	0.0144165	0.0386621	FOXD4L1
26966.8	1.3005	0.141139	9.21438	3.13083e-20	7.59396e-19	ACTR3
28.5634	1.2449	0.289546	4.2995	1.71185e-05	8.90328e-05	AC110769.3
23.077	-1.07445	0.375604	-2.86059	0.00422851	0.0133238	AC009303.4
37.2286	-2.1838	0.616535	-3.54205	0.000397034	0.00159053	TMEM37
848.606	1.1636	0.14216	8.18512	2.72028e-16	4.7744e-15	TMEM185B
11.8018	-1.31363	0.428916	-3.06267	0.00219374	0.00740835	TFCP2L1
723.131	1.66925	0.290744	5.7413	9.39507e-09	7.70736e-08	GYPC
3.55158	3.1191	0.840191	3.71238	0.000205323	0.000875805	AC013474.1
12.8833	-1.96456	0.441458	-4.45017	8.58042e-06	4.71148e-05	PROC
11.7646	4.044	0.464485	8.7064	3.13671e-18	6.34863e-17	LIMS2
4421.1	-2.36835	0.240213	-9.85936	6.24456e-23	1.88151e-21	CXCR4
2.35123	-2.11483	0.720126	-2.93674	0.00331677	0.0107128	AC097721.1
12.5513	-1.38678	0.418323	-3.31509	0.000916142	0.0033987	AC092620.1
8.08758	-1.33638	0.417574	-3.20034	0.00137268	0.00489188	LINC02631
23608.1	1.99746	0.20206	9.88551	4.81148e-23	1.46214e-21	KYNU
1356.09	1.60673	0.218587	7.35054	1.97412e-13	2.66625e-12	ACVR2A
17.9373	1.80407	0.742635	2.42928	0.0151287	0.0402875	RND3
12691.6	5.59192	0.74642	7.49165	6.80128e-14	9.55593e-13	TNFAIP6
2.66455	5.59279	1.07568	5.19933	2.00011e-07	1.38904e-06	MIR4773-1
43.9857	6.2337	0.678765	9.18388	4.15818e-20	9.97213e-19	RN7SL124P
4098.35	1.053	0.0769011	13.6929	1.11886e-42	1.46916e-40	RIF1
8.17225	1.47053	0.475123	3.09506	0.00196773	0.00673599	AC012443.2
11.986	2.06684	0.559705	3.69274	0.000221854	0.000939348	RF00275
4865.19	-1.14	0.220504	-5.16997	2.3413e-07	1.61178e-06	CYTIP
2.06429	-3.30485	1.01297	-3.26252	0.00110426	0.00401673	AC009961.3
4833.89	1.47297	0.142544	10.3334	4.97604e-25	1.80632e-23	TANK
3.01038	1.47103	0.599337	2.45443	0.0141108	0.0379714	AC009299.3
5734.67	3.09295	0.318435	9.71297	2.65487e-22	7.69406e-21	IFIH1
164.951	1.81643	0.236244	7.6888	1.48522e-14	2.22177e-13	GALNT3
1.265	-2.66854	1.12746	-2.36685	0.0179402	0.0465226	AC007556.1
29.6215	-2.16594	0.267209	-8.1058	5.2401e-16	9.03301e-15	BBS5
5.01782	-1.42425	0.533136	-2.67145	0.00755238	0.0221311	AC016737.1
2.41123	-2.97271	1.06061	-2.80283	0.0050657	0.0155764	AC010894.5
4005.09	1.31255	0.132914	9.87525	5.33025e-23	1.61517e-21	NFE2L2
39.1152	1.02234	0.246471	4.14789	3.35559e-05	0.000165577	DNAJC19P5
8.34841	1.06594	0.422884	2.52065	0.011714	0.0324875	MIR3128
19.1103	1.53263	0.272336	5.62773	1.82596e-08	1.4504e-07	AC079305.1
35.0337	-1.46293	0.239998	-6.09559	1.09036e-09	1.00538e-08	AC019080.1
4.96092	-1.63356	0.591121	-2.76349	0.00571865	0.0173385	AC019080.5
80.5585	-2.35696	0.232076	-10.156	3.11721e-24	1.03933e-22	TTC30B
106.21	-1.82039	0.240406	-7.57213	3.67164e-14	5.27724e-13	TTC30A
14.0668	1.07819	0.297508	3.62407	0.000289998	0.00119459	AC010680.3
1773.74	1.787	0.148058	12.0696	1.52897e-33	1.05598e-31	SESTD1
298.612	-1.29771	0.318423	-4.07544	4.59267e-05	0.00022093	SLC40A1
98.5249	-1.67721	0.20303	-8.26093	1.44544e-16	2.59911e-15	OSGEPL1
475.236	1.27479	0.0996679	12.7904	1.85454e-37	1.63692e-35	HNRNPCP2
3358.08	1.49832	0.115271	12.9981	1.25353e-38	1.2288e-36	NAB1
4128.67	1.09616	0.0967538	11.3294	9.3848e-30	5.01592e-28	GLS
49.7967	2.78777	0.349347	7.97995	1.46389e-15	2.429e-14	AC067945.1
1578.35	3.0259	0.365048	8.28906	1.14151e-16	2.06833e-15	STAT4
2.49736	3.21877	1.10261	2.91924	0.00350884	0.0112613	AC092614.1
4842.97	1.94115	0.193271	10.0436	9.80012e-24	3.13015e-22	NABP1
36.7775	1.59183	0.442243	3.59945	0.000318887	0.00130399	HECW2
68.9859	-1.82491	0.314445	-5.8036	6.49058e-09	5.44645e-08	ANKRD44-IT1
1291.15	1.2091	0.166979	7.24103	4.45294e-13	5.83989e-12	COQ10B
165.366	-1.13743	0.148978	-7.63486	2.26072e-14	3.30971e-13	SGO2
6070.97	1.29156	0.137761	9.37532	6.89661e-21	1.77394e-19	BZW1
347.467	-1.43049	0.120659	-11.8557	2.01148e-32	1.27346e-30	NIF3L1
14761.5	2.36285	0.172043	13.7341	6.34548e-43	8.43632e-41	CFLAR
7.13034	3.68613	0.588544	6.26314	3.77297e-10	3.64812e-09	CFLAR-AS1
17.261	1.78886	0.372694	4.79981	1.58818e-06	9.73595e-06	RNU7-45P
1538.99	-1.02674	0.164243	-6.25131	4.07026e-10	3.92309e-09	CASP8
96.7397	2.27917	0.256487	8.8861	6.32911e-19	1.36961e-17	TMEM237
2.88835	2.47803	0.776006	3.19332	0.00140648	0.00499893	MPP4
163.651	1.03702	0.36008	2.87998	0.00397703	0.0126192	FZD7
344.784	-1.01081	0.201677	-5.01201	5.38654e-07	3.52453e-06	WDR12
6647.75	1.95667	0.19679	9.94293	2.70735e-23	8.39516e-22	NRP2
935.124	1.04253	0.177779	5.86419	4.51325e-09	3.85566e-08	KLF7
40.2386	1.72132	0.267316	6.43925	1.20068e-10	1.21972e-09	KLF7-IT1
11.2749	3.26461	0.479917	6.80244	1.0286e-11	1.16882e-10	MYOSLID
13.4526	1.68533	0.43321	3.89033	0.000100108	0.000452026	AC083900.1
3.86154	2.19354	0.617729	3.55098	0.000383799	0.0015439	RNU6-360P
5.40233	-1.8542	0.574471	-3.22766	0.00124808	0.0044892	UNC80
15.6884	-1.44565	0.345891	-4.17949	2.92161e-05	0.000145615	AC007038.2
45.1578	-1.03934	0.206556	-5.03174	4.86044e-07	3.198e-06	AC007038.1
16.3177	3.11317	0.466246	6.6771	2.43719e-11	2.66686e-10	AC093382.1
1864.14	2.08765	0.36321	5.74778	9.04219e-09	7.43508e-08	MREG
5.82465	-1.86226	0.61517	-3.02723	0.00246807	0.00822768	TMEM169
3.07094	-2.001	0.66744	-2.99802	0.00271744	0.00895235	RPL7L1P9
10.0497	-1.4373	0.531293	-2.70529	0.00682451	0.0202498	MIR6809
2.5067	3.90588	1.12252	3.47955	0.000502254	0.00196324	AC010136.1
497.299	-3.05472	0.84123	-3.63125	0.000282047	0.00116567	CXCR2P1
11.253	-1.63143	0.425275	-3.83619	0.000124957	0.000553077	CXCR2
99.7602	-1.32608	0.300626	-4.41104	1.02874e-05	5.57678e-05	GPBAR1
1.32984	3.12746	1.207	2.5911	0.00956685	0.0272026	MIR6810
1714.61	-1.13481	0.112422	-10.0942	5.861e-24	1.90635e-22	CTDSP1
19.5506	-1.48122	0.290835	-5.09301	3.52424e-07	2.36416e-06	NHEJ1
2770.76	-1.4705	0.0671466	-21.8999	2.60553e-106	6.92811e-103	RETREG2
310.01	-1.12993	0.117327	-9.63062	5.93714e-22	1.67057e-20	ATG9A
601.832	-1.24233	0.133346	-9.31659	1.20134e-20	3.02784e-19	ANKZF1
4.02948	3.98145	0.668908	5.95217	2.64614e-09	2.32406e-08	CCDC140
353.628	4.93978	0.359399	13.7446	5.4897e-43	7.34446e-41	AC010980.1
64.1666	3.60497	0.294174	12.2545	1.58883e-34	1.16947e-32	CT75
2697.52	4.57671	0.392582	11.658	2.08949e-31	1.24853e-29	SGPP2
3.64092	5.38295	1.07266	5.01831	5.2127e-07	3.41709e-06	RNU6-619P
2.62076	2.2403	0.849436	2.63739	0.00835461	0.0241696	TM4SF20
3286.39	1.1885	0.154427	7.69619	1.40185e-14	2.11191e-13	AGFG1
2184.75	7.74057	0.810225	9.5536	1.25263e-21	3.43374e-20	CCL20
14.3693	1.48845	0.523037	2.84578	0.00443029	0.0138692	RN7SKP283
27.6778	-1.43974	0.25014	-5.75573	8.62679e-09	7.12104e-08	FBXO36
7.16807	2.11353	0.461483	4.57986	4.65289e-06	2.6578e-05	AC009949.1
2.6397	-1.90221	0.615123	-3.09241	0.00198537	0.00678657	LINC01907
13.7936	-1.27033	0.517283	-2.45578	0.014058	0.0378519	HTR2B
6.83761	-1.93686	0.533534	-3.63026	0.000283141	0.00116928	AC073476.3
2587.44	-2.58434	0.281736	-9.17293	4.60347e-20	1.09536e-18	ARL4C
72.8257	-1.77994	0.265794	-6.69667	2.13228e-11	2.34771e-10	SH3BP4
8.95908	-1.10008	0.409725	-2.68492	0.00725463	0.0213622	AC012063.1
150.998	-1.46387	0.144089	-10.1595	3.00511e-24	1.00353e-22	TRAF3IP1
638.419	-1.2687	0.237673	-5.33803	9.39599e-08	6.82388e-07	RNPEPL1
1082.89	1.15708	0.266682	4.33882	1.43247e-05	7.54993e-05	GPR35
53.0856	3.64413	0.921511	3.95452	7.66895e-05	0.000354716	NEU4
17.0631	2.21545	0.709324	3.12333	0.00178819	0.00618711	AC131097.3
14.0115	1.73537	0.492545	3.52326	0.00042627	0.00169742	PDCD1
3.13068	-3.51838	1.02005	-3.44923	0.000562196	0.00218032	MRPS10P2
5996.43	2.02678	0.143298	14.1438	2.03845e-45	3.01125e-43	ARL8B
10.5687	1.25891	0.4824	2.60968	0.0090628	0.0259188	AC026202.2
6248.33	1.38217	0.176155	7.84629	4.28513e-15	6.78224e-14	EDEM1
36.8564	5.47797	0.44114	12.4178	2.09327e-35	1.61334e-33	OXTR
35.5028	1.75047	0.569553	3.07341	0.0021163	0.00717533	AC037193.1
667.408	1.03016	0.231378	4.45228	8.4965e-06	4.66901e-05	THUMPD3-AS1
277.551	-1.01633	0.11983	-8.48141	2.22481e-17	4.27904e-16	RPUSD3
3741.84	4.53081	0.375927	12.0524	1.88444e-33	1.28069e-31	IRAK2
15.3383	-1.35125	0.447245	-3.02127	0.00251717	0.0083643	GHRL
322.591	2.604	0.332529	7.83087	4.84496e-15	7.63988e-14	HRH1
225.899	1.49826	0.212558	7.04874	1.80544e-12	2.23807e-11	AC083855.2
409.504	-1.61129	0.21113	-7.63174	2.31608e-14	3.38376e-13	VGLL4
201.314	-1.3849	0.187366	-7.39141	1.4528e-13	1.97343e-12	CHCHD4
20.5246	-1.06088	0.324412	-3.27015	0.00107492	0.00392611	AC093495.1
24.0659	-1.29253	0.524738	-2.46319	0.0137707	0.0371928	FGD5
1456.13	2.89147	0.23222	12.4515	1.37324e-35	1.07396e-33	ANKRD28
718.784	1.5977	0.103365	15.4569	6.77703e-54	1.4862e-51	DPH3
3818.53	1.29536	0.257051	5.03934	4.67152e-07	3.08132e-06	RFTN1
3.17162	2.90342	0.639253	4.5419	5.57501e-06	3.14817e-05	KCNH8
2297.94	1.22845	0.118779	10.3423	4.5348e-25	1.65179e-23	RAB5A
1.94391	2.71059	0.717021	3.78036	0.000156603	0.000681799	UBE2E2-AS1
3515.78	1.7366	0.133368	13.0212	9.27459e-39	9.17624e-37	UBE2E1
63.8891	1.44428	0.215704	6.69566	2.14695e-11	2.36265e-10	AC098614.3
2914.94	-1.51598	0.21934	-6.91155	4.79377e-12	5.65261e-11	TGFBR2
38.6777	-1.99163	0.338577	-5.88235	4.0449e-09	3.4793e-08	AC096921.2
16683	1.37846	0.15089	9.13557	6.50611e-20	1.53095e-18	CMTM6
8.24825	4.67054	0.722686	6.46275	1.02819e-10	1.05558e-09	DCLK3
4.44902	3.0085	0.755573	3.98175	6.84092e-05	0.000319543	AC011816.1
1344.29	1.9517	0.119256	16.3657	3.36167e-60	1.00717e-57	EPM2AIP1
4.6847	1.32142	0.515626	2.56276	0.0103844	0.029254	UBE2D3P2
36.4876	3.13459	0.334512	9.37062	7.21048e-21	1.8502e-19	UBE2FP1
2859.35	1.35932	0.154761	8.78334	1.58688e-18	3.31593e-17	OXSR1
349.729	-1.64159	0.175959	-9.32941	1.06458e-20	2.69593e-19	ACVR2B
2789.51	3.99233	0.238455	16.7425	6.42505e-63	2.13553e-60	CSRNP1
10.1161	1.37688	0.336508	4.09167	4.28276e-05	0.000207152	AC092053.2
16.4733	1.69569	0.342152	4.95594	7.19805e-07	4.63289e-06	AC092053.4
13.4624	6.08321	0.831723	7.31398	2.59335e-13	3.46301e-12	XIRP1
181.206	-1.26129	0.168713	-7.47592	7.66666e-14	1.07293e-12	SLC25A38
896.631	2.51737	0.144988	17.3626	1.58266e-67	6.23451e-65	EIF1B
13344.2	1.03022	0.0927366	11.1091	1.13264e-28	5.57722e-27	CTNNB1
424.683	-1.95833	0.173784	-11.2688	1.8712e-29	9.70834e-28	ZBTB47
86.9547	-2.1462	0.242057	-8.86654	7.54571e-19	1.62462e-17	POMGNT2
500.1	-1.57425	0.147413	-10.6792	1.27369e-26	5.28146e-25	ZNF445
75.5406	-1.02145	0.164017	-6.22771	4.73316e-10	4.53731e-09	ZNF852
45.511	-1.14297	0.213497	-5.35354	8.62512e-08	6.31144e-07	ZKSCAN7
3.88222	1.56112	0.60336	2.58738	0.00967098	0.0274551	MPRIPP1
67.5295	-1.05278	0.255961	-4.11305	3.90469e-05	0.000190244	ZNF501
1490.4	-1.33009	0.182361	-7.29372	3.01518e-13	4.00368e-12	LIMD1
31.4547	-1.55911	0.504068	-3.09306	0.00198107	0.00677507	XCR1
3.80387	-2.09372	0.825692	-2.53572	0.0112217	0.0312814	FLT1P1
6717.68	-1.08877	0.20343	-5.35208	8.69503e-08	6.35822e-07	CCR1
4224.22	-4.6435	0.620451	-7.48407	7.20553e-14	1.01039e-12	CCR2
6811.25	1.82478	0.150831	12.0982	1.0792e-33	7.52677e-32	CCR5
3234.32	3.40778	0.286927	11.8768	1.56184e-32	9.94714e-31	CCRL2
906.126	-1.17553	0.117246	-10.0262	1.16936e-23	3.71265e-22	KLHL18
29.9809	-1.63352	0.316978	-5.15341	2.55786e-07	1.7473e-06	AC104447.1
220.966	-1.28955	0.182839	-7.05289	1.75238e-12	2.17757e-11	ZNF589
139.087	-1.9661	0.19416	-10.1262	4.22799e-24	1.39223e-22	CCDC51
667.895	-1.59241	0.151654	-10.5003	8.61488e-26	3.3502e-24	PFKFB4
502.584	-1.17286	0.212584	-5.51716	3.4452e-08	2.64667e-07	SLC25A20
14.5329	-1.28099	0.388103	-3.30066	0.000964581	0.00356107	AC135506.1
192.386	-3.56336	0.275335	-12.9419	2.61131e-38	2.50215e-36	KLHDC8B
135.315	-1.23144	0.194594	-6.32828	2.47913e-10	2.43584e-09	C3orf62
326.308	-1.21726	0.174831	-6.96248	3.34326e-12	4.02478e-11	DAG1
44.2633	-1.90451	0.211991	-8.98393	2.61253e-19	5.81315e-18	TRAIP
136.719	-1.83843	0.178347	-10.3082	6.47225e-25	2.32564e-23	MON1A
333.862	-1.67905	0.233024	-7.20546	5.78461e-13	7.50764e-12	HYAL2
728.461	-1.15439	0.117229	-9.84733	7.03857e-23	2.11177e-21	RASSF1
230.2	-1.86425	0.190042	-9.80967	1.02305e-22	3.03944e-21	DUSP7
18.378	-1.18428	0.312137	-3.79412	0.000148169	0.000647731	AC006252.1
382.007	-1.22745	0.363871	-3.3733	0.000742721	0.00280575	NT5DC2
444.55	-1.51954	0.121884	-12.4671	1.12818e-35	8.85558e-34	GLT8D1
8.29009	-1.51054	0.535362	-2.82152	0.00477959	0.0148393	STIMATE-MUSTN1
934.703	1.24842	0.130345	9.57776	9.91767e-22	2.73275e-20	DCP1A
23.8429	-1.41288	0.269929	-5.23428	1.65633e-07	1.1659e-06	AC012467.2
1440.31	1.61738	0.174419	9.27294	1.81082e-20	4.48947e-19	SELENOK
748.886	2.55913	0.472695	5.41391	6.16636e-08	4.57679e-07	WNT5A
4.3001	3.42052	0.909777	3.75974	0.000170092	0.000735255	WNT5A-AS1
692.387	-1.04717	0.229731	-4.55823	5.15873e-06	2.92474e-05	ARHGEF3
17.4161	-3.31955	0.46312	-7.16779	7.62198e-13	9.81111e-12	SPATA12
86.54	1.46915	0.510645	2.87705	0.00401407	0.0127235	HESX1
1172.73	1.20855	0.12875	9.38677	6.187e-21	1.59915e-19	PDE12
1938.38	1.11438	0.0997913	11.1671	5.9046e-29	2.97636e-27	ARF4
16.3012	-1.78273	0.441568	-4.03727	5.40758e-05	0.000256477	AC135507.1
157.092	-2.21141	0.207834	-10.6402	1.93625e-26	7.89039e-25	KCTD6
2.95747	-2.08109	0.846451	-2.45861	0.0139475	0.0376131	PSMD6-AS1
660.58	1.64717	0.16877	9.75981	1.67463e-22	4.92027e-21	KBTBD8
5.16928	1.39751	0.582402	2.39956	0.0164147	0.0431611	SUCLG2-AS1
13.229	1.88249	0.406771	4.62789	3.69412e-06	2.14703e-05	AC109587.1
10.049	-2.08003	0.493962	-4.21091	2.54341e-05	0.000127874	AC099328.1
57.2682	-1.49014	0.544121	-2.73862	0.00616986	0.0185584	GPR27
1580.01	1.14966	0.136247	8.43804	3.22708e-17	6.12367e-16	RYBP
25.5009	3.04432	0.580662	5.24285	1.58116e-07	1.1152e-06	GXYLT2
8.08224	1.00653	0.424522	2.37096	0.0177418	0.0460978	FTH1P23
4714.22	2.37321	0.160506	14.7858	1.80795e-49	3.15235e-47	PPP4R2
102.792	2.35206	0.234631	10.0245	1.18974e-23	3.77169e-22	EBLN2
14.1724	1.26215	0.280376	4.50162	6.74382e-06	3.76028e-05	CYP51A1P1
460.627	1.10692	0.116925	9.46697	2.88077e-21	7.63135e-20	ARL13B
264.183	-1.26802	0.162872	-7.78536	6.95129e-15	1.07775e-13	RIOX2
1380.16	1.18145	0.144831	8.15748	3.42088e-16	5.96467e-15	CLDND1
725.241	-1.05743	0.161492	-6.5479	5.83511e-11	6.16308e-10	CPOX
25.0848	1.23819	0.391408	3.16343	0.0015592	0.00548401	ST3GAL6-AS1
197.241	6.42313	0.553207	11.6107	3.63578e-31	2.13059e-29	AC107029.1
316.245	-1.32766	0.16211	-8.18989	2.61455e-16	4.59643e-15	CEP97
912.186	-1.01576	0.171839	-5.91111	3.39816e-09	2.94682e-08	NXPE3
5432.07	3.54235	0.197433	17.942	5.53859e-72	2.87358e-69	NFKBIZ
9.576	5.43186	0.670105	8.10598	5.23224e-16	9.02679e-15	AC020651.2
3.40033	5.15563	0.946719	5.44579	5.15755e-08	3.87399e-07	LINC02085
3.08355	5.93387	0.949578	6.24896	4.1319e-10	3.97709e-09	AC106712.1
5742.25	1.93686	0.216007	8.96668	3.05588e-19	6.74323e-18	ALCAM
48.544	1.38405	0.378987	3.65198	0.000260228	0.0010835	LINC01215
4.23578	4.56795	1.05327	4.33694	1.44478e-05	7.60539e-05	HHLA2
18.3888	1.98311	0.393747	5.0365	4.74118e-07	3.12436e-06	NECTIN3
15.3882	1.55181	0.447756	3.46575	0.000528759	0.00205815	PHLDB2
598.036	-2.33912	0.196841	-11.8833	1.44567e-32	9.23492e-31	ABHD10
6.236	4.0263	0.762578	5.27986	1.29285e-07	9.21017e-07	C3orf52
70.5387	-1.62894	0.408157	-3.99097	6.58045e-05	0.00030852	CD200R1
11.1947	1.63916	0.350331	4.67889	2.88436e-06	1.70197e-05	AC078785.1
6.55886	3.41473	1.13242	3.01543	0.00256617	0.00850405	BOC
50.4533	-1.11338	0.213825	-5.20696	1.91964e-07	1.33708e-06	SPICE1
459.852	1.35489	0.150561	8.99898	2.27834e-19	5.11232e-18	BZW1P2
3834.82	1.23135	0.213309	5.77262	7.80476e-09	6.47768e-08	ARHGAP31
27.9557	2.43847	0.369072	6.60704	3.92071e-11	4.21644e-10	RPS26P21
25.9604	2.87611	0.295511	9.73267	2.18775e-22	6.40136e-21	ARHGAP31-AS1
798.166	1.35272	0.142759	9.47554	2.65377e-21	7.05637e-20	TMEM39A
4.6766	1.38275	0.499513	2.76819	0.00563684	0.0171173	AC073352.1
1497.21	4.58239	0.454397	10.0845	6.46614e-24	2.09357e-22	CD80
11.8531	3.95298	0.530841	7.44663	9.57529e-14	1.32781e-12	AC073352.2
990.613	1.86972	0.170313	10.9781	4.86812e-28	2.26597e-26	ADPRH
7.91403	4.53809	0.840566	5.39885	6.70685e-08	4.9641e-07	PLA1A
3.34676	3.51293	0.688797	5.1001	3.39469e-07	2.28374e-06	RPL10P7
14.8059	1.31868	0.311196	4.23744	2.26078e-05	0.000114694	POPDC2
627.49	1.21805	0.148243	8.2166	2.0936e-16	3.70199e-15	COX17
90.1884	-1.08641	0.237373	-4.57678	4.72179e-06	2.69643e-05	SLC15A2
12.3814	2.01345	0.441296	4.56258	5.05295e-06	2.87065e-05	ILDR1
5358.14	1.59928	0.264203	6.05324	1.41965e-09	1.28835e-08	DTX3L
15479.3	1.1782	0.22566	5.22114	1.77828e-07	1.24351e-06	PARP14
154.093	-1.13054	0.233069	-4.85069	1.23035e-06	7.64595e-06	LINC02035
3.91646	-2.11911	0.597795	-3.54488	0.000392791	0.0015765	AC022336.3
2197.88	-1.47393	0.130286	-11.313	1.13136e-29	6.01656e-28	OSBPL11
96.2066	-1.2581	0.522806	-2.40643	0.0161092	0.0424733	CHST13
2441.33	1.1072	0.16354	6.7702	1.28608e-11	1.44672e-10	TPRA1
25.6522	-1.83058	0.320864	-5.70516	1.16234e-08	9.43713e-08	TMCC1-AS1
6.69929	2.50675	0.518334	4.83617	1.32364e-06	8.19214e-06	AC097105.1
4898.92	1.22952	0.150352	8.17764	2.89446e-16	5.07015e-15	ATP2C1
123.005	-1.83942	0.252322	-7.28996	3.10042e-13	4.1143e-12	NUDT16P1
759.485	-1.46341	0.167897	-8.71615	2.87824e-18	5.86455e-17	NUDT16
3.91394	-1.94428	0.690629	-2.81522	0.00487431	0.0150729	AC020633.1
41.3658	6.68102	0.738625	9.04521	1.49373e-19	3.41662e-18	AMOTL2
43.317	-1.55051	0.251046	-6.1762	6.56635e-10	6.20522e-09	NCK1-DT
11.9758	-1.6535	0.407722	-4.05546	5.00362e-05	0.000238916	AC096992.2
76.1718	-1.14658	0.264105	-4.3414	1.41578e-05	7.46938e-05	DZIP1L
786.248	-1.09925	0.185477	-5.9266	3.09262e-09	2.69948e-08	DBR1
16.3636	2.69695	0.418851	6.43892	1.20324e-10	1.22173e-09	RNU1-100P
2719.54	1.48705	0.327297	4.54343	5.53458e-06	3.127e-05	CHST2
7.17219	1.42836	0.602601	2.37033	0.0177721	0.0461485	PLSCR2
6907.11	1.7011	0.218658	7.77973	7.26794e-15	1.12276e-13	PLSCR1
5.75066	3.84453	1.3264	2.89846	0.00374996	0.011963	TM4SF1
9.36203	2.01396	0.475683	4.23382	2.29758e-05	0.00011645	AC011317.1
1187.19	2.30602	0.188802	12.214	2.61666e-34	1.89971e-32	SIAH2
6.00657	1.80312	0.551808	3.26766	0.00108441	0.00395804	SIAH2-AS1
251.044	-2.34128	0.445985	-5.24969	1.52356e-07	1.07636e-06	P2RY13
98.8719	2.10383	0.134999	15.584	9.34728e-55	2.16125e-52	MBNL1-AS1
68.3296	-1.20784	0.245969	-4.91053	9.08302e-07	5.7762e-06	P2RY1
4035.91	-2.23701	0.176764	-12.6553	1.04558e-36	8.72215e-35	RAP2B
3943.37	1.3226	0.182819	7.23447	4.67354e-13	6.11411e-12	CCNL1
4525.06	7.6073	0.417911	18.2032	4.87131e-74	2.80061e-71	PTX3
5.3533	2.98652	0.627263	4.76119	1.92454e-06	1.16568e-05	IL12A
3160.43	1.17883	0.109517	10.7639	5.09409e-27	2.17593e-25	KPNA4
56.6267	-1.62907	0.468917	-3.47411	0.000512549	0.00200054	B3GALNT1
6.66575	1.12983	0.44169	2.55798	0.0105284	0.0296036	ACTRT3
2.73401	5.42096	1.10181	4.92004	8.65248e-07	5.5156e-06	TMEM212-AS1
8129.27	1.2933	0.163332	7.91823	2.40923e-15	3.91514e-14	FNDC3B
18.7401	1.8931	0.401789	4.71169	2.45677e-06	1.46387e-05	RN7SL141P
7051.36	1.71262	0.462259	3.70489	0.00021148	0.000899539	TNFSF10
9.76597	3.70886	0.912772	4.0633	4.83847e-05	0.000231811	LINC02068
380.331	-1.01001	0.146956	-6.87287	6.29221e-12	7.31809e-11	ECT2
13.8863	6.37645	0.965328	6.60547	3.9626e-11	4.25505e-10	LINC02015
319.36	-1.27958	0.161042	-7.94566	1.93163e-15	3.1656e-14	ZMAT3
1593.66	3.85003	0.5932	6.49027	8.56824e-11	8.88224e-10	LAMP3
987.726	1.91546	0.184932	10.3576	3.86447e-25	1.41978e-23	B3GNT5
22.3932	-1.71651	0.320888	-5.34924	8.8324e-08	6.45645e-07	LINC00888
2153.78	-1.84751	0.119944	-15.4031	1.56024e-53	3.38668e-51	KLHL24
32.4879	-1.12218	0.280178	-4.00523	6.19577e-05	0.000291521	EEF1AKMT4
50.2616	-1.23565	0.491438	-2.51437	0.0119247	0.0329945	EPHB3
109.673	-1.65941	0.292737	-5.66861	1.43959e-08	1.15996e-07	MAGEF1
88.7046	-1.25037	0.293051	-4.26674	1.98353e-05	0.000101843	EHHADH
257.394	1.53227	0.239829	6.38898	1.66994e-10	1.66696e-09	MAP3K13
147.474	1.99608	0.307577	6.48969	8.60117e-11	8.91204e-10	NMRAL2P
459.198	-2.20671	0.422471	-5.22334	1.75723e-07	1.2296e-06	ETV5
143.103	-1.17482	0.171729	-6.84114	7.85654e-12	9.02399e-11	RFC4
582.57	2.73699	0.393476	6.95594	3.50231e-12	4.20436e-11	RTP4
4.11416	3.58253	1.05428	3.39808	0.000678597	0.00258601	AC068299.1
1769.88	2.10328	0.189443	11.1024	1.22104e-28	5.99859e-27	BCL6
30.5981	2.03626	0.479064	4.25049	2.13304e-05	0.000108863	AC072022.2
53.8513	1.51721	0.226158	6.70861	1.96481e-11	2.16669e-10	LPP-AS2
4.65756	2.10159	0.490105	4.28805	1.80246e-05	9.32894e-05	GCNT1P3
1163.14	1.06196	0.169931	6.24936	4.12144e-10	3.96882e-09	CCDC50
1458.34	1.80671	0.226862	7.96393	1.66656e-15	2.75028e-14	MB21D2
9.58795	1.52469	0.450985	3.3808	0.000722744	0.00273903	LINC02026
175.842	3.4901	0.433133	8.0578	7.7681e-16	1.31983e-14	HES1
35572.8	2.2898	0.184013	12.4437	1.5137e-35	1.17946e-33	ATP13A3
233.256	2.50983	0.175471	14.3034	2.08439e-46	3.26023e-44	LINC00884
6.53123	2.06772	0.52887	3.90969	9.24141e-05	0.000420319	AC108676.1
2.84883	3.55088	1.08363	3.27685	0.00104973	0.00384402	RPL23AP93
106.915	1.05177	0.156311	6.72867	1.71224e-11	1.89999e-10	TMEM44-AS1
20.7031	1.9689	0.546946	3.5998	0.000318456	0.00130273	TMEM44
2.20803	5.54485	1.07756	5.14572	2.66497e-07	1.81871e-06	AC046143.1
2415.2	1.12429	0.11002	10.219	1.63087e-24	5.56851e-23	PPP1R2
11.0213	2.47611	0.328909	7.52827	5.14188e-14	7.28217e-13	AC069213.1
5.94202	2.26366	0.488382	4.63502	3.56898e-06	2.08169e-05	AC233280.2
9856.44	1.45331	0.313305	4.63863	3.50731e-06	2.04853e-05	TFRC
1181.15	-1.30071	0.1075	-12.0996	1.06146e-33	7.42743e-32	RNF168
716.956	-1.70922	0.183787	-9.30001	1.40439e-20	3.51048e-19	NRROS
3.92214	1.71877	0.574019	2.99427	0.00275104	0.00905884	AC055764.2
21.2021	3.10255	0.560568	5.53466	3.11837e-08	2.40864e-07	ANKRD18DP
6.16936	-1.59505	0.456183	-3.49652	0.000471371	0.00185651	AC147067.1
1176.89	-1.23371	0.120061	-10.2757	9.0665e-25	3.20867e-23	SLBP
435.967	-1.41197	0.146687	-9.62573	6.22616e-22	1.74267e-20	TMEM129
2893.85	2.6197	0.174521	15.0108	6.23646e-51	1.1637e-48	TNIP2
938.883	-1.63549	0.171433	-9.54012	1.42665e-21	3.90576e-20	RGS12
1.71948	1.63444	0.694263	2.35421	0.0185622	0.0478555	MSX1
46.6899	-1.78184	0.377813	-4.71619	2.40304e-06	1.43548e-05	WFS1
3523.71	-1.59549	0.246478	-6.47318	9.59605e-11	9.87553e-10	TBC1D14
6.79476	-2.91856	0.749649	-3.89324	9.89127e-05	0.000446914	AC097382.1
4.93775	-3.05363	0.857054	-3.56293	0.000366736	0.00148087	RN7SKP292
7.34747	-1.0832	0.4341	-2.49528	0.0125857	0.0344914	GMPSP1
2430.58	-1.32337	0.17661	-7.49315	6.72389e-14	9.45969e-13	SH3TC1
9025.54	1.40188	0.0998103	14.0455	8.21141e-45	1.16449e-42	WDR1
9.99859	1.04002	0.376962	2.75896	0.00579852	0.0175597	MIR3138
258.417	-1.70081	0.467744	-3.6362	0.000276693	0.00114555	HS3ST1
58.5885	-1.87114	0.475912	-3.93169	8.43499e-05	0.000386867	AC006230.1
866.676	1.79289	0.161858	11.0769	1.62358e-28	7.86717e-27	CPEB2
3.87553	2.27101	0.580914	3.90937	9.25385e-05	0.000420705	AC098829.1
2.22972	-2.42944	1.00622	-2.41443	0.0157598	0.0417228	AC005798.1
2415.15	1.86204	0.248521	7.4925	6.75719e-14	9.50027e-13	CD38
21169.8	1.06816	0.290179	3.68105	0.000232279	0.000978618	LAP3
20.0544	1.14498	0.321164	3.5651	0.00036372	0.00147008	AC006160.1
18.7214	1.10032	0.294376	3.73779	0.000185643	0.000798263	NCAPG
7.71796	1.26286	0.432766	2.91813	0.00352142	0.0112963	MIR573
10.947	1.16254	0.40343	2.88165	0.00395597	0.0125543	RN7SL16P
1723.48	2.28391	0.147107	15.5255	2.33326e-54	5.28011e-52	PI4K2B
2714.72	2.46293	0.192961	12.7639	2.60838e-37	2.27399e-35	ARAP2
4.28662	3.2102	0.691578	4.64185	3.45306e-06	2.02036e-05	AC098827.1
2.60707	4.51567	0.94342	4.78649	1.69722e-06	1.03745e-05	AC104078.1
14.5946	-1.4273	0.331394	-4.30696	1.65517e-05	8.6317e-05	AC021106.1
5410.99	-1.19383	0.178918	-6.67251	2.51458e-11	2.74872e-10	TLR1
1109.65	-1.80293	0.19752	-9.12784	6.98787e-20	1.63887e-18	TLR6
258.573	-1.0378	0.23899	-4.34246	1.40896e-05	7.4426e-05	FAM114A1
157.122	-1.23722	0.130409	-9.48726	2.37181e-21	6.34631e-20	LIAS
3.52664	-2.00665	0.711639	-2.81976	0.0048059	0.0149003	AC021148.2
297.176	1.67318	0.437481	3.82457	0.000131001	0.000578022	RHOH
7459.71	1.01303	0.0933094	10.8567	1.85385e-27	8.18157e-26	RBM47
11.1103	-1.58142	0.435565	-3.63074	0.000282615	0.00116756	DCAF4L1
112.019	-2.50434	0.442123	-5.66436	1.47577e-08	1.18731e-07	AC107068.1
1170.25	-1.16873	0.478941	-2.44023	0.014678	0.0392644	NFXL1
761.221	1.03232	0.12929	7.98453	1.4106e-15	2.34608e-14	CHIC2
2.68113	1.99924	0.774359	2.58181	0.00982846	0.0278554	AC110792.4
58.0555	2.0278	0.743029	2.7291	0.00635066	0.019039	PDGFRA
95.3174	1.45003	0.312384	4.64183	3.45339e-06	2.02036e-05	AC110611.2
405.861	-1.19516	0.137634	-8.68367	3.83203e-18	7.69734e-17	AASDH
191.762	-1.38378	0.139604	-9.91213	3.68713e-23	1.13178e-21	PPAT
384.898	-1.19687	0.108479	-11.0332	2.64275e-28	1.26046e-26	NOA1
5.47647	1.93348	0.535372	3.61147	0.000304465	0.0012491	AC009570.1
1457.22	1.15107	0.200893	5.72977	1.00565e-08	8.1994e-08	RUFY3
180839	5.68643	0.582702	9.75872	1.6928e-22	4.96681e-21	CXCL8
172.576	4.75183	0.905698	5.24659	1.54938e-07	1.09388e-06	CXCL6
5187.09	7.98298	0.39998	19.9585	1.26506e-88	1.79402e-85	CXCL1
9117.55	2.92147	0.480724	6.07723	1.2228e-09	1.12021e-08	CXCL5
6182.69	5.83795	0.440474	13.2538	4.28959e-40	4.6794e-38	CXCL3
3342.63	3.78474	0.34062	11.1113	1.10535e-28	5.45547e-27	CXCL2
273.449	1.00626	0.105661	9.5235	1.67444e-21	4.54321e-20	MTHFD2L
10104.5	3.67799	0.524403	7.01367	2.32152e-12	2.83975e-11	EREG
87.0517	1.89593	0.366367	5.17495	2.27972e-07	1.57245e-06	AREG
24621.1	5.73064	0.756473	7.57547	3.57816e-14	5.15333e-13	CXCL9
24410.2	7.58048	0.620449	12.2177	2.4997e-34	1.82101e-32	CXCL10
3621.52	6.72185	0.771513	8.71256	2.97095e-18	6.03612e-17	CXCL11
67.2306	4.5059	0.952689	4.72967	2.24886e-06	1.34754e-05	SHROOM3
597.762	-1.23341	0.244564	-5.04328	4.57616e-07	3.02123e-06	CCNG2
54.7886	-2.36806	0.979215	-2.41832	0.0155922	0.041331	CXCL13
257.753	-1.28633	0.378235	-3.40087	0.000671712	0.00256299	LINC01094
10.7469	-2.2094	0.500368	-4.41554	1.00759e-05	5.4691e-05	RN7SL127P
11.3559	6.10512	1.03048	5.92452	3.13202e-09	2.7305e-08	KPNA2P1
4.52762	3.14753	0.66774	4.71372	2.4324e-06	1.45058e-05	AC021127.1
295.259	3.35262	0.251273	13.3426	1.30903e-40	1.51336e-38	PRDM8
4378.47	2.88449	0.231196	12.4764	1.00418e-35	7.9409e-34	RASGEF1B
435.636	1.47569	0.450849	3.27315	0.00106358	0.00388735	PLAC8
24.2479	-1.04104	0.392653	-2.65131	0.00801813	0.0233294	CDS1
3.93388	-2.12968	0.822871	-2.58811	0.00965039	0.0274113	RN7SL681P
1453.51	1.98495	0.247627	8.0159	1.09329e-15	1.83266e-14	PPM1K
8.57898	1.47825	0.342659	4.31405	1.60287e-05	8.37747e-05	PPM1K-DT
1089.61	2.16214	0.357159	6.05371	1.41544e-09	1.28562e-08	HERC6
3450.38	2.82778	0.407168	6.94499	3.78475e-12	4.53062e-11	HERC5
232.032	-1.09439	0.268278	-4.07931	4.51703e-05	0.000217636	FAM13A-AS1
430.494	-1.75412	0.249466	-7.03151	2.04317e-12	2.51518e-11	FAM13A
137.871	-1.58593	0.187867	-8.44177	3.12565e-17	5.94181e-16	TIGD2
1116.88	-1.8038	0.34756	-5.18989	2.10419e-07	1.45657e-06	GPRIN3
16.3403	4.28042	0.92178	4.64364	3.42321e-06	2.00436e-05	UNC5C
4.35697	5.69085	1.22878	4.63131	3.63357e-06	2.11415e-05	AC106881.1
21.4994	1.31224	0.295627	4.43883	9.04512e-06	4.94749e-05	AP001962.1
36394	3.46243	0.618846	5.59498	2.20642e-08	1.73364e-07	SLC39A8
7.20005	2.34382	0.547028	4.28465	1.83029e-05	9.45915e-05	AC098487.1
29.2617	1.54837	0.297103	5.21154	1.87275e-07	1.30528e-06	AF213884.3
15759.4	3.75421	0.211788	17.7263	2.62973e-70	1.27136e-67	NFKB1
13.3621	2.32537	0.912519	2.5483	0.0108249	0.0303143	DKK2
1296.89	1.73106	0.254881	6.79164	1.10866e-11	1.25577e-10	SGMS2
144.911	-1.21109	0.151027	-8.01902	1.06592e-15	1.7896e-14	CASP6
8.70321	2.19818	0.605504	3.63034	0.00028305	0.00116914	AC109347.2
1171.15	2.38399	0.181837	13.1106	2.86417e-39	2.97203e-37	TIFA
231.585	5.15736	0.504472	10.2233	1.55988e-24	5.34329e-23	SYNPO2
1.72925	2.23781	0.885077	2.52838	0.0114591	0.031868	AC092656.1
7.33987	2.35435	0.712165	3.3059	0.000946708	0.0035005	AC110373.1
6854.65	6.96903	0.640106	10.8873	1.32503e-27	5.94644e-26	TNIP3
33782.1	1.30014	0.165644	7.84904	4.19227e-15	6.64021e-14	ANXA5
646.496	1.01693	0.153901	6.60771	3.90306e-11	4.19959e-10	EXOSC9
176.735	-2.16075	0.167954	-12.8651	7.07393e-38	6.45822e-36	BBS12
5.60194	4.51088	0.933383	4.83282	1.34609e-06	8.31902e-06	FGF2
3.00137	-2.4231	0.833772	-2.90619	0.00365861	0.0116979	AC021205.3
45.0893	-1.62961	0.227107	-7.17549	7.20474e-13	9.28843e-12	NUDT6
691.776	-1.16874	0.141844	-8.23958	1.72819e-16	3.08407e-15	ANKRD50
33.0976	-1.16917	0.229819	-5.08736	3.63089e-07	2.43034e-06	INTU
60.8156	-1.12109	0.197664	-5.67171	1.41383e-08	1.1405e-07	PLK4
36.814	3.32002	0.474415	6.99813	2.59393e-12	3.15123e-11	AC078850.1
31116.1	1.02408	0.285982	3.58091	0.000342398	0.00139184	SLC7A11
2.46627	-2.90138	1.07973	-2.68714	0.00720669	0.0212416	LINC00500
1056.97	6.78031	0.349747	19.3863	1.00686e-83	9.73544e-81	NOCT
2.14853	5.90691	1.11715	5.2875	1.23999e-07	8.85944e-07	RNU6-531P
3.46199	-2.32186	0.795155	-2.92001	0.0035002	0.0112428	AC097376.1
1049.35	-1.66856	0.221286	-7.5403	4.68888e-14	6.66724e-13	SETD7
21.7502	2.13828	0.663736	3.22159	0.00127481	0.00457839	CLGN
88.2441	1.27196	0.282152	4.50807	6.54207e-06	3.65161e-05	TNRC18P1
45.4811	1.10814	0.231208	4.79282	1.64457e-06	1.00671e-05	AC096733.2
9.20075	-2.65493	0.757027	-3.50704	0.000453115	0.00179191	AC097504.1
9.54846	-2.22464	0.636009	-3.49781	0.000469088	0.00184854	AC097504.2
603.143	1.01469	0.247886	4.09336	4.25165e-05	0.000205829	IL15
7.98624	1.37291	0.3917	3.50502	0.000456574	0.00180382	SMARCA5-AS1
1604.39	1.20485	0.131264	9.1788	4.3593e-20	1.04192e-18	OTUD4
291.586	-1.09546	0.157776	-6.94314	3.83473e-12	4.58014e-11	PRMT9
5.69428	-1.80481	0.624493	-2.89004	0.00385197	0.0122608	AC095055.1
36.0304	3.5897	0.339692	10.5675	4.21493e-26	1.68851e-24	AC106865.2
427.099	1.73914	0.596485	2.91564	0.00354955	0.0113797	AC106865.1
8.00845	3.2804	0.58773	5.58147	2.3849e-08	1.86788e-07	WDR45P1
12961.3	2.20888	0.170667	12.9427	2.58532e-38	2.48845e-36	TLR2
6.72226	-2.21647	0.568374	-3.89966	9.63274e-05	0.000436173	NUDT19P5
4593.89	1.71717	0.328074	5.23408	1.65813e-07	1.16678e-06	FNIP2
1.36695	5.05393	1.10039	4.59284	4.37249e-06	2.51043e-05	C4orf45
9062.79	4.06926	0.297209	13.6916	1.14022e-42	1.48802e-40	RAPGEF2
9320.93	-2.01308	0.213767	-9.41716	4.63458e-21	1.20817e-19	MARCH1
60.8867	1.51665	0.244135	6.21233	5.22031e-10	4.98413e-09	GK3P
3704.76	1.24153	0.302465	4.10469	4.04853e-05	0.000196802	DDX60
3285.3	1.2236	0.328578	3.72393	0.000196147	0.000839863	DDX60L
172.552	-1.19947	0.181267	-6.61715	3.66182e-11	3.95001e-10	HPF1
7.25757	-2.06071	0.478961	-4.30246	1.68915e-05	8.79812e-05	AC097534.1
823.25	-1.15997	0.184656	-6.28179	3.34696e-10	3.25396e-09	HMGB2
284.473	-1.09184	0.239827	-4.55263	5.29806e-06	2.99876e-05	SAP30
55.9775	-2.55399	0.879481	-2.90398	0.00368455	0.011772	STOX2
86.7364	1.01008	0.257404	3.9241	8.70536e-05	0.000398238	AC099343.2
123.945	1.30478	0.198523	6.57246	4.94892e-11	5.25055e-10	AC099343.3
1.64318	-2.60267	1.09982	-2.36645	0.0179598	0.0465516	AC099343.4
17.0873	2.12415	0.364717	5.82412	5.74142e-09	4.85226e-08	LINC02427
39326.3	4.59431	0.353477	12.9975	1.26436e-38	1.23374e-36	ACSL1
87.1766	4.49261	0.444933	10.0973	5.68089e-24	1.85628e-22	SLED1
18.6516	3.15923	0.369151	8.5581	1.14741e-17	2.24336e-16	AC084871.3
1101.59	6.87892	0.514629	13.3668	9.45815e-41	1.10546e-38	MIR3945HG
3.44918	5.79671	1.08049	5.36489	8.09991e-08	5.94347e-07	MIR3945
94.0627	5.24262	0.633298	8.2783	1.2495e-16	2.26015e-15	LINC01093
21.7018	1.09394	0.296036	3.69527	0.00021965	0.000930939	AC093909.1
13.8648	2.58165	0.34569	7.46813	8.1343e-14	1.13763e-12	AC021087.2
69.3972	-1.25749	0.231956	-5.42127	5.91777e-08	4.40304e-07	EXOC3-AS1
6.64042	-1.58794	0.540772	-2.93644	0.00332006	0.0107216	SLC9A3
2802.7	1.42508	0.178308	7.99225	1.32499e-15	2.20542e-14	LPCAT1
7.26666	2.031	0.470033	4.32096	1.55348e-05	8.12932e-05	AC026412.2
412.356	3.49073	0.456733	7.64281	2.12527e-14	3.1243e-13	ANKRD33B
2510.23	-2.41346	0.318026	-7.58889	3.22669e-14	4.66292e-13	OTULINL
9.20504	-3.31636	0.591301	-5.60858	2.0399e-08	1.60893e-07	AC010627.1
126.318	1.31332	0.325986	4.02877	5.60691e-05	0.000265222	RETREG1
30.3212	1.05957	0.272477	3.88867	0.000100796	0.000455039	BASP1-AS1
42.4046	-1.38176	0.19901	-6.94316	3.83427e-12	4.58014e-11	AMACR
4.2934	-1.695	0.532691	-3.18196	0.00146284	0.00517848	C1QTNF3
17424.4	3.75794	0.374089	10.0456	9.60712e-24	3.07312e-22	IL7R
1.61848	4.1398	1.29026	3.20851	0.00133426	0.00476856	CAPSL
37.2498	8.201	0.926731	8.84939	8.8001e-19	1.87759e-17	RANBP3L
4228.1	1.80299	0.368135	4.89763	9.69987e-07	6.12817e-06	SLC1A3
53.1976	-1.3992	0.526058	-2.65978	0.00781925	0.0228195	AC008957.1
155.422	2.95787	0.509767	5.80238	6.53796e-09	5.48189e-08	AC008957.3
6.40582	3.96676	1.10222	3.59888	0.000319593	0.00130663	LIFR
3.96499	3.13296	1.24398	2.51849	0.0117858	0.0326509	OSMR
19.4759	-2.27135	0.485831	-4.67519	2.93685e-06	1.73102e-05	AC008964.1
17.7065	-1.53685	0.452937	-3.39308	0.00069112	0.00262808	GOLGA5P1
3.17893	-3.36053	0.938568	-3.58048	0.000342959	0.00139359	C9
1731.93	-2.22209	0.243882	-9.11134	8.13694e-20	1.89583e-18	DAB2
4.08508	1.18558	0.47792	2.4807	0.0131126	0.0357146	AC114977.2
2919.54	2.46641	0.222535	11.0832	1.51312e-28	7.39932e-27	PTGER4
5.25182	1.52357	0.531238	2.86796	0.00413131	0.0130543	SNORD72
1502.46	2.36899	0.130187	18.1969	5.45906e-74	3.05592e-71	HMGCS1
87.9815	-1.5959	0.157188	-10.1528	3.21833e-24	1.06969e-22	NNT-AS1
6.19119	-1.12812	0.441994	-2.55234	0.0107003	0.0300087	AC022126.1
245.896	1.09331	0.355942	3.07159	0.00212925	0.00721346	ITGA1
5.61791	-1.76864	0.644188	-2.74553	0.00604125	0.0182102	AC016601.1
22.9766	4.79446	0.433887	11.05	2.19137e-28	1.04988e-26	AC112198.2
6.4608	1.44369	0.408793	3.5316	0.000413054	0.00165004	CDC20B
45.1068	1.04078	0.261474	3.98045	6.87852e-05	0.000321088	PLPP1
7944.55	1.38014	0.159103	8.67448	4.15434e-18	8.30556e-17	IL6ST
17.0403	1.50875	0.254487	5.92858	3.05562e-09	2.66827e-08	AC016596.1
5841.59	-1.28535	0.155132	-8.28555	1.17567e-16	2.12842e-15	MAP3K1
3798.37	1.23138	0.1188	10.3651	3.57252e-25	1.31935e-23	GPBP1
3.4359	-2.1874	0.803594	-2.72202	0.00648846	0.0194025	AC008814.1
6.65647	5.5493	0.961945	5.76884	7.98199e-09	6.61445e-08	KRT8P31
852.817	6.51518	0.429857	15.1566	6.8511e-52	1.32488e-49	ELOVL7
1220.47	-1.13484	0.154766	-7.33261	2.2571e-13	3.0254e-12	SMIM15
8.62666	-1.03767	0.420074	-2.4702	0.0135038	0.0365745	ISCA1P1
4818.53	1.94668	0.162771	11.9596	5.78171e-33	3.79595e-31	SGTB
504.04	-2.6129	0.245963	-10.6231	2.32626e-26	9.44356e-25	CD180
128.466	2.06295	0.21257	9.7048	2.87628e-22	8.29053e-21	CCNB1
20.6655	-1.49571	0.360054	-4.15412	3.26546e-05	0.000161429	AC022107.1
781.414	1.0426	0.122684	8.49824	1.92484e-17	3.71553e-16	TAF9
96.2592	-1.07482	0.168567	-6.37622	1.81511e-10	1.80848e-09	PTCD2
156.357	-1.28833	0.483879	-2.6625	0.0077563	0.0226575	ZNF366
427.703	-1.12153	0.43361	-2.5865	0.00969551	0.0275211	ENC1
176.473	3.41295	0.463804	7.35859	1.85863e-13	2.51346e-12	GCNT4
6.48725	1.00753	0.376907	2.67316	0.00751407	0.0220346	AC008897.2
211.432	-1.16336	0.147889	-7.86649	3.64716e-15	5.81141e-14	POC5
529.5	1.89211	0.168425	11.2342	2.77054e-29	1.42012e-27	AC113404.3
612.016	-1.2993	0.108309	-11.9963	3.71758e-33	2.46357e-31	AGGF1
28.6148	-1.65389	0.43807	-3.77539	0.000159758	0.000694395	ZBED3
33.3509	-1.46171	0.456905	-3.19915	0.00137833	0.00490872	ZBED3-AS1
9.749	1.18907	0.493007	2.41188	0.0158705	0.0419585	HMGB1P21
508.725	-1.11871	0.196577	-5.69097	1.26318e-08	1.02286e-07	JMY
144.058	1.64764	0.198215	8.31239	9.37925e-17	1.71258e-15	HOMER1
8.16701	-1.31061	0.43925	-2.98374	0.00284753	0.00934042	AC012636.1
6.35708	-1.2573	0.467507	-2.68936	0.00715893	0.0211301	AC010623.1
4.50615	1.08909	0.446888	2.43706	0.0148073	0.0395804	AC018754.1
65.0534	-1.47388	0.197709	-7.45477	9.00236e-14	1.2549e-12	MBLAC2
2786.28	2.28789	0.346779	6.59757	4.17956e-11	4.48123e-10	LUCAT1
14.3839	1.41	0.39753	3.54691	0.000389775	0.00156587	AC123595.2
3870.07	1.1278	0.11025	10.2294	1.46396e-24	5.02279e-23	MCTP1
17.2445	1.60806	0.509042	3.159	0.00158313	0.00556084	RPL7P18
11.7498	1.8135	0.596725	3.03909	0.00237297	0.00794302	HSPD1P11
2014.23	1.01224	0.156714	6.45916	1.05284e-10	1.07985e-09	ELL2
227.752	-1.45578	0.258911	-5.6227	1.87991e-08	1.49047e-07	NUDT12
40.0421	-1.12576	0.294536	-3.82215	0.000132293	0.000582998	AC008467.1
5.67127	3.79326	0.655158	5.78985	7.04507e-09	5.89083e-08	TSLP
524.167	1.62722	0.233394	6.97198	3.12509e-12	3.77067e-11	STARD4
11.1339	1.05571	0.388587	2.71678	0.00659198	0.0196448	SNORA13
521.922	1.31148	0.127715	10.2688	9.74041e-25	3.42476e-23	SRP19
844.782	2.06841	0.234206	8.83161	1.03183e-18	2.18616e-17	TRIM36
1.93782	-2.75469	1.00296	-2.74655	0.00602259	0.0181591	AC008494.1
340.582	-1.77156	0.25881	-6.84501	7.64732e-12	8.78842e-11	CCDC112
2.75686	-2.20508	0.788521	-2.79648	0.0051663	0.0158582	HMGN1P15
1221.55	1.05266	0.161998	6.49798	8.14081e-11	8.45977e-10	FEM1C
26.0097	1.51068	0.342933	4.40518	1.05698e-05	5.71534e-05	AC010226.1
17183.3	3.47655	0.174972	19.8691	7.52798e-88	9.41972e-85	TNFAIP8
25.1368	1.53496	0.507325	3.0256	0.00248138	0.00826429	PRR16
132.711	3.44296	0.530775	6.48667	8.77548e-11	9.08379e-10	GRAMD2B
3.78849	2.4598	0.817137	3.01027	0.00261014	0.00863499	AC093535.2
25.8576	1.44578	0.378185	3.82293	0.000131873	0.000581387	LMNB1-DT
156.426	1.78186	0.298314	5.97309	2.32794e-09	2.06076e-08	MARCH3
25.5632	6.51879	1.03897	6.27431	3.51184e-10	3.40492e-09	CSF2
78.1505	-1.10206	0.316508	-3.48193	0.00049782	0.00194877	SLC22A5
45.7506	1.81917	0.322649	5.63822	1.71813e-08	1.3709e-07	AC116366.2
11437.9	3.50203	0.221833	15.7868	3.83797e-56	9.7192e-54	IRF1
4182.78	1.54837	0.0749401	20.6614	7.71195e-95	1.26191e-91	AFF4
3321.92	1.14547	0.111327	10.2893	7.87492e-25	2.80126e-23	PPP2CA
1638.68	-1.01895	0.416897	-2.44414	0.0145198	0.0388852	TIFAB
3.08944	1.56977	0.651779	2.40844	0.0160207	0.0422767	KIF20A
4899.96	1.71608	0.1157	14.8321	9.08441e-50	1.6239e-47	ETF1
1268.52	-1.28266	0.147356	-8.70449	3.19006e-18	6.44434e-17	CXXC5
946.007	-1.16178	0.0674767	-17.2175	1.96389e-66	7.20273e-64	PURA
113.816	-1.53511	0.185188	-8.28948	1.13743e-16	2.0627e-15	IGIP
7.13606	-1.76455	0.508145	-3.47254	0.000515565	0.0020101	AC011379.2
29.4639	2.00395	0.303968	6.59263	4.32097e-11	4.61323e-10	VTRNA1-1
11.6274	3.43046	0.50964	6.73114	1.68337e-11	1.86892e-10	VTRNA1-3
3.74163	1.38287	0.488261	2.83224	0.00462232	0.0144046	AC005618.4
3.29911	3.52883	1.16548	3.0278	0.00246344	0.00821354	SPRY4
376.091	-2.5244	0.280621	-8.99576	2.34596e-19	5.25297e-18	PPARGC1B
4.75777	1.92815	0.64625	2.9836	0.00284879	0.0093431	SLC6A7
1692.26	-1.01094	0.165333	-6.11455	9.6827e-10	8.97474e-09	NDST1
1764.5	2.37506	0.181931	13.0547	5.9747e-39	6.03663e-37	SMIM3
6.36739	2.02135	0.452951	4.46262	8.09619e-06	4.46171e-05	IRGM
6.62075	2.71692	0.628676	4.32165	1.54864e-05	8.10599e-05	ZNF300P1
15530.2	2.92539	0.228546	12.8	1.63938e-37	1.45304e-35	TNIP1
16.3682	-2.60324	0.498075	-5.2266	1.72655e-07	1.21052e-06	AC011337.1
14.6342	-1.0309	0.315647	-3.26599	0.00109084	0.00397878	AC011374.2
52.301	-1.21943	0.329037	-3.70605	0.00021052	0.000896174	FAXDC2
2039.27	-1.19182	0.0995681	-11.9699	5.11134e-33	3.37666e-31	CNOT8
16.8663	1.20118	0.247378	4.85566	1.19987e-06	7.46086e-06	PPP1R2B
2160.02	-1.34369	0.225192	-5.96688	2.4183e-09	2.13719e-08	HAVCR2
88.2887	5.39313	0.872452	6.18158	6.34645e-10	6.01612e-09	NIPAL4
3023.21	1.0582	0.154201	6.86248	6.76772e-12	7.83259e-11	CLINT1
4448.16	1.85971	0.149721	12.4212	2.00472e-35	1.55071e-33	RNF145
3.51185	2.48219	0.655239	3.78823	0.000151726	0.000661917	AC134043.1
8.12955	2.15582	0.454769	4.74048	2.13218e-06	1.28268e-05	AC008691.1
118.609	9.03933	0.876768	10.3098	6.36118e-25	2.28959e-23	IL12B
88.3964	-1.20617	0.17439	-6.91651	4.62901e-12	5.47046e-11	ZBED8
933.875	3.30076	0.302853	10.8989	1.16658e-27	5.26866e-26	MIR3142HG
3.3974	1.50546	0.580493	2.59341	0.0095028	0.0270499	MIR103A1
3014.14	2.84991	0.22626	12.5957	2.22872e-36	1.83047e-34	LCP2
9.15719	1.35149	0.376464	3.58996	0.000330732	0.00134932	LINC01366
48.1859	4.22651	0.548155	7.71043	1.25397e-14	1.89584e-13	AC034199.1
129.455	2.05347	0.225167	9.11976	7.52933e-20	1.75811e-18	KCNMB1
799.999	2.19322	0.194167	11.2955	1.38037e-29	7.26815e-28	UBTD2
5.01149	2.36528	0.57536	4.11096	3.94017e-05	0.000191797	KLF3P1
4.61698	2.62364	0.557288	4.70786	2.50326e-06	1.48995e-05	AC022217.2
4.18114	2.52363	0.624133	4.04341	5.26786e-05	0.000250524	AC022217.3
8006.32	2.4203	0.347851	6.95785	3.45512e-12	4.15004e-11	DUSP1
12.8324	1.09321	0.361851	3.02117	0.00251796	0.00836514	AC008429.4
2950.92	-1.19822	0.134328	-8.92008	4.65935e-19	1.01655e-17	CREBRF
304.882	-1.02565	0.184915	-5.5466	2.91275e-08	2.25391e-07	RNF44
12.3151	-1.04976	0.385658	-2.722	0.00648879	0.0194025	AC146507.3
4.82347	-1.46059	0.596981	-2.44664	0.0144196	0.0386656	AC146507.2
440.174	-1.9731	0.301913	-6.53533	6.34686e-11	6.68038e-10	RGS14
1694.45	-1.02554	0.124181	-8.25848	1.4754e-16	2.64626e-15	GRK6
8.02629	2.20191	0.565791	3.89174	9.95276e-05	0.000449501	AC145098.2
1550.15	-1.59242	0.148117	-10.7512	5.8524e-27	2.48985e-25	DOK3
85.9758	2.1076	0.360693	5.8432	5.1206e-09	4.35179e-08	N4BP3
176.317	-1.62645	0.134598	-12.0838	1.28617e-33	8.94097e-32	ZNF354C
97.3791	1.42393	0.438125	3.25005	0.00115385	0.00417782	GFPT2
29.2213	1.8765	0.256894	7.30457	2.78163e-13	3.70744e-12	LINC01962
28.2086	-1.53331	0.305255	-5.02304	5.08601e-07	3.33919e-06	TRIM7
1.53051	-3.17382	1.04125	-3.04808	0.00230307	0.00773824	AC008443.6
7.12836	1.61663	0.420118	3.84804	0.000119068	0.000529102	HUS1B
25.5919	1.16421	0.452541	2.5726	0.0100939	0.02853	AL357054.4
17.925	1.36959	0.390278	3.50927	0.000449332	0.00177893	FOXC1
1.90927	-2.58294	1.03619	-2.49274	0.0126762	0.0346994	AL031768.1
24.0048	-1.20013	0.408814	-2.93565	0.0033285	0.0107441	MYLK4
349.07	2.72906	0.5353	5.09818	3.42931e-07	2.3063e-06	SERPINB9P1
3.84472	2.30646	0.970522	2.37651	0.0174772	0.045555	MIR4645
6763.27	5.03595	0.307598	16.3718	3.03849e-60	9.23355e-58	SERPINB9
1948.26	1.62697	0.134875	12.0628	1.6606e-33	1.13949e-31	RIPK1
44.702	1.12737	0.230062	4.9003	9.569e-07	6.05629e-06	AL031963.3
145.662	1.53812	0.28127	5.46849	4.53898e-08	3.44095e-07	TUBB2A
859.492	1.37309	0.16397	8.37405	5.56731e-17	1.04067e-15	PXDC1
106.687	-2.19147	0.210598	-10.4059	2.32936e-25	8.8011e-24	FAM50B
2.97504	2.81937	1.19441	2.36047	0.0182517	0.0471858	AL034376.1
4.43864	1.25715	0.535672	2.34686	0.0189322	0.048703	AL022725.1
123.963	-2.04101	0.352727	-5.78638	7.19199e-09	6.00424e-08	PPP1R3G
9.18244	-1.26841	0.529632	-2.3949	0.016625	0.0436547	AL031123.2
3.24436	-2.62268	0.848602	-3.09059	0.00199759	0.00682723	AL136361.1
1901.43	-1.2913	0.13969	-9.24399	2.3747e-20	5.83985e-19	RREB1
26.7517	-1.88775	0.319705	-5.90467	3.53358e-09	3.05554e-08	AL355336.1
3.42264	-1.9755	0.726581	-2.7189	0.0065499	0.0195386	AL589644.1
1.46463	-2.59452	0.984068	-2.63653	0.00837593	0.0242181	AL139095.4
103.71	1.95599	0.657844	2.97334	0.00294578	0.00963448	BMP6
4.5016	-1.50511	0.63071	-2.38638	0.0170151	0.0445143	AL139039.3
1.59484	-2.4861	1.02708	-2.42054	0.0154976	0.0411001	GCNT2P1
1975.73	-2.61907	0.238567	-10.9783	4.85867e-28	2.26597e-26	TMEM170B
181.564	1.2139	0.365601	3.32028	0.000899273	0.00334078	ADTRP
2477.11	1.45724	0.257849	5.65154	1.59017e-08	1.27501e-07	HIVEP1
68.9534	3.16529	0.611071	5.1799	2.22006e-07	1.53278e-06	EDN1
451.602	1.45282	0.403485	3.60068	0.000317383	0.00129859	PHACTR1
9474.61	3.87081	0.38059	10.1706	2.68361e-24	9.01829e-23	CD83
24.9368	1.59173	0.39242	4.0562	4.98766e-05	0.000238314	AL137003.1
15.6918	2.02498	0.452891	4.47122	7.77742e-06	4.29717e-05	AL137003.2
75.7066	-1.21015	0.241854	-5.00366	5.62526e-07	3.66944e-06	NHLRC1
13269.1	3.45776	0.233634	14.7999	1.46598e-49	2.57722e-47	RNF144B
248.059	-1.03919	0.217355	-4.78104	1.7439e-06	1.06293e-05	MBOAT1
3055.38	-1.07527	0.201903	-5.32567	1.0058e-07	7.28232e-07	HIST1H2AC
3046.04	-1.069	0.249587	-4.28306	1.84341e-05	9.5177e-05	HIST1H1E
955.036	-1.28609	0.388571	-3.3098	0.000933637	0.00345697	HIST1H1D
371.462	-1.70002	0.211669	-8.0315	9.6289e-16	1.62174e-14	HCG11
273.174	-1.16021	0.130674	-8.8787	6.76473e-19	1.46091e-17	ZNF184
11.4062	-2.08249	0.390984	-5.32629	1.00237e-07	7.26243e-07	ZNF192P1
207.416	-2.0664	0.181729	-11.3708	5.84813e-30	3.18162e-28	ZKSCAN4
219.087	-1.50899	0.152801	-9.87555	5.31424e-23	1.61262e-21	ZSCAN26
17.3437	-1.0913	0.356806	-3.05853	0.00222429	0.00750201	PGBD1
174.486	-1.64746	0.124678	-13.2137	7.30992e-40	7.85336e-38	ZKSCAN3
2.66982	3.23344	0.993933	3.25318	0.00114122	0.00414126	LINC01556
209.356	1.21832	0.315962	3.85589	0.00011531	0.000513584	RN7SL471P
7114.66	1.07385	0.208743	5.14439	2.68393e-07	1.82989e-06	HLA-F
19.7793	1.30092	0.301962	4.30822	1.64575e-05	8.58467e-05	AL645939.1
23.1858	1.79412	0.360488	4.97693	6.46007e-07	4.17813e-06	HCG4B
1794.26	1.423	0.158365	8.98558	2.57383e-19	5.73303e-18	TRIM26
11.8961	1.91847	0.409953	4.67973	2.87254e-06	1.69547e-05	PAIP1P1
5476.18	1.39939	0.123483	11.3326	9.04917e-30	4.84871e-28	PPP1R18
7.58217	1.45927	0.352563	4.13902	3.48788e-05	0.000171627	IER3-AS1
18718.6	3.41398	0.32882	10.3825	2.9787e-25	1.10774e-23	IER3
38.5781	2.61144	0.276365	9.44925	3.41254e-21	8.97301e-20	HCG20
117.231	3.07047	0.301674	10.1781	2.48374e-24	8.35984e-23	LINC00243
16.8407	3.17213	0.517696	6.1274	8.93248e-10	8.3229e-09	LTA
4352.89	5.07131	0.265201	19.1225	1.63975e-81	1.45337e-78	TNF
638.893	-1.21144	0.130462	-9.28573	1.6061e-20	4.00057e-19	EHMT2
779.948	5.58478	0.478311	11.6761	1.68958e-31	1.01815e-29	CFB
10964.3	1.68144	0.26489	6.34769	2.18571e-10	2.16454e-09	TAP1
61.6636	2.62253	0.868552	3.01943	0.00253252	0.00840958	HLA-DPA3
66.2866	-1.32594	0.186559	-7.10732	1.18314e-12	1.48922e-11	FANCE
4.81936	1.3655	0.446256	3.05989	0.00221415	0.00747255	AL033519.2
2347.3	-1.17565	0.0927745	-12.6721	8.44125e-37	7.12549e-35	MAPK14
330.389	1.01378	0.200697	5.0513	4.38807e-07	2.90788e-06	BRPF3
76.4543	4.70681	0.339624	13.8589	1.12393e-43	1.56263e-41	PNPLA1
455.709	3.29034	0.66248	4.96669	6.81037e-07	4.39533e-06	ETV7
10.6021	2.51136	0.702612	3.57432	0.000351133	0.001423	Z84484.1
7038.81	1.03936	0.113791	9.13397	6.60307e-20	1.55205e-18	SRSF3
149.152	1.06588	0.336862	3.16414	0.0015554	0.00547426	LAP3P2
8133.09	1.69665	0.250522	6.77244	1.26627e-11	1.4267e-10	CDKN1A
6031.9	3.20849	0.238578	13.4484	3.1456e-41	3.75917e-39	PIM1
10.9406	3.79733	0.546785	6.94484	3.78888e-12	4.53302e-11	TMEM217
102.771	4.99453	0.724164	6.89697	5.3124e-12	6.23994e-11	KCNK5
10.8669	-1.52569	0.553001	-2.75893	0.00579902	0.0175597	TREML1
44.191	-1.43479	0.203982	-7.03392	2.00804e-12	2.47623e-11	FRS3
2161.22	-1.05737	0.121861	-8.67684	4.069e-18	8.1426e-17	KLHDC3
1501.45	1.6549	0.122832	13.4729	2.2582e-41	2.71392e-39	SRF
1.70916	4.98164	1.07351	4.64053	3.4751e-06	2.03195e-05	TTBK1
668.13	-1.42391	0.146617	-9.71175	2.6868e-22	7.77599e-21	ZNF318
736.081	1.16967	0.188158	6.21643	5.08592e-10	4.858e-09	MRPL14
644.207	1.14642	0.190009	6.03352	1.60429e-09	1.45096e-08	TMEM63B
3609.63	1.19213	0.173267	6.88028	5.97368e-12	6.97815e-11	NFKBIE
19.444	1.45297	0.487493	2.98048	0.00287795	0.00943122	AL096865.1
118.233	4.28699	0.235917	18.1716	8.66013e-74	4.72354e-71	AL158050.1
763.078	-1.17399	0.143668	-8.17157	3.04406e-16	5.32073e-15	MCM3
845.283	-1.80956	0.224046	-8.07673	6.65268e-16	1.13485e-14	PAQR8
83.2081	1.20681	0.42338	2.85043	0.00436603	0.0136922	AL109918.1
1788.46	1.57384	0.136183	11.5568	6.81757e-31	3.90899e-29	ELOVL5
7.1072	2.51361	0.433757	5.79497	6.83325e-09	5.72271e-08	RPS16P5
1614.47	-1.04794	0.22139	-4.73345	2.20736e-06	1.32491e-05	GCLC
26.5952	-1.74785	0.305037	-5.72995	1.00458e-08	8.19376e-08	AL021368.2
114.761	1.12918	0.2286	4.93955	7.83024e-07	5.01701e-06	AL135905.2
3032.48	-1.24956	0.0923237	-13.5346	9.77649e-42	1.1952e-39	PHF3
3.20192	1.5998	0.638631	2.50505	0.0122435	0.0337186	SCAT8
81.514	1.5045	0.227026	6.627	3.42572e-11	3.71039e-10	AL583856.1
6.43972	2.38433	0.626959	3.803	0.000142953	0.000627117	LINC00472
28.3951	1.39902	0.358411	3.9034	9.48506e-05	0.000430022	DDX43
1962.21	1.34033	0.192602	6.95905	3.42585e-12	4.11721e-11	CGAS
967.725	-1.1118	0.179831	-6.18248	6.31014e-10	5.98437e-09	SLC17A5
9.32889	1.00003	0.355937	2.80957	0.00496083	0.0152937	AL356776.1
31.3314	-1.07861	0.249222	-4.32789	1.50542e-05	7.90503e-05	TTK
2.36685	2.13527	0.781617	2.73187	0.00629764	0.0189027	AL135903.1
1780.41	-1.21204	0.194285	-6.23847	4.41879e-10	4.23981e-09	ZNF292
10.9126	-1.73494	0.478001	-3.62958	0.000283878	0.00117187	AL049697.1
231.322	-1.24999	0.191916	-6.51325	7.35421e-11	7.68363e-10	SLC35A1
23.9942	1.70316	0.30953	5.50239	3.74672e-08	2.86291e-07	AL353135.1
7746.6	1.95415	0.230328	8.4842	2.17199e-17	4.18503e-16	PNRC1
7.19938	2.03556	0.484281	4.20327	2.63086e-05	0.00013199	RN7SL336P
39.9439	4.40885	0.555661	7.93443	2.11468e-15	3.447e-14	SRSF12
3084.68	1.42957	0.131786	10.8477	2.0457e-27	8.97241e-26	UBE2J1
5.63333	-1.11291	0.450874	-2.46835	0.0135739	0.0367359	UFL1-AS1
28.4208	1.94488	0.288296	6.74612	1.51853e-11	1.69565e-10	AL022067.1
114.69	-1.11383	0.23674	-4.70488	2.54015e-06	1.51102e-05	RTN4IP1
2.5624	2.19369	0.913975	2.40016	0.0163878	0.0431065	SOBP
10.0409	1.22608	0.365674	3.35292	0.000799648	0.00300108	AL024507.2
4463.79	1.69363	0.128549	13.175	1.22244e-39	1.30019e-37	FOXO3
227.781	5.60629	0.439343	12.7606	2.72038e-37	2.35235e-35	Z95118.2
1356.51	-1.30131	0.125796	-10.3446	4.42563e-25	1.61478e-23	CDC40
48.8232	-1.013	0.36811	-2.7519	0.00592504	0.0178903	DDO
885.523	1.1543	0.164753	7.00625	2.44799e-12	2.986e-11	GTF3C6
7.91743	-1.40744	0.546918	-2.57341	0.0100702	0.0284781	AL080317.2
15.3543	-2.02129	0.506788	-3.98843	6.6512e-05	0.000311502	AL080317.3
543.286	2.49706	0.265337	9.41087	4.92041e-21	1.27955e-19	TRAF3IP2
11.7621	-1.62096	0.439053	-3.69194	0.00022255	0.000941836	Z97989.1
213.719	3.97829	0.359699	11.0601	1.95972e-28	9.45289e-27	LINC02541
56454.6	2.55043	0.137989	18.4828	2.83936e-76	1.83027e-73	MARCKS
51.7482	4.28307	0.467367	9.16425	4.98909e-20	1.18579e-18	LINC01268
10149.7	1.68572	0.175418	9.60972	7.27447e-22	2.02014e-20	DSE
5278.78	1.75688	0.466243	3.76816	0.000164458	0.00071264	CALHM6
11.1504	4.22231	1.21377	3.47868	0.000503893	0.00196928	CALHM5
11.2586	1.0841	0.344527	3.14663	0.00165166	0.00578053	AL589993.1
367.394	-1.01468	0.203063	-4.99686	5.82714e-07	3.79067e-06	ASF1A
193.371	-1.52266	0.164515	-9.25541	2.13401e-20	5.26009e-19	HSF2
2.77548	-2.00672	0.719387	-2.78948	0.00527928	0.0161607	Z99129.3
546.124	-1.37246	0.234425	-5.85458	4.78224e-09	4.07726e-08	RNF217
1164.53	2.89373	0.375707	7.7021	1.33844e-14	2.01781e-13	NCOA7
12.0057	1.94313	0.297737	6.52631	6.74076e-11	7.06352e-10	LAMA2
22.7063	-1.25482	0.345245	-3.63457	0.00027844	0.00115166	MTFR2
3.66647	3.52063	1.02524	3.43396	0.000594842	0.00229271	AL024508.1
9258.25	-1.72488	0.175057	-9.85326	6.63568e-23	1.9937e-21	IFNGR1
1.87545	4.13832	1.0969	3.77274	0.000161464	0.000700666	AL356234.2
6.4702	4.80768	0.688409	6.98375	2.87396e-12	3.47661e-11	AL356234.3
9.37803	6.10808	0.83179	7.3433	2.08396e-13	2.80215e-12	AL356234.1
84.5611	1.72805	0.192107	8.99527	2.35662e-19	5.2713e-18	AL357060.1
10906.3	4.90928	0.289107	16.9809	1.13783e-64	3.90385e-62	TNFAIP3
18.7708	1.57807	0.512419	3.07965	0.00207246	0.00705028	PERP
1103.79	5.57581	0.36447	15.2984	7.83531e-53	1.61818e-50	AL592429.1
2042.18	2.389	0.273474	8.73575	2.42044e-18	5.00366e-17	HIVEP2
52.7014	4.62204	0.386426	11.961	5.68841e-33	3.74625e-31	AL355304.1
2098.4	2.80518	0.219527	12.7783	2.1683e-37	1.90595e-35	STX11
92.176	1.60261	0.295607	5.4214	5.91344e-08	4.40136e-07	UST
13.2451	7.55536	0.969634	7.79197	6.59715e-15	1.02509e-13	AL357992.1
2044.71	1.40853	0.142837	9.8611	6.13725e-23	1.85179e-21	TAB2
29.1964	1.01117	0.228447	4.42627	9.58765e-06	5.22409e-05	SUMO4
260.903	-1.20262	0.137821	-8.72596	2.63926e-18	5.41391e-17	RMND1
2.28218	-2.45956	1.0289	-2.39047	0.0168269	0.0441358	HSPA8P15
3.8534	1.88076	0.629325	2.98853	0.00280322	0.00921498	OPRM1
27.4607	1.91811	0.559019	3.43121	0.000600889	0.00231476	CNKSR3
12.2138	-1.45007	0.382806	-3.788	0.000151867	0.000662264	AL596202.1
11.4419	-1.04672	0.399549	-2.61976	0.00879918	0.0252804	AL355297.4
2999.1	1.54596	0.240885	6.41784	1.38225e-10	1.3922e-09	SNX9
8.06403	1.34783	0.509246	2.64672	0.00812757	0.0235962	HSPE1P26
2.55427	3.13023	0.793059	3.94704	7.91236e-05	0.00036526	RNU6-786P
152.445	2.00209	0.330404	6.05952	1.36525e-09	1.24482e-08	SYNJ2
262.164	-1.08847	0.14312	-7.6053	2.84235e-14	4.12714e-13	SERAC1
2204.59	1.07215	0.250053	4.28767	1.80554e-05	9.3426e-05	DYNLT1
336009	3.57107	0.268597	13.2953	2.46635e-40	2.76127e-38	SOD2
19224	4.03445	0.179586	22.4653	9.07055e-112	3.21581e-108	WTAP
681.773	1.71726	0.190427	9.01794	1.91662e-19	4.35115e-18	ACAT2
4461.49	1.09976	0.118974	9.24366	2.38201e-20	5.85105e-19	TCP1
76.7443	2.47772	0.851867	2.90857	0.00363087	0.0116162	MAS1
21.7782	1.83768	0.485451	3.78551	0.000153392	0.000668637	AL139393.3
1577.89	1.20074	0.226099	5.31066	1.09227e-07	7.8682e-07	MAP3K4
2.09099	-3.69347	1.09336	-3.37809	0.000729906	0.00276224	AL023775.1
69.1971	6.82767	0.853891	7.99595	1.28574e-15	2.14344e-14	GPR31
7.63637	7.13769	0.935901	7.62654	2.41132e-14	3.51567e-13	AL121935.3
329.763	1.49542	0.421608	3.54694	0.000389732	0.00156587	DLL1
301.441	-1.39688	0.264227	-5.28666	1.24569e-07	8.89205e-07	AC093627.4
3.54832	-3.16128	0.782712	-4.03888	5.37067e-05	0.000254897	AC093627.7
84.2178	3.11393	0.579399	5.37442	7.68281e-08	5.65693e-07	PDGFA
3.53124	2.90472	0.837354	3.46893	0.000522534	0.0020354	AC147651.1
205.423	2.04651	0.297034	6.88979	5.5874e-12	6.5521e-11	AC147651.4
207.807	-1.03496	0.135481	-7.63917	2.18628e-14	3.20956e-13	PSMG3
807.81	-1.08452	0.103244	-10.5044	8.24158e-26	3.2227e-24	BRAT1
376.797	-1.34849	0.268579	-5.02085	5.14442e-07	3.37441e-06	IQCE
1226.87	-1.24657	0.142718	-8.73453	2.44663e-18	5.05281e-17	FOXK1
1469.72	-1.28883	0.0886461	-14.5391	6.84764e-48	1.11193e-45	WIPI2
2.09636	-2.31015	0.908015	-2.54418	0.0109534	0.0306097	AC093620.1
14.89	-1.02628	0.327494	-3.13373	0.00172603	0.00600131	AC092171.5
1539.66	2.5979	0.37753	6.88132	5.93025e-12	6.93123e-11	FSCN1
285.376	-1.23608	0.120163	-10.2866	8.09659e-25	2.87051e-23	PMS2
267.908	1.09146	0.155703	7.00989	2.38502e-12	2.91407e-11	USP42
687.632	-1.24766	0.124131	-10.0511	9.08411e-24	2.9102e-22	DAGLB
2.85473	1.9246	0.718653	2.67807	0.0074048	0.0217442	AC013470.3
398.122	1.01699	0.249398	4.07776	4.54717e-05	0.00021889	ARL4A
268.236	-1.1426	0.165804	-6.89124	5.53098e-12	6.48952e-11	ANKMY2
4.42156	3.13689	0.790442	3.96852	7.23192e-05	0.000336036	TWIST1
863.573	2.18561	0.268345	8.14477	3.80011e-16	6.60965e-15	TWISTNB
222.009	3.11987	0.301972	10.3317	5.06636e-25	1.83597e-23	MACC1
29.8512	4.07695	0.414682	9.8315	8.23845e-23	2.4579e-21	AC005083.1
1.79453	4.67646	1.12299	4.1643	3.12312e-05	0.00015486	AC099342.1
51.8283	3.77482	0.269798	13.9913	1.76216e-44	2.48243e-42	AC004130.1
15009.3	4.55088	0.393242	11.5727	5.66566e-31	3.275e-29	ITGB8
109.521	2.13078	0.669518	3.18257	0.00145976	0.00516845	ABCB5
8.96535	1.80069	0.586492	3.07027	0.00213866	0.0072398	STEAP1B
2.92061	4.56636	1.06363	4.2932	1.76113e-05	9.13056e-05	AC002480.1
4.25021	6.06867	0.997386	6.08457	1.16804e-09	1.07236e-08	AC002480.2
5.26295	4.14864	0.779513	5.3221	1.02577e-07	7.41682e-07	AC073072.1
1443.38	9.24166	0.890209	10.3815	3.01151e-25	1.11799e-23	IL6
74.5797	1.21341	0.211415	5.73948	9.49688e-09	7.78188e-08	SNHG26
4.00733	2.26561	0.528144	4.28975	1.78872e-05	9.26684e-05	SNORD93
804.67	1.04338	0.200144	5.21316	1.85655e-07	1.29484e-06	FAM126A
34.3624	-1.98791	0.454129	-4.3774	1.20101e-05	6.42875e-05	AC005082.1
686.001	1.01426	0.0995296	10.1905	2.18646e-24	7.3826e-23	TRA2A
2461.49	1.387	0.156927	8.83847	9.70351e-19	2.06001e-17	CYCS
2064.64	1.83839	0.296434	6.20169	5.58591e-10	5.31411e-09	NFE2L3
8805.66	1.01294	0.0938409	10.7942	3.66691e-27	1.57581e-25	HNRNPA2B1
14553.8	2.49106	0.315561	7.89408	2.92471e-15	4.70357e-14	SNX10
3.68951	2.472	0.765054	3.23115	0.00123293	0.00444148	HOXA5
8.60072	-1.64361	0.505353	-3.25241	0.0011443	0.00414961	NANOGP4
7.46427	1.30019	0.440318	2.95284	0.0031486	0.0102318	RPS27P16
60.7423	2.14425	0.532418	4.02737	5.64032e-05	0.000266683	AC007036.1
6118.64	1.94076	0.165075	11.7569	6.5112e-32	4.0317e-30	ZNRF2
22.9727	2.26163	0.416323	5.43239	5.56027e-08	4.15594e-07	MIR550A1
875.159	1.99729	0.183855	10.8634	1.72275e-27	7.63465e-26	AC006978.1
11.7645	4.1098	1.33501	3.07849	0.00208053	0.00706983	PPP1R17
2121.24	1.19229	0.0960565	12.4124	2.23797e-35	1.71863e-33	KBTBD2
918.806	1.47459	0.470744	3.13246	0.00173345	0.00602123	NT5C3A
8.85033	3.71002	0.715819	5.1829	2.18462e-07	1.5093e-06	RPS29P14
923.948	-1.07849	0.276972	-3.89385	9.86636e-05	0.000445978	EEPD1
24.9529	-1.24248	0.35862	-3.46462	0.000530973	0.00206525	EPDR1
3.22798	-2.52527	0.834261	-3.02695	0.00247035	0.00823268	AC018634.1
1532.45	1.26087	0.10453	12.0623	1.67009e-33	1.14232e-31	STARD3NL
80.9317	3.03402	0.415573	7.30081	2.86034e-13	3.80996e-12	TRGC2
11.4638	3.754	0.628036	5.97736	2.26781e-09	2.00836e-08	TRGJP2
151.659	4.57527	0.509561	8.97884	2.73644e-19	6.07614e-18	TRGC1
2.24429	4.34049	1.12685	3.8519	0.000117205	0.000521239	TRGJ1
4.78246	5.0664	1.01082	5.01214	5.38273e-07	3.52312e-06	TRGJP
29.9069	5.6273	0.713552	7.88632	3.11228e-15	5.00034e-14	TRGJP1
3.45444	1.43788	0.562082	2.55813	0.0105236	0.0295991	AC006033.1
191.883	1.39634	0.265746	5.2544	1.48507e-07	1.05021e-06	AC006033.2
38.474	1.34485	0.290256	4.63334	3.59811e-06	2.09753e-05	TRGV8
35.2937	1.18906	0.218496	5.44202	5.26796e-08	3.95134e-07	TRGV7
20.0278	3.49423	0.625921	5.58254	2.37037e-08	1.85718e-07	TRGV6
221.589	2.04736	0.430226	4.75881	1.9474e-06	1.17852e-05	TRG-AS1
14.3222	2.83778	0.832557	3.4085	0.000653202	0.00249863	TRGV5P
21.0097	2.27316	0.350785	6.4802	9.15991e-11	9.45413e-10	TRGV5
171.13	2.37908	0.490947	4.8459	1.26038e-06	7.82339e-06	AC004988.1
505.225	5.13615	0.846527	6.06731	1.30067e-09	1.18848e-08	INHBA
4.3058	3.01339	0.551544	5.46356	4.66687e-08	3.53036e-07	INHBA-AS1
2090.88	2.52213	0.229783	10.9761	4.97942e-28	2.31271e-26	STK17A
2258.9	1.17075	0.231344	5.06065	4.17822e-07	2.77401e-06	BLVRA
5.92999	2.6351	0.505877	5.20898	1.89877e-07	1.32298e-06	AC005189.1
89.8888	3.52167	0.256065	13.753	4.88442e-43	6.57604e-41	MRPS24
952.38	1.96465	0.151825	12.9402	2.66843e-38	2.54542e-36	URGCP
75.2519	-1.40506	0.208493	-6.73912	1.5935e-11	1.7747e-10	LINC00957
5.85237	1.16281	0.448248	2.59412	0.00948336	0.0270126	LINC01952
1298.74	1.50283	0.133585	11.25	2.31629e-29	1.19884e-27	PURB
39.3579	1.77126	0.532485	3.3264	0.000879758	0.00327572	AC004847.1
7462.33	1.75608	0.185221	9.48104	2.51773e-21	6.71141e-20	MYO1G
587.326	2.36637	0.236409	10.0096	1.38256e-23	4.36347e-22	SNHG15
1333.47	1.86675	0.238527	7.82616	5.03012e-15	7.92012e-14	UPP1
7.69036	1.01788	0.378021	2.69266	0.00708854	0.0209398	ABCA13
6.91118	1.16804	0.410679	2.84416	0.00445288	0.0139317	AC074351.1
323.699	-1.1489	0.176846	-6.49661	8.21473e-11	8.53241e-10	ZNF117
51.7015	-1.06068	0.269835	-3.93085	8.46475e-05	0.000387898	CCT6P3
19.7689	1.23236	0.308259	3.99782	6.39294e-05	0.000300532	SNORA22
287.264	-1.02781	0.129984	-7.90719	2.63254e-15	4.265e-14	VKORC1L1
5.09768	2.06494	0.546909	3.77565	0.000159592	0.000693814	AC027644.4
195.521	1.98593	0.162843	12.1954	3.28786e-34	2.36282e-32	RABGEF1
7.19722	-1.02253	0.427522	-2.39175	0.0167682	0.0439918	AC006480.2
5.93993	-1.38484	0.547665	-2.52863	0.0114508	0.0318567	AC211476.6
1296.5	-1.51971	0.199707	-7.60969	2.7476e-14	4.00047e-13	LIMK1
3134.84	1.00864	0.260355	3.87409	0.000107022	0.000480086	NCF1
18.3547	-1.38261	0.430463	-3.21191	0.00131854	0.00471473	CASTOR2
102.701	1.12481	0.361986	3.10732	0.0018879	0.0064962	POMZP3
9.69324	-2.35559	0.493674	-4.77154	1.82826e-06	1.11021e-05	SPDYE18
4.8102	-1.30347	0.536031	-2.43171	0.0150277	0.0400589	AC007000.1
2459.22	1.11098	0.14068	7.89721	2.85217e-15	4.59981e-14	PTPN12
20.0894	1.08385	0.283086	3.82869	0.000128826	0.000568783	MAGI2
126.251	2.80994	0.328619	8.55076	1.22278e-17	2.38632e-16	MAGI2-AS3
2621.6	1.12007	0.216551	5.17231	2.31222e-07	1.59331e-06	SEMA3C
413.036	-1.9074	0.424816	-4.48995	7.12389e-06	3.95871e-05	HGF
1893.15	1.08551	0.150145	7.22974	4.83933e-13	6.32323e-12	SRI
11.5271	4.09076	1.03074	3.96878	7.22415e-05	0.000335749	STEAP1
27.9887	1.36345	0.373343	3.65199	0.000260212	0.0010835	AC002456.1
830.158	1.1854	0.232011	5.10926	3.23432e-07	2.17861e-06	CDK6
5332.57	1.41882	0.286593	4.95064	7.397e-07	4.75662e-06	SAMD9
5821.6	1.8093	0.379028	4.77354	1.81013e-06	1.10109e-05	SAMD9L
5.38997	3.1567	0.625131	5.04965	4.42614e-07	2.93037e-06	TFPI2
545.651	-4.29191	0.568334	-7.55175	4.29442e-14	6.13094e-13	PDK4
5.76453	2.28235	0.95512	2.38959	0.0168672	0.0442033	BAIAP2L1
100.951	-1.17383	0.130923	-8.96583	3.07963e-19	6.78858e-18	PTCD1
3.91365	4.95609	1.17164	4.23003	2.33661e-05	0.000118344	CYP3A5
31.4702	-1.42001	0.451262	-3.14676	0.0016509	0.00578053	GAL3ST4
65.3484	2.93586	0.445327	6.59259	4.32219e-11	4.61323e-10	ACHE
2691.15	1.42602	0.181843	7.84208	4.43142e-15	7.00856e-14	TRIM56
1058.18	3.01671	0.347656	8.67728	4.05346e-18	8.12095e-17	SERPINE1
215.758	-1.73442	0.129873	-13.3548	1.11091e-40	1.29132e-38	ALKBH4
2.3938	-2.04866	0.844205	-2.42674	0.0152352	0.0405296	AC105052.4
76.1384	-1.1762	0.19041	-6.17722	6.52407e-10	6.168e-09	FAM185A
108.527	-1.30394	0.182294	-7.15298	8.49149e-13	1.08683e-11	NAPEPLD
267.116	-1.27199	0.118637	-10.7218	8.04629e-27	3.39683e-25	ORC5
5.23435	2.42373	0.485614	4.99106	6.00487e-07	3.89557e-06	LHFPL3-AS2
245.347	2.55418	0.260567	9.80238	1.09961e-22	3.26232e-21	AC007384.1
9.65256	-1.1734	0.439302	-2.67105	0.00756139	0.022152	AC073073.2
462.841	1.61376	0.200656	8.04242	8.80796e-16	1.4918e-14	ATXN7L1
58476.1	3.70478	0.323125	11.4655	1.96713e-30	1.10118e-28	NAMPT
59.5825	2.43285	0.449562	5.41161	6.24619e-08	4.63281e-07	AC007032.1
31.4475	2.14577	0.429657	4.99415	5.90969e-07	3.84085e-06	AC005050.3
1594.03	1.04269	0.164458	6.34013	2.29566e-10	2.26394e-09	CCDC71L
608.985	-1.40524	0.225171	-6.24074	4.35496e-10	4.18422e-09	PIK3CG
13.0238	-1.19624	0.366177	-3.26684	0.00108757	0.00396822	WBP1LP2
2495.97	1.24645	0.18031	6.91284	4.75052e-12	5.60471e-11	DLD
22.6468	3.66465	0.840959	4.35771	1.31432e-05	6.98958e-05	LAMB1
5.7314	1.904	0.577801	3.29526	0.000983309	0.00362575	AC005046.1
3068.26	1.32898	0.129401	10.2703	9.59234e-25	3.37828e-23	PNPLA8
1153.64	1.19379	0.252188	4.73374	2.20421e-06	1.3234e-05	DNAJB9
37.2939	1.55899	0.3548	4.39398	1.11292e-05	5.99798e-05	AC003080.1
973.547	1.77799	0.178892	9.93889	2.81938e-23	8.70448e-22	ZNF277
1953.56	2.21698	0.215199	10.302	6.89951e-25	2.46252e-23	BMT2
17.7771	4.23989	0.740213	5.72793	1.01662e-08	8.28251e-08	GPR85
4.4369	1.90723	0.769289	2.47921	0.0131672	0.0358313	CAV2
1379.14	1.38457	0.36311	3.8131	0.000137235	0.000603528	MET
30.2948	2.68735	0.267225	10.0565	8.60042e-24	2.76357e-22	ST7-AS1
15.3827	1.09528	0.268464	4.07979	4.50768e-05	0.000217284	ST7-OT4
131.488	-1.95591	0.483752	-4.04321	5.27235e-05	0.000250622	CTTNBP2
2859.05	1.20642	0.21314	5.66025	1.51155e-08	1.21427e-07	TSPAN33
5.72646	3.70598	0.797126	4.64918	3.33254e-06	1.95397e-05	RNY1P11
45.5059	2.12061	0.584769	3.6264	0.000287398	0.00118548	STRIP2
845.212	-1.19908	0.0752444	-15.9358	3.57569e-57	9.62811e-55	KLHDC10
99.436	2.68591	0.361793	7.42388	1.13735e-13	1.5629e-12	AC016831.7
21.2535	2.25042	0.297122	7.57405	3.6177e-14	5.20674e-13	LINC00513
1.54016	3.38357	1.01682	3.32761	0.000875948	0.00326325	MIR29A
302.602	3.27906	0.323765	10.1279	4.15428e-24	1.37434e-22	AC016831.1
88.6471	1.3412	0.317821	4.21997	2.4433e-05	0.000123219	AC016831.5
551.641	1.23979	0.23433	5.2908	1.21781e-07	8.71878e-07	LINC-PINT
895.927	-1.12646	0.165224	-6.81779	9.2452e-12	1.0545e-10	WDR91
5518.38	3.71415	0.156226	23.7742	6.18052e-125	4.3824e-121	ZC3HAV1
29.9075	3.51674	0.3098	11.3517	7.27682e-30	3.92874e-28	AC018644.1
3335.64	1.10358	0.270209	4.08416	4.42361e-05	0.000213473	PARP12
178.087	2.28226	0.364242	6.26579	3.7095e-10	3.59002e-09	MGAM
1.96127	-2.43933	0.936226	-2.60549	0.00917426	0.0261918	AC073342.2
2.75903	2.48002	0.998399	2.484	0.0129917	0.0354276	TMEM139
391.011	-1.47618	0.137937	-10.7018	9.9829e-27	4.17203e-25	CASP2
8.46939	-1.37908	0.430694	-3.202	0.00136476	0.00486938	RN7SL535P
4.0946	-2.75244	0.828609	-3.32176	0.000894529	0.00332432	RN7SL481P
15.8932	-1.25795	0.304194	-4.13536	3.54398e-05	0.000174025	FAM131B
3.57182	2.86544	1.02587	2.79319	0.00521906	0.016004	AC006974.2
717.087	2.2925	0.272862	8.40168	4.40148e-17	8.27414e-16	EZH2
3.48175	1.55306	0.617194	2.51632	0.0118587	0.0328334	AC073140.1
475.04	1.04099	0.225276	4.62093	3.82028e-06	2.21672e-05	RNY1
141.35	-1.5404	0.199767	-7.71099	1.24848e-14	1.88888e-13	ZNF786
399.018	-1.05367	0.118094	-8.92227	4.56837e-19	9.9875e-18	ZNF398
105.982	-1.16582	0.177378	-6.57251	4.94757e-11	5.25055e-10	KRBA1
183.646	-1.96993	0.209897	-9.38522	6.27859e-21	1.62085e-19	ZNF467
242.886	-1.01481	0.122102	-8.31111	9.48125e-17	1.72972e-15	ZNF862
5.95584	-1.22692	0.482008	-2.54543	0.0109142	0.0305081	AC004877.2
180.894	-1.35143	0.253874	-5.32322	1.01948e-07	7.37379e-07	ZBED6CL
25.097	-1.25689	0.537327	-2.33914	0.019328	0.0495953	LRRC61
113.819	-1.1957	0.177983	-6.71803	1.84203e-11	2.03552e-10	ZNF775
1966.98	-2.10524	0.294509	-7.14829	8.78683e-13	1.1226e-11	GIMAP8
3832.81	-1.36126	0.312928	-4.35008	1.36087e-05	7.21006e-05	GIMAP4
1413.87	-1.5616	0.332797	-4.69235	2.70091e-06	1.59994e-05	GIMAP6
1282.76	-1.63891	0.270743	-6.05335	1.41864e-09	1.28798e-08	GIMAP2
497.519	-1.87647	0.284627	-6.59274	4.31772e-11	4.61309e-10	GIMAP1
2032.98	1.24573	0.138282	9.00866	2.08594e-19	4.70541e-18	RHEB
853.897	3.82159	0.449161	8.50828	1.76538e-17	3.42015e-16	AC093583.1
360.588	1.1783	0.144859	8.1341	4.15025e-16	7.20687e-15	PAXIP1
111.093	1.29474	0.209875	6.16912	6.86696e-10	6.44918e-09	PAXIP1-AS1
27.7622	4.78871	0.581425	8.23615	1.77836e-16	3.16829e-15	AC099552.1
21397.1	3.81845	0.289909	13.1712	1.2853e-39	1.36024e-37	INSIG1
2.63755	3.44273	0.931524	3.6958	0.000219195	0.000929382	BLACE
9047.18	2.61204	0.175487	14.8846	4.15034e-50	7.61087e-48	DNAJB6
63.1092	-1.98039	0.459343	-4.31135	1.62264e-05	8.47243e-05	AC011899.2
3.06745	-1.63676	0.674844	-2.42539	0.0152921	0.0406359	ARHGEF10
287.146	-1.60899	0.230682	-6.97494	3.06008e-12	3.69432e-11	KBTBD11
6.54424	2.28178	0.930049	2.4534	0.0141515	0.0380713	DEFB1
1207.12	1.91797	0.297854	6.43928	1.20045e-10	1.21972e-09	MFHAS1
563.995	1.19821	0.290821	4.1201	3.78702e-05	0.000185147	PPP1R3B
11.1049	1.06002	0.34206	3.09894	0.00194213	0.006658	AC021242.3
6.714	-2.26631	0.790325	-2.86756	0.00413646	0.0130686	LINC00599
9.724	-1.20464	0.425942	-2.82818	0.00468138	0.0145632	AC104964.3
5.34036	-1.83874	0.629845	-2.91936	0.00350749	0.0112587	AC104964.1
5.27845	-1.80754	0.57931	-3.12015	0.00180758	0.0062481	AC104964.4
1289.56	2.63181	0.194325	13.5433	8.68109e-42	1.06742e-39	LONRF1
9.06756	1.13273	0.474285	2.3883	0.0169267	0.0443375	AC123777.1
32.5307	1.3045	0.324024	4.02594	5.67471e-05	0.00026819	DLC1
29.8866	2.81023	0.629995	4.46072	8.16844e-06	4.4992e-05	PDGFRL
639.822	1.39721	0.312453	4.47174	7.75854e-06	4.28969e-05	PSD3
3.82208	4.3248	0.835223	5.17802	2.24249e-07	1.54777e-06	RPL35P6
5.14563	6.27349	1.02373	6.12805	8.89639e-10	8.2929e-09	AC087821.1
8.96805	5.24417	0.9507	5.51612	3.46572e-08	2.6586e-07	AC100849.1
4.21006	3.7618	0.94626	3.97545	7.02478e-05	0.000327126	SH2D4A
935.412	-1.23255	0.10617	-11.6092	3.70061e-31	2.16262e-29	INTS10
2570.81	-2.38377	0.343772	-6.93416	4.08653e-12	4.86723e-11	DOK2
536.237	-1.37419	0.154258	-8.9084	5.17759e-19	1.12385e-17	REEP4
6.39933	2.40936	0.426961	5.64304	1.67073e-08	1.33608e-07	AC105206.1
4.12339	3.60238	1.02835	3.50307	0.000459921	0.00181545	AC105206.3
951.697	1.5362	0.192483	7.98095	1.45212e-15	2.41136e-14	PPP3CC
14.5327	1.79292	0.390993	4.58557	4.52755e-06	2.59028e-05	AC037459.4
243.482	-1.45281	0.235454	-6.17023	6.81909e-10	6.42088e-09	PDLIM2
111.742	2.33748	0.395042	5.91704	3.27782e-09	2.84944e-08	EGR3
177.879	-2.03033	0.170954	-11.8765	1.56832e-32	9.95861e-31	RHOBTB2
2046.37	1.01396	0.216123	4.69159	2.71087e-06	1.60539e-05	TNFRSF10B
3.924	-1.96539	0.57703	-3.40605	0.000659093	0.00251936	AC107959.3
17.3125	2.27385	0.737974	3.0812	0.00206168	0.00702147	NKX3-1
314.899	4.68975	0.320362	14.6389	1.58636e-48	2.67819e-46	AC120193.1
5.43077	-2.57961	0.693943	-3.71732	0.000201347	0.000860224	AC011726.2
9.69243	-1.61558	0.424524	-3.80562	0.000141452	0.000620916	AC011726.3
10.2094	1.33031	0.336201	3.95687	7.59369e-05	0.000351388	AC067904.2
338.939	-1.3898	0.14457	-9.6133	7.02574e-22	1.95361e-20	TRIM35
784.852	-1.42032	0.521369	-2.72421	0.00644556	0.0192922	ZNF395
156.421	1.12494	0.380385	2.95737	0.00310275	0.0100982	DUSP4
1743.76	1.07628	0.109616	9.8186	9.36373e-23	2.78971e-21	PPP2CB
94.2024	3.79093	0.497289	7.6232	2.47459e-14	3.60544e-13	AC091182.1
2882.1	-1.7567	0.162306	-10.8234	2.66769e-27	1.16285e-25	RAB11FIP1
6.27674	-2.45484	0.624079	-3.93354	8.37044e-05	0.000384238	AP006545.1
807.404	-1.248	0.138203	-9.03019	1.71377e-19	3.89897e-18	BAG4
38091.8	3.37696	0.639534	5.28034	1.28942e-07	9.18876e-07	IDO1
6.29012	5.82848	0.953792	6.11085	9.9103e-10	9.1817e-09	AC007991.3
190.313	6.45687	0.695612	9.28228	1.6589e-20	4.12727e-19	AC007991.2
399.858	3.41391	0.517099	6.60205	4.05505e-11	4.35212e-10	IDO2
2.17758	3.46185	1.01814	3.40018	0.000673417	0.00256857	AC007991.1
327.432	-1.5132	0.125998	-12.0097	3.15996e-33	2.10717e-31	AP3M2
23.6452	3.83257	0.561945	6.8202	9.09157e-12	1.03753e-10	PLAT
3.42832	1.87833	0.540133	3.47754	0.000506044	0.00197733	MAPK6P4
38.6404	-1.07985	0.219447	-4.92075	8.6214e-07	5.4996e-06	AC064807.1
3.30555	1.82563	0.604641	3.01936	0.00253313	0.00841029	RGS20
13747.3	1.06306	0.146988	7.23227	4.74987e-13	6.21015e-12	LYN
46.259	1.3384	0.366843	3.64843	0.000263848	0.00109749	AC018607.1
68.3275	-1.10765	0.336315	-3.29348	0.000989566	0.00364566	LINC00968
3.03365	5.25759	1.02543	5.12723	2.94037e-07	1.99387e-06	AC090136.3
4.13437	5.05699	0.998754	5.0633	4.12063e-07	2.73748e-06	BHLHE22
67.3656	4.14093	0.53216	7.78137	7.17454e-15	1.10994e-13	CYP7B1
5.14527	6.57517	0.993238	6.61993	3.5937e-11	3.88047e-10	AC104232.2
14.3323	-1.13676	0.43577	-2.60861	0.00909099	0.0259854	AC055822.1
79.9691	2.43635	0.234506	10.3893	2.7732e-25	1.03858e-23	AC084082.1
5.79485	2.95445	0.693885	4.25784	2.06415e-05	0.00010555	PREX2
39.7445	1.80248	0.216784	8.31466	9.20184e-17	1.68163e-15	AF201337.1
124.424	2.31539	0.554696	4.17415	2.99095e-05	0.000148723	SLCO5A1
617.133	2.00269	0.403323	4.96546	6.85379e-07	4.42068e-06	MSC-AS1
4776.13	5.24497	0.528208	9.92975	3.09029e-23	9.52706e-22	MSC
7.38292	2.441	0.652404	3.74155	0.00018289	0.000786899	RPS20P20
2.99523	-2.10888	0.826251	-2.55234	0.0107001	0.0300087	RN7SL760P
1022.67	1.13029	0.144914	7.79975	6.20277e-15	9.68051e-14	ELOC
84.372	1.62873	0.272251	5.98246	2.19795e-09	1.95137e-08	IL7
633.526	5.25113	0.418989	12.5329	4.93544e-36	3.99189e-34	AC083837.1
635.523	6.5019	0.590958	11.0023	3.72473e-28	1.74906e-26	LINC02605
186.409	4.22809	0.493057	8.57525	9.88722e-18	1.94023e-16	HEY1
159.725	2.34631	0.348196	6.73849	1.6004e-11	1.78146e-10	TPD52
44.909	1.9251	0.198771	9.685	3.49205e-22	1.00382e-20	AC009812.1
3751.69	3.63157	0.202616	17.9234	7.74361e-72	3.92195e-69	ZBTB10
17.3243	1.17702	0.358301	3.28502	0.00101976	0.00374588	AC009812.4
3.04834	-3.16399	0.712756	-4.43909	9.03379e-06	4.94383e-05	HMGB1P41
29.3059	2.20341	0.325405	6.77127	1.27655e-11	1.43752e-10	AC079209.1
71.5966	1.61944	0.210982	7.67572	1.64497e-14	2.44869e-13	CA13
10.2011	-1.23401	0.338119	-3.64963	0.000262615	0.001093	AC103760.1
15.8472	-1.45384	0.423616	-3.43197	0.000599212	0.00230872	NTAN1P2
324.963	2.70582	0.379038	7.13864	9.42566e-13	1.19731e-11	AF117829.1
1976.76	3.25676	0.279867	11.6368	2.67868e-31	1.58685e-29	RIPK2
1957.59	1.20964	0.209722	5.76782	8.03027e-09	6.64928e-08	OSGIN2
9487	3.35827	0.288596	11.6366	2.68553e-31	1.58685e-29	NBN
322.377	-1.67343	0.150152	-11.1449	7.58285e-29	3.78644e-27	PIP4P2
9.21778	-2.37538	0.520323	-4.56521	4.98999e-06	2.83764e-05	AC104211.1
7.07306	-1.18875	0.462097	-2.57251	0.0100964	0.0285333	AC120053.1
110.679	2.84229	0.488733	5.81562	6.04096e-09	5.08521e-08	GEM
4.33574	-1.44819	0.598944	-2.41791	0.0156101	0.0413676	RAD54B
65.1046	1.75695	0.257373	6.82648	8.70255e-12	9.95807e-11	CCNE2
880.3	1.36098	0.134959	10.0843	6.4793e-24	2.09464e-22	TP53INP1
3.58916	5.66374	0.930055	6.08968	1.13138e-09	1.0405e-08	MIR3150BHG
1.99215	1.93035	0.640149	3.01548	0.00256576	0.00850402	AC068189.1
3812.89	2.49866	0.130875	19.092	2.94157e-81	2.40665e-78	PLEKHF2
15.3958	6.28186	1.17556	5.34374	9.10493e-08	6.6397e-07	OSR2
70.8639	2.4505	0.233051	10.5149	7.37637e-26	2.89502e-24	SPAG1
2654.79	1.22955	0.0938455	13.1018	3.21338e-39	3.30217e-37	RNF19A
17.1608	-1.57099	0.318411	-4.93384	8.06291e-07	5.15832e-06	AP003469.4
5.04192	1.61159	0.444196	3.6281	0.000285512	0.00117816	AP001330.5
4.81887	-1.54537	0.624428	-2.47486	0.0133289	0.036211	AP002907.1
11275.9	2.0152	0.128586	15.6721	2.3485e-55	5.61319e-53	AZIN1
2564.15	6.00831	0.421918	14.2404	5.13969e-46	7.92258e-44	AZIN1-AS1
2.67035	3.89284	1.08963	3.57263	0.000353418	0.00143035	MTCO1P4
119.04	2.53334	0.558094	4.53927	5.64495e-06	3.18429e-05	LINC01181
213.43	1.90584	0.439922	4.33223	1.47605e-05	7.75654e-05	BAALC
42.9651	2.02547	0.44394	4.56249	5.05509e-06	2.87065e-05	FZD6
11.5947	2.71661	0.689093	3.9423	8.0704e-05	0.000371588	CTHRC1
12.3866	2.38386	0.586911	4.06171	4.87146e-05	0.000233286	AP002847.1
1178.78	2.93353	0.205639	14.2654	3.59285e-46	5.57863e-44	LRP12
1.57354	3.4619	1.33522	2.59277	0.00952078	0.0270865	ZFPM2
186.221	2.19712	0.263141	8.34959	6.85003e-17	1.26598e-15	EXT1
3539.14	1.50535	0.385379	3.90615	9.37789e-05	0.000425616	ENPP2
1.54008	3.09714	1.12656	2.7492	0.00597409	0.0180308	CYCSP23
3.65312	3.84725	1.03227	3.72698	0.000193787	0.000830473	LINC01151
5.28562	2.79968	0.70047	3.99686	6.41896e-05	0.000301688	AC016405.3
58.9236	3.8997	0.304308	12.815	1.35182e-37	1.21333e-35	AC016405.1
104.095	-1.11605	0.208894	-5.34266	9.15909e-08	6.67128e-07	FBXO32
14.4837	3.91054	0.883712	4.42512	9.63873e-06	5.24923e-05	AC090192.2
2.41946	2.38082	0.902899	2.63687	0.0083676	0.0241973	LINC00964
746.961	1.49491	0.246828	6.0565	1.39116e-09	1.26627e-08	SQLE
33.6715	1.18479	0.426211	2.77982	0.00543896	0.0165851	LRATD2
350.619	2.92598	0.313187	9.3426	9.40003e-21	2.39184e-19	MYC
4498.75	-1.09914	0.235989	-4.6576	3.19921e-06	1.87786e-05	SLA
6.25931	-1.34303	0.537911	-2.49675	0.0125338	0.0343713	MIR7848
3.59622	-2.50298	0.905309	-2.76478	0.00569618	0.0172778	AC083843.4
2309.5	1.21843	0.170046	7.16531	7.76133e-13	9.96975e-12	AGO2
9.12479	2.34645	0.413243	5.67813	1.36179e-08	1.10102e-07	AC067931.1
11.5027	1.57477	0.272628	5.77626	7.63807e-09	6.3542e-08	ERICD
11.4385	1.5446	0.503973	3.06485	0.00217783	0.00735812	PTP4A3
184.485	2.8204	0.439155	6.42232	1.3421e-10	1.35433e-09	LY6K
117.506	-1.56199	0.200328	-7.79719	6.3302e-15	9.85112e-14	THEM6
122.873	-1.17247	0.151812	-7.72319	1.13453e-14	1.72138e-13	ZNF696
6.74528	-1.26232	0.406952	-3.10188	0.00192294	0.00660393	AC138696.2
194.835	-1.02859	0.154255	-6.6681	2.59137e-11	2.8283e-10	TIGD5
234.682	-1.13018	0.154238	-7.3275	2.34491e-13	3.13913e-12	HGH1
2.97274	-2.10859	0.895489	-2.35468	0.0185385	0.0478175	GPT
93.3774	-1.17031	0.185365	-6.31357	2.72669e-10	2.66554e-09	MFSD3
127.961	-1.27426	0.147177	-8.65798	4.80205e-18	9.52885e-17	ZNF34
5.89198	-1.75061	0.543091	-3.22341	0.00126673	0.00455168	AF235103.3
175.988	-1.12306	0.119888	-9.36755	7.42364e-21	1.9026e-19	ZNF250
2.04022	2.84409	0.917002	3.1015	0.00192541	0.00661074	AL449043.1
12.2352	4.4948	0.748543	6.00473	1.91656e-09	1.71731e-08	LINC01388
3115.4	5.64999	0.429987	13.1399	1.94426e-39	2.03735e-37	KANK1
181.397	-1.89907	0.217704	-8.72318	2.70494e-18	5.53797e-17	PLPP6
14.9777	1.42101	0.363354	3.91081	9.19853e-05	0.000418458	CSNK1G2P1
16.0743	1.39676	0.448182	3.11649	0.00183016	0.00631793	IGHEP2
3.19967	2.04303	0.866932	2.35662	0.0184419	0.0476087	AL135786.1
9.28845	2.11583	0.446276	4.74108	2.12585e-06	1.2796e-05	RNF152P1
6812.64	5.6193	0.371782	15.1145	1.29936e-51	2.46786e-49	CD274
10.7315	1.93261	0.568485	3.39959	0.000674878	0.0025725	PTPRD
15.1277	-1.30159	0.370822	-3.51002	0.000448076	0.00177514	AL158206.1
56.8904	7.7973	0.75746	10.294	7.49878e-25	2.67193e-23	IFNB1
2.89866	-1.63672	0.700251	-2.33734	0.0194217	0.0497998	AL359922.3
34.2495	1.47753	0.299151	4.93907	7.84953e-07	5.02786e-06	CDKN2A
51.0373	2.10102	0.257427	8.16161	3.30593e-16	5.76897e-15	CDKN2B-AS1
5.47993	2.49823	0.52413	4.76643	1.87521e-06	1.13742e-05	AL449423.1
661.219	2.82984	0.30339	9.3274	1.08497e-20	2.73777e-19	CDKN2B
70.5876	3.19334	0.250234	12.7614	2.69259e-37	2.33782e-35	CLIC4P1
35.0536	-1.30102	0.333081	-3.90601	9.38332e-05	0.000425772	TUSC1
31.9508	4.82122	0.534667	9.01724	1.9288e-19	4.37413e-18	AL451123.1
7.14546	1.53363	0.459147	3.34018	0.00083725	0.0031284	RBMXP2
4576.18	3.44329	0.327916	10.5005	8.59017e-26	3.34671e-24	DDX58
9573.81	2.00262	0.197445	10.1427	3.57211e-24	1.18358e-22	DNAJA1
3306.88	1.8706	0.196699	9.50998	1.90695e-21	5.1478e-20	B4GALT1
1019.9	-1.66093	0.144717	-11.4771	1.71996e-30	9.70479e-29	DCAF12
7.79016	1.51675	0.471203	3.21888	0.00128691	0.00461327	AL353662.1
226.636	4.72908	0.942817	5.0159	5.27848e-07	3.45595e-06	CCL19
11.0861	1.03816	0.376823	2.75504	0.00586856	0.017745	DNAJB5-DT
488.635	3.28548	0.289446	11.3509	7.33905e-30	3.95231e-28	DNAJB5
2.3521	1.91495	0.767379	2.49544	0.01258	0.0344802	AL355377.2
15.8802	-1.4484	0.321157	-4.50995	6.48429e-06	3.62411e-05	AL513165.1
24.6254	-1.92149	0.357607	-5.37319	7.73561e-08	5.69187e-07	ZNF658B
55.4278	7.5863	0.814811	9.3105	1.27237e-20	3.19549e-19	BX255923.2
105.25	-1.48526	0.189739	-7.82793	4.95986e-15	7.81527e-14	ZNF658
8.43539	6.10144	1.05486	5.78411	7.28966e-09	6.08101e-08	AL353608.3
9.42024	-1.17491	0.471637	-2.49114	0.0127335	0.0348203	AL161457.2
15.9885	-1.06173	0.270638	-3.92304	8.74386e-05	0.000399827	FXN
272.659	2.24529	0.267098	8.40624	4.23365e-17	7.99096e-16	TJP2
1986.99	1.48172	0.213752	6.93196	4.15048e-12	4.94063e-11	KLF9
2152.04	1.69549	0.184472	9.19103	3.8908e-20	9.36258e-19	CEMIP2
2558.62	-2.77928	0.397109	-6.99879	2.58179e-12	3.14007e-11	GCNT1
95.7546	-1.22234	0.228947	-5.33895	9.34865e-08	6.79646e-07	RMI1
52.8675	-2.2483	0.252179	-8.91551	4.85564e-19	1.05721e-17	AL353743.4
481.927	-1.02254	0.131875	-7.75383	8.91606e-15	1.36448e-13	ISCA1
33.3795	2.10106	0.507825	4.13738	3.51301e-05	0.000172624	AL606807.1
1.94569	-2.15858	0.843253	-2.55983	0.0104724	0.029459	AL158071.5
594.902	1.39433	0.173372	8.04242	8.8083e-16	1.4918e-14	NFIL3
1.84973	-2.71259	0.956466	-2.83605	0.00456751	0.0142586	ROR2
1.75508	-2.15929	0.864818	-2.49682	0.0125314	0.0343693	BEND3P2
26.263	-1.19512	0.251271	-4.75629	1.97179e-06	1.1926e-05	AL136981.2
2003.81	-1.01982	0.0984146	-10.3624	3.6747e-25	1.35473e-23	FGD3
8934.12	2.28791	0.228561	10.0101	1.37666e-23	4.35131e-22	NINJ1
65.351	3.92844	0.558947	7.02829	2.09087e-12	2.56944e-11	AL390760.1
1430.51	1.4656	0.14	10.4686	1.20404e-25	4.63151e-24	PRXL2C
286.942	-1.63284	0.135693	-12.0333	2.37419e-33	1.59822e-31	ZNF510
1651.72	1.81125	0.208541	8.68534	3.77609e-18	7.59215e-17	TDRD7
1175.2	-1.6566	0.219931	-7.53238	4.98252e-14	7.06588e-13	TBC1D2
1280.25	1.56087	0.137013	11.3922	4.57346e-30	2.51524e-28	ALG2
1573.6	5.05442	0.486716	10.3847	2.90987e-25	1.08404e-23	NR4A3
1218.11	2.77878	0.24755	11.2252	3.06851e-29	1.56531e-27	MSANTD3
830.282	1.02671	0.100714	10.1943	2.10249e-24	7.11035e-23	ZNF189
369.522	-2.50741	0.47532	-5.27519	1.32616e-07	9.43482e-07	GRIN3A
22969.4	1.26821	0.225207	5.63132	1.78834e-08	1.42212e-07	ABCA1
2184.65	3.59545	0.297909	12.069	1.54055e-33	1.06054e-31	FSD1L
222.784	1.99363	0.201125	9.91236	3.67866e-23	1.13081e-21	RALGAPA1P1
2.26205	2.03241	0.813709	2.49771	0.0124998	0.0343004	AL158070.1
32.9809	1.15657	0.488094	2.36957	0.0178089	0.0462326	ZNF462
44.7137	3.20623	0.424779	7.54799	4.42034e-14	6.30224e-13	AKAP2
7984.81	1.50434	0.272202	5.52657	3.2656e-08	2.51597e-07	TXN
2192.37	-1.14523	0.183521	-6.24031	4.36696e-10	4.19386e-09	SNX30
94.6759	-2.88137	0.567594	-5.07647	3.8452e-07	2.5625e-06	SLC46A2
6.66584	-1.22597	0.495983	-2.4718	0.0134436	0.0364528	WDR31
105.438	-1.12702	0.150401	-7.49347	6.70776e-14	9.44325e-13	HDHD3
87.9197	-1.11061	0.352669	-3.14917	0.00163735	0.00573799	ZNF618
343.544	3.94915	0.325945	12.116	8.6895e-34	6.10043e-32	TNFSF15
3.13796	1.71171	0.583339	2.93433	0.00334272	0.0107868	DEC1
1003.11	2.97821	0.46981	6.33917	2.31001e-10	2.27599e-09	TNFSF8
71.0084	5.04841	0.767095	6.5812	4.66673e-11	4.96601e-10	TNC
81.2967	-1.52719	0.219655	-6.95264	3.58505e-12	4.30125e-11	TRIM32
15047.5	5.69105	0.476142	11.9524	6.30631e-33	4.11496e-31	TRAF1
6.41754	-1.50812	0.522072	-2.88872	0.00386818	0.0123051	DAB2IP
14.1451	-1.29674	0.378235	-3.42841	0.000607139	0.0023363	AL162424.1
20.6288	1.04844	0.252122	4.15847	3.20389e-05	0.000158606	AC007066.2
2.69545	3.97126	0.925803	4.28953	1.7905e-05	9.27379e-05	LHX2
1386.78	2.50141	0.135543	18.4547	4.78142e-76	2.90601e-73	ZBTB43
240.539	-1.17884	0.196486	-5.99963	1.97763e-09	1.76832e-08	SLC2A8
228.953	-1.55807	0.227142	-6.85946	6.91231e-12	7.98255e-11	SH2D3C
1370.23	-1.06295	0.28626	-3.71324	0.000204626	0.000873006	ENG
87.057	2.23318	0.434459	5.14014	2.74534e-07	1.86936e-06	AL162586.1
170.885	-1.0259	0.166289	-6.16939	6.85561e-10	6.44421e-09	ST6GALNAC4
322.954	-1.31116	0.124394	-10.5404	5.62649e-26	2.22053e-24	TRUB2
528.01	-1.40089	0.161581	-8.66989	4.32529e-18	8.62302e-17	TBC1D13
1075.53	1.35454	0.135711	9.98106	1.84487e-23	5.77117e-22	NUP188
2.03495	-3.30209	1.03074	-3.2036	0.0013572	0.00484395	AL592211.1
242.463	-1.17738	0.153717	-7.65935	1.8687e-14	2.76818e-13	DOLPP1
59.9963	-1.57622	0.388586	-4.0563	4.98565e-05	0.000238272	AL161785.1
63.7766	-1.28193	0.304811	-4.20565	2.60327e-05	0.000130698	C9orf106
130.358	1.80174	0.521199	3.45691	0.000546399	0.00212137	PTGES
1691.25	1.31969	0.244625	5.39473	6.86249e-08	5.07223e-07	TOR1B
4.19574	1.10909	0.472033	2.34961	0.0187931	0.0483863	AL158207.1
539.915	1.36667	0.259484	5.26689	1.38752e-07	9.83841e-07	NCS1
1184.98	-3.06162	0.226041	-13.5445	8.53476e-42	1.05553e-39	FAM78A
18.1339	-1.46547	0.326097	-4.49396	6.99113e-06	3.89205e-05	PLPP7
571.688	1.18955	0.37306	3.18863	0.00142946	0.00506877	RALGDS
417.094	-1.34479	0.170849	-7.87123	3.51175e-15	5.59985e-14	SURF6
7089.03	3.27384	0.294237	11.1265	9.31773e-29	4.60946e-27	SLC2A6
131.221	-1.2768	0.214156	-5.962	2.49171e-09	2.1975e-08	BRD3OS
299.315	-1.869	0.241625	-7.73513	1.03297e-14	1.57177e-13	BRD3
4.54671	-2.47186	0.656796	-3.76352	0.000167539	0.000725252	MIR4669
1182.83	-1.47022	0.155096	-9.47944	2.5564e-21	6.80597e-20	UBAC1
1188.62	-1.37764	0.155269	-8.8726	7.14591e-19	1.54166e-17	NACC2
901.487	-1.53228	0.117008	-13.0955	3.49417e-39	3.55637e-37	TMEM250
5.61272	-1.79632	0.622083	-2.88759	0.00388207	0.0123474	MIR4292
5.44382	1.70135	0.56849	2.99275	0.00276472	0.00910108	AL807752.5
178.285	-1.75358	0.2512	-6.98081	2.93477e-12	3.54506e-11	C9orf139
126.584	-1.959	0.274662	-7.13242	9.86205e-13	1.25021e-11	FUT7
625.994	-1.03116	0.268529	-3.84005	0.000123011	0.000545031	UAP1L1
4.82238	-1.38063	0.554465	-2.49002	0.0127735	0.0349026	STPG3-AS1
146.772	-1.20525	0.144274	-8.35393	6.60286e-17	1.22136e-15	ZMYND19
1382.15	1.56717	0.170173	9.20928	3.28312e-20	7.93619e-19	GTPBP4
1374.67	1.0872	0.109321	9.94498	2.65221e-23	8.23618e-22	IDI1
6.53073	1.25066	0.477348	2.62001	0.0087927	0.0252702	PITRM1-AS1
4785.78	1.52239	0.226001	6.7362	1.62579e-11	1.80688e-10	KLF6
2.32764	4.12549	1.18224	3.48956	0.00048381	0.00190022	AL513303.1
9.0272	2.36693	0.568055	4.16672	3.0901e-05	0.000153438	AC025822.1
12.3854	2.23056	0.587242	3.79836	0.000145657	0.000638192	AC025822.2
330.949	-2.76407	0.229636	-12.0367	2.27763e-33	1.54299e-31	ASB13
691.707	4.27084	0.374643	11.3998	4.19304e-30	2.32277e-28	IL15RA
2107.37	3.68746	0.472304	7.80739	5.83853e-15	9.13215e-14	IL2RA
6.23007	5.98242	0.913789	6.54683	5.87719e-11	6.20444e-10	AL137186.1
1461.48	1.7633	0.141379	12.4721	1.05962e-35	8.34823e-34	RBM17
17228.4	2.60079	0.263442	9.87236	5.48605e-23	1.66002e-21	PFKFB3
15.4121	-1.08673	0.445568	-2.43898	0.0147287	0.0393752	AL731559.1
1961.79	1.52528	0.337436	4.5202	6.17815e-06	3.46576e-05	OPTN
8.2558	1.33133	0.423011	3.14727	0.00164803	0.00577258	MCM10
61.0779	-1.33971	0.315641	-4.24442	2.19157e-05	0.000111502	FRMD4A
3221.88	1.48172	0.10937	13.5478	8.16633e-42	1.01587e-39	FAM107B
677.752	-1.2833	0.116714	-10.9953	4.02549e-28	1.88613e-26	DCLRE1C
581.788	1.93693	0.145823	13.2827	2.91549e-40	3.21338e-38	VIM-AS1
78405.2	1.43411	0.170398	8.41622	3.88832e-17	7.35221e-16	VIM
11.807	1.33078	0.360204	3.69451	0.000220315	0.000933202	AL133415.1
3452.5	3.83989	0.219086	17.5269	8.93615e-69	3.87939e-66	ARL5B
467.372	-1.03639	0.169008	-6.13218	8.66819e-10	8.09082e-09	BMI1
1967.28	1.98032	0.190101	10.4172	2.07011e-25	7.84944e-24	OTUD1
13.5206	1.69676	0.336354	5.04458	4.5453e-07	3.00179e-06	AL512603.2
25.812	-1.271	0.282112	-4.50529	6.62832e-06	3.69684e-05	THNSL1
6.75304	1.55804	0.410584	3.79469	0.000147828	0.000646504	AL390961.3
407.922	2.61254	0.328203	7.96014	1.71849e-15	2.82939e-14	PDSS1
7.95057	2.23158	0.597438	3.73525	0.000187528	0.000806007	HSPA8P3
3.2357	1.99298	0.679367	2.93358	0.00335079	0.0108095	AL390961.2
5953.69	1.02264	0.129723	7.88327	3.18932e-15	5.11637e-14	ABI1
624.992	1.70513	0.166806	10.2223	1.57608e-24	5.39011e-23	MASTL
7.40296	2.16668	0.886065	2.44528	0.0144738	0.0388011	JCAD
6723.3	4.3963	0.186665	23.5518	1.20295e-122	6.39729e-119	MAP3K8
9.21693	3.36252	0.496988	6.76579	1.32582e-11	1.48906e-10	AL590068.4
16.4649	6.94127	0.839309	8.27023	1.33704e-16	2.41234e-15	AL590068.1
12.2811	5.02908	0.708266	7.10056	1.24253e-12	1.56212e-11	AL590068.3
18.2448	-1.22534	0.366805	-3.34058	0.000836049	0.00312446	AL359532.1
8.95091	-1.29208	0.508015	-2.54339	0.0109783	0.0306671	MACORIS
8.67988	1.32702	0.411435	3.22534	0.00125823	0.0045219	AL117336.1
4607.32	3.8477	0.400052	9.618	6.71236e-22	1.87137e-20	NAMPTP1
108.233	-1.26565	0.149579	-8.46136	2.64275e-17	5.04636e-16	ZNF248
74.1619	-1.16837	0.218925	-5.33685	9.45777e-08	6.8664e-07	ZNF487
44.4614	-1.48008	0.233224	-6.34616	2.20758e-10	2.18316e-09	ZNF485
286.511	-1.17972	0.158619	-7.43743	1.02663e-13	1.41716e-12	ZNF32
53.9247	4.29751	0.481719	8.92119	4.61294e-19	1.00746e-17	DEPP1
35780.1	1.3594	0.12913	10.5273	6.46309e-26	2.54127e-24	NCOA4
68.7992	1.10917	0.164171	6.7562	1.41655e-11	1.58594e-10	RHEBP1
44.7356	-1.17	0.339395	-3.44732	0.000566182	0.00219258	SHLD2P3
228.668	1.18688	0.169558	6.99982	2.56301e-12	3.11901e-11	RHEBP2
14.3264	-1.05678	0.363235	-2.90935	0.00362176	0.0115888	AC016397.2
109.682	1.98667	0.363344	5.46774	4.55798e-08	3.45167e-07	LNCAROD
1486.04	-1.65289	0.120694	-13.6949	1.08868e-42	1.43841e-40	IPMK
8.94921	-3.05313	0.647649	-4.71418	2.42685e-06	1.44889e-05	TPT1P10
1667.51	1.01983	0.12584	8.10422	5.30861e-16	9.1437e-15	UBE2D1
43.5658	3.1654	0.308124	10.2731	9.31189e-25	3.28495e-23	CDK1
87.7088	-1.87803	0.37651	-4.98799	6.10121e-07	3.95445e-06	RHOBTB1
2.67263	3.10478	1.1446	2.71254	0.00667693	0.0198674	TMEM26-AS1
3868.02	1.76904	0.288496	6.13194	8.6815e-10	8.09969e-09	ARID5B
1013.13	-1.08178	0.203911	-5.30516	1.12577e-07	8.09032e-07	ADO
709.124	-1.27909	0.329571	-3.88107	0.000103996	0.000467598	EGR2
8.07612	1.42424	0.472168	3.01638	0.00255811	0.00848394	AL133551.1
4884.49	1.68559	0.142629	11.818	3.15019e-32	1.98257e-30	DDX21
46684.2	2.34869	0.166486	14.1074	3.42061e-45	5.01816e-43	SRGN
2.29557	2.19443	0.915619	2.39666	0.0165452	0.0434505	HKDC1
3504.37	1.13535	0.0953414	11.9083	1.07151e-32	6.90701e-31	SAR1A
3428.42	1.30704	0.341854	3.82338	0.000131634	0.000580457	PPA1
4.94926	-1.53881	0.60077	-2.5614	0.010425	0.0293491	AC022532.1
152.06	-1.28266	0.399287	-3.21237	0.00131644	0.00470959	PALD1
383.774	1.28344	0.392286	3.2717	0.00106903	0.00390595	ADAMTS14
261.141	-1.23687	0.157024	-7.87694	3.35486e-15	5.3698e-14	SLC29A3
16.2741	-1.42502	0.367412	-3.87853	0.000105091	0.000471822	C10orf105
5458.69	-1.23379	0.299664	-4.11724	3.83438e-05	0.000187247	VSIR
5.15057	1.29712	0.555307	2.33587	0.0194981	0.0499595	DDIT4-AS1
163.208	1.09095	0.196249	5.55901	2.71315e-08	2.10943e-07	NDST2
315.028	-1.10247	0.153991	-7.15933	8.10712e-13	1.03951e-11	CAMK2G
7.14208	4.48538	0.869479	5.1587	2.48676e-07	1.70148e-06	AC022400.1
2.05628	-3.72589	1.04166	-3.57689	0.000347703	0.00141097	AL596247.1
1.68617	4.92482	1.14974	4.28343	1.84038e-05	9.50439e-05	DUPD1
1599.53	1.05499	0.113381	9.30484	1.34198e-20	3.36635e-19	SAMD8
186.485	1.3304	0.32026	4.15412	3.26538e-05	0.000161429	ZNF503
2.9917	1.62349	0.631138	2.57233	0.0101017	0.0285445	AL132656.2
23.4976	-1.0968	0.321054	-3.41625	0.000634906	0.00243259	AL132656.4
3388.27	1.41321	0.130225	10.8521	1.94878e-27	8.56496e-26	TSPAN14
15.4045	2.03713	0.324595	6.27591	3.47599e-10	3.37323e-09	TNPO1P1
8.7388	1.86848	0.592658	3.15271	0.00161761	0.00567163	ADIRF
6.58736	-1.50148	0.605018	-2.48171	0.0130755	0.0356319	NUTM2A
1.5731	-3.63337	1.08749	-3.34106	0.000834591	0.00312011	LIPJ
90.9925	1.53619	0.447819	3.43039	0.000602712	0.00232094	LIPN
3382.62	2.95786	0.39735	7.44396	9.77112e-14	1.3532e-12	ANKRD22
13.2815	7.33205	1.05889	6.92427	4.38232e-12	5.19625e-11	CH25H
34250.4	6.78784	0.649914	10.4442	1.55751e-25	5.93751e-24	IFIT2
24248.3	5.34916	0.593993	9.00543	2.14823e-19	4.84079e-18	IFIT3
6124.73	3.0038	0.683487	4.39481	1.1087e-05	5.97977e-05	IFIT1
2880.61	3.27753	0.374249	8.75763	1.99396e-18	4.14215e-17	IFIT5
13.1424	-1.35989	0.342694	-3.96824	7.24041e-05	0.000336357	PANK1
16.6046	-1.41304	0.375531	-3.76278	0.000168038	0.000726968	LINC00865
339.937	3.6461	0.858396	4.24757	2.16097e-05	0.000110024	ANKRD1
5.64397	5.02134	1.03032	4.87356	1.09606e-06	6.87163e-06	AL365434.1
30.1159	5.14248	0.639481	8.04165	8.86351e-16	1.49877e-14	AL365434.2
6.2187	1.96973	0.542669	3.62971	0.000283735	0.00117151	NUDT9P1
91.8097	-1.27958	0.172513	-7.41733	1.19504e-13	1.63584e-12	KIF11
220.962	-1.23749	0.271703	-4.55457	5.24918e-06	2.97286e-05	HHEX
15.9466	-3.54234	0.764784	-4.63181	3.62476e-06	2.11088e-05	FFAR4
25.7263	1.2222	0.343878	3.55416	0.000379191	0.00152681	SLC35G1
508.677	1.47754	0.145898	10.1272	4.18361e-24	1.37975e-22	CCNJ
21.8029	-1.88062	0.317402	-5.92504	3.12212e-09	2.72299e-08	NPM1P25
311.179	-1.17901	0.223646	-5.27177	1.35113e-07	9.60152e-07	BLNK
17511.7	1.77508	0.12183	14.5702	4.34746e-48	7.11378e-46	PIK3AP1
101.438	2.56755	0.23314	11.0129	3.31111e-28	1.5652e-26	RPS2P36
6.1566	-1.70895	0.670867	-2.54738	0.0108534	0.0303662	RPL12P27
527.346	-1.48349	0.230378	-6.43938	1.1996e-10	1.21972e-09	FRAT1
1062.56	-2.09571	0.215884	-9.70754	2.80012e-22	8.08198e-21	FRAT2
202.682	-1.13359	0.146363	-7.74504	9.5553e-15	1.45811e-13	UBTD1
1.77029	-3.36913	1.11332	-3.0262	0.00247649	0.00825057	ANKRD2
4.48405	-1.40966	0.575393	-2.44991	0.0142891	0.0383834	MORN4
322.153	-2.02061	0.269529	-7.49681	6.53881e-14	9.21149e-13	AVPI1
263.779	-1.08407	0.209561	-5.17307	2.3028e-07	1.58734e-06	MARVELD1
514.01	2.0469	0.176098	11.6236	3.125e-31	1.84141e-29	SLC25A28
32.027	1.06512	0.280863	3.79232	0.000149247	0.000652173	AL353719.1
670.272	1.45943	0.129988	11.2274	2.99134e-29	1.52961e-27	ENTPD7
487.6	-1.37678	0.120011	-11.4721	1.82227e-30	1.02278e-28	ERLIN1
1508.34	-1.16198	0.0899274	-12.9213	3.41164e-38	3.21117e-36	SLF2
399.55	-1.81313	0.186355	-9.72946	2.25793e-22	6.56599e-21	LZTS2
5.76177	1.06842	0.437894	2.4399	0.0146912	0.0392822	RNU2-59P
613.345	-1.02759	0.112991	-9.09446	9.50545e-20	2.19782e-18	LDB1
6634.17	2.99287	0.279484	10.7086	9.27932e-27	3.90098e-25	NFKB2
8.99118	5.11657	0.983082	5.20462	1.94391e-07	1.35266e-06	MIR146B
278.774	-1.69576	0.222948	-7.6061	2.82499e-14	4.10473e-13	SUFU
8.60828	-1.17044	0.451391	-2.59296	0.00951547	0.0270761	RPEL1
317.065	-1.01742	0.105987	-9.59942	8.03982e-22	2.22686e-20	TAF5
585.016	-2.27304	0.259866	-8.74695	2.19201e-18	4.54911e-17	CALHM2
135.818	3.68396	0.227819	16.1705	8.13867e-59	2.33954e-56	CFAP58-DT
22.671	1.28586	0.320734	4.00911	6.0948e-05	0.000287151	CFAP58
3.45696	-3.46345	0.895741	-3.86658	0.000110374	0.000493562	AL360182.1
22.6624	2.99054	0.532769	5.6132	1.98619e-08	1.56948e-07	AL355512.1
2773.35	4.08324	0.390682	10.4516	1.44102e-25	5.5033e-24	DUSP5
4.29774	-2.04043	0.731327	-2.79003	0.00527027	0.0161378	AL158163.2
6.97191	-1.44075	0.509622	-2.82709	0.00469725	0.0145996	AL158163.1
170.99	-1.66423	0.19874	-8.3739	5.57438e-17	1.04107e-15	GPAM
3625.77	2.12628	0.205487	10.3475	4.295e-25	1.56982e-23	ACSL5
1369.69	1.23084	0.115331	10.6722	1.37282e-26	5.67042e-25	ZDHHC6
53.0944	-1.98412	0.308994	-6.42122	1.35183e-10	1.3635e-09	AL158212.3
82.3843	1.76329	0.272244	6.47686	9.36485e-11	9.66096e-10	TCF7L2
1369.78	1.3194	0.28486	4.63176	3.62573e-06	2.11088e-05	CASP7
224.232	-1.04719	0.181477	-5.77036	7.91036e-09	6.5602e-08	DCLRE1A
329.278	-1.33704	0.207462	-6.44473	1.15803e-10	1.18091e-09	TRUB1
10.9619	1.13295	0.387569	2.92323	0.00346415	0.0111397	AC023283.1
2.13824	-3.01238	1.01362	-2.97191	0.0029595	0.00967341	CUZD1
26.5599	-1.72483	0.271487	-6.3533	2.10747e-10	2.08804e-09	PSTK
14.6721	-1.51193	0.455853	-3.3167	0.000910859	0.00338205	AL683842.1
8.48823	-1.20563	0.38521	-3.12981	0.0017492	0.00606665	AC068896.1
793.779	-1.78403	0.198985	-8.96563	3.08499e-19	6.79336e-18	FAM53B
6.15138	1.13469	0.459286	2.47056	0.0134902	0.0365526	AL731571.1
461.942	-1.2585	0.100626	-12.5067	6.86476e-36	5.51046e-34	DHX32
3.57605	-2.37787	0.929597	-2.55796	0.0105288	0.0296036	AL139123.1
4.73648	-1.65017	0.505045	-3.26736	0.00108554	0.00396152	AL162274.3
107.301	-1.36888	0.17244	-7.93828	2.05005e-15	3.34679e-14	LRRC27
308.415	-1.77171	0.206494	-8.57995	9.4913e-18	1.86426e-16	PWWP2B
2.81771	4.57357	1.18237	3.86815	0.000109666	0.000490707	CFAP46
34.3288	-1.10009	0.344298	-3.19516	0.00139753	0.0049713	AL360181.2
114.8	-1.18606	0.161637	-7.33782	2.17098e-13	2.91548e-12	SIRT3
3.24871	1.3046	0.546355	2.38783	0.0169484	0.0443779	AC136475.2
1004.48	1.24791	0.497159	2.51008	0.0120705	0.0333199	IFITM3
185.841	-1.08617	0.178103	-6.09854	1.07042e-09	9.88277e-09	RASSF7
3338.68	1.56525	0.240184	6.51688	7.17835e-11	7.50727e-10	IRF7
6.54829	-1.29933	0.544164	-2.38776	0.0169514	0.0443803	AP006621.2
23.8695	3.93919	0.578276	6.81196	9.62751e-12	1.09517e-10	DUSP8
12.4299	-1.32572	0.406842	-3.25856	0.00111979	0.00406906	SLC22A18AS
164.734	1.07342	0.266329	4.03043	5.56742e-05	0.000263412	PHLDA2
33.8887	1.2196	0.319676	3.81512	0.000136116	0.000599102	CHRNA10
6199.97	1.4355	0.155486	9.23235	2.64749e-20	6.45842e-19	NUP98
1914.55	1.32744	0.220384	6.0233	1.70891e-09	1.54034e-08	TRIM21
6.72437	1.36234	0.506725	2.68853	0.00717683	0.0211683	AC104389.4
28.4091	-1.89598	0.603416	-3.14208	0.00167751	0.00585763	TRIM6
737.316	1.03466	0.28132	3.67788	0.000235184	0.000989163	TRIM5
7.96833	-4.33837	0.973037	-4.45859	8.25022e-06	4.54189e-05	ZNF214
55.9148	2.33396	0.482258	4.83964	1.30072e-06	8.05735e-06	CYB5R2
975.612	1.5145	0.265964	5.69436	1.23838e-08	1.00392e-07	NRIP3
7655.98	1.78748	0.203614	8.77877	1.65269e-18	3.45005e-17	DENND5A
6.63381	1.02111	0.420512	2.42826	0.0151715	0.0403815	AC011979.1
87.9917	2.51009	0.259642	9.66749	4.14408e-22	1.17851e-20	AC080023.1
5177.92	2.82096	0.366669	7.69346	1.43203e-14	2.15585e-13	ADM
3977.69	1.5468	0.278187	5.56029	2.69322e-08	2.09547e-07	AMPD3
5.23152	1.3856	0.482813	2.86986	0.0041066	0.0129839	SOX6
114.534	-1.12564	0.388097	-2.90042	0.00372668	0.0118976	PLEKHA7
802.298	3.29751	0.252595	13.0545	5.98782e-39	6.03663e-37	NCR3LG1
104.814	3.08452	0.274208	11.2488	2.34677e-29	1.21166e-27	AC124798.1
3.18212	-2.80369	0.858005	-3.26769	0.00108429	0.00395804	TPH1
22.6066	-1.19431	0.440366	-2.71209	0.00668601	0.0198847	AC084117.1
420.343	-2.67286	0.16625	-16.0774	3.67654e-58	1.02904e-55	TMEM86A
3.41952	-2.44898	0.708299	-3.45756	0.0005451	0.00211672	AC103974.1
346.423	2.65448	0.247579	10.7217	8.04815e-27	3.39683e-25	ANO5
201.366	-1.6671	0.15415	-10.8148	2.92948e-27	1.27175e-25	FANCF
21.4503	-1.05848	0.230514	-4.59184	4.39366e-06	2.51919e-05	LGR4
365.425	2.12769	0.424701	5.00986	5.44697e-07	3.55969e-06	ABTB2
12.1599	3.34233	0.511422	6.53537	6.34536e-11	6.68038e-10	AL139174.1
46.6541	5.06241	0.333611	15.1746	5.20961e-52	1.02073e-49	AL356215.1
31229.7	1.95355	0.210263	9.29098	1.52875e-20	3.81238e-19	CD44
125.094	2.9413	0.295523	9.95286	2.4505e-23	7.63207e-22	AL133330.1
1188.09	2.89427	0.486081	5.9543	2.61184e-09	2.29583e-08	SLC1A2
119.77	3.95979	0.335756	11.7936	4.20923e-32	2.63349e-30	FJX1
21.1293	3.21212	0.476096	6.7468	1.51144e-11	1.68951e-10	C11orf96
3951.65	1.60522	0.208733	7.69029	1.46797e-14	2.19907e-13	CD82
323.547	-1.66455	0.13676	-12.1714	4.41604e-34	3.16289e-32	SLC35C1
699.561	-1.01878	0.168141	-6.05912	1.36871e-09	1.24744e-08	PHF21A
142.327	1.17172	0.398458	2.94064	0.00327531	0.0105917	MYBPC3
32.0071	1.05583	0.23431	4.50613	6.60217e-06	3.68322e-05	AC135977.1
3.25194	1.37379	0.539194	2.54787	0.0108384	0.0303402	AP000781.2
2389.33	1.67704	0.166979	10.0434	9.82059e-24	3.13199e-22	SLC43A3
244.349	-2.26158	0.367226	-6.15857	7.34055e-10	6.87272e-09	YPEL4
23.1505	1.88523	0.317942	5.92947	3.03909e-09	2.65602e-08	AP003557.1
5.48324	1.53751	0.537349	2.86129	0.00421917	0.0132983	OR5B21
4628.02	1.01193	0.114832	8.81228	1.22629e-18	2.58787e-17	LPXN
38.3194	2.32569	0.695449	3.34415	0.000825337	0.00308877	AP002358.2
8.42344	2.17384	0.423117	5.13769	2.78143e-07	1.89333e-06	AP000442.1
1134.06	1.0727	0.151176	7.09572	1.28678e-12	1.61393e-11	PATL1
52.5083	2.01425	0.27477	7.33065	2.29031e-13	3.06798e-12	AP000640.2
7.42272	-2.30365	0.500723	-4.60066	4.21164e-06	2.4266e-05	AP001257.1
22.7833	-1.32308	0.37417	-3.53604	0.00040617	0.00162407	MS4A4E
11902.4	1.17302	0.26282	4.46322	8.07366e-06	4.45045e-05	MS4A7
213.561	-1.13842	0.35386	-3.21716	0.00129468	0.00463879	MS4A14
[truncated: 1,620 more rows]

## Sheet: lps6_6vsUT
baseMean	log2FoldChange	lfcSE	stat	pvalue	padj	gene
1.94558	-3.63025	1.10778	-3.27705	0.00104899	0.00311998	AL627309.6
47.3777	-1.17633	0.385964	-3.04776	0.00230555	0.00626516	MTND2P28
54.7297	-1.20242	0.242284	-4.96285	6.94663e-07	3.93421e-06	AL669831.1
7.15747	-2.5726	0.745295	-3.45179	0.000556879	0.00177122	AL645608.7
3465.72	1.37506	0.221221	6.21581	5.1062e-10	4.75149e-09	AGRN
225.676	2.27559	0.370427	6.14316	8.08971e-10	7.36662e-09	AL390719.1
398.465	1.64924	0.27506	5.99591	2.02344e-09	1.74545e-08	TNFRSF18
825.688	2.12141	0.407954	5.20013	1.9915e-07	1.22402e-06	TNFRSF4
1.78442	-3.63687	1.0462	-3.47627	0.000508442	0.00163625	AL645728.2
55.3905	-1.0708	0.254062	-4.21473	2.5008e-05	0.000106972	FNDC10
3.92303	-1.30658	0.562019	-2.32479	0.0200829	0.0417395	AL031282.1
7.35979	-3.10364	0.571525	-5.43046	5.62095e-08	3.76121e-07	TMEM52
414.167	-1.79353	0.222451	-8.0626	7.46911e-16	1.52333e-14	SKI
4.93607	-2.3065	0.590028	-3.90914	9.26246e-05	0.000352641	AL513477.1
242.697	-2.41559	0.255722	-9.44615	3.51532e-21	1.31884e-19	AL139246.5
405.867	-1.71165	0.455047	-3.76147	0.000168918	0.000605939	MEGF6
5.61175	-2.42706	0.62629	-3.8753	0.000106493	0.000399457	AL513320.1
9.90108	-1.47596	0.411054	-3.59068	0.000329818	0.00110801	SMIM1
3212.14	-1.58085	0.144687	-10.926	8.65948e-28	6.33005e-26	KCNAB2
3.22594	-1.7439	0.76019	-2.29403	0.0217886	0.044806	CHD5
11.7941	-1.30728	0.35131	-3.72117	0.000198302	0.000701177	AL031848.2
24.9146	-1.83823	0.300472	-6.11782	9.48623e-10	8.56862e-09	CAMTA1-DT
199.67	-1.99345	0.29969	-6.65172	2.89684e-11	3.24666e-10	PER3
1016.45	3.87076	0.320481	12.078	1.38052e-33	1.82401e-31	TNFRSF9
136.045	-1.67654	0.257436	-6.51245	7.39328e-11	7.81659e-10	ERRFI1
548.282	-1.22561	0.205546	-5.96269	2.48113e-09	2.11114e-08	RERE
9.27865	-2.39221	0.614833	-3.89083	9.99026e-05	0.00037713	RERE-AS1
2.79619	-1.86574	0.778049	-2.39797	0.0164861	0.0351361	AL357552.2
14.113	-1.20122	0.306917	-3.91384	9.08413e-05	0.000346242	ENO1-AS1
914.456	-2.48126	0.821153	-3.02168	0.00251375	0.00677209	SLC2A5
373.875	2.09054	0.231555	9.02825	1.74436e-19	5.30844e-18	SPSB1
3.27182	-1.59169	0.67106	-2.37191	0.0176966	0.0374197	LINC02606
3.26363	2.02186	0.66636	3.03418	0.00241189	0.0065208	AL954705.1
52.3542	-1.143	0.253398	-4.51069	6.46163e-06	3.09228e-05	TMEM201
495.024	-1.51404	0.237796	-6.36695	1.92828e-10	1.90695e-09	CTNNBIP1
2.65011	-4.37747	1.02204	-4.28308	1.8432e-05	8.06927e-05	AL357140.4
25.7293	-2.83767	0.390002	-7.27603	3.43781e-13	5.08901e-12	RBP7
4.51867	-3.45861	0.860109	-4.02113	5.79188e-05	0.000230203	RNU6-37P
18303	1.52844	0.135907	11.2462	2.41901e-29	2.05829e-27	PGD
17.4357	2.05609	0.342511	6.003	1.93709e-09	1.67585e-08	CENPS
143.894	2.02102	0.265447	7.61365	2.66469e-14	4.5202e-13	CASZ1
15.212	-4.91838	0.532827	-9.23072	2.68813e-20	8.97673e-19	C1orf127
1044.18	1.58524	0.248948	6.36776	1.91804e-10	1.90124e-09	FBXO6
675.962	1.31063	0.130682	10.0291	1.13515e-23	5.53828e-22	MAD2L2
275.854	-1.51701	0.403192	-3.7625	0.000168226	0.000603865	AL021155.2
25.1788	-1.45239	0.603948	-2.40482	0.0161805	0.034592	RNU5E-4P
3.23902	-5.15641	0.920474	-5.6019	2.12011e-08	1.53034e-07	AL096840.2
22613.3	1.04686	0.195944	5.34265	9.1597e-08	5.96952e-07	TNFRSF1B
224.7	-3.31597	0.353537	-9.37943	6.63323e-21	2.39969e-19	DHRS3
3.9621	-2.23561	0.578838	-3.86224	0.000112351	0.000419874	AC254633.1
17.383	5.30565	0.880993	6.02236	1.71892e-09	1.49795e-08	LRRC38
1641.67	4.75865	0.588748	8.08267	6.33647e-16	1.29855e-14	PDPN
133.538	-1.68016	0.264188	-6.3597	2.02146e-10	1.99077e-09	TMEM51-AS1
146.13	-2.31958	0.420804	-5.51227	3.54232e-08	2.46733e-07	FHAD1
8.96705	-1.06471	0.369101	-2.88461	0.00391904	0.00999651	CHCHD2P6
1504.39	1.55918	0.160326	9.72509	2.3569e-22	1.00473e-20	ZBTB17
7.5958	2.13701	0.505437	4.22805	2.35728e-05	0.000101199	MT1XP1
75.3202	-1.20828	0.269483	-4.48369	7.33643e-06	3.46956e-05	RNU1-1
34.9505	-2.17377	0.516572	-4.20807	2.57566e-05	0.000109864	RNU1-3
296.251	-1.60188	0.174518	-9.17892	4.35441e-20	1.41848e-18	CROCC
33.5653	-1.82848	0.348478	-5.24704	1.54566e-07	9.68174e-07	RNU1-4
32.1578	-2.17869	0.319882	-6.81092	9.69749e-12	1.15372e-10	RNU1-2
9.06599	-4.30509	0.779329	-5.52409	3.31189e-08	2.32356e-07	BX284668.6
624.888	-4.54521	0.418121	-10.8706	1.59225e-27	1.12153e-25	PADI2
20.4776	-1.96305	0.461133	-4.25702	2.07171e-05	8.98094e-05	PADI4
5085.54	1.04891	0.157608	6.65517	2.82978e-11	3.1782e-10	ARHGEF10L
55.6367	-3.13198	0.266694	-11.7437	7.60881e-32	8.60929e-30	EMC1-AS1
2.66463	-1.74415	0.651771	-2.67601	0.00745042	0.017526	AKR7A3
74.4524	1.37787	0.353211	3.90098	9.58048e-05	0.000363208	NBL1
6.78348	-2.19724	0.68874	-3.19022	0.00142163	0.00408495	PLA2G2D
3.66914	-3.60909	0.956288	-3.77406	0.000160609	0.00057877	Z98257.1
1.93629	-3.45351	1.11642	-3.09339	0.00197881	0.00546705	PLA2G2C
72.2818	-2.79371	0.329856	-8.46949	2.46477e-17	5.9445e-16	CDA
610.005	1.58395	0.282164	5.61358	1.9818e-08	1.44175e-07	ECE1
70.6106	-4.32906	0.534888	-8.09338	5.80301e-16	1.19498e-14	HSPG2
8.98919	-1.0649	0.460801	-2.31098	0.0208338	0.0430855	LINC01635
4.69081	-1.78533	0.582917	-3.06275	0.00219311	0.00599249	AL031281.2
3227.56	1.21372	0.298303	4.06875	4.7266e-05	0.000191344	C1QB
2241.4	-1.70652	0.289779	-5.88904	3.88435e-09	3.20636e-08	EPHB2
9.727	-1.46855	0.572184	-2.56657	0.0102709	0.0231936	TCEA3
41.0611	-1.27825	0.376264	-3.39722	0.000680749	0.00212019	E2F2
674.375	-2.5898	0.211917	-12.2209	2.40545e-34	3.52888e-32	ID3
32169.8	-1.74729	0.322843	-5.41219	6.22583e-08	4.13862e-07	FUCA1
61.0866	-1.4681	0.389141	-3.77266	0.000161514	0.000581638	CNR2
11.1904	-1.17129	0.405742	-2.88678	0.00389207	0.00993426	BTBD6P1
9059.15	2.08754	0.173299	12.0459	2.03933e-33	2.66138e-31	CLIC4
2.80284	-2.82607	0.927814	-3.04594	0.00231952	0.00629588	MIR4425
3.16303	-1.89146	0.76963	-2.45763	0.0139858	0.0304479	AL031432.3
4.83818	-2.39075	0.637293	-3.75141	0.000175843	0.000628979	RHCE
121.895	-1.80864	0.217495	-8.3158	9.11372e-17	2.05804e-15	MAN1C1
14.483	-1.11521	0.327781	-3.4023	0.000668221	0.00208637	AL020996.1
14.4353	-1.2143	0.309834	-3.9192	8.88441e-05	0.000339238	AL033528.2
57.6251	-1.91388	0.218718	-8.75041	2.12573e-18	5.80468e-17	PAQR7
241.569	-2.68866	0.262333	-10.249	1.19534e-24	6.42102e-23	STMN1
2.61942	-1.87697	0.746766	-2.51346	0.0119552	0.0265321	EXTL1
633.962	-3.06786	0.357504	-8.58131	9.38015e-18	2.38963e-16	UBXN11
857.305	-2.55227	0.488697	-5.2226	1.76427e-07	1.09575e-06	CD52
2.58799	-1.7399	0.75787	-2.29577	0.0216888	0.0446367	AL513365.1
32.8659	-3.98399	0.471404	-8.45133	2.88e-17	6.8758e-16	TRNP1
74.0396	-4.21541	0.339348	-12.4221	1.98267e-35	3.2195e-33	TENT5B
444.258	-1.54754	0.205512	-7.53019	5.06669e-14	8.36142e-13	SLC9A1
126.458	-1.31672	0.347194	-3.79246	0.00014916	0.000541547	MAP3K6
19.6572	-4.6614	0.535775	-8.7003	3.30995e-18	8.8343e-17	AL020997.5
6.70736	-2.07692	0.49954	-4.15766	3.21527e-05	0.000134875	AL353622.1
2.20859	-4.37818	1.00891	-4.33951	1.42798e-05	6.40035e-05	AL353622.2
591.345	1.26144	0.167075	7.55015	4.34755e-14	7.22727e-13	SESN2
1346	-1.91579	0.262727	-7.29193	3.05554e-13	4.55164e-12	SNHG12
233.858	-1.1066	0.452963	-2.44302	0.0145649	0.03156	RAB42
12.7321	-1.16856	0.320768	-3.643	0.000269482	0.000926229	LINC01715
1562.32	-1.27481	0.139886	-9.11318	8.00027e-20	2.54382e-18	EPB41
21.9564	-4.26388	0.559808	-7.61668	2.60281e-14	4.42229e-13	MATN1
52.8455	-2.78041	0.264546	-10.5101	7.75816e-26	4.7287e-24	MATN1-AS1
785.239	-3.05254	0.386889	-7.88997	3.02261e-15	5.76654e-14	SDC3
83.9877	-2.79492	0.39649	-7.04915	1.80009e-12	2.38881e-11	FABP3
72.6946	-2.31197	0.376768	-6.13632	8.44531e-10	7.67074e-09	SERINC2
10.3151	-5.33208	0.815333	-6.53976	6.16187e-11	6.57348e-10	LINC01226
16.4992	-1.94399	0.64609	-3.00885	0.00262243	0.00702838	SPOCD1
3.36029	-3.78375	0.920672	-4.10977	3.96052e-05	0.000163145	AL445248.1
4.0529	-2.34552	0.672534	-3.48758	0.000487418	0.00157383	MTMR9LP
3.48918	-1.94506	0.583479	-3.33355	0.000857455	0.0026124	TSSK3
57.4934	-1.44168	0.361483	-3.98825	6.65633e-05	0.000260521	KIAA1522
3.95488	3.97108	1.13779	3.49017	0.000482716	0.00156101	TMEM54
7472.51	1.40076	0.181461	7.71934	1.16931e-14	2.0728e-13	RNF19B
68.3561	-4.05492	0.461099	-8.79403	1.44293e-18	4.01228e-17	AZIN2
5.32238	-1.13812	0.45372	-2.50841	0.0121276	0.0268699	AL662907.1
3.11758	1.77422	0.678941	2.61322	0.00896928	0.0206131	MIR3605
3.38688	-2.19125	0.732455	-2.99165	0.00277472	0.00738259	AL513327.2
225.615	-2.60099	0.293999	-8.84693	8.99574e-19	2.55825e-17	COL8A2
2040.06	-2.30594	0.169589	-13.5972	4.16115e-42	1.34115e-39	CSF3R
3985.7	1.60457	0.270997	5.92102	3.19959e-09	2.67538e-08	ZC3H12A
2.20277	3.22497	0.965644	3.33971	0.000838656	0.00255916	EPHA10
74.0832	3.10329	0.304351	10.1964	2.05725e-24	1.08054e-22	MANEAL
805.458	1.45702	0.204331	7.1307	9.98574e-13	1.3722e-11	YRDC
2127.49	3.30319	0.200204	16.4991	3.72357e-61	5.28052e-58	C1orf122
2976.94	2.33694	0.257459	9.07693	1.11677e-19	3.4731e-18	MTF1
10.777	-3.69484	0.591184	-6.2499	4.10721e-10	3.87272e-09	POU3F1
18.631	-1.22045	0.321621	-3.79469	0.00014783	0.000537362	AL139260.1
2752.48	-1.08619	0.194003	-5.59882	2.15815e-08	1.55463e-07	PABPC4
3.97303	-2.0072	0.615447	-3.26137	0.00110876	0.00327759	HEYL
27.3475	-1.92736	0.331046	-5.82201	5.81431e-09	4.65846e-08	BMP8B
6.29821	-2.33973	0.561161	-4.16944	3.05351e-05	0.000128687	AL033527.3
1099.08	-1.92111	0.315393	-6.09117	1.12086e-09	1.00222e-08	MYCL
1369.09	1.72303	0.276316	6.23574	4.49659e-10	4.2193e-09	MFSD2A
5230.32	-1.40667	0.178862	-7.86453	3.70481e-15	6.95576e-14	PPT1
136.446	1.58682	0.282822	5.61066	2.01557e-08	1.46482e-07	RIMS3
65.7805	-2.13833	0.335109	-6.381	1.75937e-10	1.75623e-09	CITED4
15.5608	-2.07208	0.347159	-5.96868	2.39177e-09	2.03919e-08	ZMYND12
15.2451	-1.39217	0.325106	-4.28222	1.85036e-05	8.09892e-05	AC098484.4
3.08611	-2.19304	0.792632	-2.76678	0.00566128	0.0137646	TMEM269
33.1312	1.00292	0.302426	3.31624	0.00091238	0.00275919	AL512353.1
3.42781	-3.62542	1.00238	-3.61682	0.000298249	0.00101575	SLC2A1-AS1
9.40804	-1.51221	0.455967	-3.31649	0.000911571	0.00275871	TIE1
13.9575	-1.40329	0.344098	-4.07815	4.53946e-05	0.000184352	AL139289.2
17.0357	-1.63476	0.313456	-5.21527	1.83553e-07	1.13669e-06	CDC20
79.0992	-1.44759	0.266306	-5.43581	5.45475e-08	3.65345e-07	HYI
11.5963	-1.00882	0.33936	-2.97272	0.00295172	0.00779986	AL357079.1
1.71061	-2.74373	1.08063	-2.53901	0.0111167	0.0248659	AL357079.2
4.56177	-2.62646	0.665675	-3.94555	7.96158e-05	0.000306865	AL139220.2
96.8157	-1.02736	0.23754	-4.32498	1.52543e-05	6.80269e-05	TMEM53
51.8312	-1.00914	0.389326	-2.59202	0.00954144	0.0217494	ARMH1
16.8374	-1.85835	0.433679	-4.28507	1.82684e-05	8.00423e-05	TCTEX1D4
21.229	-1.95279	0.328576	-5.94321	2.7949e-09	2.35831e-08	PTCH2
10.9875	1.20376	0.47344	2.54259	0.0110033	0.0246434	ZSWIM5
11.8859	-2.11868	0.417231	-5.07796	3.81507e-07	2.25115e-06	LINC01144
237.765	-1.77241	0.202643	-8.74645	2.20161e-18	5.98882e-17	TESK2
83.7547	-2.17509	0.269035	-8.0848	6.22669e-16	1.27728e-14	PIK3R3
1.9201	-4.27049	1.10594	-3.86142	0.00011273	0.000421068	LURAP1
175.183	-1.59892	0.164794	-9.70254	2.94091e-22	1.23879e-20	FAAH
90.6571	-1.54324	0.266885	-5.78243	7.3628e-09	5.77939e-08	CDKN2C
30.7565	2.41924	0.6735	3.59203	0.000328107	0.0011026	TTC39A
25.4183	-1.34759	0.28191	-4.78019	1.75128e-06	9.24168e-06	ZFYVE9
33.8122	-1.28486	0.245453	-5.23465	1.65298e-07	1.03055e-06	ORC1
35.3898	-1.04956	0.304899	-3.44232	0.000576739	0.00182865	ECHDC2
5.55327	-2.92556	0.667791	-4.38095	1.18162e-05	5.3906e-05	AL606760.3
731.852	1.10272	0.148008	7.45037	9.30774e-14	1.47427e-12	MAGOH
234.98	1.83468	0.224339	8.17817	2.88187e-16	6.13825e-15	LRP8
2.7913	-1.61006	0.613248	-2.62546	0.00865313	0.019975	AC119428.2
1.33057	2.21314	0.971814	2.27733	0.0227666	0.0465395	FAM151A
5.16224	-1.83266	0.640996	-2.85908	0.00424878	0.0107276	MROH7
17.6312	-1.56683	0.291294	-5.37885	7.49628e-08	4.9359e-07	LINC01135
12.6304	-1.40211	0.507735	-2.76151	0.00575351	0.0139621	AC105277.1
24.4868	1.30855	0.455292	2.8741	0.00405184	0.0102951	LINC01358
163.617	-3.47982	0.359171	-9.68849	3.37477e-22	1.41594e-20	NFIA
719.154	-1.12127	0.204176	-5.4917	3.98084e-08	2.74224e-07	ATG4C
358.61	-1.25434	0.452697	-2.77082	0.00559155	0.0136091	PGM1
1.413	3.35469	1.09351	3.06783	0.00215623	0.00590692	ROR1-AS1
10.524	1.25786	0.441238	2.85076	0.00436154	0.0109849	MIR101-1
1122.74	2.84834	0.339566	8.3882	4.93652e-17	1.15905e-15	AK4
4.90103	3.14519	0.860609	3.65461	0.000257569	0.00088916	RPS29P7
45.0558	2.17571	0.294348	7.39162	1.45056e-13	2.24409e-12	DNAJC6
3270.6	1.10397	0.134688	8.19647	2.47539e-16	5.29744e-15	LEPROT
352.072	-1.11913	0.267027	-4.19108	2.77635e-05	0.000117942	LEPR
3797.64	2.04293	0.345389	5.91486	3.32162e-09	2.7698e-08	PDE4B
18.0635	1.30079	0.487331	2.66922	0.00760269	0.0178405	IL12RB2
279.069	-1.54363	0.248889	-6.20209	5.57196e-10	5.16457e-09	GADD45A
11.986	2.26497	0.579727	3.90696	9.34649e-05	0.00035535	GNG12
4.55374	-1.15177	0.506755	-2.27283	0.0230363	0.0470638	HHLA3
9.33364	-2.34208	0.522459	-4.48279	7.36718e-06	3.48255e-05	PTGER3
18.278	-3.33466	0.896925	-3.71788	0.000200904	0.000709199	NEGR1
7.29899	-2.80189	0.5961	-4.70036	2.59702e-06	1.33086e-05	FPGT-TNNI3K
28.368	-1.53655	0.310473	-4.94908	7.4566e-07	4.19399e-06	ST6GALNAC3
5.95741	-1.46691	0.645521	-2.27244	0.0230597	0.0471026	AK5
46.4676	-1.97715	0.562238	-3.51657	0.000437162	0.00142874	AC103591.3
511.612	-2.24507	0.264687	-8.48199	2.21371e-17	5.36945e-16	PRKACB
3.51697	-3.41956	0.853439	-4.0068	6.1548e-05	0.000242633	SAMD13
1.96237	-4.14866	1.25857	-3.29633	0.000979565	0.00293814	DNASE2B
28.7846	2.55264	0.478197	5.33805	9.39496e-08	6.11348e-07	LPAR3
2098.86	4.87303	0.360677	13.5108	1.35101e-41	4.09363e-39	MCOLN2
17.0548	3.50051	0.505054	6.93096	4.18009e-12	5.27083e-11	WDR63
37.3871	1.83786	0.268651	6.84109	7.85912e-12	9.52982e-11	COL24A1
29129.6	2.62756	0.409336	6.41908	1.37104e-10	1.38946e-09	GBP1
10771.9	1.88828	0.423998	4.4535	8.448e-06	3.9548e-05	GBP4
642.623	4.06091	0.661612	6.13791	8.36158e-10	7.60117e-09	GBP1P1
26.887	-1.22095	0.249056	-4.9023	9.47199e-07	5.24572e-06	LRRC8C-DT
2.4778	-1.84863	0.624551	-2.95994	0.00307701	0.00809476	AL391497.1
623.299	1.69133	0.208218	8.12288	4.55246e-16	9.46627e-15	GCLM
5.02213	-2.88503	0.699796	-4.12267	3.74506e-05	0.0001549	AC118469.2
1.81307	-2.09412	0.823919	-2.54166	0.0110328	0.0247015	AC092802.1
340.417	-2.14264	0.536243	-3.99565	6.45171e-05	0.000253025	FRRS1
2.77595	-1.63196	0.649277	-2.5135	0.0119539	0.0265321	AC118553.1
2.51142	-4.12886	1.00633	-4.1029	4.08009e-05	0.000167552	AL445928.2
24.3726	-1.70008	0.277191	-6.13325	8.61024e-10	7.80721e-09	EXTL2
7.62674	-1.70382	0.46537	-3.66122	0.000251019	0.000870222	AC104506.1
81.7788	-1.29051	0.235537	-5.47902	4.27682e-08	2.92811e-07	AMY2B
1348.34	1.21225	0.193969	6.24972	4.11195e-10	3.87547e-09	VAV3
31.7124	-1.27216	0.286308	-4.4433	8.85878e-06	4.12802e-05	AL390036.1
1048.26	1.15081	0.163205	7.05132	1.7723e-12	2.35628e-11	TAF13
21.6148	-2.21071	0.301277	-7.33778	2.17162e-13	3.27855e-12	CELSR2
27.298	-3.28141	0.404884	-8.10456	5.2935e-16	1.09324e-14	PSRC1
1449.38	-2.36807	0.231342	-10.2362	1.36451e-24	7.25645e-23	SORT1
2781.79	1.42937	0.158015	9.04579	1.48584e-19	4.55429e-18	PSMA5
933.171	-1.22242	0.226191	-5.40435	6.50432e-08	4.31431e-07	AMPD2
75.4729	-1.55531	0.411721	-3.77759	0.000158351	0.000571421	GSTM4
6.17694	-3.16722	0.766956	-4.12959	3.63405e-05	0.000150719	GSTM2
163.088	-1.00598	0.252655	-3.98165	6.84396e-05	0.000267324	KCNA3
9.65562	-1.19327	0.430136	-2.77417	0.00553422	0.0134989	AL360270.3
404.066	2.78554	0.51079	5.45339	4.94195e-08	3.34474e-07	CHI3L2
572.846	-1.93391	0.271688	-7.11814	1.09393e-12	1.49072e-11	C1orf162
56.2221	-1.31087	0.501521	-2.61379	0.00895433	0.0205809	TMIGD3
96.1179	-2.79861	0.721549	-3.87861	0.000105054	0.000394547	ADORA3
2.10555	-2.25432	0.876147	-2.57299	0.0100824	0.0228066	INKA2-AS1
6.90446	-2.39347	0.530916	-4.50818	6.53865e-06	3.12632e-05	AL049557.1
29.9175	-1.35905	0.354342	-3.83541	0.000125356	0.000463108	WNT2B
8.03486	-2.95061	0.561529	-5.2546	1.48346e-07	9.32234e-07	PPM1J
14.1079	-4.45912	0.60548	-7.3646	1.77678e-13	2.71521e-12	AL603832.2
746.377	-1.05809	0.256112	-4.13136	3.60631e-05	0.000149714	SLC16A1
7.36148	-1.49285	0.429848	-3.47298	0.000514718	0.00165369	AL357055.3
98.1892	1.61961	0.217518	7.44587	9.63097e-14	1.51868e-12	MAGI3
480.698	1.29374	0.111217	11.6325	2.81714e-31	2.93756e-29	PHTF1
9.71255	1.44946	0.344029	4.21317	2.51806e-05	0.00010758	AL133517.1
1.37352	-3.29696	1.08792	-3.03051	0.0024414	0.00659473	AL035410.1
5043.56	1.29683	0.123692	10.4844	1.01887e-25	6.17126e-24	NRAS
1503.37	1.29292	0.148343	8.71573	2.88903e-18	7.73998e-17	CD58
1227.45	-3.31962	0.443207	-7.49	6.88733e-14	1.10739e-12	PTGFRN
1203.4	-3.88711	0.67182	-5.78594	7.21082e-09	5.66427e-08	CD101
6.21991	-3.38617	0.603769	-5.60838	2.04224e-08	1.48117e-07	TRIM45
142.474	-1.39623	0.402122	-3.47215	0.000516303	0.00165705	TENT5C
11.2077	1.36083	0.576895	2.35889	0.0183298	0.0385516	LINC00622
1940.46	1.77837	0.212742	8.35927	6.31073e-17	1.45757e-15	ZNF697
6872.82	1.31566	0.130205	10.1045	5.27461e-24	2.65252e-22	SEC22B
45.1206	1.83185	0.549235	3.33528	0.000852125	0.00259728	AC244669.2
35.0563	1.48705	0.396375	3.75162	0.000175694	0.000628552	AC244669.1
527.194	1.73262	0.362289	4.78243	1.73191e-06	9.1508e-06	NBPF8
1282.55	1.55667	0.289345	5.37998	7.4494e-08	4.90751e-07	AC241952.1
108.487	2.52738	0.41184	6.13679	8.42076e-10	7.6517e-09	LINC00623
573.985	2.68759	0.465787	5.77	7.92722e-09	6.19727e-08	FCGR1B
2.21769	-2.73609	1.04081	-2.6288	0.00856879	0.019812	HIST2H3DP1
3.78527	-4.7123	0.950264	-4.95893	7.08822e-07	4.00905e-06	AC239798.2
26.9615	-2.38096	0.333378	-7.14194	9.20213e-13	1.27026e-11	HIST2H3PS2
47.4912	-1.89441	0.445696	-4.25045	2.13343e-05	9.22216e-05	RNVU1-15
45.5527	-1.8628	0.385637	-4.83045	1.36225e-06	7.33427e-06	AC245014.3
4.74312	-2.05842	0.776898	-2.64954	0.00806022	0.0187754	ANKRD35
4.57154	-1.48636	0.498088	-2.98414	0.0028438	0.00754187	GNRHR2
10.5665	-1.40575	0.369893	-3.80042	0.00014445	0.000526426	ANKRD34A
13824.1	-1.45401	0.284315	-5.11406	3.15305e-07	1.88139e-06	TXNIP
10.1038	-2.77188	0.519967	-5.33088	9.77364e-08	6.34631e-07	AC239799.2
107.714	2.45511	0.697069	3.52205	0.000428229	0.00140207	SEC22B4P
41.0276	-1.34637	0.335819	-4.00921	6.0922e-05	0.000240401	AC245407.2
6.42775	2.54643	0.639978	3.97893	6.92271e-05	0.000270053	HYDIN2
109.233	-1.01424	0.250089	-4.0555	5.00264e-05	0.000201508	FMO5
42.3886	-1.91463	0.22595	-8.4737	2.3772e-17	5.74634e-16	ACP6
45.5251	-1.23737	0.283822	-4.35966	1.30266e-05	5.8958e-05	RNVU1-7
1.92397	2.84618	1.07347	2.65139	0.00801605	0.018687	PDE4DIPP1
2.17136	-2.5749	1.06577	-2.416	0.0156922	0.0336871	RNU1-120P
6.25004	-2.80648	0.738215	-3.80171	0.000143699	0.000524318	MIR5087
9.36296	-2.58233	0.638224	-4.04611	5.20754e-05	0.000209049	RNU1-122P
10.1245	-1.15752	0.314032	-3.68598	0.000227825	0.000796565	AC245100.4
8497.72	1.46147	0.339938	4.29922	1.71402e-05	7.55505e-05	PDE4DIP
643.636	2.56975	0.366397	7.01357	2.32314e-12	3.04297e-11	NBPF9
13.1438	5.20783	0.910592	5.71917	1.07047e-08	8.17338e-08	AC239804.2
2191.47	1.92926	0.287788	6.70374	2.03158e-11	2.31596e-10	AC245297.1
31.5777	1.43686	0.473653	3.03357	0.00241681	0.00653163	SEC22B2
397.858	1.08245	0.4335	2.49699	0.0125252	0.0276529	AC242843.1
169.191	1.30784	0.438912	2.97973	0.00288499	0.00764157	NBPF19
2327.5	2.76281	0.443996	6.22259	4.89004e-10	4.56232e-09	FCGR1A
418.728	-1.98573	0.279688	-7.09981	1.24926e-12	1.69263e-11	HIST2H3D
49.4491	-1.599	0.316848	-5.04659	4.49761e-07	2.62694e-06	HIST2H4A
51.5527	-2.93741	0.341092	-8.61178	7.19359e-18	1.87068e-16	HIST2H3C
9.89423	-2.78531	0.474234	-5.87329	4.27222e-09	3.50477e-08	HIST2H3A
332.587	-1.26949	0.252184	-5.03401	4.80326e-07	2.79472e-06	HIST2H4B
240.41	-1.69658	0.314069	-5.40194	6.59222e-08	4.36852e-07	BOLA1
14.1315	-1.75795	0.467001	-3.76434	0.000166988	0.000599826	AC244033.2
1523.26	1.17575	0.162377	7.24091	4.45697e-13	6.49654e-12	PRPF3
50.3051	-1.13213	0.253291	-4.46969	7.83339e-06	3.69226e-05	ECM1
365.98	-2.61071	0.304211	-8.5819	9.33161e-18	2.38012e-16	ADAMTSL4
966.226	-2.41404	0.413398	-5.83951	5.23559e-09	4.22822e-08	CTSK
5.68493	-2.143	0.525557	-4.07758	4.55068e-05	0.000184737	ANXA9
6.97773	-1.5969	0.3962	-4.03054	5.56479e-05	0.000221966	C1orf56
23.5452	-1.5621	0.29019	-5.38303	7.32419e-08	4.82802e-07	SEMA6C
3766.16	1.15728	0.127915	9.04721	1.46667e-19	4.50853e-18	PSMD4
22.134	-1.49125	0.364381	-4.09257	4.26612e-05	0.000174652	ZNF687-AS1
10.2453	-4.07559	0.611088	-6.6694	2.56843e-11	2.89078e-10	AL391069.3
4.07496	-3.19674	0.898183	-3.55912	0.000372096	0.00123329	SELENBP1
3971.77	1.17004	0.108754	10.7586	5.39841e-27	3.62255e-25	PSMB4
11.7616	1.34567	0.563391	2.38852	0.0169162	0.0359626	CGN
26.0621	-4.61414	0.502255	-9.18686	4.04487e-20	1.32577e-18	AL365436.2
18.1494	2.4238	0.384326	6.30663	2.8518e-10	2.74744e-09	OAZ3
3.20989	-1.74332	0.763746	-2.28259	0.0224547	0.0459859	AL450992.1
35564.9	3.03749	0.347975	8.72905	2.56825e-18	6.9506e-17	S100A9
1458.98	3.39182	0.61427	5.52171	3.35717e-08	2.35223e-07	S100A12
11519.9	2.25278	0.408542	5.5142	3.50367e-08	2.44201e-07	S100A8
5703.47	-1.08743	0.300643	-3.61703	0.000297999	0.00101506	S100A4
15.407	4.99365	0.786392	6.35008	2.15202e-10	2.1086e-09	S100A3
20.8898	1.02579	0.271608	3.77674	0.000158894	0.000572977	S100A2
1142.78	-1.23976	0.169231	-7.32587	2.37347e-13	3.57061e-12	SLC27A3
11.6497	1.6102	0.362538	4.44146	8.93519e-06	4.15911e-05	AL358472.3
6.37057	3.00925	0.690952	4.35522	1.32933e-05	6.00116e-05	AL358472.6
791.917	1.47643	0.148416	9.94794	2.57452e-23	1.21162e-21	RAB13
5.7866	-1.1671	0.500422	-2.33223	0.0196888	0.0410245	AL358472.1
14257.9	1.05209	0.117863	8.92642	4.40017e-19	1.28572e-17	TPM3
23.5044	-1.60409	0.364782	-4.39739	1.09561e-05	5.02351e-05	IL6R-AS1
4.65022	-2.45624	0.540481	-4.54454	5.50548e-06	2.66711e-05	SHE
24.3473	-4.40426	0.668586	-6.58742	4.47532e-11	4.8759e-10	AL451085.1
2.18958	-2.56884	0.927598	-2.76935	0.00561687	0.0136676	DCST2
3.84909	-2.59852	0.75388	-3.44686	0.000567151	0.00180093	DCST1-AS1
803.896	-2.45089	0.218837	-11.1996	4.0944e-29	3.38895e-27	ADAM15
31.5855	2.41832	0.594281	4.06932	4.71496e-05	0.000190932	MUC1
3.2814	2.18226	0.921076	2.36925	0.0178243	0.0376411	AC234582.1
52.4533	-1.14205	0.385662	-2.96128	0.00306363	0.00806454	FAM189B
1.68474	-3.95488	1.0035	-3.94107	8.11186e-05	0.000312148	AL353807.2
4468.77	1.25596	0.227746	5.51476	3.49264e-08	2.43512e-07	RIT1
3807.06	1.27273	0.204773	6.21535	5.12112e-10	4.76329e-09	SEMA4A
172.288	3.08445	0.389563	7.91772	2.4191e-15	4.64433e-14	C1orf61
5.23586	2.26665	0.805726	2.81318	0.0049054	0.0121575	MIR9-1
15.0001	-4.48058	0.592787	-7.55849	4.07781e-14	6.80339e-13	AL139412.1
2.33409	-3.7562	1.14349	-3.28484	0.0010204	0.00304475	AL365181.1
16.0595	-2.5791	0.378068	-6.82179	8.99159e-12	1.08184e-10	IQGAP3
3.23643	-4.29025	1.16852	-3.67152	0.000241113	0.000839849	NES
3.02121	-2.19626	0.968996	-2.26653	0.0234192	0.0477543	CRABP2
5414.79	1.416	0.122928	11.519	1.05831e-30	1.03267e-28	HDGF
4879.71	1.17637	0.178563	6.58801	4.45754e-11	4.86349e-10	ARHGEF11
6.5978	1.7052	0.539555	3.16038	0.00157565	0.00447193	MIR765
140.245	4.54272	0.451279	10.0663	7.78259e-24	3.85003e-22	ETV3L
6270.27	2.21653	0.199286	11.1223	9.76815e-29	7.87076e-27	ETV3
6.87215	3.29076	0.830314	3.96327	7.39312e-05	0.00028646	FCRL4
187.178	-5.09873	0.319112	-15.9779	1.82231e-57	1.76201e-54	CD1D
3.27721	-1.68965	0.659778	-2.56094	0.010439	0.0235108	CD1A
5.03774	-3.14114	0.874141	-3.5934	0.000326388	0.00109752	CD1B
7.61145	-3.71179	0.698291	-5.31554	1.06342e-07	6.85903e-07	CD1E
3479.7	-2.59869	0.364173	-7.13585	9.619e-13	1.32437e-11	MNDA
274.52	1.08179	0.435113	2.48623	0.0129104	0.0284149	AIM2
73.1508	-4.05968	0.890194	-4.56044	5.10455e-06	2.48874e-05	FCER1A
468.564	-1.18101	0.163034	-7.24399	4.35674e-13	6.36952e-12	DUSP23
1.35585	-3.11596	1.15395	-2.70027	0.00692842	0.0164158	VSIG8
1.67239	-3.01088	1.21875	-2.47047	0.0134937	0.0295185	AL121987.1
4186.78	1.05953	0.157455	6.72913	1.70676e-11	1.9625e-10	PEA15
457.145	4.04382	0.443801	9.11179	8.10348e-20	2.57279e-18	SLAMF1
34.0366	2.80645	0.574973	4.88101	1.05543e-06	5.8028e-06	AL121985.1
7275.1	1.49709	0.194386	7.70163	1.3434e-14	2.35783e-13	CD48
16579.9	3.25224	0.385944	8.42673	3.55455e-17	8.42948e-16	SLAMF7
5.18812	-2.03995	0.589958	-3.45779	0.000544616	0.00173674	AL121985.3
159.033	-2.48658	0.372207	-6.68063	2.37909e-11	2.69049e-10	LY9
227.7	-4.4415	0.328975	-13.501	1.54193e-41	4.55555e-39	CD244
3.86318	-4.40287	1.05502	-4.17327	3.00262e-05	0.000126704	ITLN1
127.1	1.06375	0.218217	4.87473	1.08956e-06	5.97349e-06	AL354714.2
918.769	-1.03323	0.172119	-6.00298	1.93725e-09	1.67585e-08	F11R
2.85707	-3.00614	0.94439	-3.18315	0.0014568	0.0041736	AL590714.1
154.906	-1.21349	0.175545	-6.91269	4.75556e-12	5.95761e-11	PPOX
6496.5	1.46129	0.122084	11.9695	5.13383e-33	6.34924e-31	FCER1G
55.8344	-1.01224	0.177829	-5.69221	1.25406e-08	9.43959e-08	MPZ
1206.35	-2.57125	0.408301	-6.29745	3.02581e-10	2.90718e-09	FCGR2C
353.239	-2.84557	0.382014	-7.44886	9.41487e-14	1.49013e-12	HSPA7
2347.73	-3.00878	0.440934	-6.82365	8.87542e-12	1.06847e-10	FCGR2B
57.5246	-1.93	0.323842	-5.95971	2.52683e-09	2.14745e-08	FCRLB
6.18018	-1.99332	0.679176	-2.93491	0.00333644	0.00869125	AL359541.1
1575.21	1.41226	0.332587	4.2463	2.17326e-05	9.36958e-05	OLFML2B
15.3533	-2.9822	0.494216	-6.0342	1.59753e-09	1.39846e-08	AL596325.1
2.72227	-1.83673	0.710615	-2.5847	0.0097464	0.0221667	PBX1
3.02215	-2.63281	0.928692	-2.83496	0.00458309	0.0114574	AL356441.1
29.6668	1.54758	0.212667	7.27704	3.41212e-13	5.06155e-12	AL596087.1
9.36609	-1.96167	0.681984	-2.87642	0.00402216	0.0102258	GPA33
11.6306	-3.08111	0.451791	-6.81976	9.11938e-12	1.09474e-10	AL451050.2
13286.3	1.01346	0.204559	4.95435	7.25736e-07	4.09275e-06	CREG1
12.4576	-1.2831	0.393247	-3.26283	0.00110306	0.00326301	AL031733.2
2728.76	2.21165	0.197111	11.2203	3.24141e-29	2.69341e-27	MPZL1
436.186	-2.14092	0.268898	-7.96182	1.69521e-15	3.32662e-14	ATP1B1
209.432	-1.07391	0.172817	-6.21416	5.16007e-10	4.79742e-09	SLC19A2
19.9805	-1.99599	0.372647	-5.35624	8.49694e-08	5.56144e-07	Z99572.1
71.6174	-2.58574	0.311414	-8.30321	1.01339e-16	2.26951e-15	DNM3
33.4518	-1.81929	0.507462	-3.58507	0.000336993	0.00112926	TNFSF18
53.9157	-1.14042	0.230032	-4.95764	7.13531e-07	4.03247e-06	AL645568.1
2199.91	-2.23017	0.207499	-10.7479	6.06333e-27	4.00003e-25	GAS5
9.23804	-2.09267	0.522639	-4.00404	6.22699e-05	0.000245161	AL121983.1
3.8844	-2.34198	0.998529	-2.34543	0.0190052	0.039803	RABGAP1L-IT1
119.656	-1.71281	0.307134	-5.57674	2.45066e-08	1.74876e-07	Z99127.4
39.8525	-2.47187	0.290035	-8.52266	1.55926e-17	3.8658e-16	AL591043.2
1.68994	-2.99111	0.985087	-3.03639	0.00239428	0.00647566	PAPPA2
1.59351	-3.48861	1.05709	-3.3002	0.000966156	0.00290366	CRYZL2P-SEC16B
45.3534	-2.25775	0.240378	-9.39252	5.85831e-21	2.13022e-19	CRYZL2P
33.9105	1.52204	0.212965	7.14693	8.8742e-13	1.22739e-11	PTPN2P1
6468.41	1.45412	0.288211	5.04534	4.52705e-07	2.64268e-06	ABL2
6.93499	-1.12962	0.426918	-2.64598	0.00814544	0.0189449	AXDND1
31.5641	-1.48348	0.261569	-5.67147	1.41579e-08	1.05451e-07	AL353708.3
20.5069	-1.38401	0.333377	-4.15149	3.30322e-05	0.00013821	AL162431.2
616.726	1.15918	0.505571	2.29282	0.0218585	0.0449206	LAMC1
3.0861	2.16041	0.834928	2.58754	0.0096663	0.0220034	LAMC2
15.3589	-2.07141	0.411537	-5.03335	4.81988e-07	2.80286e-06	SMG7-AS1
10458.3	1.56728	0.162568	9.64075	5.37937e-22	2.1883e-20	RGL1
4.12952	5.05794	1.04932	4.82021	1.43409e-06	7.66481e-06	AL158011.1
609.638	3.52897	0.380164	9.28276	1.65152e-20	5.72168e-19	C1orf21
4.7459	2.05296	0.692856	2.96304	0.0030462	0.00802164	AL078645.1
3.07979	1.92388	0.724327	2.6561	0.00790509	0.0184747	AL078645.2
5556	3.34442	0.275938	12.1202	8.2591e-34	1.14083e-31	FAM129A
10.8631	-2.74596	0.465866	-5.89431	3.76244e-09	3.11056e-08	AL078644.2
12079.3	3.79005	0.682968	5.54939	2.86674e-08	2.02125e-07	PTGS2
269.647	-2.77505	0.534153	-5.19523	2.04467e-07	1.25525e-06	RGS18
5.09748	-1.68223	0.601562	-2.79644	0.00516692	0.0127197	AL390957.1
1.59761	-3.18426	1.14253	-2.78703	0.00531929	0.0130359	AL136987.1
1242.52	-3.5176	0.317114	-11.0925	1.36387e-28	1.07056e-26	RGS2
3.76956	-1.68227	0.590699	-2.84794	0.00440038	0.0110657	ZNF101P2
176.424	-1.22499	0.506807	-2.41708	0.0156456	0.0336005	CFH
2.11244	-2.09862	0.748219	-2.80483	0.00503439	0.0124467	CRB1
6.25715	4.22247	0.98159	4.30166	1.69522e-05	7.48147e-05	NR5A2
1531.63	1.21061	0.182112	6.6476	2.97909e-11	3.33357e-10	ZNF281
823.318	1.13302	0.164939	6.86931	6.45148e-12	7.90074e-11	DDX59
4.9517	-1.58549	0.592726	-2.67492	0.00747474	0.0175752	AL445483.1
7.5203	-4.59322	0.805589	-5.70169	1.18627e-08	8.97378e-08	AL358473.1
344.273	-1.03527	0.342038	-3.02675	0.00247194	0.00667059	TMEM9
17.3348	4.34873	0.752917	5.77584	7.65722e-09	5.98839e-08	TNNT2
966.698	6.11118	0.505759	12.0832	1.29603e-33	1.72307e-31	LAD1
13.4352	5.8196	0.906402	6.42055	1.35783e-10	1.37738e-09	AC119427.1
588.225	1.46697	0.250064	5.86638	4.45419e-09	3.64281e-08	NAV1
1452.04	1.0158	0.106376	9.54917	1.30741e-21	5.17899e-20	ARL8A
2.87451	-2.76458	0.815931	-3.38825	0.000703397	0.00218369	LGR6
14.9008	-4.6446	0.612304	-7.58544	3.31355e-14	5.57641e-13	AC098934.4
4.45126	-4.86419	0.943162	-5.15732	2.50508e-07	1.51688e-06	PCAT6
1761.97	1.17619	0.103195	11.3978	4.28878e-30	3.91549e-28	KLHL12
3855.39	1.12771	0.0807742	13.9612	2.68714e-44	1.07851e-41	ADIPOR1
60.4065	-2.14957	0.6262	-3.43272	0.000597561	0.00188705	PPFIA4
2.28233	-3.61899	1.19038	-3.04019	0.00236428	0.00640267	ADORA1
1298.85	1.89749	0.718309	2.64161	0.00825118	0.0191742	CHI3L1
36.4397	-1.44553	0.346912	-4.16686	3.08819e-05	0.000130032	LINC01136
461.234	-1.9729	0.273815	-7.20523	5.79472e-13	8.26728e-12	ATP2B4
14.5454	-1.43877	0.549018	-2.62063	0.00877687	0.0202233	PLEKHA6
7116.43	1.34951	0.190646	7.07864	1.45579e-12	1.95378e-11	PPP1R15B
60.5884	-1.70573	0.32757	-5.20722	1.91687e-07	1.18293e-06	PIK3C2B
52.3721	2.27884	0.765898	2.97538	0.00292625	0.00773834	TMCC2
265.821	-1.53443	0.253042	-6.06394	1.32828e-09	1.17485e-08	NUAK2
31.1334	-2.94884	0.32967	-8.94484	3.72492e-19	1.10051e-17	SLC45A3
21.6307	4.19249	0.874106	4.79632	1.61611e-06	8.58801e-06	SLC26A9
1791.91	-1.02496	0.286564	-3.57673	0.000347922	0.00116185	RAB7B
2561.34	1.26262	0.197507	6.39279	1.62882e-10	1.6359e-09	IKBKE
10.9048	2.8868	0.961037	3.00384	0.00266598	0.00712597	C1orf147
7.446	-2.83867	0.596305	-4.76044	1.9317e-06	1.01409e-05	AL591846.2
297.667	3.48516	0.499201	6.98149	2.92073e-12	3.77852e-11	DYRK3
1316.27	2.25768	0.359358	6.28254	3.33085e-10	3.1773e-09	IL10
73.4559	1.92275	0.390478	4.9241	8.47475e-07	4.72542e-06	IL19
30.1917	3.62525	1.07793	3.36316	0.000770551	0.00236867	IL24
29.7577	3.84774	0.697024	5.52024	3.38543e-08	2.3672e-07	FCAMR
509.633	-2.60516	0.274436	-9.49278	2.2496e-21	8.66912e-20	PFKFB2
592.381	-1.47391	0.296456	-4.97177	6.6346e-07	3.76852e-06	CR1
2.1341	-3.26726	0.906165	-3.60559	0.000311441	0.0010546	AL356275.1
1386.39	2.85197	0.287851	9.9078	3.85049e-23	1.77289e-21	LAMB3
14.9805	2.02043	0.637145	3.17106	0.00151884	0.00433093	HSD11B1-AS1
4413.57	3.8483	0.654712	5.87785	4.15622e-09	3.41752e-08	G0S2
862.011	5.23398	0.471582	11.0988	1.27189e-28	1.00954e-26	HSD11B1
6689.69	1.81019	0.167697	10.7944	3.6568e-27	2.48522e-25	SLC30A1
20.4369	-1.79242	0.392051	-4.57189	4.83342e-06	2.37014e-05	AC092803.5
71.6622	1.19444	0.430734	2.77303	0.00555368	0.0135355	BATF3
19.4538	-3.75171	0.564537	-6.64564	3.019e-11	3.37645e-10	TGFB2
3.90992	-1.72722	0.578648	-2.98492	0.00283656	0.00752642	AC096642.1
10.2236	2.19408	0.755114	2.90563	0.00366512	0.00942737	LYPLAL1-AS1
52.9561	2.31513	0.447991	5.16779	2.36876e-07	1.4409e-06	C1orf115
18.523	-3.52739	0.405842	-8.69155	3.57523e-18	9.53036e-17	MARC1
23.7847	2.32601	0.86211	2.69805	0.00697479	0.0165192	LINC01705
351.492	-2.07769	0.220698	-9.41415	4.7691e-21	1.7582e-19	TLR5
1.84704	-4.54267	1.15172	-3.94426	8.00452e-05	0.000308408	AL359979.2
1.39352	-4.28383	1.07588	-3.98169	6.84273e-05	0.000267324	AL359979.1
2414.87	1.36276	0.135367	10.0671	7.72135e-24	3.82864e-22	TP53BP2
4.57271	-4.7717	1.1936	-3.99774	6.39491e-05	0.000251122	AC092809.2
757.014	1.15539	0.118471	9.75256	1.79875e-22	7.72992e-21	CNIH4
78.9541	4.63559	0.453424	10.2235	1.55569e-24	8.23199e-23	ENAH
245.87	-1.48567	0.212993	-6.97522	3.05389e-12	3.93274e-11	EPHX1
22.809	-1.40674	0.286191	-4.91539	8.86058e-07	4.92121e-06	AL512343.2
8.83707	-1.65831	0.726309	-2.28321	0.022418	0.0459198	STUM
632.99	-1.20359	0.23236	-5.17983	2.22083e-07	1.35557e-06	ITPKB
18.245	-1.30075	0.368758	-3.52739	0.000419672	0.00137596	ITPKB-IT1
157.172	1.16288	0.249156	4.66729	3.05201e-06	1.54651e-05	CDC42BPA
5.35505	-2.66185	0.565461	-4.7074	2.509e-06	1.28979e-05	AL731702.1
233.887	-2.03673	0.350417	-5.8123	6.16218e-09	4.91496e-08	OBSCN
11.4124	-1.91578	0.38674	-4.95365	7.28329e-07	4.10629e-06	AL353593.1
88.7154	-2.1232	0.266388	-7.97032	1.58262e-15	3.12297e-14	HIST3H2A
48.4721	-1.64138	0.301137	-5.45063	5.01906e-08	3.39153e-07	HIST3H2BB
7.51059	-1.12567	0.4386	-2.5665	0.010273	0.0231958	AL139288.2
3112	1.56596	0.261551	5.98719	2.13504e-09	1.83353e-08	RHOU
20.5081	-1.18453	0.343575	-3.44765	0.000565489	0.001797	AL162595.1
4.86668	-2.10805	0.64949	-3.24571	0.0011716	0.00343898	AL121990.1
3.28325	-1.79141	0.669551	-2.67553	0.0074611	0.017547	PGBD5
4.12612	-1.13792	0.496211	-2.29323	0.021835	0.0448854	TSNAX-DISC1
569.486	-1.08498	0.116123	-9.3434	9.32868e-21	3.32953e-19	DISC1
5.19832	-1.44166	0.539642	-2.67152	0.00755087	0.0177287	DISC1-IT1
129.634	-1.15036	0.29591	-3.88752	0.000101272	0.00038181	MAP3K21
10.8157	-3.29394	0.824033	-3.99734	6.40592e-05	0.000251507	SLC35F3
23.8742	-1.20304	0.29873	-4.02717	5.64523e-05	0.000224921	COA6-AS1
264.67	-1.26058	0.183306	-6.87691	6.11649e-12	7.50779e-11	TARBP1
13.9404	-1.46541	0.490883	-2.98525	0.0028335	0.00751923	LINC01132
65.297	-1.09602	0.30072	-3.64467	0.000267736	0.00092082	AL391832.2
880.696	1.5751	0.233417	6.74803	1.49868e-11	1.74017e-10	NID1
1162.8	1.91094	0.179575	10.6414	1.91164e-26	1.19601e-24	GPR137B
18.1193	-4.34126	0.528923	-8.20773	2.25418e-16	4.87305e-15	ACTN2
47.2836	3.79733	0.648095	5.85923	4.65032e-09	3.78865e-08	MT1HL1
3.32657	2.88961	0.795287	3.63342	0.000279688	0.000957901	CHRM3
5.09252	-1.48591	0.659916	-2.25167	0.0243434	0.0494021	CHRM3-AS2
2.63833	1.7335	0.715591	2.42248	0.015415	0.0331857	AL359918.1
5542.65	2.15059	0.270192	7.95949	1.72747e-15	3.38369e-14	KMO
1521.56	1.09406	0.199826	5.47507	4.37328e-08	2.98743e-07	CHML
2.8856	1.72866	0.688095	2.51224	0.0119969	0.0266024	CFL1P4
2.1057	2.94187	1.02037	2.88314	0.00393735	0.0100306	AL591686.2
8.7821	-1.38068	0.473184	-2.91786	0.00352444	0.00912734	LINC01347
1291.94	1.00887	0.161918	6.23072	4.6429e-10	4.34509e-09	AKT3
12.8887	-1.69031	0.400268	-4.22294	2.41141e-05	0.000103356	BX323046.2
6.03602	-1.80712	0.651994	-2.77169	0.00557666	0.0135794	KIF26B
75.9831	-2.14258	0.188337	-11.3763	5.48608e-30	4.92405e-28	SMYD3
2.88355	-1.90574	0.669931	-2.84468	0.00444555	0.0111661	LINC01341
10.1272	-1.42939	0.590853	-2.41919	0.0155549	0.0334328	GCSAML
2.11007	-2.34734	1.02552	-2.28893	0.0220832	0.0453387	AL390860.1
14.0334	-2.00063	0.352394	-5.67724	1.36886e-08	1.02205e-07	TRIM58
2.406	-3.2343	1.10729	-2.92092	0.00349	0.0090505	LYPD8
6.49568	-2.17278	0.541645	-4.01145	6.03481e-05	0.000238433	AC092159.2
2329.07	1.04321	0.153106	6.81367	9.51412e-12	1.13381e-10	ADI1
3353.28	1.32619	0.50328	2.63509	0.00841152	0.0195062	CMPK2
10799.5	1.80715	0.751367	2.40514	0.0161661	0.0345682	RSAD2
39.0006	1.45777	0.395032	3.69025	0.000224032	0.00078472	LINC00299
17.6046	-2.64853	0.434839	-6.09083	1.12325e-09	1.00394e-08	LINC01814
34.2009	-2.26447	0.263478	-8.59453	8.3606e-18	2.14532e-16	ID2-AS1
2310.31	-1.33782	0.20945	-6.38731	1.68825e-10	1.69159e-09	ID2
142.844	4.04515	0.352153	11.4869	1.53528e-30	1.47776e-28	ASAP2
4865.26	1.26937	0.0971171	13.0705	4.85491e-39	1.11047e-36	ADAM17
16.0999	-1.37114	0.40111	-3.41835	0.000630013	0.0019781	AC073195.1
34.8711	1.18052	0.419338	2.81519	0.00487479	0.0120957	GRHL1
5.95903	-1.87235	0.511486	-3.66061	0.000251613	0.000871853	AC007240.1
1191.17	-1.00375	0.170112	-5.90053	3.6234e-09	3.00378e-08	HPCAL1
4.21108	-5.3503	1.02006	-5.2451	1.56195e-07	9.7694e-07	LINC01954
4.56163	-2.49296	0.665485	-3.74608	0.000179617	0.000641508	AC098828.2
2422.94	-2.64632	0.203515	-13.0031	1.17503e-38	2.52478e-36	RHOB
3.63061	-3.30926	0.842679	-3.92707	8.5988e-05	0.000329218	AC023137.1
470.388	-1.10703	0.273875	-4.04211	5.29729e-05	0.000212211	ADCY3
20.903	-1.37894	0.3131	-4.40415	1.06198e-05	4.87811e-05	DNAJC27-AS1
257.247	-1.8806	0.235538	-7.98429	1.41328e-15	2.80703e-14	DNMT3A
246.406	1.00033	0.283886	3.5237	0.000425569	0.00139423	DTNB
6224.92	1.16762	0.0896846	13.0192	9.51349e-39	2.0863e-36	RAB10
3.0577	2.45093	0.703094	3.48592	0.000490439	0.00158238	SMARCE1P6
774.926	1.19736	0.129794	9.22507	2.83389e-20	9.43387e-19	SELENOI
585.39	2.27576	0.329591	6.9048	5.02748e-12	6.27241e-11	EMILIN1
56.4974	-2.21114	0.229051	-9.65348	4.75143e-22	1.95498e-20	KHK
11.1191	-1.01436	0.418897	-2.42149	0.0154569	0.0332591	UCN
277.888	-1.75873	0.186593	-9.42544	4.28296e-21	1.58447e-19	IFT172
3.10296	3.5275	1.01297	3.48233	0.000497067	0.0016023	FNDC4
19.9876	6.1157	0.784048	7.80016	6.18305e-15	1.13482e-13	GCKR
45.0623	-1.08681	0.245222	-4.43193	9.33933e-06	4.33864e-05	CCDC121
312.456	-2.14524	0.452243	-4.74355	2.10007e-06	1.09546e-05	RBKS
125.486	-2.2332	0.258341	-8.64439	5.40916e-18	1.4153e-16	PLB1
8.58112	-3.23382	0.566364	-5.7098	1.13112e-08	8.59942e-08	TOGARAM2
5.57667	-7.09793	1.05903	-6.70229	2.05182e-11	2.33653e-10	ALK
2.83143	-2.15263	0.76211	-2.82456	0.00473457	0.0117877	AC016907.2
48.7013	-1.43792	0.24682	-5.82577	5.68491e-09	4.56337e-08	EHD3
11.2495	-1.10388	0.38438	-2.87184	0.00408088	0.0103565	AL121658.1
599.075	-1.46279	0.319716	-4.57527	4.75596e-06	2.33539e-05	RASGRP3
14.4587	2.85309	0.498126	5.72764	1.01838e-08	7.81211e-08	CRIM1-DT
5868.69	3.6713	0.360148	10.1939	2.11194e-24	1.10653e-22	CRIM1
41760.7	1.3762	0.181172	7.59608	3.0524e-14	5.15322e-13	CYP1B1
795.605	-2.01605	0.428579	-4.70404	2.55068e-06	1.30995e-05	GALM
6.86813	-1.19092	0.508141	-2.34368	0.0190946	0.0399743	AC019171.1
129.018	-2.07101	0.187703	-11.0335	2.63523e-28	2.00202e-26	MAP4K3-DT
1.56315	-2.51833	1.04693	-2.40545	0.0161525	0.0345566	SLC8A1-AS1
2.94319	-2.82729	0.89617	-3.15486	0.00160576	0.0045489	PKDCC
30.5163	-2.03543	0.34922	-5.82851	5.59243e-09	4.49422e-08	OXER1
177.055	-1.46374	0.23031	-6.35553	2.07708e-10	2.0427e-09	HAAO
6.37937	-2.54286	0.503961	-5.04575	4.51736e-07	2.63775e-06	LINC02580
38.9381	-3.69123	0.476473	-7.74697	9.41079e-15	1.69506e-13	AC010883.2
12.4566	-2.23907	0.392283	-5.7078	1.14445e-08	8.68523e-08	AC010883.3
1798.23	-3.17335	0.22843	-13.892	7.08201e-44	2.59739e-41	ZFP36L2
55.0749	-2.73361	0.207711	-13.1607	1.47738e-39	3.61228e-37	LINC01126
747.257	-1.0003	0.0938181	-10.6621	1.53149e-26	9.6384e-25	THADA
16.0857	-3.68443	0.535999	-6.87395	6.24483e-12	7.6609e-11	AC019129.2
80.5796	-1.06525	0.141557	-7.52524	5.26223e-14	8.67066e-13	CAMKMT
327.811	-2.41831	0.302656	-7.99028	1.34628e-15	2.68147e-14	EPAS1
5224.95	1.40627	0.142042	9.90036	4.14762e-23	1.90558e-21	RHOQ
2259.43	-1.88404	0.157347	-11.9738	4.87425e-33	6.06345e-31	TTC7A
40.1507	-2.21308	0.339784	-6.5132	7.35677e-11	7.78186e-10	AC079807.1
4623.65	1.16453	0.244814	4.75677	1.96716e-06	1.03144e-05	FOXN2
36.8634	1.4769	0.294883	5.00842	5.4878e-07	3.16016e-06	CHAC2
1253.19	1.11796	0.116096	9.62962	5.9949e-22	2.4198e-20	ERLEC1
3.40756	-1.71833	0.53086	-3.23688	0.00120845	0.00353739	AC008280.3
445.718	-2.36086	0.39978	-5.9054	3.51802e-09	2.91869e-08	SPTBN1
2986.7	1.46532	0.18912	7.74813	9.32588e-15	1.68119e-13	VRK2
3.44188	-1.7999	0.702613	-2.56172	0.0104155	0.0234702	LINC01185
3088.3	1.04641	0.0968342	10.8062	3.21677e-27	2.20733e-25	UGP2
19.6923	1.09121	0.346617	3.14816	0.001643	0.00464326	AC012368.2
7466.78	1.40676	0.126971	11.0794	1.57926e-28	1.23055e-26	PELI1
40.3005	-1.92668	0.228102	-8.44655	3.0003e-17	7.14696e-16	LINC02245
1.80625	-2.50344	0.906626	-2.76127	0.00575768	0.0139692	LINC02576
236.482	1.74073	0.214382	8.11974	4.67176e-16	9.69538e-15	SPRED2
1.64541	-2.79299	1.08235	-2.58048	0.00986625	0.0223914	AC017083.3
20.6793	-2.00698	0.300678	-6.67486	2.47464e-11	2.79261e-10	AC017083.1
35.5944	-1.38675	0.458497	-3.02456	0.00248992	0.00671641	CNRIP1
27202.3	1.05447	0.130301	8.09255	5.84264e-16	1.20198e-14	PLEK
6.79487	-2.45928	0.75633	-3.2516	0.00114757	0.00337684	LINC01890
45.1266	1.96117	0.295233	6.64281	3.07766e-11	3.43664e-10	LINC01888
9.53169	4.12603	0.910697	4.53063	5.88092e-06	2.8335e-05	BMP10
11.7729	-2.54306	0.632707	-4.01933	5.83628e-05	0.000231752	ANTXR1
4511.35	1.42889	0.264099	5.41043	6.2875e-08	4.1757e-07	MXD1
6.64436	-1.46145	0.452669	-3.22852	0.00124433	0.00363392	ASPRV1
735.142	-1.59938	0.220739	-7.24558	4.30584e-13	6.30378e-12	PCYOX1
305.355	2.4515	0.349966	7.00495	2.47068e-12	3.22234e-11	TGFA
4.88886	-2.71933	1.1626	-2.339	0.0193355	0.0403912	AC007881.2
145.174	-1.35252	0.228734	-5.91307	3.35784e-09	2.79671e-08	FBXO41
8.19256	-3.45	1.00892	-3.41949	0.000627377	0.00197099	NAT8B
5.0727	-2.49821	0.627818	-3.97919	6.91508e-05	0.000269854	AC073263.2
6897.79	1.50117	0.164153	9.14496	5.96496e-20	1.91383e-18	MTHFD2
165.286	-1.30532	0.351574	-3.7128	0.000204978	0.000722501	WDR54
462.318	-1.77543	0.182039	-9.753	1.79105e-22	7.71237e-21	LOXL3
11.1051	-3.62238	0.454723	-7.96612	1.63728e-15	3.22186e-14	M1AP
2.25683	-3.1176	1.01302	-3.07753	0.00208722	0.00573783	AC007387.2
4.71746	-1.71045	0.66787	-2.56105	0.0104356	0.023508	DNAH6
2.86172	-2.6308	0.753797	-3.49006	0.000482906	0.00156115	AC022210.2
2.3513	-2.55577	0.892691	-2.86299	0.00419662	0.0106123	SH2D6
45.4623	-1.26363	0.522709	-2.41747	0.0156288	0.0335728	ATOH8
45.4446	-1.9121	0.268246	-7.12816	1.01719e-12	1.39507e-11	ST3GAL5-AS1
5.23709	-1.569	0.617527	-2.54078	0.0110604	0.0247557	AC012511.1
4.32493	1.15238	0.507157	2.27224	0.0230722	0.0471236	RF00413
102.855	-1.43487	0.160514	-8.93926	3.91782e-19	1.14952e-17	AC125232.2
4.54107	2.60554	0.902941	2.88561	0.00390652	0.00996875	AC068279.2
16.488	1.4504	0.491829	2.949	0.00318808	0.00834567	LINC01943
258.237	1.09143	0.306941	3.55584	0.00037678	0.00124784	CYTOR
4.24391	-1.48631	0.522105	-2.84677	0.00441654	0.011105	AC133644.3
44.7243	-1.8287	0.255886	-7.14655	8.8983e-13	1.22992e-11	EIF2AK3-DT
6.66181	-1.26574	0.393383	-3.21757	0.0012928	0.00375792	AC062029.1
11.2225	-1.48911	0.336783	-4.42157	9.79854e-06	4.53217e-05	AC006453.2
5.49788	-2.27425	0.638925	-3.55949	0.000371575	0.00123213	AC027612.1
2.13691	-3.46987	1.01198	-3.42881	0.000606244	0.00191137	AC027612.5
31.7457	-1.42189	0.393991	-3.60894	0.000307451	0.00104258	LINC00342
159.882	-1.09566	0.241205	-4.54244	5.56059e-06	2.69074e-05	ANKRD36C
15.8857	-1.15605	0.338658	-3.4136	0.0006411	0.00200994	FAHD2CP
6.74259	-3.04399	0.827355	-3.67919	0.000233978	0.000816696	AC012307.1
375.321	3.12623	0.750691	4.16448	3.12068e-05	0.00013127	NEURL3
253.369	-1.12817	0.210531	-5.35869	8.3826e-08	5.49337e-07	ANKRD36
93.2049	-1.04764	0.177131	-5.91451	3.32856e-09	2.77341e-08	ANKRD36B
122.218	-1.32096	0.359963	-3.66971	0.000242825	0.00084443	LINC02611
55.4908	-1.62583	0.282202	-5.76123	8.35041e-09	6.50183e-08	KIAA1211L
78.7211	-1.10696	0.176126	-6.28505	3.27744e-10	3.12916e-09	TSGA10
27.471	1.26514	0.245834	5.14634	2.65618e-07	1.60199e-06	CHST10
23.4904	3.55501	0.565329	6.28839	3.20769e-10	3.06532e-09	RFX8
178.07	-2.45327	0.611095	-4.01455	5.95599e-05	0.000235669	IL1R2
12.6062	-3.31764	0.421086	-7.87877	3.30619e-15	6.25149e-14	IL1RL2
1.32532	-3.79557	1.15865	-3.27585	0.00105346	0.0031302	LINC01114
1146.91	1.52468	0.187453	8.1337	4.16398e-16	8.70955e-15	UXS1
8.39435	-3.08745	0.7192	-4.2929	1.76351e-05	7.76034e-05	AC108868.1
6.4626	-2.17326	0.458641	-4.73848	2.1533e-06	1.12157e-05	GCC2-AS1
15.3417	-1.76153	0.454414	-3.87649	0.000105975	0.000397723	SH3RF3
518.96	-1.03556	0.165479	-6.25795	3.90078e-10	3.69281e-09	ZC3H6
24.9642	-1.06077	0.269176	-3.9408	8.12117e-05	0.00031245	AC079922.2
5.98526	-1.7447	0.629202	-2.77288	0.00555624	0.0135402	NT5DC4
5099.9	3.46218	0.7348	4.71173	2.45618e-06	1.26508e-05	IL1A
4.07166	2.85275	1.11981	2.54753	0.010849	0.0243292	AC079753.2
43147.7	5.64009	0.651578	8.65605	4.884e-18	1.28421e-16	IL1B
15.5063	1.33239	0.510041	2.61233	0.00899286	0.0206583	AC079753.1
30.8471	6.13422	0.928198	6.60874	3.87596e-11	4.26536e-10	IL36G
16.6885	4.11838	1.14452	3.59835	0.000320246	0.00108063	IL36RN
3726.59	1.0803	0.424372	2.54564	0.0109079	0.0244477	IL1RN
18.7759	-1.39071	0.322228	-4.31591	1.58945e-05	7.06157e-05	AL078621.3
9.17852	1.06083	0.373559	2.8398	0.00451415	0.0113104	AC017074.1
26966.8	1.38902	0.141123	9.84264	7.37464e-23	3.3026e-21	ACTR3
48.8197	1.02954	0.274772	3.7469	0.000179034	0.000639746	LINC01191
597.807	1.73472	0.237392	7.3074	2.7236e-13	4.08003e-12	INSIG2
1130.87	3.25148	0.86022	3.77982	0.000156943	0.00056693	MARCO
549.011	2.04009	0.24072	8.47492	2.35232e-17	5.69267e-16	STEAP3
37.2286	-5.06239	0.662137	-7.64554	2.08074e-14	3.57524e-13	TMEM37
11.8018	-2.3027	0.452684	-5.08676	3.64223e-07	2.15335e-06	TFCP2L1
9.94699	-3.4692	0.618486	-5.60918	2.03286e-08	1.47536e-07	AC012447.1
62.4752	-1.56272	0.321078	-4.8671	1.13249e-06	6.18483e-06	RNU4ATAC
723.131	2.51139	0.290028	8.65913	4.75364e-18	1.25303e-16	GYPC
3.55158	2.14582	0.852869	2.51601	0.0118693	0.0263664	AC013474.1
41.7988	-1.74859	0.236706	-7.38721	1.49943e-13	2.30716e-12	MAP3K2-DT
4.13889	-3.06173	0.787549	-3.88767	0.00010121	0.000381726	AC068282.2
12.8833	-4.87959	0.590641	-8.26151	1.4384e-16	3.16747e-15	PROC
575.289	1.04676	0.106085	9.86719	5.77618e-23	2.60872e-21	HS6ST1
76.9775	1.40913	0.195412	7.21107	5.55142e-13	7.94682e-12	RHOQP3
33.7878	1.27468	0.232965	5.47157	4.46068e-08	3.04225e-07	RHOQP2
126.609	-1.37875	0.186037	-7.41115	1.25206e-13	1.94692e-12	MZT2A
74.9881	-1.56024	0.444595	-3.50935	0.000449204	0.00146332	DARS-AS1
4421.1	-1.05844	0.239833	-4.41323	1.01838e-05	4.691e-05	CXCR4
3738.46	1.05722	0.18024	5.86564	4.47408e-09	3.65626e-08	HNMT
2.35123	-3.79691	0.938078	-4.04755	5.17574e-05	0.00020785	AC097721.1
17.9733	-2.25069	0.339175	-6.63577	3.22806e-11	3.59892e-10	AC114763.1
12.5513	-1.0627	0.384952	-2.7606	0.00576955	0.0139943	AC092620.1
23608.1	2.44895	0.202042	12.121	8.17822e-34	1.13704e-31	KYNU
555.05	-1.79526	0.205925	-8.71803	2.83075e-18	7.603e-17	ARHGAP15
1.43729	2.63342	1.17218	2.2466	0.0246656	0.0499417	AC092652.2
828.883	1.78497	0.112081	15.9258	4.19921e-57	3.84041e-54	GTDC1
6.057	-1.24087	0.471197	-2.63344	0.00845238	0.0195817	LINC01412
13.6421	6.78254	0.884915	7.66462	1.79366e-14	3.11154e-13	AC079163.2
1356.09	1.0006	0.218619	4.57693	4.71858e-06	2.32078e-05	ACVR2A
17.9373	2.0019	0.738074	2.71232	0.00668133	0.0159066	RND3
1974.32	1.00532	0.24827	4.04931	5.13688e-05	0.000206485	NMI
12691.6	5.20667	0.746419	6.97553	3.04711e-12	3.92837e-11	TNFAIP6
2.66455	4.43817	1.09023	4.07085	4.68417e-05	0.000189721	MIR4773-1
43.9857	4.29345	0.682522	6.29056	3.16324e-10	3.02964e-09	RN7SL124P
46.2904	-1.43173	0.30807	-4.6474	3.36143e-06	1.69402e-05	NEB
6.0123	-2.06705	0.642569	-3.21685	0.00129607	0.00376538	AC079790.2
840.571	2.0888	0.419032	4.98481	6.20236e-07	3.54477e-06	FMNL2
8.17225	1.11282	0.471239	2.36147	0.0182029	0.0383264	AC012443.2
11.986	3.38585	0.531057	6.37568	1.82156e-10	1.81151e-09	RF00275
124.304	-1.26064	0.268287	-4.69885	2.61637e-06	1.34012e-05	NR4A2
4710.43	1.8285	0.177684	10.2908	7.75627e-25	4.25236e-23	GPD2
2.59567	-2.31487	0.757201	-3.05713	0.00223464	0.0060966	UPP2
1206.45	-3.19773	0.34018	-9.4001	5.45099e-21	1.98891e-19	CD302
27.4528	-1.70211	0.279743	-6.08454	1.16824e-09	1.03935e-08	AC009961.4
4833.89	1.50911	0.142466	10.5927	3.22004e-26	1.99699e-24	TANK
1739.64	1.66874	0.176093	9.47647	2.63028e-21	1.00271e-19	PSMD14
4.99614	1.75824	0.496416	3.54187	0.000397298	0.00130927	RNA5SP108
51.687	-1.63027	0.361344	-4.51169	6.43134e-06	3.07986e-05	COBLL1
24.8744	2.05273	0.599962	3.42143	0.000622928	0.00195788	SCN9A
4.42749	-3.11666	0.691877	-4.50464	6.64852e-06	3.17172e-05	ABCB11
483.146	-4.44901	0.390874	-11.3822	5.12765e-30	4.62184e-28	DHRS9
1.265	-4.61155	1.14627	-4.02309	5.74403e-05	0.000228558	AC007556.1
21.2138	1.762	0.402431	4.37839	1.19559e-05	5.44946e-05	KLHL23
1066.49	-2.74907	0.381209	-7.21145	5.53577e-13	7.93509e-12	CYBRD1
14.6299	-1.6138	0.320961	-5.02802	4.95559e-07	2.87392e-06	METAP1D
5.51374	-4.55445	0.907861	-5.01668	5.25726e-07	3.0348e-06	DLX2
9.12131	-2.44028	0.664238	-3.67381	0.000238965	0.000833048	ITGA6-AS1
3.97402	-3.35406	0.796086	-4.21319	2.51795e-05	0.00010758	RAPGEF4
17.359	-2.58946	0.343067	-7.54797	4.42078e-14	7.34105e-13	AC016737.2
2.22601	-2.58915	0.850907	-3.04281	0.00234377	0.00635522	LINC01960
342.963	-2.6748	0.27759	-9.63582	5.64385e-22	2.28678e-20	GPR155
5.2304	-1.81972	0.597516	-3.04548	0.00232309	0.00630476	AC010894.2
65.6598	-2.38807	0.318288	-7.50286	6.24382e-14	1.01543e-12	AC079305.3
4005.09	1.23323	0.132835	9.28395	1.63304e-20	5.6741e-19	NFE2L2
8.34841	1.31105	0.401889	3.26221	0.00110545	0.00326853	MIR3128
19.1103	-1.0444	0.318116	-3.28308	0.0010268	0.00306169	AC079305.1
35.0337	-1.09673	0.218451	-5.02049	5.15396e-07	2.9784e-06	AC019080.1
4.96092	-1.3132	0.516806	-2.54099	0.0110538	0.0247433	AC019080.5
5.11707	-1.58184	0.526688	-3.00338	0.00266999	0.00713427	PJVK
16.0292	-2.0664	0.332292	-6.21861	5.01577e-10	4.67552e-09	FKBP7
2231.41	-1.79469	0.260264	-6.89567	5.36127e-12	6.65373e-11	ITGA4
27.9264	-1.34691	0.254608	-5.29015	1.22215e-07	7.76919e-07	AC009962.1
14.3669	1.30445	0.368473	3.54015	0.000399901	0.00131662	NCKAP1
10286.7	1.82857	0.240466	7.60428	2.86488e-14	4.84433e-13	ITGAV
8.76259	-1.58481	0.392916	-4.03346	5.49609e-05	0.000219431	COL5A2
298.612	-3.02314	0.326615	-9.25596	2.1232e-20	7.19184e-19	SLC40A1
98.5249	-1.37836	0.193545	-7.12165	1.06639e-12	1.45879e-11	OSGEPL1
1.9033	-2.10881	0.830537	-2.53909	0.011114	0.0248625	C2orf88
1578.35	2.54156	0.365046	6.9623	3.34765e-12	4.29242e-11	STAT4
2.49736	3.59505	1.06062	3.38958	0.000699985	0.00217374	AC092614.1
397.473	4.98115	0.515588	9.66111	4.41078e-22	1.82187e-20	MYO1B
1109.48	-2.40863	0.199117	-12.0966	1.10127e-33	1.48268e-31	SLC39A10
36.7775	1.28523	0.441038	2.9141	0.0035671	0.00921649	HECW2
1291.15	1.34275	0.166652	8.05721	7.8053e-16	1.58885e-14	COQ10B
665.04	1.23238	0.326985	3.76892	0.000163958	0.000589639	PLCL1
4.2803	-1.80539	0.60262	-2.9959	0.00273638	0.00729886	SATB2-AS1
3.08347	-2.23296	0.689283	-3.23954	0.00119722	0.00350887	AC097717.1
21.5766	1.48336	0.375474	3.95063	7.79447e-05	0.000300963	AOX1
5.00001	-1.86912	0.692784	-2.69799	0.00697595	0.0165192	LINC01792
14761.5	1.15496	0.172069	6.71219	1.91723e-11	2.19383e-10	CFLAR
1559.34	-1.3397	0.202115	-6.62838	3.39384e-11	3.76795e-10	CASP10
96.7397	1.89085	0.256112	7.3829	1.54875e-13	2.38042e-12	TMEM237
2.19342	-3.1583	1.0339	-3.05474	0.00225257	0.00614002	AC069148.1
254.109	-2.12948	0.23191	-9.18235	4.21771e-20	1.37606e-18	FAM117B
87.4874	-1.49838	0.473139	-3.16689	0.00154079	0.00438529	CD28
6647.75	1.8637	0.196762	9.47185	2.74923e-21	1.04158e-19	NRP2
935.124	-1.02143	0.178933	-5.70845	1.1401e-08	8.6615e-08	KLF7
40.2386	-1.02718	0.293779	-3.49643	0.000471537	0.00152881	KLF7-IT1
80.5484	-2.78299	0.335129	-8.30425	1.0045e-16	2.25397e-15	MIR7845
14.2317	-1.24186	0.327369	-3.79344	0.000148574	0.000539791	AC009226.1
39.5772	-1.43836	0.268416	-5.35871	8.38199e-08	5.49337e-07	LINC01857
1787.75	2.05198	0.227515	9.01912	1.89614e-19	5.74568e-18	PLEKHM3
13.4526	2.65728	0.406019	6.54473	5.96044e-11	6.36499e-10	AC083900.1
5.74746	-2.10188	0.521353	-4.03158	5.54033e-05	0.000221032	IDH1-AS1
7.75135	-1.2975	0.458555	-2.82955	0.00466136	0.0116252	PTH2R
5.40233	-3.28189	0.643568	-5.09953	3.40499e-07	2.02095e-06	UNC80
4.09401	-1.90222	0.745231	-2.55252	0.0106946	0.0240252	AC006994.2
2.12056	-4.86859	1.0405	-4.67907	2.8818e-06	1.46479e-05	SNHG31
20419.3	-2.37536	1.05283	-2.25616	0.0240606	0.0489123	FN1
23.0159	-2.64148	0.731611	-3.61049	0.000305617	0.00103719	LINC00607
16.3177	2.28782	0.469912	4.86862	1.12382e-06	6.14392e-06	AC093382.1
1864.14	2.68995	0.363056	7.40919	1.2707e-13	1.97302e-12	MREG
44.0132	-1.53248	0.216699	-7.0719	1.52821e-12	2.04969e-11	PECR
31.9883	-1.70892	0.481846	-3.5466	0.000390231	0.00128717	DIRC3
3.07094	-2.90803	0.730112	-3.98299	6.80543e-05	0.000265917	RPL7L1P9
2708.77	-1.53592	0.392497	-3.91321	9.10764e-05	0.000347076	TNS1
75.0775	-4.27346	0.709101	-6.02659	1.67454e-09	1.46347e-08	RUFY4
497.299	-5.632	0.912468	-6.17227	6.7317e-10	6.18026e-09	CXCR2P1
11.253	-3.32702	0.505871	-6.57682	4.80627e-11	5.2027e-10	CXCR2
99.7602	-1.65837	0.296374	-5.59552	2.19956e-08	1.58178e-07	GPBAR1
11.0008	-1.72333	0.324951	-5.30337	1.13685e-07	7.27532e-07	AC021016.3
1046.38	1.22134	0.18437	6.62438	3.48716e-11	3.85801e-10	TTLL4
47.7212	1.1487	0.430635	2.66745	0.00764291	0.017923	AC009974.1
527.627	-1.51356	0.250004	-6.05413	1.41176e-09	1.24455e-08	TUBA4A
3.50322	-1.9176	0.678712	-2.82535	0.00472294	0.0117601	PTPRN
1.15802	-4.34995	1.4153	-3.07351	0.0021156	0.00580758	AC114803.1
53.9885	-3.91707	0.352982	-11.0971	1.29603e-28	1.02108e-26	AC053503.5
54.2982	1.32738	0.271639	4.88655	1.02617e-06	5.65806e-06	CHPF
5.44827	-1.19091	0.468475	-2.54211	0.0110186	0.0246751	OBSL1
353.628	3.03704	0.360174	8.43215	3.39365e-17	8.06588e-16	AC010980.1
64.1666	1.86348	0.298857	6.23534	4.50793e-10	4.22808e-09	CT75
2697.52	3.86935	0.392594	9.85588	6.46508e-23	2.90751e-21	SGPP2
3.64092	3.22037	1.10499	2.9144	0.00356374	0.00921043	RNU6-619P
3.15339	-2.49653	0.720244	-3.46623	0.000527807	0.00168826	FAM124B
7.40105	-1.90758	0.673577	-2.83201	0.00462558	0.0115515	COL4A3
3286.39	1.22533	0.154314	7.94051	2.01345e-15	3.9043e-14	AGFG1
2184.75	4.30353	0.810415	5.31028	1.09456e-07	7.03429e-07	CCL20
1469.03	1.75724	0.416232	4.22178	2.42384e-05	0.000103847	PID1
27.6778	-1.36032	0.23162	-5.87307	4.2781e-09	3.50824e-08	FBXO36
7.16807	-1.86325	0.652143	-2.85712	0.00427501	0.0107847	AC009949.1
2.6397	-3.40729	0.767492	-4.43951	9.01637e-06	4.19302e-05	LINC01907
3643.73	1.50523	0.163174	9.22469	2.84373e-20	9.45185e-19	PSMD1
13.7936	-1.63835	0.514042	-3.18719	0.0014366	0.00412352	HTR2B
3.85616	-1.88474	0.75905	-2.48302	0.0130273	0.0286188	AC017104.1
28.6787	-1.84694	0.566889	-3.25803	0.00112188	0.00331269	B3GNT7
6.3207	-1.64815	0.6358	-2.59225	0.00953503	0.0217395	LINC00471
2.94319	-1.9131	0.849671	-2.25158	0.0243487	0.0494034	NMUR1
2332.54	-1.78419	0.197723	-9.02368	1.81882e-19	5.51926e-18	INPP5D
1.29798	-3.81683	1.07818	-3.54007	0.000400017	0.0013168	RN7SL32P
2.31363	-3.36395	0.9739	-3.4541	0.000552142	0.00175852	SAG
2587.44	-1.08056	0.281165	-3.84315	0.000121465	0.000449904	ARL4C
4.91852	-1.60604	0.605256	-2.65349	0.00796631	0.018588	AGAP1
12.0532	-1.26364	0.410484	-3.07842	0.00208101	0.00572298	COL6A3
8.4058	-4.59418	0.799758	-5.74446	9.22161e-09	7.12798e-08	MLPH
2.52486	-3.49565	0.979761	-3.56786	0.000359911	0.00119681	RAB17
27.5889	-1.0682	0.466587	-2.2894	0.0220561	0.0452873	RBM44
10.5882	-4.92991	0.951603	-5.18064	2.21131e-07	1.35014e-06	KLHL30
88.1481	-1.96446	0.274627	-7.15321	8.47745e-13	1.17557e-11	HES6
5.68122	-2.45735	0.564142	-4.35591	1.32513e-05	5.98477e-05	AC012485.3
1241.05	-1.27779	0.167074	-7.64806	2.04031e-14	3.50861e-13	HDAC4
40.7628	-1.25908	0.27661	-4.55182	5.31838e-06	2.58353e-05	HDAC4-AS1
7.47283	-1.98872	0.726825	-2.73618	0.00621574	0.0149234	AC023787.3
260.298	-1.24388	0.148621	-8.36947	5.78796e-17	1.33973e-15	ANKMY1
110.646	-1.18116	0.164152	-7.19555	6.22101e-13	8.82222e-12	DUSP28
6.58333	-5.48512	1.03582	-5.29542	1.18743e-07	7.56482e-07	CROCC2
1.77337	-4.41104	1.16017	-3.80206	0.000143501	0.000523772	AC104809.2
59.3272	-3.51694	0.33518	-10.4927	9.33481e-26	5.67343e-24	SNED1
4.51995	-5.64617	0.993462	-5.68333	1.32093e-08	9.90793e-08	AC005104.1
264.545	-1.60639	0.233215	-6.88803	5.65699e-12	6.98812e-11	D2HGDH
4.16168	-1.76994	0.612675	-2.88887	0.00386632	0.00987446	AC114730.1
1.86405	-3.82614	1.25216	-3.05563	0.00224585	0.00612325	GAL3ST2
17.0631	-3.03493	0.839441	-3.61542	0.000299857	0.00102106	AC131097.3
8.03749	-1.79611	0.450695	-3.98521	6.74212e-05	0.000263588	LINC01237
9.31757	-1.07603	0.422647	-2.54593	0.0108987	0.0244348	PNPT1P1
20.4963	-2.36315	0.364734	-6.47912	9.22617e-11	9.62527e-10	ITPR1-DT
5996.43	1.22785	0.143328	8.56669	1.06501e-17	2.68741e-16	ARL8B
10.5076	-1.97674	0.425065	-4.65044	3.31226e-06	1.67082e-05	AC026202.3
123.587	-1.70655	0.26421	-6.45907	1.05346e-10	1.08774e-09	SRGAP3
8.63976	-1.07911	0.47023	-2.29486	0.0217414	0.044719	CPNE9
1437.84	-1.75844	0.359418	-4.89248	9.9573e-07	5.5016e-06	CAMK1
9.32396	-2.49881	0.551136	-4.53393	5.78964e-06	2.79395e-05	ARPC4-TTLL3
7.78398	-2.47852	0.449539	-5.51346	3.51842e-08	2.45148e-07	IL17RE
17.7493	-2.1642	0.315612	-6.85717	7.02379e-12	8.57693e-11	AC022007.1
3741.84	2.90988	0.375986	7.73934	9.99341e-15	1.78939e-13	IRAK2
322.591	1.67747	0.332855	5.03965	4.66373e-07	2.71949e-06	HRH1
225.899	1.02645	0.212502	4.83029	1.36336e-06	7.33541e-06	AC083855.2
116.736	-1.09006	0.335006	-3.25384	0.00113857	0.003355	PPARG
495.625	-2.39611	0.220311	-10.876	1.4999e-27	1.06353e-25	NUP210
16.3515	-1.46145	0.406515	-3.59508	0.000324296	0.00109182	HDAC11-AS1
20.5246	-1.126	0.313124	-3.59602	0.000323124	0.00108861	AC093495.1
4.28693	-4.47943	0.939531	-4.76773	1.86316e-06	9.80048e-06	COL6A4P1
2636.72	1.14868	0.186058	6.17377	6.66812e-10	6.12718e-09	EAF1
3818.53	2.52212	0.256838	9.81987	9.2464e-23	4.10625e-21	RFTN1
962.108	-1.08793	0.149531	-7.27564	3.44783e-13	5.10029e-12	PLCL2
1.79169	-3.9284	1.11319	-3.52895	0.000417215	0.00136939	AC104451.2
15.6356	2.07913	0.52567	3.95521	7.64673e-05	0.000295694	AC104297.1
700.914	-1.19789	0.104509	-11.462	2.04705e-30	1.92676e-28	SATB1
7.49949	-1.29921	0.427998	-3.03555	0.00240095	0.00649288	AC144521.1
2297.94	1.03881	0.118666	8.75404	2.05854e-18	5.64293e-17	RAB5A
12.2393	-1.95396	0.420409	-4.64776	3.35566e-06	1.69151e-05	SGO1-AS1
9.44815	-1.88008	0.42676	-4.40547	1.05556e-05	4.8507e-05	THRB
3430.73	1.05063	0.230138	4.56524	4.98928e-06	2.43981e-05	SLC4A7
4.04356	-4.98693	0.996581	-5.00404	5.61402e-07	3.2311e-06	AC099535.1
63.8891	1.1286	0.214433	5.26318	1.41587e-07	8.9187e-07	AC098614.3
2914.94	-1.02799	0.218974	-4.69459	2.6714e-06	1.3647e-05	TGFBR2
204.113	-1.36486	0.178048	-7.66566	1.77913e-14	3.08943e-13	GPD1L
405.751	-1.30739	0.169389	-7.71823	1.17958e-14	2.08925e-13	CMTM7
16683	1.16543	0.150878	7.72431	1.12459e-14	2.00018e-13	CMTM6
2147.74	-1.72622	0.209029	-8.2583	1.47765e-16	3.25053e-15	CRTAP
79.4485	1.30404	0.239065	5.45477	4.90359e-08	3.32195e-07	AC112220.2
8.53614	-1.66739	0.555785	-3.00006	0.00269924	0.00720609	STAC
8.24825	2.53114	0.74359	3.40395	0.000664194	0.00207501	DCLK3
1680.32	1.11556	0.109483	10.1893	2.21437e-24	1.15451e-22	MLH1
1624.12	1.0681	0.125819	8.48919	2.08079e-17	5.07016e-16	LRRFIP2
36.4876	1.92194	0.338969	5.66997	1.42819e-08	1.063e-07	UBE2FP1
63.8736	-1.54149	0.403552	-3.8198	0.000133562	0.00049095	ITGA9
6.52496	-5.1955	0.914933	-5.67856	1.35831e-08	1.01561e-07	ITGA9-AS1
263.258	1.03135	0.236964	4.35234	1.3469e-05	6.06762e-05	VILL
125.75	-2.35607	0.174746	-13.4828	1.97364e-41	5.59777e-39	PLCD1
19.4808	-2.8616	0.397905	-7.19165	6.40113e-13	9.03549e-12	DLEC1
2859.35	1.06599	0.154712	6.89013	5.57428e-12	6.88995e-11	OXSR1
4.74357	1.27448	0.505927	2.51909	0.0117657	0.0261662	SLC22A13
49.3223	-1.76812	0.307065	-5.75814	8.50454e-09	6.61699e-08	XYLB
4.22217	-1.34045	0.545104	-2.45907	0.0139297	0.0303413	SCN11A
53.7647	-1.06345	0.240685	-4.41843	9.94207e-06	4.59058e-05	TTC21A
6.64269	-1.37217	0.536296	-2.55862	0.010509	0.0236557	AC092053.3
10.1161	-2.10589	0.469389	-4.48645	7.24189e-06	3.43095e-05	AC092053.2
16.4733	-3.66999	0.582876	-6.29635	3.04731e-10	2.92388e-09	AC092053.4
18.614	-1.82379	0.464525	-3.92614	8.63217e-05	0.000330199	CX3CR1
1.81192	-2.90063	1.05205	-2.75713	0.00583118	0.0141293	AC104850.2
17.5682	-1.96817	0.349139	-5.63723	1.72811e-08	1.27066e-07	VIPR1
907.841	1.44388	0.19074	7.56987	3.73587e-14	6.25252e-13	HIGD1A
4.57858	-2.3454	0.653541	-3.58876	0.000332255	0.00111549	ACKR2
9.60379	-2.83058	0.430629	-6.57314	4.92645e-11	5.31147e-10	GASK1A
4.50603	-2.78036	0.680971	-4.08294	4.44695e-05	0.000181148	AC104187.1
2.73464	-2.70706	0.950286	-2.84868	0.00439006	0.0110476	C3orf86
98.6153	-1.75341	0.389154	-4.5057	6.6153e-06	3.1573e-05	CDCP1
34.0671	1.8708	0.223445	8.37256	5.63816e-17	1.30933e-15	TMEM158
1490.4	-1.28971	0.181949	-7.08827	1.35803e-12	1.83299e-11	LIMD1
182.712	-1.16641	0.188143	-6.1996	5.66078e-10	5.24004e-09	LZTFL1
31.4547	-1.17839	0.495051	-2.38033	0.017297	0.0366805	XCR1
20.308	-2.01911	0.382148	-5.28358	1.26682e-07	8.03931e-07	CCR3
6811.25	1.45559	0.150819	9.65124	4.85661e-22	1.98673e-20	CCR5
3234.32	1.20045	0.287113	4.1811	2.90107e-05	0.000122809	CCRL2
3.4226	-3.31671	0.848004	-3.91119	9.18417e-05	0.000349867	CAMP
220.966	-1.67283	0.182352	-9.17362	4.57377e-20	1.48539e-18	ZNF589
31.2727	1.83209	0.250174	7.32327	2.42004e-13	3.6381e-12	PLXNB1
667.895	-1.02473	0.149486	-6.85504	7.12905e-12	8.69548e-11	PFKFB4
5.22879	-3.0458	0.637827	-4.77527	1.79466e-06	9.46358e-06	UCN2
44.72	-1.15215	0.275914	-4.17574	2.97018e-05	0.00012546	CELSR3
275.204	-1.22588	0.170437	-7.19255	6.35925e-13	8.9883e-12	NCKIPSD
27.4082	-1.13209	0.23105	-4.89976	9.59528e-07	5.31124e-06	PRKAR2A-AS1
625.002	-1.98787	0.172364	-11.533	8.99718e-31	8.90177e-29	DALRD3
24.1467	-3.15433	0.403521	-7.817	5.40975e-15	9.99794e-14	MIR425
43.3077	-3.6617	0.384019	-9.53519	1.49612e-21	5.86104e-20	MIR191
598.117	-1.97152	0.338941	-5.81671	6.00162e-09	4.79228e-08	LAMB2
14.5329	-2.01132	0.395792	-5.08177	3.73935e-07	2.20831e-06	AC135506.1
192.386	-1.63793	0.258671	-6.3321	2.4184e-10	2.35659e-09	KLHDC8B
1430.94	-1.13777	0.13224	-8.60376	7.71437e-18	1.99373e-16	UBA7
3.40881	-1.76008	0.684432	-2.57159	0.0101232	0.0228891	SEMA3F
19.0583	-1.03045	0.349663	-2.94697	0.00320904	0.00838918	HYAL3
31.6587	-1.4027	0.244089	-5.74669	9.10058e-09	7.03955e-08	NAA80
7.71095	-1.89878	0.442282	-4.29315	1.76155e-05	7.75331e-05	ZMYND10-AS1
7.99546	-1.94873	0.422189	-4.61578	3.9162e-06	1.95232e-05	ZMYND10
1110.32	1.12451	0.104759	10.7343	7.02489e-27	4.58385e-25	TMEM115
14.3515	-4.71652	0.737012	-6.39952	1.55868e-10	1.56915e-09	CACNA2D2
6.31009	-1.08773	0.430101	-2.52902	0.0114381	0.0255043	Z84492.1
46.1848	-1.25173	0.238563	-5.24695	1.5464e-07	9.68355e-07	C3orf18
424.403	-1.13519	0.169015	-6.71649	1.8615e-11	2.1335e-10	HEMK1
182.175	-1.28089	0.221611	-5.77991	7.47386e-09	5.86008e-08	CISH
10.4637	-1.31769	0.386187	-3.41206	0.000644745	0.00201979	LINC02019
12.5772	-2.29259	0.502371	-4.56353	5.0301e-06	2.45639e-05	DOCK3
1.88057	-2.46917	0.904461	-2.72999	0.00633371	0.0151655	AC099050.1
267.015	-1.76085	0.139625	-12.6113	1.8295e-36	3.18994e-34	ABHD14B
22.603	-2.71636	0.300084	-9.05201	1.40366e-19	4.32109e-18	ABHD14A
230.2	-1.4174	0.184971	-7.66279	1.81932e-14	3.14895e-13	DUSP7
2567.84	1.03995	0.246677	4.21586	2.48825e-05	0.000106456	ALAS1
18.378	-1.10531	0.295429	-3.74137	0.00018302	0.000652454	AC006252.1
9.45054	-1.42498	0.36993	-3.85203	0.000117144	0.000435798	SEMA3G
22811.2	-1.67151	0.368959	-4.53034	5.88882e-06	2.83666e-05	STAB1
5.32106	-1.37709	0.523854	-2.62877	0.00856949	0.019812	AC096887.1
26.394	-1.00765	0.296142	-3.40261	0.000667466	0.00208431	CACNA1D
1440.31	1.07908	0.174434	6.18618	6.16378e-10	5.67847e-09	SELENOK
71.7667	-1.91937	0.435344	-4.40886	1.03917e-05	4.78156e-05	CACNA2D3
748.886	4.25559	0.472114	9.0139	1.98854e-19	6.0171e-18	WNT5A
4.3001	4.47651	0.876805	5.10548	3.29959e-07	1.96387e-06	WNT5A-AS1
3.60637	3.60346	1.0366	3.47621	0.00050855	0.00163635	ERC2
692.387	-1.30664	0.229193	-5.70106	1.19064e-08	9.00365e-08	ARHGEF3
17.4161	-2.48217	0.411083	-6.03812	1.55918e-09	1.36602e-08	SPATA12
4.2297	-2.8104	0.735565	-3.82074	0.00013305	0.000489408	DENND6A-DT
1035.3	1.01101	0.177948	5.68151	1.33514e-08	9.99214e-08	PXK
8.7727	-1.10783	0.380765	-2.9095	0.0036201	0.00933077	AC116036.2
27.249	-4.9302	0.588666	-8.37521	5.51234e-17	1.28151e-15	FAM3D
39.1924	-1.63853	0.267645	-6.12201	9.24035e-10	8.35362e-09	FHIT
15.4352	-2.7702	0.497935	-5.56338	2.64592e-08	1.87613e-07	PTPRG-AS1
1869.57	1.20093	0.160196	7.49662	6.54825e-14	1.06008e-12	PSMD6
228.143	1.20885	0.230097	5.25363	1.49129e-07	9.36602e-07	LRIG1
660.58	1.32927	0.168611	7.88364	3.1798e-15	6.03524e-14	KBTBD8
13.229	1.05971	0.411633	2.57442	0.0100409	0.0227336	AC109587.1
713.013	-1.0878	0.291009	-3.73803	0.000185468	0.000660408	FRMD4B
30.1481	-1.99282	0.345944	-5.76052	8.38529e-09	6.52659e-08	FOXP1-IT1
3.27007	-4.64196	0.92589	-5.01351	5.34461e-07	3.08355e-06	AC097634.3
19.9284	-1.81438	0.372803	-4.86686	1.13386e-06	6.18924e-06	AC097634.1
175.125	1.13358	0.264511	4.28556	1.82282e-05	7.99156e-05	LINC00877
1580.01	1.15007	0.136028	8.45468	2.79847e-17	6.68866e-16	RYBP
25.5009	4.24991	0.561488	7.56902	3.76057e-14	6.28891e-13	GXYLT2
8.08224	1.35485	0.401269	3.37641	0.000734378	0.00226697	FTH1P23
4714.22	1.12406	0.160593	6.99945	2.56962e-12	3.34317e-11	PPP4R2
25.2867	-1.44629	0.375957	-3.84695	0.000119599	0.000443922	LINC02018
118.138	2.99658	0.47592	6.2964	3.04639e-10	2.92388e-09	ROBO1
4.48154	-2.24942	0.76911	-2.92471	0.0034478	0.00895612	AC107204.1
8.56957	-1.62763	0.343908	-4.73274	2.21506e-06	1.15008e-05	WWP1P1
23.1562	-1.13491	0.320996	-3.53557	0.000406896	0.00133758	PDLIM1P4
197.241	6.3445	0.552903	11.4749	1.76392e-30	1.68261e-28	AC107029.1
194.378	1.79507	0.423761	4.23604	2.27498e-05	9.78634e-05	FILIP1L
20.2313	-2.10103	0.362914	-5.78934	7.06641e-09	5.56317e-08	LNP1
89.1344	-3.22874	1.0373	-3.11264	0.00185424	0.00516071	TMEM45A
5742.25	2.39652	0.215946	11.0977	1.28644e-28	1.01729e-26	ALCAM
8.88874	-2.04495	0.567005	-3.60659	0.000310245	0.00105088	AC131237.1
5562.51	1.45649	0.162672	8.95354	3.44262e-19	1.02278e-17	CD47
4.03119	-1.55856	0.648604	-2.40294	0.0162639	0.034732	AC069499.1
159.78	-1.03418	0.222421	-4.64965	3.32492e-06	1.6768e-05	CIP2A
18.3888	1.29013	0.396006	3.25786	0.00112258	0.00331429	NECTIN3
23.0326	1.86752	0.564882	3.30604	0.000946248	0.0028475	ZBED2
6.26491	-2.0298	0.673501	-3.01381	0.0025799	0.00692953	CCDC80
70.5387	-2.39839	0.410378	-5.84434	5.08571e-09	4.12441e-08	CD200R1
6.26042	-1.2442	0.418328	-2.97421	0.00293746	0.00776509	AC112128.1
59.9878	-1.69911	0.437058	-3.88761	0.000101238	0.000381763	SIDT1
11077.9	1.11048	0.124723	8.90356	5.4085e-19	1.56957e-17	ATP6V1A
9.59036	-1.42454	0.441151	-3.22914	0.00124162	0.00362848	GRAMD1C
553.109	-1.13723	0.154433	-7.3639	1.78619e-13	2.72763e-12	ZBTB20
1497.21	4.7281	0.454315	10.4071	2.30121e-25	1.35007e-23	CD80
990.613	1.66352	0.170109	9.77914	1.38377e-22	6.06918e-21	ADPRH
7.91403	3.17349	0.85122	3.72817	0.000192874	0.000683916	PLA1A
627.49	1.5266	0.147288	10.3647	3.58809e-25	2.04627e-23	COX17
3.23835	2.21913	0.609358	3.64175	0.000270794	0.000930435	GPR156
2.29404	-3.65419	0.945258	-3.86581	0.000110721	0.000414293	AC063952.1
8.49806	1.92502	0.673932	2.8564	0.00428477	0.0108044	FSTL1
12.3814	1.12936	0.448438	2.51843	0.0117881	0.0262105	ILDR1
4295.79	-1.97662	0.272552	-7.25229	4.09786e-13	6.01584e-12	CD86
2169.48	1.36658	0.289591	4.71899	2.37015e-06	1.22433e-05	CSTA
571.212	-1.55611	0.257458	-6.04411	1.50241e-09	1.31791e-08	FAM162A
692.05	-1.14043	0.14122	-8.07557	6.71604e-16	1.37369e-14	SLC49A4
154.093	-2.1289	0.235913	-9.02408	1.81206e-19	5.5066e-18	LINC02035
51.8999	3.64315	0.564299	6.45607	1.07459e-10	1.10696e-09	MYLK
909.985	-1.11087	0.34438	-3.22572	0.00125656	0.00366311	ITGB5
3.91646	-1.56602	0.516414	-3.03249	0.00242547	0.00655335	AC022336.3
11.7964	-1.69762	0.331904	-5.11478	3.14101e-07	1.87473e-06	LINC02614
4.7753	-1.31614	0.513119	-2.56498	0.0103181	0.0232853	FAM86JP
96.2066	-3.05947	0.528003	-5.79441	6.856e-09	5.41354e-08	CHST13
33.9608	-2.07329	0.36138	-5.73715	9.62834e-09	7.41542e-08	TXNRD3
31.3191	-1.13245	0.233509	-4.84969	1.23653e-06	6.69468e-06	CHCHD6
1.61333	-3.67807	1.09435	-3.36096	0.000776723	0.00238552	AC011199.1
4513.48	1.50754	0.276882	5.44469	5.18963e-08	3.49347e-07	MGLL
98.0345	-1.06597	0.193781	-5.50093	3.77802e-08	2.61014e-07	EEFSEC
2.77106	-3.04064	0.939238	-3.23735	0.00120646	0.00353252	AC137695.3
25.6522	-1.54374	0.300818	-5.13183	2.86946e-07	1.72329e-06	TMCC1-AS1
5.07662	-2.92496	0.711468	-4.11117	3.93662e-05	0.000162224	ALG1L2
7.051	-1.44596	0.478858	-3.01961	0.00253103	0.00681521	FAM86HP
6.69929	-3.89096	0.972714	-4.00011	6.33127e-05	0.000248944	AC097105.1
4898.92	1.5594	0.150241	10.3793	3.08098e-25	1.78094e-23	ATP2C1
123.005	-1.01251	0.238386	-4.24735	2.16314e-05	9.32974e-05	NUDT16P1
477.413	-1.26352	0.324349	-3.89557	9.79692e-05	0.000370753	ACPP
3.91394	-1.65206	0.614949	-2.68649	0.00722062	0.0170436	AC020633.1
4.91379	-1.53695	0.528012	-2.91083	0.00360471	0.00930235	INHCAP
3.68341	-3.08667	0.836505	-3.68996	0.00022429	0.000785367	TF
41.3658	2.0823	0.77677	2.68072	0.00734633	0.0173058	AMOTL2
12.9573	-2.20572	0.371275	-5.94093	2.83409e-09	2.38949e-08	AC117382.2
11.9758	-1.07106	0.352025	-3.04257	0.00234566	0.00635952	AC096992.2
2.7441	1.93965	0.78778	2.46217	0.0138099	0.0301205	HSPA8P9
76.1718	-3.70788	0.297578	-12.4602	1.23018e-35	2.02856e-33	DZIP1L
87.0761	1.08389	0.278228	3.8957	9.79161e-05	0.000370618	FAIM
86.9181	-1.60698	0.177278	-9.06475	1.24894e-19	3.86718e-18	AC046134.2
50.4259	-1.86814	0.340199	-5.49132	3.98946e-08	2.7464e-07	RBP1
1437.79	1.04476	0.14417	7.24675	4.26879e-13	6.25384e-12	ATP1B3
543.745	1.11659	0.302642	3.68948	0.000224709	0.000786573	GK5
11.476	-1.24662	0.460064	-2.70967	0.00673505	0.0160219	PLS1
13.7256	-1.5073	0.41731	-3.61194	0.000303919	0.00103258	TRPC1
2719.54	3.09545	0.327034	9.46522	2.92956e-21	1.10492e-19	CHST2
5.49926	1.41727	0.508047	2.78964	0.00527668	0.0129419	AC018450.1
11.3175	1.14809	0.327037	3.51057	0.000447147	0.00145729	ST13P15
1487.55	-1.13972	0.167359	-6.81002	9.75866e-12	1.16035e-10	DIPK2A
6907.11	1.16938	0.218661	5.34791	8.89776e-08	5.80949e-07	PLSCR1
2.49285	-2.1782	0.77783	-2.80036	0.00510456	0.0125956	CPB1
292.712	-1.06681	0.174589	-6.11038	9.93919e-10	8.94737e-09	HLTF
5.75066	4.34421	1.31718	3.29812	0.00097336	0.00292159	TM4SF1
52.4308	3.38435	0.29174	11.6006	4.09339e-31	4.16625e-29	PFN2
9.36203	1.31823	0.479759	2.7477	0.00600145	0.014475	AC011317.1
6.00657	1.2713	0.552769	2.29987	0.0214553	0.0442375	SIAH2-AS1
1494.96	-1.43566	0.412738	-3.47838	0.000504451	0.00162488	P2RY14
251.044	-3.04973	0.451903	-6.74864	1.49232e-11	1.73468e-10	P2RY13
6.81561	-3.44941	1.11151	-3.10336	0.0019134	0.00530802	P2RY12
60.9786	-5.46555	0.588856	-9.28165	1.66873e-20	5.7719e-19	IGSF10
3.71696	-4.26629	0.892178	-4.78188	1.73665e-06	9.17356e-06	AC108718.1
6.5347	-2.88588	0.513247	-5.6228	1.87892e-08	1.37443e-07	AC117394.2
88.6302	3.18798	0.561429	5.67834	1.36009e-08	1.01658e-07	MME
10.921	-1.64609	0.487897	-3.37385	0.000741251	0.0022852	AC104472.4
25.9491	-5.5941	1.08974	-5.13341	2.84543e-07	1.71031e-06	KCNAB1
26.5177	-1.39253	0.31938	-4.36011	1.29997e-05	5.88734e-05	TIPARP-AS1
17.0084	-3.25746	0.57408	-5.67423	1.39312e-08	1.03908e-07	LINC02029
26.1931	-1.71854	0.513197	-3.34869	0.000811936	0.00248547	LINC00881
4525.06	3.90389	0.418121	9.33674	9.93449e-21	3.52799e-19	PTX3
6.02117	-2.35386	0.516491	-4.55741	5.17876e-06	2.52193e-05	SHOX2
17.8165	-2.4799	0.401948	-6.16969	6.84235e-10	6.27914e-09	AC080013.5
1.79458	-2.03767	0.844182	-2.41378	0.015788	0.0338722	IQCJ-SCHIP1
66.0163	-3.05722	0.268788	-11.3741	5.62633e-30	5.02871e-28	AC069224.1
374.25	-1.43322	0.185434	-7.72902	1.08378e-14	1.93084e-13	PPM1L
56.6267	-1.24542	0.447044	-2.78591	0.00533782	0.0130693	B3GALNT1
4.26383	-2.20785	0.79149	-2.78948	0.00527923	0.0129467	TERC
1.70019	-2.43016	1.05339	-2.307	0.0210551	0.043488	AC078802.1
4186.6	1.02447	0.144595	7.0851	1.38946e-12	1.87185e-11	SEC62
481.114	-1.68501	0.294714	-5.71745	1.08135e-08	8.25056e-08	GPR160
2328.12	1.90986	0.2849	6.70362	2.03324e-11	2.31661e-10	TNIK
4.15467	1.95958	0.608886	3.2183	0.00128951	0.00375177	MIR569
24.6209	1.23401	0.267969	4.60505	4.12375e-06	2.04572e-05	AC092919.2
2671.91	2.31179	0.238969	9.67402	3.88789e-22	1.6153e-20	PLD1
2.73401	3.33743	1.14114	2.92465	0.00344844	0.00895668	TMEM212-AS1
8129.27	2.26083	0.163202	13.853	1.22007e-43	4.32557e-41	FNDC3B
1.67518	-1.9281	0.789739	-2.44144	0.0146289	0.0316859	AC108667.2
12.5305	-1.89492	0.386523	-4.90247	9.46378e-07	5.24254e-06	NAALADL2
13.8863	5.54723	0.967505	5.73354	9.83548e-09	7.55854e-08	LINC02015
8.09543	1.5142	0.415425	3.64494	0.00026745	0.000919986	MTHFD2P7
132.446	1.54502	0.214845	7.1913	6.41782e-13	9.05304e-12	USP13
4.35102	-2.49369	0.719194	-3.46734	0.000525629	0.00168239	RNU6-4P
3.04226	-1.91353	0.630006	-3.03731	0.00238699	0.00645841	AC069431.1
1593.66	4.70775	0.592991	7.939	2.03822e-15	3.94872e-14	LAMP3
987.726	-1.71103	0.188107	-9.09604	9.36879e-20	2.93942e-18	B3GNT5
2.27788	-2.3758	0.863662	-2.75084	0.00594426	0.0143607	RPSAP31
675.8	-1.37304	0.242529	-5.66135	1.50191e-08	1.1128e-07	ABCC5
6.25625	-1.35857	0.40507	-3.35391	0.000796786	0.0024412	AC131235.2
3258.92	1.06965	0.105961	10.0947	5.82845e-24	2.91039e-22	PSMD2
17.7962	-1.04201	0.26335	-3.95673	7.59835e-05	0.000294038	CLCN2
3.48812	-5.37211	1.02929	-5.21923	1.79666e-07	1.11457e-06	CHRD
50.2616	-4.56627	0.530989	-8.59955	8.00258e-18	2.05867e-16	EPHB3
3.06332	-4.14851	0.921309	-4.50284	6.70514e-06	3.19587e-05	AC107294.2
3.57878	2.6219	0.835747	3.1372	0.00170572	0.00480012	C3orf70
3.237	-2.2041	0.775307	-2.84287	0.00447089	0.0112192	AC099661.1
147.474	1.8437	0.307004	6.00547	1.90778e-09	1.65237e-08	NMRAL2P
459.198	1.92745	0.414247	4.6529	3.27298e-06	1.65179e-05	ETV5
73.0289	1.47388	0.290452	5.07442	3.8867e-07	2.29024e-06	DGKG
19.1505	-1.85872	0.336665	-5.52097	3.37129e-08	2.35824e-07	AC112907.3
733.901	-1.30406	0.269012	-4.84758	1.24975e-06	6.76458e-06	ST6GAL1
46.7588	-1.36884	0.262429	-5.21604	1.82788e-07	1.13327e-06	RPL39L
1769.88	1.3249	0.189531	6.99039	2.74114e-12	3.55545e-11	BCL6
16.7566	1.22243	0.395427	3.09142	0.00199205	0.00549752	TPRG1-AS1
35572.8	2.81034	0.184001	15.2735	1.14814e-52	7.63227e-50	ATP13A3
233.256	1.93309	0.175619	11.0073	3.52389e-28	2.66762e-26	LINC00884
6.53123	2.52038	0.505753	4.98341	6.24725e-07	3.56852e-06	AC108676.1
20.7031	2.45298	0.540552	4.53791	5.68148e-06	2.74674e-05	TMEM44
2.20803	3.70271	1.11713	3.31448	0.000918141	0.00277385	AC046143.1
90.6428	-1.2578	0.184414	-6.82054	9.06985e-12	1.09002e-10	FAM43A
5.94202	1.47401	0.496723	2.96746	0.00300267	0.00791976	AC233280.2
4.65603	-2.30682	0.597311	-3.862	0.000112461	0.000420154	AC233280.1
4.23644	-1.38584	0.572	-2.42281	0.0154012	0.033166	MUC20
194.947	1.70402	0.324775	5.24677	1.54791e-07	9.69017e-07	CEP19
11.611	-2.10828	0.352078	-5.9881	2.12302e-09	1.82616e-08	PIGZ
2.78287	-2.42131	0.881528	-2.74672	0.00601942	0.0145077	DLG1-AS1
12.9814	-2.95043	0.444117	-6.64335	3.06624e-11	3.42569e-10	AC079140.6
11.3222	-2.715	0.436694	-6.21717	5.06193e-10	4.71442e-09	AC079140.4
4.93325	-1.37123	0.542466	-2.52777	0.0114788	0.025587	AC139887.1
109.86	-1.11502	0.243644	-4.57644	4.72946e-06	2.32459e-05	IDUA
5.70692	-1.71182	0.65131	-2.62828	0.00858189	0.0198364	RNF212
3.01249	-2.51827	0.898095	-2.80401	0.00504714	0.0124725	AC092535.1
28.3109	-1.20893	0.323826	-3.73328	0.000189001	0.00067175	SPON2
6.16936	-2.08385	0.45623	-4.56755	4.93459e-06	2.41474e-05	AC147067.1
394.579	-1.05326	0.193256	-5.45006	5.03529e-08	3.39926e-07	TACC3
5.28087	2.30928	0.542196	4.25913	2.05228e-05	8.90396e-05	CFAP99
2893.85	1.64778	0.174601	9.43737	3.82262e-21	1.42408e-19	TNIP2
1.43249	-3.59792	1.09608	-3.28254	0.00102876	0.00306711	HTT-AS
938.883	-1.35412	0.1703	-7.95136	1.84469e-15	3.60003e-14	RGS12
9.84969	-1.37737	0.429581	-3.2063	0.00134453	0.00388809	FAM86EP
26.6185	1.10308	0.465565	2.36934	0.01782	0.0376358	STX18-AS1
1.71948	-2.60596	1.0505	-2.48069	0.0131128	0.0287919	MSX1
4.24698	-2.32219	0.885058	-2.62377	0.00869617	0.0200656	CYTL1
18.705	-1.11486	0.445602	-2.50193	0.0123519	0.0273015	STK32B
181.044	-1.01432	0.185098	-5.4799	4.25559e-08	2.91452e-07	AC093323.1
11.8945	-1.92592	0.406535	-4.73741	2.16466e-06	1.12638e-05	LINC02447
11.1162	-2.46349	0.443283	-5.55737	2.7387e-08	1.93547e-07	ABLIM2
23.35	1.53325	0.564422	2.7165	0.00659769	0.0157321	HTRA3
7.32819	-1.6263	0.529756	-3.0699	0.00214132	0.00586964	AC105345.1
17.3765	-1.71488	0.509479	-3.36594	0.000762839	0.00234665	AC108519.1
13.9706	-3.37211	0.720176	-4.68235	2.8361e-06	1.44294e-05	AC097493.4
1.08275	-3.56629	1.37875	-2.58661	0.00969246	0.0220511	AC097493.2
492.493	-3.54504	0.143231	-24.7505	3.06111e-135	6.51158e-131	SLC2A9
258.417	1.37377	0.461808	2.97475	0.00293224	0.00775225	HS3ST1
4.40235	-1.70689	0.654584	-2.6076	0.00911791	0.0209027	MIR5091
2.77266	2.09654	0.719537	2.91374	0.0035713	0.00922622	AC007126.1
31.3307	-1.17354	0.292297	-4.0149	5.94706e-05	0.000235403	CPEB2-DT
3.6044	-5.12727	0.966399	-5.30554	1.1234e-07	7.20659e-07	CC2D2A
2415.15	4.0341	0.247123	16.3243	6.63365e-60	8.30065e-57	CD38
36.3747	-1.63631	0.281841	-5.80579	6.40647e-09	5.09104e-08	TAPT1-AS1
21169.8	1.40927	0.290133	4.85733	1.18978e-06	6.46956e-06	LAP3
24.8392	-1.86477	0.62274	-2.99446	0.00274933	0.0073288	SLIT2
292.645	-1.70913	0.201382	-8.48698	2.1208e-17	5.16174e-16	CCDC149
1723.48	1.1564	0.147349	7.84801	4.22704e-15	7.8875e-14	PI4K2B
5.96194	-2.68226	0.64583	-4.1532	3.2786e-05	0.000137423	STIM2-AS1
8.13666	-1.42935	0.454611	-3.14411	0.00166593	0.00470119	DTHD1
2.77468	5.81381	1.47654	3.93745	8.23531e-05	0.000316498	NWD2
14.5946	-2.05217	0.337179	-6.0863	1.15551e-09	1.02845e-08	AC021106.1
5410.99	1.33328	0.178006	7.49009	6.88249e-14	1.10739e-12	TLR1
1.68803	-2.47525	1.03801	-2.38461	0.0170974	0.0362897	AC079921.1
17.705	-1.45348	0.437323	-3.32358	0.000888685	0.0026975	AC098591.1
5.59224	-1.1376	0.500592	-2.2725	0.0230563	0.0471002	AC095057.3
297.176	1.09243	0.437558	2.49666	0.012537	0.027674	RHOH
7459.71	1.28522	0.0931888	13.7916	2.8635e-43	9.82458e-41	RBM47
21.9619	-2.98475	0.557366	-5.3551	8.55089e-08	5.59331e-07	NSUN7
460.515	-1.4175	0.184776	-7.67142	1.70106e-14	2.9587e-13	ATP8A1
4.96031	-2.96914	0.72238	-4.11022	3.95277e-05	0.000162858	AC096734.2
1.49725	-2.33278	1.00641	-2.31792	0.0204538	0.0423696	AC107398.4
1.74013	-4.06714	1.20318	-3.38032	0.000724025	0.00224184	AC107398.5
77.6468	-1.94131	0.616406	-3.1494	0.00163608	0.00462679	CORIN
112.019	-1.1447	0.432138	-2.64893	0.00807462	0.0188029	AC107068.1
1170.25	-1.4056	0.478851	-2.93536	0.00333165	0.00868195	NFXL1
22.0235	-2.13569	0.483369	-4.41835	9.94586e-06	4.59133e-05	NIPAL1
18.9431	-5.28263	0.783999	-6.73806	1.60518e-11	1.85472e-10	CNGA1
7.28777	-2.34396	0.621933	-3.76883	0.000164012	0.000589735	SPATA18
5.21499	-1.74435	0.525062	-3.32218	0.000893172	0.00270842	MIR4449
4.67816	-2.61755	0.567251	-4.61445	3.94133e-06	1.9628e-05	AC104066.1
11.8105	-5.00601	0.741931	-6.74727	1.50653e-11	1.74642e-10	RASL11B
4.78936	2.49239	0.662549	3.76181	0.000168686	0.000605208	LNX1
58.0555	6.06367	0.69485	8.72659	2.62472e-18	7.08541e-17	PDGFRA
3739.84	1.24723	0.0866729	14.39	5.97626e-47	2.82504e-44	TMEM165
2.55891	-2.6312	0.961269	-2.73721	0.00619623	0.0148833	AC024243.1
95.3174	1.61573	0.310314	5.20677	1.92154e-07	1.18513e-06	AC110611.2
1703.93	2.10699	0.22186	9.49694	2.16138e-21	8.34428e-20	CEP135
122.039	5.1244	0.523554	9.78772	1.27126e-22	5.58726e-21	KIAA1211
2.63488	-2.93779	0.870225	-3.37589	0.000735763	0.00227043	THEGL
13.3908	3.39275	0.637829	5.31922	1.04211e-07	6.72975e-07	MT2P1
22.2803	-2.05056	0.509831	-4.02203	5.76993e-05	0.000229503	SULT1B1
1457.22	1.36958	0.200583	6.82798	8.612e-12	1.0397e-10	RUFY3
6.24816	-1.45183	0.590826	-2.45729	0.0139991	0.0304674	SLC4A4
180839	4.96626	0.582702	8.5228	1.55739e-17	3.86567e-16	CXCL8
172.576	9.09645	0.898432	10.1248	4.28863e-24	2.17209e-22	CXCL6
1.80041	3.04958	1.33291	2.28792	0.0221423	0.045438	PF4V1
5187.09	7.29507	0.399985	18.2384	2.56026e-74	1.08923e-70	CXCL1
9117.55	7.18014	0.48011	14.9552	1.44085e-50	8.2837e-48	CXCL5
9.79828	3.90866	0.679742	5.7502	8.91354e-09	6.9024e-08	AC097709.1
6182.69	2.95366	0.440558	6.70436	2.02291e-11	2.30855e-10	CXCL3
3342.63	1.16907	0.34079	3.43045	0.000602576	0.00190093	CXCL2
10104.5	2.01073	0.524422	3.83419	0.000125979	0.000465087	EREG
87.0517	-2.67153	0.394881	-6.76542	1.32924e-11	1.55104e-10	AREG
1030.25	-1.68932	0.258765	-6.52839	6.64787e-11	7.07421e-10	NAAA
24621.1	2.48562	0.758556	3.27678	0.00104999	0.0031221	CXCL9
24410.2	1.53266	0.621082	2.46773	0.0135975	0.0297089	CXCL10
3621.52	1.8736	0.773166	2.42329	0.0153808	0.0331288	CXCL11
67.2306	2.93086	0.954329	3.07112	0.00213256	0.00585037	SHROOM3
864.1	1.26546	0.222058	5.69876	1.20679e-08	9.11286e-08	SEPT11
9.82845	2.84879	0.553078	5.1508	2.59371e-07	1.56711e-06	TXNP6
11.7029	4.1284	0.916786	4.50312	6.69627e-06	3.19236e-05	AC092674.1
54.7886	6.22456	0.517278	12.0333	2.37442e-33	3.07979e-31	CXCL13
257.753	-1.22553	0.376949	-3.25118	0.00114928	0.00338093	LINC01094
16.5549	-1.47325	0.335563	-4.39037	1.13157e-05	5.17587e-05	AC098818.2
3.64483	-1.30102	0.548203	-2.37325	0.0176324	0.0373099	LINC01088
11.3559	4.93537	1.03613	4.76327	1.90483e-06	1.00122e-05	KPNA2P1
33.8882	-1.6215	0.275984	-5.87535	4.21942e-09	3.46412e-08	AC124016.1
15.9343	-1.31019	0.454508	-2.88266	0.00394338	0.0100423	SCD5
435.636	3.3679	0.44953	7.49204	6.78127e-14	1.09281e-12	PLAC8
2.68131	-1.83165	0.638334	-2.86941	0.00411234	0.0104215	AC114781.2
332.455	-1.53604	0.337127	-4.55627	5.20696e-06	2.53403e-05	GPAT3
4.5426	1.57582	0.527325	2.98832	0.00280518	0.00745246	RN7SL552P
35.7561	-1.41839	0.360474	-3.9348	8.32667e-05	0.000319793	PTPN13
6.58845	-1.25265	0.455162	-2.75209	0.00592155	0.0143156	AC093827.5
24.8396	-1.15017	0.244836	-4.69773	2.63073e-06	1.34683e-05	TECRP1
23.2161	-1.85323	0.39321	-4.71308	2.44006e-06	1.25739e-05	ABCG2
8.57898	-1.7179	0.464056	-3.70193	0.000213963	0.000751806	PPM1K-DT
1089.61	1.64978	0.357163	4.61912	3.85362e-06	1.92382e-05	HERC6
4.70874	-2.28958	0.633329	-3.61514	0.00030018	0.0010215	RNU6-33P
430.494	-2.71233	0.250408	-10.8316	2.43742e-27	1.70555e-25	FAM13A
1116.88	-1.18021	0.346926	-3.40192	0.000669152	0.00208835	GPRIN3
194.139	-2.77625	0.36771	-7.55011	4.34886e-14	7.22727e-13	CCSER1
5.42145	-2.15629	0.579168	-3.72308	0.000196807	0.000696819	MTTP
29.5332	-3.03755	0.336183	-9.0354	1.63406e-19	4.98706e-18	AC097460.1
2.23303	-1.59683	0.709555	-2.25047	0.0244191	0.0495179	MIR1255A
36394	5.10162	0.618835	8.2439	1.6668e-16	3.65528e-15	SLC39A8
1.75223	4.32691	1.06154	4.07607	4.58032e-05	0.000185825	RN7SL728P
7.20005	1.29302	0.560624	2.3064	0.0210885	0.043542	AC098487.1
29.2617	-1.03252	0.325747	-3.16968	0.00152605	0.00435033	AF213884.3
15759.4	1.50079	0.211838	7.08463	1.39419e-12	1.87704e-11	NFKB1
58.952	-1.28517	0.302142	-4.25354	2.10421e-05	9.10695e-05	BDH2
15.8046	-1.5223	0.358978	-4.24065	2.2287e-05	9.60081e-05	AC004069.1
3759.07	1.13533	0.157703	7.19918	6.05753e-13	8.60185e-12	PAPSS1
2.95079	-1.94701	0.74531	-2.61234	0.00899237	0.0206583	AC096564.1
115.829	-2.09491	0.191434	-10.9433	7.15814e-28	5.26879e-26	HADH
6.11091	1.67854	0.582434	2.88194	0.00395238	0.0100616	ELOVL6
18.7752	-1.15758	0.337098	-3.43395	0.00059486	0.00187938	AC109347.1
8.70321	1.71598	0.605249	2.83516	0.00458022	0.0114516	AC109347.2
1171.15	1.41566	0.182293	7.76586	8.10953e-15	1.46814e-13	TIFA
760.967	-1.39525	0.288215	-4.84101	1.29183e-06	6.97278e-06	CAMK2D
703.164	-1.83058	0.189648	-9.65251	4.79664e-22	1.96597e-20	SNHG8
67.6384	-1.01497	0.22434	-4.52424	6.06133e-06	2.91316e-05	AC110079.1
231.585	4.80408	0.504325	9.52578	1.6381e-21	6.382e-20	SYNPO2
7.33987	3.37319	0.667823	5.05102	4.39463e-07	2.57032e-06	AC110373.1
6854.65	5.9397	0.640114	9.27914	1.70859e-20	5.87159e-19	TNIP3
33782.1	1.88545	0.165626	11.3838	5.03537e-30	4.55798e-28	ANXA5
5.60194	3.57739	0.939479	3.80785	0.000140183	0.000512717	FGF2
3.00137	-1.46668	0.6098	-2.40519	0.0161641	0.0345675	AC021205.3
45.0893	-1.59417	0.212657	-7.49643	6.55791e-14	1.06084e-12	NUDT6
2.98777	-2.10487	0.801861	-2.62498	0.00866542	0.019999	FAT4
33.0976	-1.42799	0.224874	-6.35017	2.15081e-10	2.10839e-09	INTU
10.4272	-1.13945	0.418804	-2.72072	0.00651394	0.0155481	HSPA4L
36.814	3.28309	0.472675	6.94577	3.764e-12	4.78302e-11	AC078850.1
1.48246	-3.02323	0.967855	-3.12364	0.0017863	0.00500043	AC131956.2
4.07568	3.43328	0.753496	4.55646	5.20232e-06	2.53235e-05	SLC7A11-AS1
31116.1	2.9038	0.28595	10.1549	3.15108e-24	1.60743e-22	SLC7A11
15.1251	2.36763	0.595874	3.97337	7.08635e-05	0.00027588	AC093903.1
13.9988	3.08028	0.673499	4.57355	4.79532e-06	2.35254e-05	LINC00498
20.9937	2.39367	0.391392	6.11579	9.60822e-10	8.67513e-09	LINC00499
1056.97	1.9724	0.352207	5.60011	2.14216e-08	1.54468e-07	NOCT
97.6961	-1.14098	0.201597	-5.65973	1.51613e-08	1.12256e-07	AC097376.2
3.46199	-2.42735	0.749772	-3.23745	0.00120603	0.0035319	AC097376.1
3.235	-3.0377	0.865072	-3.5115	0.000445583	0.00145286	AC112236.2
306.541	-2.48355	0.260582	-9.5308	1.56079e-21	6.10316e-20	MGST2
314.205	-2.47626	0.238709	-10.3735	3.2718e-25	1.87595e-23	MAML3
21.7502	2.68759	0.658036	4.08425	4.42185e-05	0.000180298	CLGN
7846.53	2.42898	0.203086	11.9604	5.7316e-33	7.04755e-31	TBC1D9
88.2441	1.32692	0.280023	4.73861	2.15186e-06	1.1211e-05	TNRC18P1
603.143	1.6218	0.246713	6.57363	4.91032e-11	5.29677e-10	IL15
63.257	-1.88258	0.318223	-5.91593	3.3e-09	2.75284e-08	NR3C2
2.49462	-3.09295	0.8679	-3.56371	0.000365647	0.0012138	AC002460.2
886.275	-1.06785	0.116841	-9.13935	6.28309e-20	2.00381e-18	LRBA
7.36971	-1.93326	0.563603	-3.43017	0.000603201	0.00190262	FAM160A1
4.90801	-1.33338	0.580171	-2.29825	0.0215477	0.04439	LINC02273
149.487	-1.30717	0.267572	-4.88531	1.03266e-06	5.69232e-06	TMEM154
37.1549	1.10524	0.30844	3.58332	0.000339258	0.00113631	TRIM2
31.2797	1.02074	0.261278	3.90671	9.35603e-05	0.000355649	ANXA2P1
36.0304	2.67323	0.34294	7.79504	6.43883e-15	1.17872e-13	AC106865.2
427.099	2.29274	0.595906	3.84749	0.000119333	0.000443241	AC106865.1
8.00845	1.94666	0.604077	3.22254	0.00127061	0.00370099	WDR45P1
12961.3	1.68884	0.170668	9.89552	4.35342e-23	1.99153e-21	TLR2
13.8823	1.68641	0.325747	5.17705	2.25426e-07	1.37518e-06	AC020703.1
172.615	1.16822	0.484785	2.40978	0.0159623	0.034191	GUCY1A1
59.1685	1.42014	0.474644	2.992	0.00277157	0.00737763	GUCY1B1
331.994	-1.28301	0.159307	-8.0537	8.03298e-16	1.63207e-14	TMEM144
4593.89	1.57003	0.328055	4.78588	1.7024e-06	9.01059e-06	FNIP2
9062.79	1.93652	0.297271	6.51433	7.30163e-11	7.72738e-10	RAPGEF2
60.8867	1.83094	0.236364	7.74626	9.46374e-15	1.70241e-13	GK3P
4.73322	1.61095	0.63172	2.55009	0.0107694	0.0241755	AC068989.1
3285.3	1.10781	0.328532	3.37201	0.000746205	0.00229881	DDX60L
3.8177	-4.35219	0.952745	-4.56805	4.92285e-06	2.40954e-05	AC021151.1
174.111	-1.32058	0.209891	-6.29174	3.13919e-10	3.00797e-09	SH3RF1
36.4505	-1.52859	0.221707	-6.89463	5.40044e-12	6.69454e-11	AC105285.1
7.25757	-1.77426	0.425988	-4.16504	3.11296e-05	0.000130997	AC097534.1
57.6779	-2.52709	0.438015	-5.76941	7.95476e-09	6.21652e-08	AC097534.2
284.473	-1.60048	0.239853	-6.67276	2.51036e-11	2.8299e-10	SAP30
1.42756	-4.38051	1.05607	-4.14796	3.35454e-05	0.000140137	SCRG1
43.7874	-2.18564	0.314967	-6.93926	3.94165e-12	4.9998e-11	WDR17
1.31654	-3.73203	1.26531	-2.9495	0.00318291	0.0083352	SPATA4
8.41551	-1.22218	0.404918	-3.01834	0.00254162	0.00683939	AC078881.1
1.07598	-3.64435	1.5063	-2.41941	0.0155458	0.0334166	AC107222.1
20.3287	-1.45922	0.421163	-3.46473	0.000530762	0.00169653	LINC02363
25.7571	1.04112	0.334741	3.11022	0.00186945	0.00519831	LINC02362
84.7733	-1.04684	0.232814	-4.49648	6.90892e-06	3.28711e-05	CENPU
39326.3	3.28753	0.353481	9.30045	1.39853e-20	4.92541e-19	ACSL1
87.1766	1.87777	0.450143	4.1715	3.02595e-05	0.000127562	SLED1
1101.59	5.93412	0.514686	11.5296	9.35804e-31	9.21594e-29	MIR3945HG
3.44918	3.58117	1.1159	3.20923	0.00133091	0.00385606	MIR3945
94.0627	5.37788	0.632249	8.50596	1.80099e-17	4.42387e-16	LINC01093
252.789	1.36528	0.185711	7.35162	1.95821e-13	2.97536e-12	SNX25
12.1204	-2.64834	0.684814	-3.86724	0.000110073	0.000412231	C4orf47
15.3182	-1.28675	0.409805	-3.13991	0.00168999	0.0047609	AC110771.1
21.7018	1.18281	0.286282	4.13164	3.6018e-05	0.000149614	AC093909.1
13.8648	1.68841	0.352241	4.79334	1.64031e-06	8.70577e-06	AC021087.2
377.096	-1.02197	0.386978	-2.64091	0.0082684	0.0192077	SLC9A3-AS1
1067.98	-1.78902	0.219675	-8.14392	3.82675e-16	8.05966e-15	SLC12A7
10.7465	-2.33694	0.388239	-6.01932	1.75146e-09	1.52443e-08	AC026748.1
7.26666	1.1282	0.48092	2.34592	0.0189801	0.0397543	AC026412.2
10.8887	-1.60608	0.389494	-4.1235	3.73153e-05	0.0001544	AC091978.1
5.32557	-3.83039	0.711156	-5.38615	7.19848e-08	4.75104e-07	LINC02236
1.3781	-3.91345	1.11155	-3.5207	0.000430411	0.00140835	AC091889.1
11.4427	-3.99054	0.971136	-4.10914	3.97128e-05	0.000163493	SEMA5A
5415.78	1.00161	0.145595	6.87941	6.01018e-12	7.38582e-11	CCT5
2.75189	-3.69347	0.845717	-4.36726	1.25814e-05	5.71497e-05	CMBL
1.60175	-3.30173	1.06767	-3.09245	0.00198509	0.00548192	ROPN1L-AS1
412.356	2.0854	0.457131	4.56193	5.06859e-06	2.47235e-05	ANKRD33B
12.2348	3.53093	0.77009	4.58509	4.53789e-06	2.24124e-05	CTNND2
2510.23	-1.4835	0.31727	-4.67581	2.92793e-06	1.48682e-05	OTULINL
9.20504	-2.22648	0.442271	-5.0342	4.79854e-07	2.79274e-06	AC010627.1
16.395	-1.65548	0.365754	-4.5262	6.00527e-06	2.88752e-05	AC010491.1
331.128	-2.72952	0.286144	-9.53897	1.44261e-21	5.67232e-20	ANKH
1.45258	-2.86278	1.09997	-2.60259	0.00925215	0.0211674	AC024588.1
251.95	2.26879	0.295397	7.68046	1.58517e-14	2.76392e-13	MYO10
4731.9	2.10918	0.26744	7.88657	3.10613e-15	5.90998e-14	BASP1
30.3212	-3.62686	0.390835	-9.27978	1.69826e-20	5.84553e-19	BASP1-AS1
230.278	1.00625	0.133958	7.51167	5.83788e-14	9.54523e-13	MSNP1
9.69625	-2.01657	0.456773	-4.41483	1.01089e-05	4.65951e-05	AC034231.1
4.2934	-2.06407	0.519818	-3.97077	7.16415e-05	0.000278552	C1QTNF3
17424.4	4.13177	0.374076	11.0453	2.31093e-28	1.76859e-26	IL7R
37.2498	2.23878	0.981804	2.28027	0.0225917	0.0462487	RANBP3L
4228.1	2.22875	0.368074	6.05517	1.40268e-09	1.23706e-08	SLC1A3
53.1976	-1.72048	0.523964	-3.28357	0.00102499	0.00305716	AC008957.1
155.422	2.18572	0.510054	4.28526	1.82525e-05	8.00055e-05	AC008957.3
3.96499	5.62661	1.16619	4.82479	1.40151e-06	7.50954e-06	OSMR
4.08508	-3.26792	0.84513	-3.86676	0.00011029	0.0004129	AC114977.2
2919.54	1.33567	0.222613	5.99998	1.97345e-09	1.70578e-08	PTGER4
1.43912	-2.55344	1.09821	-2.32509	0.0200672	0.0417108	OXCT1-AS1
4260.65	-7.34751	0.862162	-8.52219	1.56562e-17	3.87705e-16	SELENOP
12.3354	-1.38826	0.372184	-3.73004	0.000191447	0.000679651	AC008875.2
4.73499	-2.43126	0.672637	-3.61452	0.000300908	0.0010234	AC008875.1
26.8976	-1.24285	0.439428	-2.82835	0.00467893	0.01166	AC025171.3
84.4265	-1.13718	0.352205	-3.22875	0.00124332	0.00363264	ANXA2R
265.408	-1.06795	0.272281	-3.92225	8.77268e-05	0.000335212	AC025171.2
10.9168	1.74924	0.431823	4.05082	5.10382e-05	0.000205233	NIM1K
19.696	-1.74556	0.493003	-3.54067	0.000399113	0.00131423	CCL28
6.19119	-1.00626	0.401543	-2.506	0.0122107	0.0270316	AC022126.1
245.896	4.978	0.346565	14.3638	8.7293e-47	4.03673e-44	ITGA1
471.72	1.15313	0.205655	5.60711	2.05727e-08	1.49003e-07	PELO
5.45809	2.1865	0.727443	3.00574	0.00264935	0.00709161	ITGA2
3.06556	-2.92757	0.91337	-3.20524	0.00134951	0.00390089	RN7SL801P
5.61791	-2.30006	0.646626	-3.55702	0.000375084	0.00124241	AC016601.1
12.4958	-2.59792	0.595634	-4.36161	1.2911e-05	5.85216e-05	LINC01033
2.46245	-2.27194	0.770909	-2.94709	0.00320779	0.00838704	AC016583.1
60.4479	-2.09461	0.47889	-4.37389	1.22052e-05	5.55357e-05	AC016583.2
22.9766	2.71242	0.447895	6.05593	1.39612e-09	1.23179e-08	AC112198.2
6.4608	-3.18481	0.702856	-4.53124	5.86387e-06	2.82656e-05	CDC20B
45.1068	1.57211	0.251468	6.25171	4.05979e-10	3.83141e-09	PLPP1
357.455	1.2896	0.368973	3.49512	0.000473855	0.00153516	IL31RA
17.0403	-1.70543	0.337248	-5.05691	4.26094e-07	2.49625e-06	AC016596.1
1.68217	2.47054	1.07603	2.29598	0.021677	0.0446167	PSMC1P4
795.232	1.17389	0.144991	8.09627	5.66678e-16	1.16806e-14	MIER3
1084.78	-3.01435	0.243919	-12.358	4.41087e-35	6.84875e-33	PLK2
8.9635	-1.26289	0.39303	-3.21323	0.00131253	0.00380851	RAB3C
6.65647	3.5297	0.981824	3.59505	0.000324334	0.00109182	KRT8P31
852.817	6.21636	0.42982	14.4627	2.08373e-47	1.00739e-44	ELOVL7
5.56414	-1.70866	0.630574	-2.70969	0.0067347	0.0160219	CKS1BP3
20.02	-1.34872	0.41509	-3.24922	0.00115721	0.00340142	ADAMTS6
4818.53	2.17313	0.162703	13.3565	1.08613e-40	2.88802e-38	SGTB
504.04	-2.03757	0.243889	-8.35448	6.57221e-17	1.51467e-15	CD180
1.54423	-3.33858	1.16526	-2.8651	0.00416879	0.0105494	AC010420.1
1.63161	-4.04649	1.02029	-3.96601	7.30867e-05	0.000283549	AC112206.2
169.821	-1.87816	0.167752	-11.1961	4.26186e-29	3.51389e-27	CCDC125
46.175	-1.30638	0.434666	-3.00547	0.00265166	0.00709601	AC139495.3
3.61292	-1.76289	0.750792	-2.34804	0.0188726	0.0395525	AC131392.2
3.38865	-1.84568	0.803581	-2.29682	0.0216292	0.0445312	AC146944.1
156.357	2.17331	0.461653	4.70768	2.50553e-06	1.28863e-05	ZNF366
427.703	-1.68249	0.433666	-3.87969	0.000104589	0.000393147	ENC1
176.473	1.93394	0.464709	4.16163	3.15989e-05	0.000132735	GCNT4
6.48725	-3.32501	0.683168	-4.86705	1.13276e-06	6.18483e-06	AC008897.2
529.5	1.71928	0.168093	10.2282	1.48272e-24	7.86542e-23	AC113404.3
4.57398	-2.32582	0.673117	-3.4553	0.000549689	0.00175176	AC112173.1
8.27354	-3.04122	0.498842	-6.09656	1.08374e-09	9.70664e-09	S100Z
28.6148	-4.18434	0.487873	-8.5767	9.76338e-18	2.47541e-16	ZBED3
33.3509	-3.32242	0.477532	-6.95749	3.46395e-12	4.43792e-11	ZBED3-AS1
1261.41	1.04467	0.147796	7.06834	1.56796e-12	2.09903e-11	TBCA
16167.8	1.32688	0.200176	6.62857	3.38964e-11	3.76721e-10	LHFPL2
2119.45	1.55971	0.15589	10.0052	1.44562e-23	7.00092e-22	ARSB
144.058	-1.37951	0.21045	-6.55504	5.56279e-11	5.9523e-10	HOMER1
8.16701	-3.4503	0.540905	-6.37876	1.78529e-10	1.77876e-09	AC012636.1
6140.27	1.09381	0.143275	7.63432	2.2701e-14	3.8818e-13	ZFYVE16
12.0847	-1.62868	0.409558	-3.97669	6.98821e-05	0.000272458	AC008771.1
6.35708	-1.94936	0.480048	-4.06075	4.89154e-05	0.000197505	AC010623.1
490.587	-1.76629	0.226683	-7.79188	6.60181e-15	1.20544e-13	SSBP2
4.50615	-1.54748	0.577522	-2.67953	0.00737265	0.0173582	AC018754.1
807.72	-2.20668	0.239197	-9.22537	2.8259e-20	9.42202e-19	MEF2C
16.8882	-1.14764	0.35693	-3.21532	0.001303	0.00378343	MEF2C-AS1
25.6178	-1.96395	0.376984	-5.20962	1.89224e-07	1.16977e-06	AC093510.1
6.49652	-1.56725	0.484776	-3.23293	0.00122529	0.0035847	AC117528.1
3870.07	1.3932	0.110059	12.6587	1.00168e-36	1.82117e-34	MCTP1
4.87242	-2.88668	0.99477	-2.90186	0.00370959	0.00952233	GPR150
8.77173	2.37363	0.708557	3.34995	0.000808256	0.00247456	SPATA9
14.9567	2.16195	0.52677	4.10415	4.058e-05	0.000166773	AC008840.1
620.418	2.44312	0.231578	10.5499	5.08475e-26	3.10813e-24	RHOBTB3
11.7498	2.23854	0.569328	3.9319	8.42765e-05	0.000323072	HSPD1P11
5.0624	-1.49042	0.579223	-2.57313	0.0100783	0.0227996	AC104123.1
29.6195	-1.28546	0.240553	-5.34378	9.10292e-08	5.93615e-07	AC009126.1
53.1308	2.28272	0.354547	6.43843	1.20716e-10	1.23514e-09	AC116347.1
5.90099	-3.5435	0.815195	-4.34682	1.38128e-05	6.20673e-05	AC021086.1
69.3626	3.74207	0.56866	6.58052	4.68819e-11	5.08812e-10	EFNA5
9.8665	-2.10393	0.368647	-5.70717	1.14867e-08	8.71106e-08	LINC01023
12.5574	-1.82797	0.428952	-4.26149	2.03067e-05	8.8192e-05	TMEM232
225.903	-2.73939	0.358543	-7.64035	2.16626e-14	3.71319e-13	NREP
241.857	-1.07973	0.15248	-7.08111	1.43006e-12	1.92168e-11	EPB41L4A-AS1
844.782	1.62763	0.234179	6.95038	3.64297e-12	4.64866e-11	TRIM36
2.75686	-1.57036	0.631801	-2.48553	0.012936	0.0284565	HMGN1P15
26.0097	1.88201	0.329943	5.70404	1.16998e-08	8.86316e-08	AC010226.1
347.699	-1.16119	0.111162	-10.446	1.52861e-25	9.14746e-24	DTWD2
6.45359	-1.59667	0.494299	-3.23017	0.00123719	0.00361702	AC008629.1
17183.3	1.9327	0.175002	11.0439	2.34572e-28	1.78846e-26	TNFAIP8
10204.6	-1.41194	0.195301	-7.22957	4.84537e-13	7.00684e-12	HSD17B4
25.1368	4.01289	0.464596	8.63738	5.75189e-18	1.50312e-16	PRR16
1.82028	-4.34516	1.15225	-3.77102	0.000162579	0.000584779	AC026422.1
132.711	1.98449	0.531927	3.73076	0.0001909	0.000677935	GRAMD2B
23.0701	-1.98389	0.501869	-3.95301	7.71744e-05	0.000298157	ALDH7A1
25.8576	-3.19698	0.500424	-6.38854	1.67473e-10	1.67884e-09	LMNB1-DT
156.426	1.35618	0.298162	4.54847	5.40364e-06	2.61956e-05	MARCH3
51.1583	-4.19589	0.411375	-10.1997	1.98946e-24	1.05012e-22	AC005593.1
4.79963	-3.34701	0.746659	-4.48265	7.37203e-06	3.48407e-05	MEIKIN
25.5632	3.20466	1.05029	3.0512	0.00227928	0.0062009	CSF2
11.1155	-1.93197	0.543646	-3.55373	0.000379805	0.00125649	MIR3936HG
78.1505	-2.70367	0.325989	-8.29377	1.09718e-16	2.44134e-15	SLC22A5
11437.9	1.13004	0.221969	5.091	3.56184e-07	2.10817e-06	IRF1
38.4307	-1.89376	0.503248	-3.76308	0.000167833	0.00060276	SHROOM1
9.29606	-2.21025	0.436515	-5.06341	4.11825e-07	2.41999e-06	GDF9
12.9829	-2.22294	0.418548	-5.31106	1.08988e-07	7.00632e-07	AC010240.3
13.2764	-1.23977	0.399492	-3.10336	0.00191334	0.00530802	AC113410.3
1.8499	-3.07973	1.15565	-2.66494	0.0077002	0.0180375	FSTL4
1788.42	1.57455	0.143111	11.0023	3.72478e-28	2.80609e-26	C5orf15
28.7278	-1.66766	0.623502	-2.67466	0.00748048	0.0175867	AC022092.1
5.13489	-1.1979	0.491261	-2.43842	0.0147516	0.0319256	CXCL14
4.26653	-2.73259	0.756009	-3.6145	0.000300928	0.0010234	SPOCK1
3.58179	-2.12918	0.590245	-3.60728	0.000309427	0.00104878	AC113382.1
7.20459	-1.75957	0.446028	-3.94497	7.98087e-05	0.000307553	CDC25C
493.387	-3.74316	0.500021	-7.486	7.10017e-14	1.13989e-12	EGR1
2.63163	-3.52951	0.956709	-3.68922	0.000224943	0.000787263	AC034243.1
16.5197	1.04451	0.295298	3.53714	0.000404486	0.00133028	PROB1
66.8046	1.06671	0.18334	5.81819	5.94897e-09	4.75203e-08	DNAJC18
268.183	-1.01165	0.275618	-3.67046	0.000242111	0.000842877	TMEM173
7.13606	-2.38506	0.517995	-4.60442	4.13625e-06	2.05144e-05	AC011379.2
452.872	-1.16343	0.318507	-3.65274	0.000259452	0.000895371	HBEGF
13.9305	-1.03146	0.288686	-3.57294	0.000352991	0.00117619	AC008438.1
4.6118	1.37623	0.588252	2.33953	0.0193079	0.0403455	PCDHGB4
8.51705	1.22283	0.373879	3.27067	0.00107294	0.00318231	PCDHGB5
6.19775	1.03969	0.402319	2.58425	0.00975906	0.0221866	PCDHGB6
14.976	1.45863	0.324844	4.49024	7.1143e-06	3.37878e-05	PCDHGA11
3.29911	4.5235	1.10115	4.10798	3.99131e-05	0.000164255	SPRY4
7654.77	1.3557	0.114631	11.8266	2.84438e-32	3.36143e-30	NR3C1
449.942	-2.74304	0.327062	-8.38693	4.99003e-17	1.16935e-15	ADRB2
136.621	-1.26858	0.201064	-6.30931	2.8029e-10	2.70155e-09	PCYOX1L
1.63167	-2.73122	1.19968	-2.27662	0.0228092	0.0466132	AC022100.1
376.091	-2.05872	0.275079	-7.48411	7.20355e-14	1.15387e-12	PPARGC1B
2.24895	-2.16598	0.855574	-2.5316	0.0113542	0.0253333	MIR378A
10.0391	5.4104	0.921735	5.8698	4.36311e-09	3.5752e-08	CAMK2A
1764.5	1.72025	0.181969	9.45352	3.27608e-21	1.23343e-19	SMIM3
6.62075	3.44243	0.60313	5.70761	1.14577e-08	8.69215e-08	ZNF300P1
99.2405	-4.75879	0.3543	-13.4315	3.95088e-41	1.09147e-38	GPX3
15530.2	2.83166	0.228537	12.3904	2.94504e-35	4.67515e-33	TNIP1
16.3682	-1.10051	0.441926	-2.49026	0.012765	0.0281153	AC011337.1
1.84116	-5.23075	1.03303	-5.0635	4.11626e-07	2.41948e-06	AC011374.1
510.54	-1.50218	0.47298	-3.176	0.00149323	0.00426592	SPARC
1305.79	1.32521	0.194933	6.79827	1.05879e-11	1.25126e-10	ATOX1
10023.9	1.23521	0.133098	9.28048	1.68715e-20	5.81672e-19	G3BP1
52.301	-6.10536	0.474971	-12.8542	8.14776e-38	1.63509e-35	FAXDC2
1.85341	-2.88324	1.04897	-2.74865	0.00598421	0.0144474	TIMD4
8.53622	-1.17958	0.422886	-2.78936	0.00528127	0.0129502	HAVCR1
1743.61	4.36625	0.515712	8.46644	2.53013e-17	6.08834e-16	ADAM19
88.2887	3.2287	0.874083	3.69381	0.000220918	0.000774214	NIPAL4
92.7927	1.76182	0.499713	3.52566	0.000422423	0.00138451	EBF1
2.47703	2.46862	0.905091	2.72748	0.006382	0.0152657	AC134043.2
118.609	4.74529	0.882578	5.37662	7.58952e-08	4.9921e-07	IL12B
933.875	2.13449	0.303013	7.0442	1.8653e-12	2.46912e-11	MIR3142HG
9.15719	-3.07751	0.59667	-5.15782	2.49847e-07	1.51417e-06	LINC01366
48.1859	2.10275	0.553807	3.79691	0.00014651	0.000532838	AC034199.1
799.999	1.52791	0.194245	7.86589	3.66484e-15	6.88679e-14	UBTD2
1750.15	4.38746	0.309815	14.1615	1.58479e-45	6.61015e-43	SH3PXD2B
2.54784	-2.36881	0.946306	-2.50322	0.012307	0.0272106	AC022217.1
2412.52	1.12921	0.143222	7.88433	3.16222e-15	6.01132e-14	ERGIC1
96.2292	2.73959	0.388156	7.05794	1.68984e-12	2.2551e-11	AC008429.2
12.8324	1.03276	0.352423	2.93047	0.00338447	0.00880665	AC008429.4
3.56864	-3.55285	0.934472	-3.80198	0.000143542	0.000523833	LINC01485
524.179	1.1928	0.243231	4.90399	9.39083e-07	5.20484e-06	HRH2
304.882	-1.02793	0.183301	-5.6079	2.04797e-08	1.48482e-07	RNF44
6.66739	-1.48377	0.420569	-3.528	0.000418708	0.00137323	CDHR2
2463.51	1.10089	0.102361	10.7549	5.61708e-27	3.75744e-25	PRELID1
440.174	-2.07405	0.301007	-6.89038	5.56435e-12	6.88167e-11	RGS14
5.12142	-1.40772	0.605945	-2.32317	0.0201698	0.0418792	F12
4.18891	-2.09373	0.593508	-3.52773	0.000419147	0.00137446	AC106795.2
1.48587	-3.14451	1.12509	-2.7949	0.00519165	0.0127732	FAM153CP
85.9758	1.68201	0.36053	4.66538	3.08043e-06	1.55979e-05	N4BP3
1100.62	-2.37601	0.43982	-5.40222	6.58198e-08	4.3631e-07	COL23A1
17.8016	-1.84931	0.520115	-3.55557	0.000377158	0.0012487	AC008659.1
3.96607	-2.10406	0.631703	-3.33078	0.000866032	0.00263551	HMGB3P22
32.2573	-2.21401	0.332894	-6.65079	2.91532e-11	3.26565e-10	LTC4S
4.05065	-2.36841	0.710716	-3.33243	0.000860916	0.00262219	AC122713.2
1.77347	-4.50538	1.06031	-4.24911	2.14625e-05	9.26816e-05	RASGEF1C
1.83152	-2.55551	0.864852	-2.95486	0.00312815	0.00820898	AC008610.1
97.3791	2.57281	0.431707	5.95962	2.52828e-09	2.14783e-08	GFPT2
14.398	-1.36104	0.309415	-4.39875	1.08877e-05	4.99575e-05	AC022413.1
7.53833	-2.03123	0.451951	-4.49437	6.97751e-06	3.31826e-05	AC008443.5
28.2086	-1.60231	0.29125	-5.5015	3.76567e-08	2.60414e-07	TRIM7
1.53051	-2.15301	0.853824	-2.5216	0.0116822	0.0259968	AC008443.6
54.8974	-1.5998	0.29391	-5.44315	5.23468e-08	3.51935e-07	AL365272.1
1.39211	-4.00114	1.49259	-2.68068	0.00734733	0.0173062	FOXQ1
87.837	-1.44663	0.225768	-6.4076	1.47824e-10	1.49029e-09	GMDS
1.90927	-2.06919	0.874095	-2.36723	0.0179216	0.0378165	AL031768.1
4176.96	1.00494	0.134814	7.45428	9.0362e-14	1.43339e-12	SERPINB1
349.07	3.65467	0.534573	6.83661	8.10919e-12	9.8178e-11	SERPINB9P1
3.84472	3.52471	0.91589	3.8484	0.00011889	0.000441752	MIR4645
6763.27	3.78961	0.307625	12.3189	7.16587e-35	1.0888e-32	SERPINB9
71.7677	-1.01136	0.214058	-4.7247	2.3045e-06	1.19302e-05	LINC01011
2.00259	-3.12592	1.04591	-2.98872	0.00280153	0.00744462	AL031963.1
60.5992	3.13742	0.42728	7.34277	2.0922e-13	3.16764e-12	SLC22A23
106.687	-1.01719	0.188388	-5.39943	6.68537e-08	4.42887e-07	FAM50B
1.75877	-2.49453	1.03419	-2.41207	0.0158623	0.0340041	AL138831.2
5.25025	-2.09048	0.639404	-3.26941	0.0010777	0.00319422	AL138831.1
304.444	-1.13573	0.16369	-6.9383	3.9685e-12	5.02488e-11	ECI2
2.85202	1.83087	0.781334	2.34326	0.0191163	0.0400119	AL159166.1
2.97504	4.48258	1.10482	4.05729	4.96458e-05	0.00020024	AL034376.1
123.963	-1.69023	0.348319	-4.85252	1.219e-06	6.60989e-06	PPP1R3G
905.411	-4.69864	0.82333	-5.70687	1.15076e-08	8.72379e-08	F13A1
19.6279	-2.98207	0.38288	-7.78851	6.7803e-15	1.23591e-13	LY86-AS1
1410.57	-2.64427	0.286743	-9.22173	2.92352e-20	9.7019e-19	LY86
9.18244	-1.3216	0.505753	-2.61313	0.00897167	0.0206163	AL031123.2
79.0832	-4.3032	0.302446	-14.228	6.1429e-46	2.66677e-43	AL031123.1
3.24436	-5.19215	1.08839	-4.77047	1.83793e-06	9.67271e-06	AL136361.1
21.4877	-4.32905	0.447253	-9.6792	3.69586e-22	1.53852e-20	BTF3P7
1.46463	-4.0404	1.00321	-4.02746	5.63822e-05	0.000224684	AL139095.4
103.71	3.38516	0.655251	5.1662	2.38902e-07	1.45198e-06	BMP6
5.02209	-1.83566	0.517341	-3.54826	0.000387792	0.00128013	AL024498.1
1975.73	-1.42749	0.237538	-6.00953	1.86067e-09	1.6142e-08	TMEM170B
181.564	2.19152	0.362528	6.0451	1.4932e-09	1.31145e-08	ADTRP
2477.11	1.21235	0.257813	4.70245	2.5706e-06	1.3189e-05	HIVEP1
68.9534	3.64919	0.607477	6.00712	1.88847e-09	1.63765e-08	EDN1
187.097	-1.06658	0.222353	-4.79676	1.61252e-06	8.57112e-06	GFOD1
9474.61	2.00375	0.380623	5.2644	1.40651e-07	8.86497e-07	CD83
2.07126	-2.15692	0.750576	-2.87369	0.00405709	0.010306	AL009177.1
1.93383	-2.50708	1.04209	-2.40582	0.016136	0.0345248	AL109914.1
13.7527	-2.76064	0.425851	-6.48265	9.01264e-11	9.41634e-10	AL136162.1
2.7932	-1.93536	0.703345	-2.75165	0.00592958	0.0143332	JARID2-AS1
556.313	-1.0222	0.172361	-5.93057	3.01883e-09	2.5362e-08	MYLIP
67.5473	-1.61274	0.553874	-2.91174	0.00359419	0.0092786	GMPR
24.9368	1.07879	0.392548	2.74818	0.00599267	0.0144629	AL137003.1
15.6918	1.54438	0.45268	3.41164	0.000645725	0.00202206	AL137003.2
9.48302	-2.30077	0.468782	-4.90797	9.20222e-07	5.10296e-06	AL138824.1
13269.1	2.25258	0.233653	9.64073	5.38022e-22	2.1883e-20	RNF144B
248.059	-2.05423	0.219973	-9.33856	9.76541e-21	3.47956e-19	MBOAT1
1.56043	-2.77727	1.10909	-2.50409	0.0122765	0.0271518	AL132775.1
44.9093	-1.17652	0.417952	-2.81495	0.00487847	0.012102	ALDH5A1
2822.33	1.25411	0.22118	5.67009	1.42726e-08	1.06268e-07	TDP2
38.0781	-2.0382	0.310784	-6.55824	5.44459e-11	5.83463e-10	AL133264.2
845.435	1.32429	0.394626	3.35581	0.000791334	0.00242624	RIPOR2
3.41173	1.46908	0.643657	2.28239	0.0224662	0.046005	ASS1P1
380.066	-1.14955	0.196745	-5.84282	5.13251e-09	4.16078e-08	CMAHP
122.495	-1.79151	0.319704	-5.60363	2.09903e-08	1.51718e-07	CARMIL1
8.1724	-5.08084	0.905005	-5.61415	1.97526e-08	1.43872e-07	HIST1H1A
418.353	-2.8293	0.407023	-6.9512	3.62201e-12	4.6247e-11	HIST1H3A
97.6287	-1.49163	0.299431	-4.98153	6.30837e-07	3.5957e-06	HIST1H4A
822.374	-1.13743	0.229427	-4.95768	7.13387e-07	4.03247e-06	HIST1H4B
180.636	-1.48433	0.372561	-3.98414	6.77255e-05	0.000264681	HIST1H2AB
29.9272	-2.60578	0.325335	-8.00951	1.15163e-15	2.30456e-14	HIST1H2APS5
104.675	-2.25034	0.290241	-7.75335	8.9497e-15	1.61474e-13	HIST1H3C
314.502	-1.31889	0.268001	-4.92119	8.60191e-07	4.78629e-06	HIST1H2BE
815.427	-1.44256	0.304819	-4.73252	2.21747e-06	1.15105e-05	HIST1H4D
95.7167	-1.59995	0.378685	-4.22502	2.3892e-05	0.000102424	AL031777.3
2.39993	-2.12468	0.735073	-2.89043	0.00384718	0.0098303	AL031777.1
2222.45	-1.32305	0.288892	-4.57974	4.65562e-06	2.29246e-05	HIST1H4E
759.575	-1.25425	0.286783	-4.37352	1.22259e-05	5.56178e-05	HIST1H2BG
2.05494	-3.59559	1.14378	-3.1436	0.00166884	0.00470817	AL031777.2
93.2532	-1.00169	0.273724	-3.65949	0.000252715	0.000875101	HIST1H3E
955.036	-1.34362	0.388318	-3.46009	0.000539998	0.00172346	HIST1H1D
768.997	-1.54806	0.363076	-4.26373	2.01042e-05	8.7384e-05	HIST1H4F
180.08	-1.49682	0.318214	-4.70381	2.55349e-06	1.31108e-05	HIST1H3F
316.189	-1.50381	0.330212	-4.55407	5.26166e-06	2.55773e-05	HIST1H2BI
1048.48	-1.07934	0.171627	-6.28888	3.19767e-10	3.05849e-09	BTN2A2
704.365	-2.46485	0.326862	-7.54095	4.66544e-14	7.72321e-13	HIST1H2AG
472.474	-2.48251	0.322445	-7.69903	1.37108e-14	2.40441e-13	HIST1H2AH
32.8934	-3.7629	0.38983	-9.65269	4.78847e-22	1.96597e-20	MIR3143
4.29827	-1.43456	0.600321	-2.38965	0.0168643	0.0358667	ZNF204P
3.47592	-3.49447	0.733846	-4.76186	1.91818e-06	1.00749e-05	AL009179.2
162.032	-2.24847	0.301188	-7.46531	8.31019e-14	1.32415e-12	HIST1H2BL
291.816	-1.94665	0.326422	-5.96359	2.46756e-09	2.10043e-08	HIST1H2AI
674.875	-1.50146	0.329685	-4.55424	5.25751e-06	2.55629e-05	HIST1H3H
58.1295	-1.23037	0.35467	-3.46905	0.000522307	0.00167302	HIST1H2AJ
22.3069	-1.29852	0.382675	-3.39328	0.000690617	0.00214778	HIST1H2BM
200.382	-1.48899	0.259321	-5.74189	9.36274e-09	7.22657e-08	HIST1H2BN
135.63	-1.14514	0.29799	-3.84289	0.000121594	0.000450208	HIST1H2AK
2.23956	-1.91992	0.816357	-2.35182	0.0186818	0.0392029	HIST1H2BPS2
148.824	-1.769	0.372289	-4.75169	2.01728e-06	1.05563e-05	HIST1H2AL
290.265	-1.18042	0.38667	-3.05278	0.00226733	0.00617349	HIST1H1B
356.659	-2.68222	0.268087	-10.0051	1.4481e-23	7.00092e-22	HIST1H3I
176.725	-1.84274	0.344937	-5.34223	9.18091e-08	5.98151e-07	HIST1H4L
88.5213	-2.68901	0.352324	-7.63221	2.30759e-14	3.93642e-13	HIST1H3J
2.20434	-2.22623	0.848001	-2.62527	0.00865803	0.0199841	HIST1H2AM
149.879	-1.99411	0.397174	-5.02074	5.14725e-07	2.97534e-06	HIST1H2BO
10.8381	-1.32352	0.299356	-4.42123	9.81401e-06	4.53834e-05	ZNF165
17.8017	-2.02923	0.325709	-6.2302	4.65841e-10	4.35576e-09	ZSCAN31
19.7793	-1.34293	0.352617	-3.80846	0.000139834	0.000511619	AL645939.1
28.5825	-1.42987	0.366144	-3.90521	9.41443e-05	0.000357678	HLA-F-AS1
14.0151	-1.23578	0.489846	-2.5228	0.0116425	0.0259167	MICE
5.41536	-1.9431	0.565517	-3.43597	0.000590432	0.00186792	AL671277.2
5476.18	1.31968	0.123423	10.6923	1.10538e-26	7.08938e-25	PPP1R18
10072.5	1.08558	0.0894484	12.1363	6.77931e-34	9.48747e-32	TUBB
18718.6	2.09559	0.328831	6.37285	1.85545e-10	1.84263e-09	IER3
38.5781	1.43465	0.281358	5.09902	3.41412e-07	2.0258e-06	HCG20
271.13	2.03505	0.256815	7.92419	2.2963e-15	4.42856e-14	DDR1
84.634	-1.1203	0.321779	-3.48157	0.000498485	0.00160663	HCG27
333.308	1.04339	0.175096	5.95894	2.53877e-09	2.15588e-08	MICA
4.11213	-2.18872	0.634108	-3.45166	0.000557157	0.00177184	DDX39B-AS1
8.48696	-2.1947	0.449046	-4.88748	1.02134e-06	5.63581e-06	ATP6V1G2
2489.99	-1.2188	0.268993	-4.53097	5.87123e-06	2.82947e-05	LST1
15.4703	-1.64844	0.32582	-5.05935	4.20696e-07	2.46598e-06	APOM
726.272	-1.15012	0.208707	-5.5107	3.57415e-08	2.48624e-07	DDAH2
11.8376	-1.67631	0.400913	-4.18123	2.89934e-05	0.00012276	MSH5
1.33117	-3.03508	1.16978	-2.59457	0.00947086	0.0216117	MSH5-SAPCD1
1946.35	-1.2849	0.22706	-5.65888	1.52368e-08	1.12697e-07	HSPA1B
762.088	1.27672	0.262671	4.86054	1.17068e-06	6.38042e-06	C2
779.948	6.64456	0.477812	13.9062	5.80576e-44	2.20536e-41	CFB
13.1569	-1.51421	0.454854	-3.329	0.000871587	0.0026509	TNXB
8.24232	-1.43455	0.408788	-3.50927	0.000449336	0.00146352	PPT2
11.8266	-3.77668	0.779951	-4.8422	1.28408e-06	6.93801e-06	HLA-DRB9
1166.79	1.88912	0.354292	5.3321	9.70838e-08	6.30585e-07	TAP2
10964.3	1.04916	0.264901	3.96058	7.47683e-05	0.000289598	TAP1
8142.11	-3.40407	0.228093	-14.924	2.29938e-50	1.25416e-47	HLA-DMB
5993.32	-2.50941	0.167694	-14.9642	1.25784e-50	7.43244e-48	HLA-DMA
4.1693	-2.11578	0.589697	-3.5879	0.000333351	0.00111864	AL645941.3
1250.7	-2.29576	0.315161	-7.28438	3.23141e-13	4.80353e-12	HLA-DOA
31354.3	-1.00915	0.176456	-5.71901	1.07144e-08	8.17784e-08	HLA-DPA1
23508.4	-1.26649	0.243183	-5.20796	1.9093e-07	1.17895e-06	HLA-DPB1
20.3197	-2.25641	0.405233	-5.56818	2.57417e-08	1.83197e-07	RPL32P1
61.6636	3.36349	0.865756	3.88503	0.000102318	0.000385155	HLA-DPA3
78.1384	-2.05898	0.168202	-12.2411	1.87392e-34	2.78756e-32	HSD17B8
23.05	-1.15111	0.319138	-3.60695	0.000309823	0.00104979	HCG25
439.056	-1.51748	0.109003	-13.9215	4.68978e-44	1.81384e-41	CUTA
10.7361	-1.14616	0.398776	-2.87418	0.00405072	0.0102935	SYNGAP1-AS1
38.4069	-1.19695	0.180524	-6.63042	3.34732e-11	3.72601e-10	AL451165.2
910.599	-1.03489	0.326168	-3.17288	0.00150933	0.00430671	DEF6
4.01167	-1.58772	0.570078	-2.78509	0.00535122	0.0130946	Z84485.1
76.4543	4.40378	0.339164	12.9842	1.50399e-38	3.19929e-36	PNPLA1
455.709	1.86216	0.664802	2.80108	0.00509323	0.0125747	ETV7
149.152	1.53182	0.329688	4.64625	3.38022e-06	1.70308e-05	LAP3P2
7.88057	-3.79405	0.691043	-5.49032	4.01196e-08	2.75921e-07	DINOL
2324.35	-1.03795	0.296436	-3.50142	0.000462786	0.00150181	FGD2
6031.9	1.64785	0.238661	6.90453	5.03684e-12	6.2804e-11	PIM1
15.0043	-1.78919	0.376166	-4.75638	1.97096e-06	1.03292e-05	AL121574.1
102.771	1.76592	0.728268	2.42482	0.0153158	0.033009	KCNK5
5.37784	2.02222	0.495592	4.08041	4.49564e-05	0.000182886	MOCS1
30.0127	-1.51169	0.305097	-4.95479	7.24084e-07	4.08668e-06	UNC5CL
72.1071	-1.46543	0.297595	-4.92422	8.46964e-07	4.72381e-06	ADCY10P1
10.8669	-2.73727	0.575946	-4.75265	2.00772e-06	1.05089e-05	TREML1
757.961	-3.11258	0.490447	-6.34641	2.20399e-10	2.15654e-09	TREM2
12.1027	2.18728	0.616232	3.54945	0.000386037	0.00127532	TREML3P
39.2295	3.10597	1.3801	2.25053	0.024415	0.0495144	TREML4
636.023	1.88752	0.378585	4.98574	6.17264e-07	3.52874e-06	TREM1
3.04928	-2.02163	0.80668	-2.50611	0.0122066	0.0270253	FOXP4-AS1
1.1994	-3.61828	1.07816	-3.35598	0.000790836	0.00242506	C6orf132
638.062	-1.68057	0.238502	-7.04638	1.83628e-12	2.43221e-11	TRERF1
18.5383	-1.55107	0.546083	-2.84036	0.00450625	0.0112932	PTCRA
19.2931	-1.11423	0.26881	-4.14507	3.39711e-05	0.000141693	AL035587.2
405.054	-1.01658	0.220472	-4.61095	4.00839e-06	1.99361e-05	PEX6
21.1026	-2.14877	0.557446	-3.85467	0.000115886	0.000431782	AL109615.3
95.0365	-2.83275	0.492363	-5.75338	8.74789e-09	6.784e-08	AL109615.2
736.081	1.16706	0.187745	6.21617	5.0944e-10	4.74259e-09	MRPL14
644.207	1.19543	0.189558	6.30642	2.85568e-10	2.74993e-09	TMEM63B
1.40118	-3.92747	1.08068	-3.63426	0.000278783	0.000955569	CAPN11
418.484	-2.14939	0.173253	-12.406	2.42337e-35	3.87594e-33	SLC29A1
3609.63	1.42086	0.173141	8.20637	2.2797e-16	4.91324e-15	NFKBIE
419.129	1.12233	0.330235	3.39858	0.000677362	0.00211088	RUNX2
9.18962	1.34175	0.501797	2.67389	0.0074978	0.0176255	CLIC5
4.02651	1.96625	0.740789	2.65426	0.00794825	0.0185572	RCAN2
15652.2	1.1579	0.193738	5.97666	2.27755e-09	1.94884e-08	PLA2G7
213.128	-1.06062	0.330882	-3.20545	0.00134854	0.00389862	TNFRSF21
2.57575	-3.81386	0.965518	-3.95007	7.81289e-05	0.000301462	AL355353.1
29.3032	1.19875	0.270698	4.42838	9.4942e-06	4.40481e-05	FTH1P5
118.233	2.81434	0.238493	11.8005	3.87847e-32	4.55817e-30	AL158050.1
845.283	-2.26591	0.223885	-10.1209	4.464e-24	2.2502e-22	PAQR8
86.176	-1.01563	0.316554	-3.20841	0.00133472	0.00386446	EFHC1
322.817	-1.40128	0.192856	-7.26595	3.70418e-13	5.4643e-12	TRAM2
83.2081	-1.76606	0.435324	-4.05689	4.97314e-05	0.000200433	AL109918.1
2.49927	-1.89939	0.817668	-2.32293	0.0201829	0.0418982	KLHL31
26.5952	-1.0587	0.271136	-3.90469	9.43469e-05	0.000358255	AL021368.2
3.96249	-2.12575	0.624845	-3.40205	0.000668826	0.00208764	AL021368.4
9.43565	-2.01613	0.42969	-4.69206	2.70467e-06	1.3807e-05	KHDRBS2
14.1103	-1.26328	0.335773	-3.7623	0.000168358	0.000604236	AL135905.1
3.20192	-3.03176	1.01471	-2.9878	0.00280992	0.00746411	SCAT8
6.70876	-2.40106	0.520096	-4.61658	3.90121e-06	1.9453e-05	AL365226.1
683.213	-1.05338	0.14074	-7.48457	7.17823e-14	1.15068e-12	FAM135A
81.514	1.16418	0.226333	5.14364	2.69472e-07	1.62339e-06	AL583856.1
6.43972	1.93855	0.625983	3.0968	0.0019562	0.00541334	LINC00472
6.11642	-1.065	0.439246	-2.42461	0.0153249	0.0330251	AL590428.1
1363.92	-1.25779	0.304929	-4.12486	3.70964e-05	0.000153584	CD109
9.74415	-1.09932	0.39981	-2.74961	0.00596666	0.0144099	IRAK1BP1
87.645	-1.14238	0.157808	-7.23909	4.51699e-13	6.55873e-12	BCKDHB
3.21605	-1.69494	0.63441	-2.67168	0.00754717	0.0177239	AL359715.1
4171.73	-1.2164	0.222966	-5.45551	4.8833e-08	3.30997e-07	TENT5A
14.5523	-1.97411	0.451869	-4.36878	1.24945e-05	5.6779e-05	AL078599.2
3.16751	-4.29838	0.966445	-4.44762	8.68263e-06	4.0566e-05	LINC01526
664.437	-1.1103	0.273992	-4.05232	5.07116e-05	0.000204036	ME1
2201.89	-1.65484	0.251684	-6.57506	4.86341e-11	5.25416e-10	SNHG5
29.7007	-2.59181	0.442198	-5.86119	4.59557e-09	3.74691e-08	AL139274.2
7.19938	1.43578	0.487075	2.94775	0.00320093	0.00837209	RN7SL336P
39.9439	3.6789	0.556642	6.60909	3.86692e-11	4.25762e-10	SRSF12
9.69535	2.22941	0.573322	3.88858	0.000100832	0.000380434	GABRR2
3084.68	1.70784	0.13159	12.9784	1.62135e-38	3.41479e-36	UBE2J1
7.07919	1.91109	0.480182	3.97993	6.8935e-05	0.00026916	AL096678.1
2.07533	-2.62343	1.07918	-2.43096	0.0150588	0.0325209	AL132996.1
6341.55	1.47975	0.145435	10.1746	2.57431e-24	1.33238e-22	CRYBG1
3291.67	1.03915	0.10898	9.53523	1.49549e-21	5.86104e-20	OSTM1
8.16512	-1.57446	0.409094	-3.84866	0.000118766	0.000441369	Z98742.4
4.78495	-3.70596	0.898154	-4.1262	3.68813e-05	0.000152812	AL139106.1
227.781	4.16743	0.439985	9.47175	2.75182e-21	1.04158e-19	Z95118.2
88.3936	-2.00677	0.244529	-8.20669	2.27361e-16	4.9051e-15	ARMC2
321.422	1.03475	0.169905	6.09016	1.12794e-09	1.00687e-08	SMPD2
48.8232	-1.29966	0.364735	-3.56329	0.00036623	0.00121555	DDO
21.4751	-2.23757	0.829866	-2.69631	0.00701133	0.0165938	SLC22A16
885.523	1.06776	0.164464	6.49234	8.45115e-11	8.85145e-10	GTF3C6
1189.91	1.15605	0.404036	2.86124	0.00421983	0.0106634	SLC16A10
15.3543	-1.70063	0.484871	-3.50738	0.000452547	0.00147285	AL080317.3
2.77455	-2.06721	0.757154	-2.73024	0.00632881	0.0151555	AL080317.4
543.286	2.97648	0.264678	11.2457	2.43295e-29	2.0619e-27	TRAF3IP2
11.7621	-1.07103	0.395358	-2.70902	0.0067482	0.016046	Z97989.1
213.719	4.03981	0.358993	11.2532	2.2338e-29	1.90833e-27	LINC02541
56454.6	2.37371	0.137986	17.2026	2.54e-66	6.00343e-63	MARCKS
51.7482	4.17146	0.466063	8.95043	3.54091e-19	1.04906e-17	LINC01268
4.53303	1.88623	0.769651	2.45076	0.0142554	0.0309557	FRK
10149.7	1.73516	0.175377	9.89388	4.42525e-23	2.02004e-21	DSE
5278.78	1.39093	0.466031	2.98463	0.00283926	0.00753076	CALHM6
128.994	-1.35724	0.500133	-2.71376	0.00665237	0.0158447	PKIB
2.77548	-2.85478	0.764148	-3.73591	0.000187039	0.000665446	Z99129.3
1092.8	2.14229	0.257041	8.33443	7.78725e-17	1.77927e-15	SMPDL3A
20.4919	-1.74549	0.338432	-5.1576	2.5014e-07	1.51551e-06	RNF217-AS1
546.124	-1.26278	0.233236	-5.41418	6.15718e-08	4.09426e-07	RNF217
1.31926	-3.16299	1.12654	-2.80769	0.00498985	0.0123466	TPD52L1
1164.53	-1.09127	0.377481	-2.89092	0.00384117	0.00981699	NCOA7
3314.64	-1.06704	0.282137	-3.78201	0.000155568	0.000562798	ARHGAP18
7.53293	-2.61866	0.561424	-4.66433	3.09628e-06	1.56744e-05	ENPP1
270.103	-2.71806	0.234406	-11.5955	4.34145e-31	4.37684e-29	SLC18B1
30.9605	-1.94473	0.321385	-6.05109	1.43873e-09	1.26674e-08	SNORD101
4730.56	-1.0794	0.236208	-4.56971	4.88394e-06	2.3916e-05	SGK1
11.572	-1.66485	0.336206	-4.95188	7.34993e-07	4.14057e-06	AL355881.1
40.9418	-3.45808	0.460252	-7.51344	5.75921e-14	9.4311e-13	LINC01010
4.11181	-3.55013	0.87075	-4.0771	4.56015e-05	0.000185086	CT69
14.5238	-2.43547	0.435444	-5.59306	2.23096e-08	1.60274e-07	PDE7B
80.4892	1.54959	0.3623	4.27709	1.89351e-05	8.2776e-05	MAP7
2381.49	1.10835	0.184238	6.01589	1.78899e-09	1.55646e-08	MAP3K5
3.66647	4.79141	0.98412	4.86873	1.12319e-06	6.14203e-06	AL024508.1
68.6028	-1.37867	0.33602	-4.10295	4.07921e-05	0.000167548	AL121933.1
9.37803	2.14471	0.892974	2.40176	0.0163166	0.0348241	AL356234.1
10906.3	2.64321	0.289157	9.1411	6.18186e-20	1.97745e-18	TNFAIP3
46.7935	3.03881	1.00044	3.03747	0.00238573	0.00645664	AL591468.1
18.7708	2.10318	0.50319	4.1797	2.91899e-05	0.000123445	PERP
2.98487	-3.13355	0.819618	-3.82318	0.000131739	0.000485088	MARCKSL1P2
18.0117	-1.31055	0.46499	-2.81844	0.00482571	0.0119977	AL590617.2
758.411	2.02893	0.522009	3.88677	0.000101586	0.000382687	TXLNB
1103.79	4.0007	0.364713	10.9694	5.3602e-28	3.98679e-26	AL592429.1
6.88254	-2.93751	0.601381	-4.8846	1.03637e-06	5.71131e-06	FILNC1
2042.18	1.65318	0.273507	6.04437	1.49999e-09	1.31633e-08	HIVEP2
52.7014	2.1755	0.395092	5.50631	3.66428e-08	2.54146e-07	AL355304.1
55.7613	-1.44337	0.274697	-5.25442	1.48493e-07	9.32885e-07	AIG1
16.2286	-1.04677	0.408272	-2.5639	0.0103503	0.0233431	HYMAI
2098.4	1.01439	0.21983	4.61443	3.94184e-06	1.9628e-05	STX11
7.80146	-1.76263	0.505636	-3.48597	0.00049036	0.00158236	AL023806.1
33.6983	-1.23192	0.211192	-5.83318	5.43811e-09	4.38179e-08	AL356599.1
2.05257	-4.29868	1.0831	-3.96888	7.22127e-05	0.000280552	AL359547.1
3.0303	-4.06456	1.04162	-3.90216	9.53366e-05	0.000361562	ADGB
1703.04	2.55477	0.417804	6.11475	9.67095e-10	8.72436e-09	SASH1
7.4728	2.16743	0.71359	3.03736	0.00238661	0.00645821	CYP51A1P3
92.176	1.02726	0.29581	3.47269	0.000515267	0.00165448	UST
13.2451	2.64847	1.04191	2.54193	0.0110241	0.0246847	AL357992.1
11.958	-1.59148	0.408741	-3.89362	9.87602e-05	0.000373348	LRP11
1.98213	-3.84014	1.03171	-3.72211	0.000197564	0.000699031	AL355312.3
10.6034	-3.1091	0.529737	-5.86914	4.38055e-09	3.58672e-08	ULBP1
8.96306	1.36607	0.448355	3.04684	0.00231264	0.0062804	PPP1R14C
410.113	1.10093	0.1074	10.2508	1.17342e-24	6.31923e-23	ZBTB2
1473.06	1.24059	0.172419	7.19522	6.23614e-13	8.83779e-12	ARMT1
337.956	-1.29409	0.336552	-3.84515	0.000120478	0.000446793	IPCEF1
27.4607	2.16084	0.552878	3.90836	9.29263e-05	0.000353619	CNKSR3
76.019	-1.49562	0.24487	-6.1078	1.01015e-09	9.0743e-09	ZDHHC14
2999.1	2.11752	0.240766	8.79492	1.43151e-18	3.98574e-17	SNX9
2.55427	1.92156	0.819794	2.34396	0.0190802	0.039949	RNU6-786P
152.445	-1.02435	0.337358	-3.0364	0.0023942	0.00647566	SYNJ2
368.161	-3.36302	0.241369	-13.9331	3.98596e-44	1.57017e-41	SYTL3
16.2586	-4.34934	0.565388	-7.69268	1.44089e-14	2.52269e-13	C6orf99
25.0658	-1.43819	0.288637	-4.98269	6.2707e-07	3.57902e-06	AL035530.2
14.044	-3.17966	0.411263	-7.73147	1.06314e-14	1.89883e-13	AL356417.3
18.3749	1.58658	0.456307	3.47699	0.000507077	0.00163235	AL078604.2
336009	3.43462	0.268597	12.7873	1.93156e-37	3.76956e-35	SOD2
19224	2.76458	0.179602	15.3928	1.83e-53	1.29759e-50	WTAP
3.97607	3.74973	1.11199	3.3721	0.000745986	0.00229847	AL035691.1
76.7443	5.99241	0.842628	7.11158	1.14723e-12	1.55737e-11	MAS1
16.1997	1.59829	0.531131	3.00922	0.00261916	0.00702139	SLC22A1
21.7782	1.37929	0.485	2.8439	0.00445655	0.0111906	AL139393.3
1577.89	1.0688	0.225988	4.72945	2.25131e-06	1.16662e-05	MAP3K4
711.867	1.23805	0.239335	5.17288	2.30511e-07	1.40419e-06	AGPAT4
65.8132	1.35826	0.392143	3.46369	0.000532828	0.00170236	AGPAT4-IT1
12.1481	-2.83206	0.476035	-5.94926	2.69354e-09	2.27912e-08	PRKN
35.9089	-1.33032	0.351713	-3.78239	0.000155332	0.000562038	AL022069.3
63.399	-4.17338	0.280397	-14.8839	4.19598e-50	2.23142e-47	AL022069.1
860.313	-1.85365	0.306865	-6.0406	1.53544e-09	1.34632e-08	RPS6KA2
4.62561	-1.19465	0.478624	-2.496	0.0125601	0.0277214	RPS6KA2-IT1
2.09099	-3.23082	1.08022	-2.9909	0.00278158	0.007399	AL023775.1
13.1077	-1.6874	0.509188	-3.3139	0.00092004	0.0027784	AL159163.1
4187.85	-2.07227	0.277678	-7.46285	8.46684e-14	1.3471e-12	RNASET2
10.7425	-1.91269	0.4369	-4.37786	1.19852e-05	5.46047e-05	Z94721.1
8.52958	-1.0968	0.437986	-2.5042	0.0122729	0.0271467	Z94721.3
69.1971	4.46175	0.856994	5.20628	1.92663e-07	1.18792e-06	GPR31
7.63637	3.17862	1.0049	3.16312	0.00156086	0.00443234	AL121935.3
228.021	1.51014	0.376067	4.01561	5.92917e-05	0.000234783	AFDN
2.29882	4.1174	1.09322	3.7663	0.000165686	0.00059535	LINC01615
80.9608	-1.62747	0.307419	-5.29396	1.19696e-07	7.61913e-07	WDR27
13.2915	-1.33045	0.407962	-3.26121	0.00110937	0.00327894	LINC01624
329.763	1.68575	0.421211	4.00214	6.27725e-05	0.000247049	DLL1
3751.89	1.07268	0.136434	7.86227	3.7724e-15	7.07641e-14	PSMB1
45.0049	-1.52793	0.47008	-3.25036	0.00115259	0.00338972	AC215522.2
3.54832	-2.49551	0.652946	-3.82193	0.00013241	0.00048722	AC093627.7
84.2178	2.39896	0.579701	4.13828	3.49927e-05	0.000145611	PDGFA
205.423	1.89492	0.296587	6.38909	1.66876e-10	1.67363e-09	AC147651.4
1597.22	-1.1227	0.179513	-6.25416	3.99668e-10	3.77679e-09	C7orf50
61.3124	-1.77316	0.424146	-4.18053	2.90826e-05	0.000123089	GPR146
3.72989	-3.41133	0.891389	-3.82698	0.000129724	0.000478412	GPER1
7.10452	-1.4515	0.473477	-3.06563	0.00217214	0.00594592	AC102953.1
27.6106	-1.19836	0.219037	-5.47102	4.47452e-08	3.04973e-07	MRM2
485.037	-1.11286	0.146706	-7.58563	3.30882e-14	5.57286e-13	NUDT1
376.797	-1.26745	0.267536	-4.7375	2.16369e-06	1.12616e-05	IQCE
10.0735	-2.98466	0.512868	-5.81954	5.90088e-09	4.71893e-08	AC072054.1
7.54465	-2.37709	0.545219	-4.35988	1.30135e-05	5.8911e-05	SLC29A4
54.9718	-2.08073	0.373929	-5.5645	2.62911e-08	1.86483e-07	AC092171.4
37.0057	-1.35719	0.297529	-4.56155	5.07779e-06	2.47627e-05	AC092171.3
14.89	-1.43568	0.324901	-4.41883	9.92356e-06	4.58402e-05	AC092171.5
15.3687	-2.82929	0.429448	-6.5882	4.4519e-11	4.86144e-10	AC006483.2
55.8823	-1.70038	0.276636	-6.14663	7.91479e-10	7.21661e-09	ZNF815P
2.42831	-3.71296	0.942496	-3.9395	8.16531e-05	0.000314091	GRID2IP
57.0958	-1.29348	0.19908	-6.49731	8.17686e-11	8.59378e-10	GLCCI1
2.26394	-3.72379	0.976067	-3.81509	0.000136132	0.000499274	AC007029.1
398.122	1.19698	0.248753	4.8119	1.49502e-06	7.96843e-06	ARL4A
9081.33	1.72713	0.213075	8.10572	5.24354e-16	1.08397e-14	AHR
726.606	2.07666	0.319748	6.49465	8.32242e-11	8.73382e-10	HDAC9
863.573	1.29308	0.268492	4.81608	1.46406e-06	7.80928e-06	TWISTNB
222.009	3.5949	0.300947	11.9453	6.87261e-33	8.35395e-31	MACC1
29.8512	2.63694	0.420586	6.26967	3.61822e-10	3.43755e-09	AC005083.1
1.79453	2.92746	1.16747	2.50753	0.012158	0.0269316	AC099342.1
51.8283	3.73725	0.267282	13.9824	1.99503e-44	8.16122e-42	AC004130.1
15009.3	6.29714	0.393201	16.0151	1.00286e-57	1.01585e-54	ITGB8
109.521	5.49145	0.661655	8.29957	1.04485e-16	2.32977e-15	ABCB5
28.5251	-3.95616	1.1655	-3.39439	0.000687807	0.00213967	DNAH11
90.5946	-1.78653	0.22537	-7.92709	2.24342e-15	4.33443e-14	CDCA7L
8.96535	1.58005	0.58211	2.71434	0.00664077	0.0158224	STEAP1B
2.92061	3.73087	1.07071	3.48449	0.000493077	0.00159065	AC002480.1
4.25021	3.5894	1.0381	3.45766	0.000544895	0.001737	AC002480.2
5.26295	2.28516	0.80676	2.83252	0.00461824	0.0115345	AC073072.1
1443.38	3.75897	0.891306	4.21737	2.47163e-05	0.000105767	IL6
4.70549	-1.81522	0.603234	-3.00915	0.0026198	0.00702223	KLHL7-DT
42926.9	-2.24448	0.265207	-8.46313	2.60295e-17	6.2565e-16	GPNMB
1403.56	1.49314	0.225381	6.62494	3.47389e-11	3.84878e-10	GSDME
14553.8	3.2554	0.315509	10.3179	5.84793e-25	3.23951e-23	SNX10
7.90341	-2.43219	0.448824	-5.41903	5.99221e-08	3.99831e-07	AC004540.1
2.25543	-1.98448	0.828472	-2.39535	0.0166043	0.0353702	HOXA9
3.28075	-2.58077	0.779172	-3.31219	0.000925672	0.00279264	AC005091.1
218.138	-1.55173	0.310231	-5.00187	5.67763e-07	3.26506e-06	CREB5
5026.17	-1.83941	0.220994	-8.32331	8.55378e-17	1.93983e-15	CPVL
3.72345	-1.7571	0.640829	-2.74192	0.0061082	0.0146967	AC004593.3
76.3412	-2.93888	0.275385	-10.6719	1.37765e-26	8.72181e-25	CHN2
8.60072	-3.18915	0.57331	-5.5627	2.65626e-08	1.88271e-07	NANOGP4
14.0377	-1.54482	0.358749	-4.30613	1.66137e-05	7.35038e-05	AC007285.1
7.46427	1.12977	0.431713	2.61695	0.008872	0.0204137	RPS27P16
60.7423	2.03913	0.529974	3.8476	0.000119282	0.000443131	AC007036.1
6118.64	1.94041	0.165032	11.7578	6.43673e-32	7.32204e-30	ZNRF2
22.9727	1.40026	0.419674	3.33655	0.000848265	0.00258737	MIR550A1
17.3367	1.10656	0.374554	2.95436	0.00313323	0.00822028	AC006978.2
875.159	1.73425	0.183732	9.43899	3.76381e-21	1.40463e-19	AC006978.1
22.0235	1.86855	0.365295	5.11517	3.13466e-07	1.87147e-06	AC006027.1
6.76388	-2.0883	0.684113	-3.05256	0.00226896	0.00617519	AC005154.3
11.7645	5.16488	1.32836	3.88816	0.000101006	0.000381024	PPP1R17
11.2391	1.17618	0.401398	2.9302	0.00338749	0.00881236	AC018647.3
923.948	-1.59595	0.27698	-5.76195	8.31455e-09	6.47865e-08	EEPD1
973.508	-1.53523	0.147087	-10.4375	1.67118e-25	9.92996e-24	ELMO1
7.92219	-1.93458	0.509186	-3.79936	0.00014507	0.000528502	GPR141BP
3.22798	-2.99363	0.831429	-3.60058	0.000317505	0.00107291	AC018634.1
95.7768	-1.63817	0.265646	-6.16675	6.97099e-10	6.38892e-09	NME8
1532.45	1.17059	0.104288	11.2246	3.08802e-29	2.58616e-27	STARD3NL
80.9317	1.88838	0.41701	4.52837	5.94398e-06	2.86194e-05	TRGC2
11.4638	2.39462	0.636916	3.75971	0.000170107	0.000610001	TRGJP2
151.659	2.34416	0.511401	4.58379	4.56615e-06	2.25362e-05	TRGC1
29.9069	2.84189	0.723278	3.92918	8.52368e-05	0.00032646	TRGJP1
3.45444	-2.44999	0.831811	-2.94537	0.0032257	0.00843066	AC006033.1
20.0278	1.52572	0.635883	2.39937	0.0164232	0.0350159	TRGV6
1.98322	-2.13789	0.904701	-2.36309	0.0181235	0.0381933	TRGV4
5.61931	3.79334	0.715682	5.30032	1.156e-07	7.38005e-07	AMPH
505.225	3.39882	0.846763	4.0139	5.97237e-05	0.000236186	INHBA
2090.88	1.77173	0.229829	7.70891	1.269e-14	2.23646e-13	STK17A
2258.9	1.65822	0.231116	7.17485	7.2386e-13	1.01169e-11	BLVRA
89.8888	1.21293	0.263171	4.6089	4.048e-06	2.01096e-05	MRPS24
75.2519	-1.29183	0.201034	-6.4259	1.31087e-10	1.33484e-09	LINC00957
5.85237	-2.21941	0.617741	-3.59279	0.000327156	0.00109963	LINC01952
47.2382	-1.67941	0.314581	-5.33858	9.36766e-08	6.09758e-07	AC004854.2
39.3579	1.68473	0.530976	3.17289	0.0015093	0.00430671	AC004847.1
7462.33	2.0131	0.185172	10.8716	1.57499e-27	1.11306e-25	MYO1G
24.5553	-2.11426	0.326502	-6.4755	9.45006e-11	9.84435e-10	GTF2IP13
9941.46	1.22637	0.16016	7.65715	1.90106e-14	3.27975e-13	TNS3
561.211	1.99914	0.313359	6.37972	1.77416e-10	1.76933e-09	FIGNL1
1220.2	1.10854	0.161606	6.85957	6.90701e-12	8.43916e-11	SEC61G
421.917	1.01874	0.14983	6.79933	1.05108e-11	1.24353e-10	LANCL2
4459.75	1.42977	0.169897	8.41554	3.91098e-17	9.24382e-16	VOPP1
6.3157	-1.4221	0.459419	-3.09543	0.0019653	0.00543543	FKBP9P1
9.45768	1.28672	0.379866	3.38731	0.000705818	0.00219025	AC092447.2
15.2128	1.08547	0.28434	3.81752	0.0001348	0.000495139	YWHAEP1
14.741	-1.72133	0.337946	-5.0935	3.51504e-07	2.08163e-06	AC073107.1
3.71259	-1.40295	0.59503	-2.35778	0.0183845	0.0386477	GTF2IP5
708.076	-1.06416	0.129529	-8.2156	2.11114e-16	4.57312e-15	GUSB
196.3	1.80421	0.253133	7.12751	1.02203e-12	1.40082e-11	TPST1
16.9079	-1.5911	0.298633	-5.32795	9.93298e-08	6.43798e-07	AC008267.5
7.19722	-1.02393	0.398561	-2.56907	0.0101973	0.0230468	AC006480.2
181.65	-1.17482	0.187088	-6.27951	3.39651e-10	3.23413e-09	STAG3L3
9.80539	-1.10326	0.384284	-2.87094	0.00409255	0.0103787	PMS2P7
788.292	1.00706	0.23106	4.35843	1.30997e-05	5.92382e-05	NCF1B
2.18243	-4.63047	1.2019	-3.85264	0.000116851	0.000434782	MLXIPL
56.0028	2.47608	0.296872	8.34058	7.39267e-17	1.69275e-15	STX1A
1.61331	-3.77517	1.09367	-3.45184	0.000556776	0.00177116	CLDN4
16.2415	-5.57668	0.839579	-6.64224	3.08954e-11	3.44809e-10	METTL27
42.1532	-1.24389	0.401547	-3.09774	0.00195001	0.00539832	GTF2IRD1
3134.84	1.16229	0.260248	4.46608	7.96663e-06	3.74594e-05	NCF1
1959.09	1.00285	0.237185	4.22813	2.35641e-05	0.000101182	NCF1C
56.2283	-1.09577	0.269713	-4.06273	4.85027e-05	0.000195964	STAG3L1
100.787	1.95093	0.670579	2.90932	0.00362213	0.00933487	ZP3
509.649	1.29993	0.335297	3.87696	0.000105769	0.000397023	DTX2
1.87154	2.78354	1.18843	2.34221	0.0191701	0.0401048	AC114737.3
9.69324	-1.64438	0.406334	-4.04687	5.19066e-05	0.00020841	SPDYE18
29604.4	-1.77686	0.525874	-3.37887	0.000727836	0.00225233	FGL2
3755.62	1.25079	0.131875	9.48467	2.43147e-21	9.31933e-20	GSAP
2459.22	1.1663	0.140518	8.29996	1.04143e-16	2.32703e-15	PTPN12
126.251	1.64733	0.329772	4.99537	5.87225e-07	3.37242e-06	MAGI2-AS3
10480.8	-1.0324	0.315061	-3.27683	0.00104981	0.00312198	CD36
2621.6	2.61846	0.216199	12.1114	9.19279e-34	1.25352e-31	SEMA3C
413.036	-4.86967	0.433618	-11.2303	2.89443e-29	2.43361e-27	HGF
229.276	2.67981	0.37571	7.13267	9.84435e-13	1.35365e-11	SEMA3A
1893.15	1.21548	0.149865	8.11049	5.04166e-16	1.04325e-14	SRI
11.5271	5.72113	1.00933	5.66826	1.44257e-08	1.07332e-07	STEAP1
114.157	1.3218	0.233024	5.67239	1.40822e-08	1.04985e-07	CLDN12
1225.92	1.25837	0.25055	5.02242	5.10253e-07	2.9551e-06	CDK14
9.51588	-4.26637	0.632569	-6.74452	1.53538e-11	1.77793e-10	CYP51A1-AS1
5.15214	-5.29721	0.921421	-5.74896	8.97932e-09	6.95081e-08	CALCR
9.04002	1.5203	0.508514	2.9897	0.0027925	0.00742341	GNG11
1.70989	3.00716	1.00128	3.00331	0.00267058	0.00713497	AC003092.1
5.44994	-1.93864	0.698037	-2.77728	0.00548162	0.0133844	PEG10
66.6199	-1.62788	0.214833	-7.57745	3.52399e-14	5.9072e-13	PON2
8.46859	-4.55438	0.768445	-5.92675	3.08997e-09	2.59187e-08	AC002451.1
545.651	-4.2784	0.567333	-7.54125	4.65495e-14	7.71185e-13	PDK4
70.7995	-1.0311	0.223477	-4.61389	3.95209e-06	1.96745e-05	SDHAF3
[truncated: 3,221 more rows]

## Sheet: lps24vsUT
baseMean	log2FoldChange	lfcSE	stat	pvalue	padj	gene
1.94558	-2.17602	0.950164	-2.29015	0.0220125	0.0496711	AL627309.6
47.3777	-1.57622	0.390799	-4.03332	5.49939e-05	0.000251631	MTND2P28
7.15747	-3.76946	0.961168	-3.92175	8.79076e-05	0.000385164	AL645608.7
7509.04	2.41564	0.627025	3.85254	0.000116901	0.000496649	ISG15
3465.72	1.45634	0.22122	6.58322	4.60376e-11	6.18252e-10	AGRN
225.676	1.43983	0.37138	3.87697	0.000105767	0.000454062	AL390719.1
825.688	1.37654	0.408306	3.37135	0.000748006	0.00259823	TNFRSF4
13.0241	-1.47671	0.549908	-2.68538	0.00724466	0.0191107	SCNN1D
1.78442	-4.05096	1.0462	-3.87208	0.000107912	0.000462144	AL645728.2
55.3905	-1.16743	0.255878	-4.56243	5.05639e-06	2.90231e-05	FNDC10
9.79518	-1.19407	0.51431	-2.32169	0.0202499	0.0463079	AL109917.1
7.35979	-4.16889	0.742653	-5.61351	1.98261e-08	1.7765e-07	TMEM52
4.93607	-1.22879	0.503935	-2.43839	0.0147527	0.0353639	AL513477.1
242.697	-2.97226	0.260146	-11.4254	3.12312e-30	3.13372e-28	AL139246.5
311.84	-1.71736	0.208125	-8.25157	1.56321e-16	4.18272e-15	PRXL2B
11.2949	-1.78344	0.393556	-4.53161	5.8537e-06	3.32319e-05	MMEL1
405.867	-2.14037	0.455692	-4.69696	2.64059e-06	1.60855e-05	MEGF6
5.61175	-1.66928	0.577435	-2.89086	0.00384187	0.011014	AL513320.1
3212.14	-1.59084	0.144724	-10.9922	4.16597e-28	3.46166e-26	KCNAB2
7.47588	1.39161	0.492449	2.82589	0.00471494	0.0131674	RNF207
11.7941	-1.64204	0.373829	-4.39248	1.12068e-05	6.00176e-05	AL031848.2
24.9146	-1.59827	0.295083	-5.41635	6.08286e-08	5.0056e-07	CAMTA1-DT
199.67	-2.62111	0.30347	-8.63712	5.76494e-18	1.82488e-16	PER3
1016.45	3.19295	0.320737	9.95505	2.39697e-23	1.28111e-21	TNFRSF9
136.045	-2.37918	0.265392	-8.96477	3.10918e-19	1.11909e-17	ERRFI1
914.456	-3.15033	0.821547	-3.83463	0.000125755	0.000531186	SLC2A5
373.875	1.7772	0.232029	7.65939	1.86819e-14	3.93076e-13	SPSB1
52.3542	-1.24222	0.255515	-4.86164	1.16419e-06	7.52956e-06	TMEM201
495.024	-1.21361	0.237423	-5.11158	3.19481e-07	2.29207e-06	CTNNBIP1
2.65011	-3.82976	1.02204	-3.74719	0.000178827	0.000729435	AL357140.4
25.7293	-2.53417	0.382033	-6.63339	3.28072e-11	4.50242e-10	RBP7
4.51867	-4.60983	1.00922	-4.56771	4.93076e-06	2.83939e-05	RNU6-37P
18303	1.37556	0.135914	10.1208	4.46741e-24	2.61074e-22	PGD
17.4357	1.20485	0.353511	3.40825	0.00065381	0.00231066	CENPS
143.894	1.85442	0.265937	6.97315	3.09925e-12	4.92362e-11	CASZ1
15.212	-4.85969	0.533592	-9.1075	8.42992e-20	3.2252e-18	C1orf127
1044.18	2.18141	0.248698	8.77132	1.76589e-18	5.85111e-17	FBXO6
675.962	1.51792	0.130556	11.6265	3.02194e-31	3.29655e-29	MAD2L2
275.854	-1.36697	0.403024	-3.39178	0.000694414	0.00243394	AL021155.2
3.23902	-2.92895	0.756674	-3.87082	0.00010847	0.000464353	AL096840.2
546.75	1.02576	0.188703	5.43584	5.45386e-08	4.51242e-07	TNFRSF8
224.7	-1.26307	0.346675	-3.64338	0.000269076	0.00105004	DHRS3
17.383	7.22562	0.87383	8.26891	1.35187e-16	3.63093e-15	LRRC38
1641.67	5.31723	0.588724	9.0318	1.68871e-19	6.20418e-18	PDPN
133.538	-1.29016	0.262652	-4.91205	9.01286e-07	5.97635e-06	TMEM51-AS1
5090.9	1.00278	0.125466	7.99245	1.32286e-15	3.16891e-14	EFHD2
4.99796	-3.20589	0.750564	-4.27131	1.94326e-05	9.81412e-05	FBLIM1
1504.39	1.73072	0.160294	10.7972	3.54934e-27	2.72569e-25	ZBTB17
1.44678	-3.72191	1.34307	-2.7712	0.00558507	0.0152569	HSPB7
7.5958	2.82148	0.496504	5.6827	1.32583e-08	1.21899e-07	MT1XP1
75.3202	-1.08187	0.268924	-4.02295	5.74743e-05	0.000262078	RNU1-1
34.9505	-2.34676	0.521335	-4.50143	6.74963e-06	3.79111e-05	RNU1-3
296.251	-1.22807	0.173244	-7.08868	1.35392e-12	2.27135e-11	CROCC
33.5653	-1.60026	0.344849	-4.64047	3.47611e-06	2.07068e-05	RNU1-4
32.1578	-2.43209	0.33091	-7.3497	1.98649e-13	3.77629e-12	RNU1-2
9.06599	-3.7012	0.709639	-5.21561	1.83209e-07	1.37614e-06	BX284668.6
624.888	-2.84143	0.41206	-6.89567	5.36126e-12	8.24618e-11	PADI2
55.6367	-2.55803	0.249316	-10.2602	1.0648e-24	6.60361e-23	EMC1-AS1
2.66463	-2.52817	0.759375	-3.32927	0.000870735	0.00297499	AKR7A3
74.4524	1.49649	0.353042	4.23886	2.24657e-05	0.000112049	NBL1
6.78348	-2.43219	0.717226	-3.3911	0.000696117	0.0024391	PLA2G2D
3.66914	-2.34375	0.843314	-2.77922	0.00544902	0.0149236	Z98257.1
1.93629	-2.74959	1.01369	-2.71245	0.00667885	0.0178438	PLA2G2C
72.2818	-1.04728	0.314372	-3.33135	0.000864248	0.0029552	CDA
23.6818	-1.70099	0.631076	-2.69538	0.00703094	0.0186301	KIF17
70.6106	-4.11725	0.531752	-7.74279	9.72584e-15	2.12411e-13	HSPG2
4.69081	-1.85836	0.596217	-3.11692	0.00182753	0.0057119	AL031281.2
4596.18	-1.06568	0.343907	-3.09874	0.00194349	0.00603003	C1QC
2241.4	-1.97272	0.289892	-6.80504	1.01024e-11	1.49546e-10	EPHB2
41.0611	-1.74085	0.381285	-4.56573	4.97748e-06	2.8632e-05	E2F2
674.375	-2.13441	0.211178	-10.1071	5.13636e-24	2.98526e-22	ID3
32169.8	-3.25707	0.3229	-10.0869	6.31243e-24	3.62437e-22	FUCA1
61.0866	-2.19075	0.395763	-5.53552	3.103e-08	2.67018e-07	CNR2
11.1904	-2.19749	0.44849	-4.89976	9.59525e-07	6.33293e-06	BTBD6P1
9059.15	1.72177	0.17333	9.93348	2.97682e-23	1.58307e-21	CLIC4
11.4137	1.58951	0.43232	3.6767	0.000236271	0.000933498	AL445471.1
2.80284	-3.50235	1.05031	-3.33459	0.000854241	0.0029238	MIR4425
3.16303	-1.89022	0.776419	-2.43454	0.0149106	0.0356782	AL031432.3
5937.43	1.09222	0.16422	6.65096	2.91183e-11	4.03521e-10	TMEM50A
4.83818	-1.41234	0.556346	-2.5386	0.0111298	0.0278174	RHCE
121.895	-1.24798	0.21311	-5.85603	4.74074e-09	4.75459e-08	MAN1C1
57.6251	-2.13692	0.222788	-9.59171	8.66368e-22	4.09542e-20	PAQR7
241.569	-3.24711	0.266491	-12.1847	3.75083e-34	5.21488e-32	STMN1
2.61942	-2.10076	0.796254	-2.6383	0.00833228	0.0216122	EXTL1
633.962	-1.36534	0.355337	-3.84239	0.000121844	0.000516102	UBXN11
857.305	-2.88347	0.489087	-5.89563	3.73263e-09	3.8027e-08	CD52
32.8659	-1.87656	0.39136	-4.79497	1.62701e-06	1.02427e-05	TRNP1
74.0396	-4.88562	0.378261	-12.916	3.65645e-38	7.20184e-36	TENT5B
2.34549	2.42164	0.842281	2.8751	0.00403905	0.0114988	LINC02574
12365.3	1.16437	0.463599	2.51159	0.0120189	0.0297287	IFI6
19.6572	-2.9487	0.383152	-7.69592	1.40484e-14	3.00038e-13	AL020997.5
6.70736	-1.34684	0.4597	-2.92981	0.00339169	0.00985897	AL353622.1
2.20859	-3.83047	1.00891	-3.79665	0.000146666	0.000609711	AL353622.2
591.345	1.95608	0.166648	11.7378	8.15474e-32	9.42759e-30	SESN2
549.783	-1.08434	0.209584	-5.17376	2.29435e-07	1.68644e-06	SNHG3
2.0547	-2.81508	1.01656	-2.76923	0.00561896	0.0153436	AL513497.1
1346	-2.40792	0.263218	-9.14801	5.799e-20	2.25514e-18	SNHG12
11.8561	-1.2922	0.477425	-2.70659	0.00679773	0.0181199	SNORD99
233.858	-2.64795	0.455747	-5.81014	6.24191e-09	6.10193e-08	RAB42
1562.32	-1.50739	0.14018	-10.7533	5.71958e-27	4.26902e-25	EPB41
21.9564	-4.99831	0.64225	-7.7825	7.11031e-15	1.57553e-13	MATN1
52.8455	-2.35034	0.25409	-9.25005	2.24394e-20	9.17945e-19	MATN1-AS1
785.239	-4.34413	0.398284	-10.9071	1.06587e-27	8.49182e-26	SDC3
83.9877	-5.04014	0.449506	-11.2126	3.53625e-29	3.22846e-27	FABP3
72.6946	-3.38776	0.392099	-8.64007	5.61795e-18	1.781e-16	SERINC2
10.3151	-5.24419	0.810018	-6.47416	9.53389e-11	1.21734e-09	LINC01226
16.4992	-2.04148	0.651473	-3.13363	0.00172657	0.0054371	SPOCD1
3.36029	-4.18934	0.936032	-4.47564	7.61826e-06	4.23232e-05	AL445248.1
65.5423	1.11781	0.261291	4.27802	1.88559e-05	9.56145e-05	CCDC28B
4.0529	-1.47859	0.603602	-2.44961	0.014301	0.0344286	MTMR9LP
3.78433	-2.06561	0.610492	-3.38352	0.000715618	0.00249633	ZBTB8A
21.9726	-2.45602	0.741275	-3.31323	0.000922247	0.00312987	SYNC
57.4934	-2.39942	0.374941	-6.39947	1.55913e-10	1.91932e-09	KIAA1522
3.95488	2.78363	1.18853	2.34207	0.0191771	0.0441536	TMEM54
7472.51	1.7675	0.181431	9.74197	1.99653e-22	9.94617e-21	RNF19B
68.3561	-3.00523	0.436211	-6.88938	5.60352e-12	8.58776e-11	AZIN2
3.11758	1.61625	0.685586	2.35748	0.0183994	0.0426214	MIR3605
7.75927	1.17451	0.476253	2.46615	0.0136573	0.0331263	RN7SKP16
3.38688	-1.96103	0.710109	-2.76159	0.00575209	0.0156729	AL513327.2
86.2377	1.52037	0.173549	8.76049	1.94412e-18	6.41166e-17	TMEM35B
77.9917	1.12617	0.247583	4.54865	5.39915e-06	3.0849e-05	CLSPN
225.615	-2.83876	0.296118	-9.5866	9.10327e-22	4.28418e-20	COL8A2
194.996	-1.95415	0.483354	-4.04289	5.27958e-05	0.000242995	SH3D21
2040.06	-1.4148	0.168958	-8.37364	5.58645e-17	1.56982e-15	CSF3R
139.997	1.29208	0.234538	5.50906	3.60762e-08	3.06597e-07	LINC01137
3985.7	1.66113	0.270999	6.12967	8.80602e-10	9.78181e-09	ZC3H12A
2.20277	2.82804	0.976758	2.89533	0.00378756	0.0108833	EPHA10
74.0832	3.62885	0.303235	11.9671	5.28189e-33	6.80947e-31	MANEAL
2.92946	1.97175	0.731712	2.6947	0.00704511	0.0186606	AL929472.3
805.458	1.22344	0.204538	5.98149	2.21106e-09	2.3238e-08	YRDC
2127.49	3.53739	0.200181	17.6709	7.02163e-70	1.2447e-66	C1orf122
2976.94	2.74203	0.257427	10.6517	1.71262e-26	1.21842e-24	MTF1
10.777	-3.47737	0.568777	-6.11376	9.73135e-10	1.07312e-08	POU3F1
18.631	-1.29027	0.325967	-3.95828	7.54919e-05	0.000335262	AL139260.1
2752.48	-1.99113	0.194367	-10.2442	1.25656e-24	7.74768e-23	PABPC4
12.044	-1.33762	0.320398	-4.17485	2.98176e-05	0.000145277	SNORA55
3.97303	-3.88748	0.8738	-4.44894	8.62946e-06	4.73718e-05	HEYL
27.3475	-1.90055	0.332156	-5.72188	1.05351e-08	9.89416e-08	BMP8B
1.65053	-2.96497	1.09394	-2.71036	0.00672101	0.0179384	OXCT2
6.29821	-2.44995	0.577852	-4.23974	2.23776e-05	0.000111663	AL033527.3
1369.09	1.26308	0.276831	4.56265	5.05121e-06	2.90231e-05	MFSD2A
5230.32	-1.52157	0.178906	-8.50486	1.81809e-17	5.40146e-16	PPT1
136.446	2.49893	0.281521	8.87652	6.89877e-19	2.3746e-17	RIMS3
65.7805	-1.74532	0.330638	-5.27866	1.30133e-07	1.00479e-06	CITED4
159.654	-1.07269	0.360339	-2.9769	0.00291175	0.00858709	HIVEP3
15.5608	-1.18548	0.313698	-3.77905	0.000157427	0.000649494	ZMYND12
15.2451	-1.35005	0.326108	-4.13989	3.47468e-05	0.000166659	AC098484.4
3.42781	-2.50018	0.852946	-2.93122	0.00337628	0.00981956	SLC2A1-AS1
9.40804	-1.02824	0.440641	-2.33352	0.0196211	0.0450686	TIE1
17.0357	-2.18759	0.34355	-6.36762	1.91987e-10	2.33103e-09	CDC20
79.0992	-1.4079	0.266593	-5.28109	1.28417e-07	9.92616e-07	HYI
9.4396	2.38366	0.509678	4.6768	2.91385e-06	1.7624e-05	PTPRF
4.56177	-3.95008	0.913958	-4.32195	1.54654e-05	8.0005e-05	AL139220.2
16.8374	-1.55593	0.426893	-3.64478	0.000267624	0.00104572	TCTEX1D4
244.933	1.16741	0.389184	2.99963	0.00270304	0.00803284	BTBD19
21.229	-1.61372	0.319942	-5.0438	4.56373e-07	3.18503e-06	PTCH2
11.8859	-1.30027	0.383366	-3.39173	0.00069454	0.00243398	LINC01144
237.765	-1.67706	0.202518	-8.28101	1.22136e-16	3.30084e-15	TESK2
83.7547	-2.58694	0.276765	-9.34705	9.01306e-21	3.85766e-19	PIK3R3
5.59703	-1.61732	0.566044	-2.85723	0.00427354	0.0120774	RAD54L
175.183	-1.48596	0.164424	-9.03737	1.60479e-19	5.91937e-18	FAAH
30.7565	3.32685	0.659583	5.04387	4.56201e-07	3.18488e-06	TTC39A
25.4183	-1.25799	0.28131	-4.47189	7.75303e-06	4.3027e-05	ZFYVE9
5.55327	-1.22593	0.494636	-2.47844	0.0131958	0.0321647	AL606760.3
234.98	1.09931	0.225406	4.87701	1.07708e-06	7.02809e-06	LRP8
2.7913	-2.23189	0.689353	-3.23765	0.00120518	0.0039685	AC119428.2
226.059	1.065	0.255985	4.16039	3.17707e-05	0.000153632	DHCR24
3.33491	-2.6562	0.91659	-2.89792	0.00375649	0.0108057	AC119674.1
4.36919	-3.28304	0.818732	-4.0099	6.07439e-05	0.000276158	AC119674.2
354.707	-1.6737	0.537764	-3.11234	0.0018561	0.00579523	PLPP3
2892.79	-1.18218	0.201015	-5.88107	4.07628e-09	4.13283e-08	JUN
17.6312	-1.70152	0.29937	-5.68366	1.31845e-08	1.21411e-07	LINC01135
24.4868	1.89156	0.449511	4.20803	2.57603e-05	0.000127081	LINC01358
163.617	-2.77728	0.355074	-7.82167	5.21273e-15	1.17712e-13	NFIA
719.154	-1.14661	0.204273	-5.61313	1.98694e-08	1.77888e-07	ATG4C
6.14013	-1.4398	0.607711	-2.36922	0.0178257	0.0414367	ROR1
2.58168	-2.03849	0.818527	-2.49044	0.0127587	0.0312604	AL357078.3
10.524	1.43844	0.439095	3.27592	0.00105318	0.00352253	MIR101-1
1122.74	2.17993	0.339708	6.41707	1.38919e-10	1.72664e-09	AK4
4.90103	2.90474	0.866972	3.35044	0.000806826	0.0027776	RPS29P7
45.0558	1.2642	0.299658	4.21882	2.4559e-05	0.000121691	DNAJC6
3270.6	1.10761	0.134701	8.22277	1.98851e-16	5.28084e-15	LEPROT
3797.64	2.47936	0.345351	7.17925	7.00968e-13	1.22623e-11	PDE4B
11.5588	3.36624	0.882786	3.8132	0.000137178	0.000574757	TCTEX1D1
18.0635	1.22148	0.488948	2.49818	0.0124832	0.0306845	IL12RB2
279.069	-1.22188	0.248103	-4.92487	8.44181e-07	5.63812e-06	GADD45A
9.33364	-4.05572	0.696354	-5.82422	5.73809e-09	5.66144e-08	PTGER3
5.95741	-1.66713	0.659175	-2.52912	0.0114349	0.0284596	AK5
37.043	1.67069	0.519738	3.21449	0.00130675	0.00426796	NEXN
46.4676	-1.8386	0.561433	-3.27484	0.00105723	0.00353385	AC103591.3
3984.58	1.9668	0.554665	3.54592	0.00039124	0.00146445	IFI44L
3613.39	1.94727	0.415321	4.68859	2.75098e-06	1.67101e-05	IFI44
10.1455	2.65678	0.5627	4.72149	2.34128e-06	1.43733e-05	AC104837.2
511.612	-2.13733	0.264606	-8.07739	6.61661e-16	1.64234e-14	PRKACB
3.51697	-3.07455	0.808621	-3.80221	0.000143408	0.000598036	SAMD13
1.96237	-5.04365	1.25857	-4.00745	6.13784e-05	0.000278923	DNASE2B
28.7846	4.01842	0.472008	8.51345	1.6883e-17	5.04404e-16	LPAR3
2098.86	4.42734	0.360723	12.2735	1.25671e-34	1.86942e-32	MCOLN2
17.0548	3.51933	0.505366	6.96392	3.30931e-12	5.2261e-11	WDR63
4.37638	4.47181	1.07192	4.17179	3.02216e-05	0.000146842	DDAH1
37.3871	1.75834	0.269626	6.52141	6.96503e-11	9.05071e-10	COL24A1
1014.59	1.15311	0.133343	8.6477	5.25485e-18	1.67337e-16	RBMXL1
972.467	1.45515	0.581994	2.50029	0.0124093	0.0305275	GBP3
29129.6	2.92956	0.409324	7.15707	8.24175e-13	1.43117e-11	GBP1
11663.1	1.29476	0.196755	6.58058	4.68631e-11	6.27523e-10	GBP2
10771.9	2.87417	0.423899	6.78032	1.1991e-11	1.75548e-10	GBP4
28146.8	1.90228	0.37381	5.08891	3.60131e-07	2.55613e-06	GBP5
642.623	5.57939	0.659794	8.45626	2.76091e-17	8.05624e-16	GBP1P1
2.4778	-1.65277	0.609906	-2.70987	0.00673096	0.0179627	AL391497.1
571.32	-1.11897	0.266084	-4.20531	2.6072e-05	0.000128529	BCAR3
5.02213	-2.2486	0.63687	-3.5307	0.000414459	0.0015389	AC118469.2
340.417	-2.98208	0.538739	-5.53529	3.10719e-08	2.67271e-07	FRRS1
2.77595	-1.6772	0.659938	-2.54144	0.0110395	0.0276087	AC118553.1
2.51142	-2.6532	0.908448	-2.92059	0.00349372	0.0101196	AL445928.2
134.158	1.83569	0.65573	2.79945	0.0051189	0.0141446	VCAM1
24.3726	-1.06787	0.264154	-4.04259	5.28635e-05	0.000243138	EXTL2
81.7788	-1.24866	0.235791	-5.29563	1.18608e-07	9.24189e-07	AMY2B
31.7124	-1.84872	0.298825	-6.18662	6.14669e-10	7.0071e-09	AL390036.1
21.6148	-1.92019	0.292505	-6.56462	5.21655e-11	6.93541e-10	CELSR2
27.298	-2.17364	0.37626	-5.77696	7.60628e-09	7.34124e-08	PSRC1
75.4729	-1.51896	0.411965	-3.68712	0.000226809	0.000900629	GSTM4
6.17694	-2.55791	0.712213	-3.5915	0.000328779	0.00125674	GSTM2
2.91132	-2.43331	0.788404	-3.08638	0.00202611	0.00625627	LINC02586
71.7451	-2.04021	0.302177	-6.75172	1.46101e-11	2.10989e-10	KCNC4
163.088	-1.12727	0.254502	-4.42933	9.45284e-06	5.13092e-05	KCNA3
13192.2	1.02223	0.121227	8.43238	3.38708e-17	9.75251e-16	CD53
404.066	1.97477	0.511075	3.86396	0.000111564	0.000476256	CHI3L2
4.54444	-1.32977	0.477949	-2.78224	0.00539847	0.0148023	OVGP1
572.846	-1.15347	0.270736	-4.2605	2.03972e-05	0.000102429	C1orf162
56.2221	-2.14732	0.507041	-4.23501	2.28544e-05	0.000113828	TMIGD3
96.1179	-3.30285	0.723916	-4.56247	5.05543e-06	2.90231e-05	ADORA3
2.10555	-2.20514	0.878463	-2.51023	0.0120654	0.0298114	INKA2-AS1
6.90446	-1.93112	0.498206	-3.87615	0.000106123	0.000455407	AL049557.1
29.9175	-1.11205	0.351854	-3.16054	0.0015748	0.00501934	WNT2B
822.473	1.04415	0.230854	4.52297	6.09782e-06	3.4544e-05	MOV10
8.03486	-2.32468	0.498625	-4.66218	3.12873e-06	1.87857e-05	PPM1J
14.1079	-7.2559	0.895709	-8.10074	5.46274e-16	1.37682e-14	AL603832.2
746.377	-2.228	0.257687	-8.64613	5.32755e-18	1.69399e-16	SLC16A1
58.5627	-1.0282	0.231476	-4.44193	8.91537e-06	4.8715e-05	SLC16A1-AS1
7.36148	-2.26757	0.492667	-4.60264	4.17163e-06	2.43788e-05	AL357055.3
9.71255	1.39931	0.346433	4.03918	5.36382e-05	0.000246169	AL133517.1
1.37352	-3.71105	1.08792	-3.41114	0.000646923	0.00228964	AL035410.1
10.0854	-2.14761	0.445398	-4.82178	1.42281e-06	9.06169e-06	DENND2C
44.5401	-1.54492	0.198487	-7.78347	7.05609e-15	1.56841e-13	VANGL1
26.6532	-1.00267	0.258275	-3.88218	0.000103525	0.000445517	IGSF3
1227.45	-1.84015	0.442458	-4.15894	3.19732e-05	0.000154541	PTGFRN
1203.4	-1.69444	0.670796	-2.52601	0.0115367	0.0286759	CD101
6.21991	-3.99725	0.721362	-5.54125	3.00321e-08	2.58955e-07	TRIM45
142.474	-1.25813	0.401878	-3.13062	0.00174439	0.00548835	TENT5C
6.58179	1.73038	0.52508	3.29546	0.000982597	0.00330882	GAPDHP33
11.2077	1.61754	0.574437	2.81588	0.00486444	0.0135316	LINC00622
1940.46	1.90931	0.212722	8.97557	2.81876e-19	1.01628e-17	ZNF697
33.0706	-1.67009	0.481307	-3.46991	0.000520632	0.0018883	PHGDH
45.1206	1.44588	0.550648	2.62578	0.00864519	0.0223234	AC244669.2
35.0563	1.68829	0.395653	4.26709	1.98038e-05	9.98498e-05	AC244669.1
430.049	-1.233	0.297991	-4.1377	3.5081e-05	0.000167997	RF00003
527.194	1.39799	0.362439	3.85716	0.000114711	0.000488515	NBPF8
1282.55	1.12099	0.289447	3.87288	0.000107555	0.000460992	AC241952.1
375.608	-1.00482	0.337556	-2.97675	0.00291324	0.00859029	RF00004
108.487	2.40177	0.412163	5.82724	5.635e-09	5.56748e-08	LINC00623
17.0396	-1.33399	0.399853	-3.3362	0.000849331	0.00290933	RNVU1-4
6.63019	1.31003	0.477359	2.74434	0.00606336	0.0164055	AC241377.4
573.985	3.9022	0.464099	8.40812	4.16639e-17	1.18486e-15	FCGR1B
27.8361	1.89276	0.504814	3.74943	0.000177238	0.000723233	FAM72B
5.38289	1.65764	0.537192	3.08575	0.00203037	0.0062667	AC244021.1
202.523	2.78817	0.427018	6.52941	6.60307e-11	8.59612e-10	FCGR1CP
3.78527	-2.11184	0.664571	-3.17775	0.00148421	0.00475914	AC239798.2
26.9615	-1.4141	0.299861	-4.71585	2.40707e-06	1.47517e-05	HIST2H3PS2
1.58242	2.64821	1.05377	2.51308	0.0119681	0.0296308	FAM72C
47.4912	-2.0891	0.449742	-4.64511	3.39901e-06	2.02816e-05	RNVU1-15
8.10221	1.09459	0.442386	2.47428	0.0133505	0.0324636	FAM72D
25.1885	1.11038	0.260358	4.2648	2.00078e-05	0.000100701	AC241585.2
154.854	1.07449	0.226499	4.74392	2.09626e-06	1.29627e-05	AC241585.1
45.5527	-1.65566	0.383405	-4.31829	1.57241e-05	8.12641e-05	AC245014.3
13824.1	-2.36171	0.284372	-8.30498	9.98339e-17	2.72965e-15	TXNIP
10.1038	-2.18535	0.474608	-4.60454	4.13378e-06	2.41805e-05	AC239799.2
107.714	2.61067	0.697004	3.74556	0.000179994	0.000733495	SEC22B4P
41.0276	-1.10129	0.333173	-3.30546	0.000948196	0.00320617	AC245407.2
6.42775	2.03868	0.648376	3.14429	0.00166491	0.00526553	HYDIN2
42.3886	-1.52912	0.219495	-6.96653	3.2486e-12	5.13786e-11	ACP6
45.5251	-1.43452	0.289029	-4.96322	6.93346e-07	4.68218e-06	RNVU1-7
6.25004	-2.89171	0.755486	-3.82761	0.000129394	0.00054461	MIR5087
643.636	2.12832	0.366536	5.80657	6.37667e-09	6.21367e-08	NBPF9
13.1438	5.10637	0.911382	5.60289	2.10808e-08	1.87628e-07	AC239804.2
2191.47	1.28138	0.287874	4.45118	8.53982e-06	4.69282e-05	AC245297.1
31.5777	1.20525	0.4752	2.53631	0.0112027	0.0279602	SEC22B2
1.50954	4.33572	1.34396	3.22607	0.00125505	0.00411869	AC243772.3
2327.5	3.86776	0.443481	8.72136	2.74871e-18	8.95416e-17	FCGR1A
51.5527	-1.73628	0.317097	-5.47553	4.36204e-08	3.66756e-07	HIST2H3C
9.89423	-1.74267	0.400451	-4.35178	1.35039e-05	7.07351e-05	HIST2H3A
89.1537	1.14723	0.302786	3.78891	0.000151308	0.000626558	OTUD7B
457.245	1.12681	0.298731	3.77199	0.000161953	0.000666355	C1orf54
50.3051	-1.2369	0.25558	-4.83958	1.30113e-06	8.32967e-06	ECM1
20.3817	1.24763	0.328833	3.79411	0.000148172	0.00061528	RN7SL600P
23124.3	1.33713	0.15302	8.73832	2.36595e-18	7.75476e-17	MCL1
88031.3	-1.16923	0.129495	-9.02916	1.72989e-19	6.33359e-18	CTSS
966.226	-2.5959	0.413593	-6.27647	3.46348e-10	4.07721e-09	CTSK
5.68493	-1.65523	0.495042	-3.34361	0.000826974	0.00283858	ANXA9
6.97773	-1.27496	0.381309	-3.34364	0.000826873	0.00283858	C1orf56
23.5452	-2.03963	0.305925	-6.66709	2.60928e-11	3.64683e-10	SEMA6C
22.134	-1.48527	0.366107	-4.05693	4.97212e-05	0.000229878	ZNF687-AS1
10.2453	-3.83691	0.582763	-6.584	4.57961e-11	6.15787e-10	AL391069.3
11.7616	1.92439	0.556967	3.45513	0.000550027	0.00198341	CGN
26.0621	-4.68217	0.51739	-9.0496	1.43496e-19	5.34577e-18	AL365436.2
18.1494	1.95526	0.3892	5.02378	5.06631e-07	3.50473e-06	OAZ3
35564.9	3.09167	0.347975	8.88475	6.40664e-19	2.21597e-17	S100A9
1458.98	4.03177	0.614238	6.56385	5.24348e-11	6.96685e-10	S100A12
11519.9	2.89196	0.408536	7.07886	1.45347e-12	2.42116e-11	S100A8
4.5813	-1.47923	0.549998	-2.68952	0.00715552	0.0189107	S100A5
5703.47	-1.59316	0.300713	-5.29796	1.17103e-07	9.1313e-07	S100A4
15.407	3.67211	0.796252	4.61174	3.99311e-06	2.3484e-05	S100A3
10.2431	2.22357	0.626034	3.55184	0.000382551	0.00143521	NPR1
32.5112	1.56084	0.224429	6.95469	3.53333e-12	5.55924e-11	AL358472.4
11.6497	1.60151	0.363781	4.40241	1.07055e-05	5.75939e-05	AL358472.3
6.37057	2.80902	0.69481	4.04286	5.28025e-05	0.000242995	AL358472.6
791.917	1.70366	0.148323	11.4862	1.54743e-30	1.59019e-28	RAB13
290.24	1.16704	0.22908	5.09449	3.49678e-07	2.48858e-06	ATP8B2
23.5044	-3.00949	0.467506	-6.43734	1.21583e-10	1.52585e-09	IL6R-AS1
4.65022	-4.11565	0.811444	-5.072	3.93647e-07	2.77733e-06	SHE
11.6143	1.51849	0.425182	3.57138	0.000355105	0.00134457	AL592078.1
24.3473	-3.03888	0.597362	-5.08716	3.63468e-07	2.57895e-06	AL451085.1
15.2822	-1.1644	0.275768	-4.22239	2.41727e-05	0.000119945	AL451085.2
2.18958	-1.93369	0.831108	-2.32664	0.0199845	0.0457877	DCST2
3.84909	-1.48614	0.64336	-2.30996	0.0208904	0.0475181	DCST1-AS1
803.896	-1.70332	0.217347	-7.8369	4.61796e-15	1.04838e-13	ADAM15
31.5855	1.59104	0.610759	2.60502	0.00918692	0.0235026	MUC1
3.2814	2.12603	0.926499	2.2947	0.0217505	0.0491738	AC234582.1
13.1327	-1.19306	0.398853	-2.99122	0.0027787	0.00823237	HCN3
1.68474	-4.36897	1.0035	-4.35372	1.33848e-05	7.01457e-05	AL353807.2
1147.3	1.27785	0.16916	7.5541	4.21782e-14	8.56938e-13	SYT11
6.91533	1.45548	0.494295	2.94456	0.00323413	0.00944875	MIR6738
3807.06	1.59484	0.204749	7.78927	6.73998e-15	1.50286e-13	SEMA4A
172.288	1.45966	0.393724	3.70732	0.000209462	0.000839269	C1orf61
15.0001	-4.61944	0.621172	-7.43666	1.03262e-13	2.02079e-12	AL139412.1
2.33409	-4.65119	1.14349	-4.06752	4.75163e-05	0.000221126	AL365181.1
16.0595	-2.35245	0.370366	-6.3517	2.12949e-10	2.57378e-09	IQGAP3
3.02121	-2.51713	1.00913	-2.49435	0.012619	0.0309609	CRABP2
5414.79	1.14783	0.122967	9.33442	1.01549e-20	4.31167e-19	HDGF
4879.71	1.17266	0.17857	6.56694	5.13602e-11	6.84545e-10	ARHGEF11
6.5978	2.04163	0.532185	3.83632	0.00012489	0.000527953	MIR765
140.245	4.19429	0.451619	9.28723	1.58352e-20	6.55342e-19	ETV3L
6270.27	1.90543	0.199325	9.55941	1.18427e-21	5.4884e-20	ETV3
6.87215	2.6054	0.837883	3.1095	0.00187405	0.00584014	FCRL4
187.178	-3.60353	0.295809	-12.182	3.87802e-34	5.35671e-32	CD1D
5.03774	-3.50591	0.926313	-3.7848	0.000153833	0.000635403	CD1B
7.61145	-3.21562	0.648503	-4.95853	7.10303e-07	4.78605e-06	CD1E
8.49737	-2.69267	0.599653	-4.49039	7.10943e-06	3.97874e-05	SPTA1
32.9031	-1.2091	0.318981	-3.79052	0.000150331	0.000623138	PYHIN1
3853.5	1.01427	0.197881	5.12564	2.96525e-07	2.1411e-06	IFI16
274.52	3.32795	0.4299	7.74121	9.84785e-15	2.14855e-13	AIM2
1.14473	4.77095	1.48387	3.2152	0.00130354	0.00425812	ACKR1
73.1508	-3.26838	0.881979	-3.70574	0.000210775	0.000843893	FCER1A
468.564	-1.33041	0.163568	-8.13367	4.16496e-16	1.06743e-14	DUSP23
4088.98	1.18857	0.199427	5.95993	2.52351e-09	2.63009e-08	SLAMF8
2.70895	-4.20958	1.37807	-3.05469	0.00225296	0.00686997	IGSF9
1.67239	-3.42497	1.21875	-2.81024	0.00495052	0.0137552	AL121987.1
457.145	4.39239	0.443719	9.89903	4.20318e-23	2.20222e-21	SLAMF1
34.0366	3.15957	0.572997	5.51411	3.50552e-08	2.98875e-07	AL121985.1
7275.1	1.30195	0.194401	6.69726	2.12368e-11	3.00765e-10	CD48
16579.9	2.34368	0.385963	6.07228	1.26106e-09	1.37214e-08	SLAMF7
5.18812	-4.7548	0.949332	-5.00857	5.4835e-07	3.76882e-06	AL121985.3
159.033	-3.16372	0.377847	-8.37302	5.61603e-17	1.57604e-15	LY9
227.7	-4.43203	0.329792	-13.4389	3.57897e-41	9.51648e-39	CD244
3.86318	-6.16873	1.13065	-5.45594	4.87141e-08	4.0685e-07	ITLN1
129.731	1.35036	0.341656	3.9524	7.73725e-05	0.000342961	NECTIN4
6496.5	1.55379	0.122082	12.7275	4.16052e-37	7.31426e-35	FCER1G
4713.8	2.03991	0.481097	4.24012	2.23405e-05	0.000111582	FCGR3A
1206.35	-1.17177	0.407551	-2.87513	0.00403856	0.0114988	FCGR2C
353.239	-1.26628	0.379074	-3.34047	0.000836369	0.00286817	HSPA7
2347.73	-1.48577	0.440449	-3.3733	0.000742739	0.00258205	FCGR2B
6.18018	-1.79479	0.670828	-2.67548	0.00746229	0.0196021	AL359541.1
1575.21	1.53416	0.332581	4.6129	3.97086e-06	2.33725e-05	OLFML2B
15.3533	-2.54658	0.472044	-5.39478	6.86081e-08	5.57674e-07	AL596325.1
2.72227	-2.00746	0.742036	-2.70534	0.00682344	0.0181799	PBX1
3.02215	-2.21693	0.865935	-2.56015	0.0104626	0.026354	AL356441.1
277.731	1.21127	0.170471	7.10543	1.19948e-12	2.02825e-11	UCK2
9.36609	-1.72257	0.67439	-2.55427	0.0106412	0.0267375	GPA33
11.6306	-3.78145	0.537814	-7.03116	2.04828e-12	3.33111e-11	AL451050.2
12.4576	-1.00824	0.383426	-2.62956	0.0085496	0.0221088	AL031733.2
2728.76	1.88364	0.197158	9.55398	1.24807e-21	5.75901e-20	MPZL1
70.8257	-1.81449	0.295736	-6.13552	8.48804e-10	9.45823e-09	GPR161
436.186	-3.7109	0.284636	-13.0374	7.49937e-39	1.59163e-36	ATP1B1
209.432	-1.45973	0.175029	-8.33992	7.43392e-17	2.06173e-15	SLC19A2
19.9805	-2.24739	0.385146	-5.83516	5.37394e-09	5.32934e-08	Z99572.1
20.773	2.09164	0.296695	7.0498	1.79173e-12	2.93367e-11	F5
71.6174	-3.12675	0.323116	-9.67687	3.78104e-22	1.84051e-20	DNM3
33.4518	-2.20037	0.533624	-4.12345	3.73232e-05	0.000177933	TNFSF18
2199.91	-2.0624	0.207432	-9.94257	2.71723e-23	1.44865e-21	GAS5
9.23804	-1.17865	0.480529	-2.45281	0.0141743	0.0341739	AL121983.1
119.656	-1.21552	0.304541	-3.99133	6.57041e-05	0.000296365	Z99127.4
39.8525	-2.21752	0.284494	-7.7946	6.46128e-15	1.44678e-13	AL591043.2
45.3534	-1.84147	0.231453	-7.95613	1.7751e-15	4.18161e-14	CRYZL2P
4.94853	-1.28135	0.484493	-2.64472	0.00817575	0.0212532	AL449106.1
33.9105	1.49651	0.21398	6.9937	2.67733e-12	4.28856e-11	PTPN2P1
6468.41	1.28022	0.288234	4.44161	8.92897e-06	4.87541e-05	ABL2
19.934	-1.17442	0.328798	-3.57185	0.00035447	0.00134265	AL353708.1
4551.61	1.79669	0.21432	8.3832	5.15086e-17	1.45125e-15	QSOX1
20.5069	-1.00801	0.327664	-3.07636	0.00209544	0.00643949	AL162431.2
7.28885	3.46328	0.637044	5.43648	5.43442e-08	4.49985e-07	LINC01686
616.726	1.51369	0.505512	2.99436	0.00275018	0.00815926	LAMC1
3.0861	3.35372	0.80913	4.14485	3.40036e-05	0.0001635	LAMC2
6.4511	2.08923	0.473626	4.41113	1.02831e-05	5.55463e-05	NMNAT2
15.3589	-1.69108	0.392295	-4.31074	1.62707e-05	8.37635e-05	SMG7-AS1
33.9182	-1.16184	0.337323	-3.4443	0.000572541	0.00205208	COLGALT2
4.12952	4.54867	1.05607	4.30718	1.65347e-05	8.4958e-05	AL158011.1
609.638	2.62842	0.380396	6.90969	4.8572e-12	7.5089e-11	C1orf21
4.7459	2.54203	0.681394	3.73063	0.000191001	0.00077287	AL078645.1
5556	2.07893	0.276013	7.53201	4.99649e-14	1.00744e-12	FAM129A
6.21729	2.29828	0.67917	3.38395	0.000714501	0.00249366	RNU7-13P
10.8631	-2.12516	0.426767	-4.97967	6.36919e-07	4.32032e-06	AL078644.2
12079.3	2.79056	0.683011	4.08568	4.39486e-05	0.00020601	PTGS2
269.647	-1.70258	0.532624	-3.19659	0.00139065	0.00450577	RGS18
1.59761	-3.59835	1.14253	-3.14947	0.00163567	0.0051885	AL136987.1
1242.52	-1.97892	0.315818	-6.26602	3.70397e-10	4.34349e-09	RGS2
6.25715	3.856	0.986376	3.90926	9.2579e-05	0.00040314	NR5A2
1531.63	1.21157	0.182132	6.65215	2.88844e-11	4.00541e-10	ZNF281
823.318	1.03931	0.165037	6.29741	3.02651e-10	3.59463e-09	DDX59
7.5203	-4.21064	0.739077	-5.69717	1.21816e-08	1.12958e-07	AL358473.1
3.49323	3.82685	1.1565	3.30898	0.000936364	0.0031702	IGFN1
17.3348	5.82767	0.746793	7.8036	6.01667e-15	1.34865e-13	TNNT2
966.698	6.41264	0.505737	12.6798	7.65172e-37	1.29181e-34	LAD1
13.4352	5.84635	0.906604	6.44863	1.12863e-10	1.42229e-09	AC119427.1
588.225	2.26943	0.249761	9.08641	1.02365e-19	3.8815e-18	NAV1
2.87451	-3.44042	0.953047	-3.60992	0.000306296	0.00117992	LGR6
14.9008	-5.07229	0.703657	-7.20847	5.65822e-13	1.00301e-11	AC098934.4
4.45126	-2.59328	0.636515	-4.07419	4.61739e-05	0.000215284	PCAT6
2.02084	-2.94435	1.13705	-2.58947	0.00961235	0.0244674	AC098934.1
2.28233	-2.48675	1.04158	-2.38748	0.0169641	0.0397481	ADORA1
253.53	-2.36823	0.776281	-3.05074	0.00228279	0.00694599	CHIT1
28.6795	-2.48409	0.479559	-5.17995	2.2194e-07	1.63813e-06	SOX13
7116.43	1.20171	0.190669	6.3026	2.92701e-10	3.48424e-09	PPP1R15B
60.5884	-1.5026	0.326333	-4.60452	4.13428e-06	2.41805e-05	PIK3C2B
52.3721	4.57459	0.761632	6.00629	1.89812e-09	2.00879e-08	TMCC2
31.1334	-3.06639	0.334707	-9.16139	5.12308e-20	2.01438e-18	SLC45A3
1148.73	1.68732	0.166517	10.133	3.9424e-24	2.32952e-22	RAB29
154.502	1.3984	0.214737	6.51215	7.40802e-11	9.59704e-10	SLC41A1
30.7636	2.52126	0.364681	6.91362	4.72438e-12	7.32486e-11	AC119673.2
21.6307	7.63775	0.854478	8.9385	3.94489e-19	1.40327e-17	SLC26A9
1791.91	-1.19133	0.286707	-4.15521	3.24984e-05	0.000156866	RAB7B
48.7897	1.11925	0.272677	4.10468	4.04878e-05	0.00019139	FAM72A
2561.34	1.65214	0.197449	8.36741	5.89008e-17	1.6486e-15	IKBKE
7.446	-5.61466	0.928173	-6.04915	1.45611e-09	1.56912e-08	AL591846.2
1316.27	1.2111	0.359628	3.36766	0.000758103	0.00262987	IL10
73.4559	1.02471	0.393908	2.6014	0.00928448	0.0237265	IL19
30.1917	4.53675	1.0765	4.21436	2.5049e-05	0.000123917	IL24
147.927	-1.4989	0.474412	-3.15948	0.00158049	0.00503448	FCMR
6.95533	-2.38769	0.773408	-3.08723	0.00202032	0.00624202	PIGR
29.7577	1.96182	0.707749	2.77191	0.00557287	0.0152314	FCAMR
509.633	-1.96529	0.272688	-7.2071	5.71546e-13	1.00997e-11	PFKFB2
592.381	-1.65681	0.296719	-5.58377	2.35355e-08	2.06964e-07	CR1
11.8372	1.58659	0.534338	2.96926	0.00298517	0.00878294	CR1L
2.1341	-4.08405	0.995987	-4.1005	4.12256e-05	0.000194507	AL356275.1
1386.39	2.58058	0.287933	8.96245	3.17551e-19	1.14104e-17	LAMB3
14.9805	2.76679	0.631146	4.38376	1.1665e-05	6.20966e-05	HSD11B1-AS1
4413.57	2.83967	0.654814	4.33661	1.44694e-05	7.52182e-05	G0S2
862.011	4.31375	0.471849	9.14224	6.11732e-20	2.37459e-18	HSD11B1
48.5823	4.15315	0.619427	6.70482	2.01653e-11	2.86353e-10	IRF6
253.513	1.11246	0.321763	3.45738	0.000545458	0.00196828	TRAF5
6689.69	1.58315	0.167714	9.43959	3.74237e-21	1.64139e-19	SLC30A1
20.4369	-1.91487	0.399726	-4.79045	1.66406e-06	1.04573e-05	AC092803.5
71.6622	1.08759	0.433931	2.50636	0.0121981	0.0300669	BATF3
41.3462	-1.05276	0.220864	-4.76653	1.87426e-06	1.16781e-05	CENPF
19.4538	-4.97568	0.685537	-7.25808	3.92634e-13	7.11423e-12	TGFB2
10.2236	2.12925	0.756044	2.81631	0.0048579	0.013517	LYPLAL1-AS1
52.9561	1.94951	0.449146	4.34048	1.42169e-05	7.41046e-05	C1orf115
18.523	-2.12632	0.330939	-6.4251	1.31783e-10	1.64222e-09	MARC1
858.988	1.18567	0.167885	7.06242	1.63633e-12	2.70249e-11	HLX
23.7847	2.06939	0.863053	2.39776	0.0164956	0.0388157	LINC01705
351.492	-3.5855	0.227111	-15.7875	3.79593e-56	2.69157e-53	TLR5
1.84704	-4.47586	1.15172	-3.88626	0.000101801	0.000438539	AL359979.2
1.39352	-4.69792	1.07588	-4.36658	1.2621e-05	6.65032e-05	AL359979.1
1.76116	-3.07837	1.13677	-2.708	0.00676903	0.0180534	SUSD4
2679.24	-1.81393	0.203432	-8.91665	4.80606e-19	1.68983e-17	CAPN2
4.57271	-5.18579	1.1936	-4.34467	1.39484e-05	7.29019e-05	AC092809.2
11.7297	-1.1145	0.3058	-3.64452	0.00026789	0.00104637	CNIH3
78.9541	4.96724	0.45306	10.9638	5.70826e-28	4.67024e-26	ENAH
245.87	-2.66189	0.219688	-12.1167	8.61795e-34	1.17513e-31	EPHX1
8.83707	-3.30352	0.944283	-3.49844	0.000467987	0.00171343	STUM
632.99	-1.54935	0.232908	-6.65219	2.88763e-11	4.00541e-10	ITPKB
18.245	-1.74457	0.387305	-4.50439	6.65638e-06	3.74292e-05	ITPKB-IT1
5.35505	-2.4604	0.550128	-4.47242	7.73379e-06	4.29314e-05	AL731702.1
233.887	-1.78329	0.349892	-5.09667	3.45674e-07	2.46668e-06	OBSCN
11.4124	-2.40657	0.412951	-5.82773	5.61868e-09	5.55393e-08	AL353593.1
88.7154	-1.61535	0.261602	-6.17484	6.62317e-10	7.50603e-09	HIST3H2A
48.4721	-1.20696	0.296929	-4.0648	4.80744e-05	0.000223332	HIST3H2BB
7.51059	-1.46291	0.455484	-3.21178	0.00131917	0.00430521	AL139288.2
3112	1.51633	0.261567	5.79708	6.74791e-09	6.53948e-08	RHOU
20.5081	-1.07855	0.342447	-3.14953	0.00163533	0.00518817	AL162595.1
4.86668	-1.89227	0.636427	-2.97328	0.00294639	0.00867962	AL121990.1
2146.73	1.64094	0.130459	12.5782	2.78218e-36	4.58779e-34	GALNT2
3.28325	-2.7146	0.788666	-3.44202	0.000577394	0.00206843	PGBD5
98.0865	-1.1658	0.221549	-5.26204	1.42466e-07	1.09445e-06	C1orf198
5.19832	-1.51803	0.547661	-2.77184	0.00557396	0.0152324	DISC1-IT1
129.634	-2.2344	0.303052	-7.37298	1.66859e-13	3.20924e-12	MAP3K21
10.8157	-5.94704	1.11134	-5.35126	8.73447e-08	6.95358e-07	SLC35F3
23.8742	-1.09647	0.297717	-3.68293	0.000230567	0.000913849	COA6-AS1
65.297	1.1946	0.286405	4.17101	3.0325e-05	0.000147311	AL391832.2
156.76	1.50773	0.271477	5.55382	2.79491e-08	2.42765e-07	AL391832.3
5.75594	1.70264	0.648392	2.62594	0.00864102	0.0223193	EDARADD
18.1193	-5.76565	0.783791	-7.35611	1.89353e-13	3.61513e-12	ACTN2
47.2836	6.12028	0.643076	9.5172	1.77916e-21	8.10412e-20	MT1HL1
5542.65	1.56774	0.270251	5.80106	6.58956e-09	6.39476e-08	KMO
17.4813	2.26727	0.269005	8.42839	3.50466e-17	1.00745e-15	MAP1LC3C
12.8887	-1.29244	0.38605	-3.34787	0.000814351	0.00280124	BX323046.2
6.03602	-1.52698	0.631758	-2.41703	0.0156476	0.037149	KIF26B
75.9831	-1.49464	0.178238	-8.38569	5.04303e-17	1.42464e-15	SMYD3
10.1272	-1.73373	0.603769	-2.87151	0.00408514	0.0116113	GCSAML
14.0334	-3.46199	0.438687	-7.89171	2.9807e-15	6.8919e-14	TRIM58
2.406	-2.68659	1.10729	-2.42628	0.0152543	0.0363575	LYPD8
6.49568	-2.1833	0.547433	-3.98825	6.65613e-05	0.00029985	AC092159.2
1.74148	-2.38154	1.02353	-2.3268	0.0199761	0.0457752	PXDN
16.9087	-1.15438	0.301971	-3.82281	0.000131942	0.000554129	AC231981.1
33.1032	1.63971	0.545827	3.00408	0.00266388	0.00793753	NRIR
3353.28	2.44292	0.503204	4.85474	1.20545e-06	7.77514e-06	CMPK2
10799.5	3.54111	0.751337	4.71308	2.44001e-06	1.49449e-05	RSAD2
34.2009	-1.0096	0.234096	-4.31278	1.61218e-05	8.31173e-05	ID2-AS1
142.844	1.14097	0.360515	3.16484	0.0015517	0.0049509	ASAP2
4865.26	1.19391	0.0971475	12.2897	1.029e-34	1.58616e-32	ADAM17
61.1692	-1.41133	0.28955	-4.87422	1.09238e-06	7.10831e-06	AC104794.2
809.682	-1.2919	0.208343	-6.20082	5.61692e-10	6.43073e-09	KLF11
5.95903	-1.49424	0.489596	-3.05198	0.00227338	0.00692529	AC007240.1
1191.17	-1.53714	0.170677	-9.00612	2.13469e-19	7.72265e-18	HPCAL1
36.522	-1.09728	0.279592	-3.92459	8.6878e-05	0.000381281	SNORA80B
4.21108	-5.28349	1.02006	-5.17961	2.22349e-07	1.64037e-06	LINC01954
4.56163	-1.79571	0.601175	-2.987	0.00281728	0.00833392	AC098828.2
2422.94	-2.91932	0.203812	-14.3236	1.55854e-46	6.02785e-44	RHOB
3.63061	-3.30542	0.85312	-3.87452	0.000106837	0.000458378	AC023137.1
4.74935	-2.51707	0.633966	-3.97036	7.17641e-05	0.000320303	KLHL29
265.631	-1.41039	0.263291	-5.35676	8.47296e-08	6.76819e-07	TP53I3
470.388	-2.24455	0.276437	-8.11957	4.67838e-16	1.19614e-14	ADCY3
257.247	-2.27391	0.23744	-9.57678	1.00119e-21	4.68071e-20	DNMT3A
246.406	1.3787	0.28345	4.86399	1.15042e-06	7.44726e-06	DTNB
3.0577	1.76743	0.73269	2.41225	0.0158545	0.0375648	SMARCE1P6
12.9852	1.05647	0.384697	2.74624	0.00602827	0.0163188	GAREM2
5.92857	-1.37282	0.44264	-3.10145	0.00192576	0.00598113	CENPA
40.5154	1.4475	0.208862	6.93039	4.19684e-12	6.55953e-11	MAPRE3
585.39	3.29773	0.329316	10.0139	1.32477e-23	7.37709e-22	EMILIN1
56.4974	-1.99233	0.226056	-8.81342	1.21383e-18	4.07266e-17	KHK
277.888	-1.08143	0.184353	-5.8661	4.46171e-09	4.50235e-08	IFT172
19.9876	4.21261	0.793631	5.30801	1.10826e-07	8.68324e-07	GCKR
312.456	-1.04011	0.438527	-2.37182	0.0177007	0.0411957	RBKS
6.55409	1.10695	0.433261	2.55493	0.010621	0.0266963	MIR4263
9512.03	1.24615	0.232889	5.35082	8.75581e-08	6.96535e-07	FOSL2
28.0494	1.02566	0.447783	2.29052	0.0219909	0.0496435	AC104695.4
4.55005	2.05413	0.602395	3.40995	0.000649755	0.00229856	AC104695.1
8.58112	-2.99662	0.549288	-5.45546	4.88469e-08	4.07638e-07	TOGARAM2
1302.76	-1.33019	0.115539	-11.5129	1.13561e-30	1.17266e-28	CLIP4
5.57667	-7.03112	1.05903	-6.63921	3.15379e-11	4.34504e-10	ALK
419.998	-1.07414	0.415624	-2.5844	0.00975487	0.0247957	LBH
48.7013	-1.53619	0.249055	-6.16808	6.91223e-10	7.80865e-09	EHD3
11.2495	-1.10932	0.387201	-2.86498	0.00417033	0.0118282	AL121658.1
2.10122	-3.22961	1.09077	-2.96085	0.00306793	0.00900276	LTBP1
599.075	-1.10766	0.319487	-3.467	0.0005263	0.00190593	RASGRP3
14.4587	3.12035	0.496271	6.28759	3.22437e-10	3.80821e-09	CRIM1-DT
5868.69	3.15075	0.360164	8.7481	2.16973e-18	7.13362e-17	CRIM1
2532.36	1.3606	0.267332	5.08956	3.589e-07	2.54824e-06	EIF2AK2
845.886	1.20332	0.336497	3.57604	0.000348844	0.00132416	QPCT
41760.7	1.05241	0.181176	5.8088	6.29225e-09	6.14266e-08	CYP1B1
795.605	-1.47806	0.428168	-3.45205	0.000556339	0.00200278	GALM
4252.62	-1.11537	0.127213	-8.76769	1.82375e-18	6.03339e-17	SRSF7
763.108	-1.12637	0.143019	-7.87566	3.38945e-15	7.78623e-14	DHX57
6.86813	-2.62576	0.595297	-4.41084	1.02973e-05	5.56089e-05	AC019171.1
129.018	-2.18835	0.190027	-11.516	1.09636e-30	1.13765e-28	MAP4K3-DT
2.94319	-2.58009	0.868996	-2.96905	0.00298721	0.0087877	PKDCC
30.5163	-1.13489	0.329255	-3.44684	0.00056719	0.00203564	OXER1
6.37937	-2.19137	0.478121	-4.5833	4.57698e-06	2.65507e-05	LINC02580
38.9381	-2.15464	0.440158	-4.89514	9.82345e-07	6.46949e-06	AC010883.2
12.4566	-2.65003	0.420746	-6.29841	3.0072e-10	3.57369e-09	AC010883.3
1798.23	-3.01082	0.228336	-13.1859	1.05769e-39	2.49992e-37	ZFP36L2
55.0749	-2.2486	0.196415	-11.4482	2.40125e-30	2.42083e-28	LINC01126
16.0857	-3.23202	0.500354	-6.45947	1.0507e-10	1.33039e-09	AC019129.2
327.811	-3.15745	0.305796	-10.3253	5.41297e-25	3.44745e-23	EPAS1
2259.43	-1.6252	0.157205	-10.3381	4.73742e-25	3.05377e-23	TTC7A
11.4413	-1.06032	0.380952	-2.78333	0.0053804	0.0147661	AC073283.1
40.1507	-2.17381	0.340478	-6.3846	1.71851e-10	2.10577e-09	AC079807.1
9.64641	-1.11463	0.366376	-3.04231	0.00234771	0.00710998	STON1
3.40756	-1.88417	0.554454	-3.39825	0.000678181	0.00238451	AC008280.3
445.718	-1.93223	0.399256	-4.83957	1.30122e-06	8.32967e-06	SPTBN1
6.02289	-1.05183	0.44583	-2.35927	0.0183109	0.0424303	AC012358.2
973.325	1.52737	0.269892	5.6592	1.52083e-08	1.3843e-07	PNPT1
2986.7	1.60514	0.189106	8.48805	2.10128e-17	6.2081e-16	VRK2
3.44188	-1.8364	0.713596	-2.57344	0.0100693	0.0254932	LINC01185
3088.3	1.24772	0.0967967	12.8901	5.11921e-38	9.8234e-36	UGP2
33.7209	-1.81548	0.406896	-4.46179	8.12782e-06	4.48962e-05	AC012368.1
5.35203	-2.82783	0.957722	-2.95266	0.00315044	0.00922706	LINC00309
40.3005	-2.21775	0.239797	-9.24845	2.27771e-20	9.29972e-19	LINC02245
1.80625	-2.43962	0.906883	-2.69012	0.00714264	0.0188837	LINC02576
236.482	2.10654	0.213811	9.85237	6.69462e-23	3.47336e-21	SPRED2
3.31396	2.42454	0.695279	3.48715	0.000488194	0.00178128	AC012370.1
20.6793	-1.96461	0.301711	-6.51156	7.43763e-11	9.62954e-10	AC017083.1
35.5944	-1.32192	0.458536	-2.88292	0.00394008	0.0112577	CNRIP1
6.79487	-2.81185	0.811114	-3.46665	0.000526983	0.00190776	LINC01890
9.53169	4.70302	0.907461	5.18261	2.18801e-07	1.6189e-06	BMP10
11.7729	-1.41183	0.596602	-2.36645	0.0179598	0.0416985	ANTXR1
4511.35	1.83237	0.264079	6.93874	3.95609e-12	6.19305e-11	MXD1
4.10628	-1.46951	0.511587	-2.87246	0.00407292	0.0115828	AC016700.3
735.142	-1.29331	0.220497	-5.86544	4.47946e-09	4.51598e-08	PCYOX1
305.355	3.41771	0.349502	9.77882	1.38819e-22	7.01413e-21	TGFA
143.18	-1.04045	0.144371	-7.20678	5.72916e-13	1.01138e-11	SMYD5
145.174	-1.29057	0.228774	-5.64123	1.68839e-08	1.52637e-07	FBXO41
5.038	-3.61318	1.01142	-3.57237	0.000353759	0.00134067	EGR4
8.19256	-2.4214	1.00892	-2.39999	0.0163957	0.038619	NAT8B
100.535	-1.57916	0.22277	-7.08873	1.35343e-12	2.27135e-11	AC073046.1
1752.3	-1.14772	0.148795	-7.71349	1.22427e-14	2.63058e-13	TET3
4.03116	1.35843	0.559186	2.4293	0.0151278	0.0361207	AC073263.3
5.0727	-3.44596	0.778296	-4.42757	9.53004e-06	5.16755e-05	AC073263.2
6.41303	-2.06405	0.520758	-3.96355	7.38424e-05	0.000328614	RTKN
11.1051	-2.29925	0.336506	-6.83274	8.33094e-12	1.24449e-10	M1AP
2.25683	-2.10854	0.879555	-2.39729	0.0165171	0.0388491	AC007387.2
97.4014	-1.29839	0.198806	-6.53097	6.53461e-11	8.5122e-10	AC019069.1
2.86172	-3.57184	0.938362	-3.80646	0.000140967	0.00058878	AC022210.2
2.3513	-2.48405	0.891892	-2.78515	0.00535034	0.0146931	SH2D6
898.995	1.05185	0.339334	3.09975	0.00193684	0.00601291	VAMP5
45.4623	1.48656	0.509293	2.91887	0.00351297	0.0101698	ATOH8
45.4446	-1.95427	0.271904	-7.18733	6.60701e-13	1.15865e-11	ST3GAL5-AS1
16.488	2.02261	0.485736	4.16401	3.12702e-05	0.000151487	LINC01943
44.7243	-1.72215	0.255058	-6.752	1.45823e-11	2.10731e-10	EIF2AK3-DT
6.66181	-1.4566	0.410097	-3.55185	0.000382529	0.00143521	AC062029.1
11.2225	-1.82133	0.357459	-5.09522	3.48344e-07	2.48241e-06	AC006453.2
5.49788	-2.05036	0.625512	-3.27789	0.00104584	0.00350074	AC027612.1
2.13691	-3.40306	1.01198	-3.36279	0.000771589	0.00267099	AC027612.5
31.7457	-1.56237	0.396919	-3.93625	8.27658e-05	0.000364437	LINC00342
159.882	-1.24199	0.24215	-5.12899	2.91296e-07	2.10835e-06	ANKRD36C
5672.04	-1.00453	0.229488	-4.37724	1.20189e-05	6.37842e-05	DUSP2
6.74259	-4.18427	0.979967	-4.2698	1.95646e-05	9.86905e-05	AC012307.1
375.321	3.75109	0.750267	4.99967	5.7428e-07	3.928e-06	NEURL3
253.369	-1.58385	0.212274	-7.46138	8.56241e-14	1.68648e-12	ANKRD36
93.2049	-1.54321	0.182857	-8.4394	3.18959e-17	9.23116e-16	ANKRD36B
3.22428	2.75608	1.02076	2.70001	0.00693372	0.0184131	VWA3B
55.4908	-1.13734	0.278358	-4.08589	4.39084e-05	0.000205867	KIAA1211L
23.4904	3.46439	0.566026	6.12054	9.32579e-10	1.03215e-08	RFX8
178.07	-2.27529	0.61081	-3.72503	0.000195289	0.000787373	IL1R2
12.6062	-2.79551	0.390717	-7.15482	8.3781e-13	1.44776e-11	IL1RL2
1.32532	-4.69056	1.15865	-4.04829	5.15938e-05	0.000237812	LINC01114
5.14169	-2.49242	1.04995	-2.37383	0.0176044	0.0410166	FHL2
1146.91	1.479	0.187499	7.88804	3.06961e-15	7.0744e-14	UXS1
6.4626	-1.89854	0.441422	-4.30097	1.70049e-05	8.71634e-05	GCC2-AS1
6.55693	-2.21753	0.921557	-2.40629	0.0161154	0.0380855	EDAR
15.3417	-1.35086	0.445731	-3.03066	0.00244019	0.00735446	SH3RF3
4.92039	1.14918	0.454085	2.53075	0.0113819	0.0283441	NPHP1
2.81378	2.97334	0.92678	3.20824	0.00133548	0.00435045	AC017002.3
24.9642	-2.00448	0.298463	-6.716	1.86776e-11	2.66115e-10	AC079922.2
5099.9	2.8329	0.734912	3.85475	0.000115848	0.000492964	IL1A
4.07166	2.70647	1.13785	2.37859	0.0173791	0.0405716	AC079753.2
43147.7	5.287	0.65158	8.11413	4.89292e-16	1.24649e-14	IL1B
15.5063	1.6448	0.505089	3.25646	0.00112811	0.00374372	AC079753.1
30.8471	5.30552	0.93165	5.69475	1.23553e-08	1.1432e-07	IL36G
16.6885	3.09991	1.14844	2.69922	0.00695013	0.0184435	IL36RN
82.5217	-1.78467	0.344944	-5.17378	2.294e-07	1.68644e-06	PAX8
18.7759	-1.25562	0.320571	-3.91683	8.97207e-05	0.000392219	AL078621.3
597.807	1.4659	0.237568	6.17046	6.80926e-10	7.70051e-09	INSIG2
1130.87	3.99397	0.860185	4.64315	3.4314e-06	2.04519e-05	MARCO
549.011	1.96723	0.240781	8.1702	3.07882e-16	7.9869e-15	STEAP3
37.2286	-7.91044	0.952589	-8.30415	1.00535e-16	2.7453e-15	TMEM37
11.8018	-1.65041	0.425389	-3.87976	0.00010456	0.000449516	TFCP2L1
9.94699	-4.07424	0.702168	-5.80237	6.53825e-09	6.34786e-08	AC012447.1
62.4752	-1.62373	0.322734	-5.03115	4.87535e-07	3.38371e-06	RNU4ATAC
723.131	2.10812	0.290208	7.26416	3.75354e-13	6.82439e-12	GYPC
41.7988	-1.60204	0.235029	-6.81637	9.33724e-12	1.38509e-10	MAP3K2-DT
4.13889	-2.31693	0.701735	-3.30171	0.000960973	0.00324422	AC068282.2
12.8833	-6.28216	0.825992	-7.6056	2.83585e-14	5.85103e-13	PROC
126.609	-1.13799	0.184795	-6.15812	7.36128e-10	8.28953e-09	MZT2A
74.9881	-1.55711	0.444986	-3.49924	0.000466594	0.00170921	DARS-AS1
6.54358	-1.94155	0.51665	-3.75795	0.000171311	0.000701334	AC112255.1
2.35123	-2.34285	0.693204	-3.37974	0.000725532	0.00252695	AC097721.1
17.9733	-1.75445	0.317683	-5.52265	3.33929e-08	2.85618e-07	AC114763.1
23608.1	2.16729	0.202047	10.7266	7.63147e-27	5.65633e-25	KYNU
555.05	-1.07953	0.20453	-5.27809	1.30534e-07	1.00752e-06	ARHGAP15
828.883	1.45121	0.112376	12.9139	3.76006e-38	7.33797e-36	GTDC1
35.6281	1.00518	0.250835	4.00732	6.14104e-05	0.000279009	TEX41
19.0582	3.06603	0.946333	3.23991	0.00119567	0.00394087	AC092484.1
13.6421	6.52799	0.886151	7.36668	1.74932e-13	3.34637e-12	AC079163.2
17.9373	1.9223	0.738875	2.60166	0.0092773	0.0237139	RND3
12691.6	4.4931	0.746427	6.01948	1.74973e-09	1.86288e-08	TNFAIP6
43.9857	3.7615	0.685583	5.48657	4.0982e-08	3.45717e-07	RN7SL124P
46.2904	-1.2544	0.306629	-4.09092	4.2966e-05	0.000201983	NEB
6.0123	-1.65678	0.619552	-2.67416	0.00749176	0.0196705	AC079790.2
840.571	1.86933	0.419126	4.46007	8.19326e-06	4.52224e-05	FMNL2
8.17225	1.47647	0.463785	3.18353	0.00145494	0.00468575	AC012443.2
11.986	2.96036	0.53583	5.52481	3.29835e-08	2.82571e-07	RF00275
4710.43	1.80573	0.177692	10.1622	2.92539e-24	1.76286e-22	GPD2
2.59567	-2.46575	0.788629	-3.12662	0.00176826	0.00554621	UPP2
7.75271	-1.27434	0.428883	-2.9713	0.00296546	0.00872976	AC013731.1
1206.45	-2.46874	0.339444	-7.27289	3.5187e-13	6.44701e-12	CD302
27.4528	-1.70574	0.281525	-6.05894	1.37018e-09	1.48479e-08	AC009961.4
429.449	1.3604	0.199783	6.8094	9.80083e-12	1.45183e-10	LY75
4833.89	1.15382	0.142526	8.09552	5.70221e-16	1.43208e-14	TANK
4.99614	1.38978	0.509969	2.72522	0.00642586	0.0172677	RNA5SP108
2.43388	2.59048	0.845534	3.06372	0.00218603	0.00669469	FAP
5734.67	1.9051	0.318472	5.98201	2.20402e-09	2.31754e-08	IFIH1
2528.97	1.07654	0.158325	6.79955	1.04947e-11	1.5503e-10	GCA
51.687	-1.45571	0.360249	-4.04085	5.32585e-05	0.000244637	COBLL1
4.42749	-5.71261	0.935787	-6.1046	1.03056e-09	1.13351e-08	ABCB11
483.146	-6.90712	0.423912	-16.2938	1.09278e-59	1.10693e-56	DHRS9
1.265	-4.54474	1.14627	-3.96481	7.34556e-05	0.00032703	AC007556.1
29.6215	-1.62411	0.235965	-6.88286	5.86637e-12	8.94548e-11	BBS5
2.47974	-2.6295	0.821859	-3.19945	0.00137689	0.00446481	KLHL41
21.2138	2.82707	0.395329	7.15118	8.60364e-13	1.47832e-11	KLHL23
1066.49	-2.4423	0.381013	-6.41	1.4552e-10	1.8018e-09	CYBRD1
14.6299	-2.08213	0.345351	-6.02904	1.64936e-09	1.76485e-08	METAP1D
5.51374	-4.97154	0.924917	-5.37513	7.65293e-08	6.16407e-07	DLX2
267.317	-1.22349	0.432838	-2.82667	0.00470342	0.0131421	ITGA6
9.12131	-1.74873	0.637905	-2.74137	0.00611839	0.0165291	ITGA6-AS1
3.97402	-1.29595	0.566083	-2.28932	0.0220607	0.0497536	RAPGEF4
2655.65	1.06902	0.111634	9.57611	1.00766e-21	4.70065e-20	MAP3K20
17.359	-3.40548	0.397742	-8.56204	1.10885e-17	3.38899e-16	AC016737.2
2.22601	-2.11508	0.805898	-2.62451	0.00867743	0.0223985	LINC01960
342.963	-2.23684	0.275858	-8.10867	5.11771e-16	1.29909e-14	GPR155
7.75159	-1.12098	0.416608	-2.69072	0.00712975	0.0188567	RNU6-5P
65.6598	-1.71491	0.309607	-5.53899	3.04223e-08	2.62001e-07	AC079305.3
4005.09	1.1739	0.132857	8.83588	9.93149e-19	3.36406e-17	NFE2L2
39.1152	1.1043	0.240864	4.58475	4.54527e-06	2.63884e-05	DNAJC19P5
8.34841	1.21824	0.405676	3.00299	0.00267343	0.00796041	MIR3128
19.1103	-1.01662	0.319616	-3.18075	0.00146893	0.00472059	AC079305.1
25.8933	-3.5607	1.05622	-3.37118	0.000748475	0.00259944	OSBPL6
5.11707	-1.21744	0.504352	-2.41388	0.0157838	0.0374224	PJVK
16.0292	-1.9812	0.331375	-5.97872	2.24898e-09	2.36132e-08	FKBP7
2231.41	-2.01391	0.260424	-7.7332	1.04873e-14	2.27406e-13	ITGA4
2585.3	1.09228	0.213396	5.11855	3.07887e-07	2.21487e-06	DNAJC10
10286.7	2.6728	0.240447	11.116	1.04915e-28	9.22208e-27	ITGAV
298.612	-3.03726	0.327451	-9.27545	1.76877e-20	7.2917e-19	SLC40A1
98.5249	-1.08655	0.191631	-5.66999	1.42807e-08	1.30601e-07	OSGEPL1
3.06231	-1.86781	0.652799	-2.86123	0.00422	0.0119436	OSGEPL1-AS1
1.9033	-2.019	0.826988	-2.44139	0.0146309	0.0351314	C2orf88
3358.08	1.00593	0.115287	8.72544	2.65141e-18	8.66372e-17	NAB1
19.7763	-1.11201	0.295964	-3.75727	0.00017178	0.00070312	AC005540.1
26528.6	1.51816	0.305941	4.96226	6.96778e-07	4.70087e-06	STAT1
49.7967	1.55546	0.356012	4.36913	1.24744e-05	6.59102e-05	AC067945.1
1578.35	1.47114	0.365261	4.02765	5.63374e-05	0.000257169	STAT4
2.49736	4.91614	1.02994	4.77324	1.81283e-06	1.13186e-05	AC092614.1
397.473	5.59378	0.515461	10.852	1.95157e-27	1.52624e-25	MYO1B
1109.48	-2.80339	0.200106	-14.0095	1.36348e-44	4.67804e-42	SLC39A10
7.22088	1.1849	0.406841	2.91244	0.00358615	0.0103605	DNAH7
36.7775	1.96557	0.438114	4.48643	7.24277e-06	4.04721e-05	HECW2
16.1652	1.72564	0.723158	2.38626	0.0170207	0.0398617	HECW2-AS1
123.991	1.07506	0.263971	4.07263	4.64848e-05	0.000216563	PGAP1
1291.15	1.02732	0.166833	6.15776	7.37796e-10	8.30391e-09	COQ10B
665.04	1.36257	0.326966	4.16731	3.0821e-05	0.000149515	PLCL1
3.08347	-2.38396	0.718924	-3.31601	0.00091311	0.00310412	AC097717.1
21.5766	2.11623	0.371266	5.70002	1.19791e-08	1.11129e-07	AOX1
5.00001	-2.75086	0.777552	-3.53784	0.00040341	0.00150286	LINC01792
14761.5	1.14707	0.172072	6.66623	2.62464e-11	3.66588e-10	CFLAR
96.7397	1.5918	0.257474	6.18239	6.31367e-10	7.17822e-09	TMEM237
2.19342	-2.34545	0.903996	-2.59454	0.00947187	0.0241416	AC069148.1
254.109	-2.43104	0.234503	-10.3668	3.51104e-25	2.29806e-23	FAM117B
369.065	-1.46154	0.208101	-7.02321	2.16829e-12	3.51554e-11	RAPH1
87.4874	-1.38845	0.472963	-2.93563	0.00332868	0.00970102	CD28
23.9228	-1.03658	0.252534	-4.1047	4.04832e-05	0.00019139	AC007383.2
11.2749	1.98098	0.491007	4.03452	5.47137e-05	0.000250456	MYOSLID
80.5484	-2.55812	0.332751	-7.6878	1.49683e-14	3.18406e-13	MIR7845
14.2317	-1.03078	0.321422	-3.20693	0.00134162	0.00436641	AC009226.1
39.5772	-2.00156	0.28321	-7.06739	1.57875e-12	2.61145e-11	LINC01857
1787.75	1.81418	0.227568	7.97205	1.56064e-15	3.70513e-14	PLEKHM3
13.4526	2.32154	0.41116	5.64631	1.63926e-08	1.48574e-07	AC083900.1
3.86154	1.5146	0.62675	2.41659	0.0156665	0.0371855	RNU6-360P
5.74746	-1.231	0.444506	-2.76937	0.00561645	0.0153387	IDH1-AS1
5.40233	-3.44391	0.66659	-5.16645	2.38579e-07	1.75002e-06	UNC80
2.12056	-1.81697	0.791671	-2.29511	0.021727	0.0491311	SNHG31
16.3177	2.41247	0.469229	5.14134	2.72792e-07	1.98523e-06	AC093382.1
1864.14	2.44639	0.363089	6.73773	1.60883e-11	2.31549e-10	MREG
44.0132	-1.76586	0.223825	-7.8895	3.03393e-15	6.99976e-14	PECR
2.05274	-3.0798	1.05919	-2.9077	0.00364099	0.010503	AC098820.2
2708.77	-1.6138	0.39252	-4.11137	3.93313e-05	0.000186337	TNS1
75.0775	-2.55388	0.546791	-4.67067	3.00216e-06	1.81066e-05	RUFY4
497.299	-2.91594	0.833673	-3.4977	0.000469293	0.00171762	CXCR2P1
11.253	-1.9429	0.420157	-4.62423	3.75988e-06	2.22724e-05	CXCR2
99.7602	-1.58949	0.29634	-5.36373	8.15229e-08	6.53412e-07	GPBAR1
1224.56	1.05954	0.156378	6.77548	1.23996e-11	1.81406e-10	PNKD
1.32984	3.5624	1.16638	3.05425	0.00225624	0.00687802	MIR6810
4731.1	2.15036	0.285329	7.53642	4.83048e-14	9.74896e-13	SLC11A1
11.0008	-1.14998	0.302312	-3.80396	0.000142403	0.000594309	AC021016.3
12.4527	-1.44917	0.51582	-2.80945	0.00496255	0.0137829	WNT10A
23.738	-1.04332	0.251226	-4.15294	3.28238e-05	0.000158364	ABCB6
527.627	-1.243	0.249722	-4.97751	6.44065e-07	4.3674e-06	TUBA4A
1.15802	-4.28314	1.4153	-3.0263	0.00247564	0.0074423	AC114803.1
53.9885	-3.42049	0.334985	-10.2109	1.77248e-24	1.07419e-22	AC053503.5
54.2982	2.33262	0.267393	8.72358	2.69548e-18	8.79422e-17	CHPF
5.44827	-1.25237	0.476374	-2.62896	0.00856466	0.0221424	OBSL1
42.6483	-1.34589	0.422138	-3.18828	0.0014312	0.00462119	EPHA4
2697.52	1.56153	0.392958	3.97378	7.07421e-05	0.000316431	SGPP2
4.94105	-2.21182	0.61707	-3.58439	0.000337861	0.00128707	SERPINE2
3.15339	-3.7297	0.909577	-4.10048	4.12294e-05	0.000194507	FAM124B
2.62076	2.32931	0.831024	2.80294	0.00506393	0.0140315	TM4SF20
3286.39	1.29171	0.154315	8.3706	5.73252e-17	1.60662e-15	AGFG1
2184.75	2.74154	0.810872	3.38097	0.000722301	0.00251676	CCL20
1469.03	1.7884	0.416236	4.29659	1.73446e-05	8.86485e-05	PID1
8.25126	4.01323	0.778208	5.15701	2.5092e-07	1.8346e-06	DNER
1357.01	1.12277	0.258631	4.34121	1.41698e-05	7.39135e-05	SP110
410.006	1.06334	0.349728	3.04047	0.00236207	0.00714633	SP140
2.6397	-1.97032	0.577619	-3.41111	0.000647001	0.00228964	LINC01907
3643.73	1.00001	0.163255	6.12547	9.04184e-10	1.00318e-08	PSMD1
28.6787	-2.88144	0.588966	-4.89237	9.96296e-07	6.55528e-06	B3GNT7
6.3207	-2.52026	0.71618	-3.51904	0.000433116	0.00159952	LINC00471
2.94319	-2.02779	0.865614	-2.34261	0.0191496	0.0440997	NMUR1
2.31363	-2.54069	0.83308	-3.04975	0.00229032	0.00696691	SAG
2587.44	-2.58563	0.28154	-9.18388	4.1582e-20	1.6653e-18	ARL4C
72.8257	-3.13718	0.284786	-11.0159	3.20219e-28	2.67125e-26	SH3BP4
4.91852	-1.77344	0.621864	-2.85181	0.00434715	0.0122708	AGAP1
33.1042	3.0898	0.430685	7.17416	7.27538e-13	1.27062e-11	ACKR3
12.0532	-1.15683	0.408919	-2.829	0.00466936	0.0130676	COL6A3
8.4058	-5.76164	1.00055	-5.75848	8.48732e-09	8.12521e-08	MLPH
10.5882	-6.32171	1.14479	-5.52216	3.3485e-08	2.86177e-07	KLHL30
9.76134	-2.18676	0.697138	-3.13677	0.0017082	0.00538564	LINC02610
88.1481	-2.36843	0.280874	-8.43234	3.38807e-17	9.75251e-16	HES6
5.68122	-2.42368	0.567279	-4.27246	1.9333e-05	9.76846e-05	AC012485.3
4.38441	-1.27731	0.495149	-2.57964	0.00989031	0.0250998	AC016999.1
7.47283	1.52018	0.614813	2.47259	0.0134137	0.0325913	AC023787.3
5.68296	-2.51725	0.704184	-3.5747	0.000350624	0.00132997	GPC1
260.298	-1.04136	0.148067	-7.03305	2.0207e-12	3.29129e-11	ANKMY1
110.646	-1.1152	0.164173	-6.79283	1.09954e-11	1.61976e-10	DUSP28
6.58333	-4.22694	0.895403	-4.72071	2.35023e-06	1.44241e-05	CROCC2
1.77337	-4.82513	1.16017	-4.15898	3.19674e-05	0.000154541	AC104809.2
59.3272	-3.7508	0.343874	-10.9075	1.06147e-27	8.48857e-26	SNED1
4.51995	-4.61757	0.993462	-4.64796	3.35228e-06	2.00252e-05	AC005104.1
264.545	-1.46501	0.232972	-6.28835	3.20854e-10	3.79389e-09	D2HGDH
1.86405	-3.75933	1.25216	-3.00228	0.00267963	0.00797554	GAL3ST2
53.0856	-5.35988	1.22782	-4.36535	1.26921e-05	6.68446e-05	NEU4
17.0631	-5.17803	1.09046	-4.74848	2.04956e-06	1.27117e-05	AC131097.3
8.03749	-1.74163	0.451477	-3.85763	0.00011449	0.00048777	LINC01237
20.4963	-1.74642	0.346858	-5.03497	4.77926e-07	3.32128e-06	ITPR1-DT
30.0224	2.22402	0.227536	9.77438	1.45045e-22	7.29409e-21	BHLHE40-AS1
10.5076	-1.41222	0.387497	-3.64446	0.000267959	0.00104645	AC026202.3
123.587	-2.76881	0.27427	-10.0952	5.80113e-24	3.36244e-22	SRGAP3
8.63976	-1.57192	0.498865	-3.15098	0.00162722	0.00516631	CPNE9
9.32396	-2.12289	0.531687	-3.99275	6.53123e-05	0.000294785	ARPC4-TTLL3
7.78398	-1.52107	0.371912	-4.08986	4.31634e-05	0.000202687	IL17RE
17.7493	-1.22309	0.288051	-4.24608	2.17541e-05	0.000108935	AC022007.1
3741.84	2.19824	0.376064	5.84538	5.05418e-09	5.04281e-08	IRAK2
15.3383	1.82933	0.339552	5.38747	7.14565e-08	5.7994e-07	GHRL
322.591	1.75055	0.332852	5.25924	1.4465e-07	1.10962e-06	HRH1
495.625	-1.59789	0.218283	-7.32025	2.47515e-13	4.63889e-12	NUP210
16.3515	-1.59114	0.41322	-3.8506	0.00011783	0.000500397	HDAC11-AS1
146.78	-1.24783	0.152625	-8.17579	2.93937e-16	7.65314e-15	HDAC11
24.0659	2.90148	0.438556	6.616	3.69054e-11	5.03238e-10	FGD5
4.28693	-3.54356	0.846027	-4.18847	2.8084e-05	0.00013765	COL6A4P1
1456.13	1.81392	0.232361	7.80649	5.88029e-15	1.31947e-13	ANKRD28
3818.53	2.46068	0.256847	9.58035	9.67137e-22	4.54149e-20	RFTN1
1.79169	-2.46368	1.02792	-2.39675	0.0165411	0.0388885	AC104451.2
15.6356	3.34633	0.511793	6.53844	6.21652e-11	8.12771e-10	AC104297.1
897.987	-1.48139	0.173799	-8.5236	1.54672e-17	4.64715e-16	NR1D2
2.43957	5.14019	1.50665	3.41167	0.000645653	0.00228639	RARB
16.4378	1.32409	0.337992	3.9175	8.9471e-05	0.000391369	NEK10
3430.73	1.17769	0.230132	5.11747	3.0966e-07	2.22536e-06	SLC4A7
4.04356	-3.23856	0.847841	-3.81978	0.000133573	0.000560428	AC099535.1
63.8891	1.07881	0.215248	5.01194	5.3884e-07	3.70705e-06	AC098614.3
204.113	-1.77809	0.181358	-9.80432	1.07866e-22	5.50245e-21	GPD1L
1.77014	-3.59949	1.02105	-3.5253	0.000423002	0.00156776	AC097639.1
405.751	-1.28359	0.169507	-7.5725	3.66101e-14	7.46663e-13	CMTM7
16683	1.05649	0.150885	7.00198	2.52368e-12	4.06387e-11	CMTM6
2147.74	-1.38091	0.208889	-6.6107	3.82508e-11	5.2025e-10	CRTAP
8.53614	-1.36367	0.546172	-2.49678	0.0125325	0.0307842	STAC
1738.96	1.05828	0.341884	3.09544	0.0019652	0.00609296	TRANK1
4.44902	2.01463	0.774592	2.60089	0.00929817	0.0237501	AC011816.1
63.8736	-2.57725	0.414829	-6.21279	5.20526e-10	5.99169e-09	ITGA9
6.52496	-2.81456	0.558602	-5.03858	4.68997e-07	3.26349e-06	ITGA9-AS1
24.8975	-1.71147	0.287528	-5.95238	2.64279e-09	2.73964e-08	CTDSPL
263.258	2.07064	0.235813	8.78083	1.62275e-18	5.39363e-17	VILL
125.75	-1.26049	0.163875	-7.69176	1.45126e-14	3.0964e-13	PLCD1
19.4808	-1.99353	0.366132	-5.44484	5.18533e-08	4.31374e-07	DLEC1
49.3223	-1.90393	0.310983	-6.1223	9.22361e-10	1.02137e-08	XYLB
2789.51	1.8748	0.238676	7.855	3.99773e-15	9.11466e-14	CSRNP1
16.4733	-2.03396	0.432396	-4.70394	2.55188e-06	1.55942e-05	AC092053.4
17.5682	-1.68119	0.339842	-4.94696	7.53812e-07	5.05998e-06	VIPR1
907.841	1.06692	0.190976	5.58668	2.31453e-08	2.04124e-07	HIGD1A
4.57858	-2.44183	0.672075	-3.63326	0.000279858	0.00108812	ACKR2
9.60379	-2.35682	0.40243	-5.85646	4.72844e-09	4.74674e-08	GASK1A
1183.14	-1.05313	0.116337	-9.05239	1.39869e-19	5.21981e-18	ABHD5
3.88222	1.37381	0.593241	2.31577	0.0205711	0.0469313	MPRIPP1
98.6153	1.0624	0.336851	3.15392	0.00161091	0.0051214	CDCP1
34.0671	1.16596	0.230884	5.05	4.41812e-07	3.09152e-06	TMEM158
1490.4	-1.40863	0.182076	-7.7365	1.02194e-14	2.22276e-13	LIMD1
31.4547	-1.52125	0.498626	-3.05089	0.00228168	0.00694361	XCR1
20.308	-1.43328	0.368424	-3.8903	0.00010012	0.00043226	CCR3
6811.25	1.03007	0.15087	6.82751	8.64018e-12	1.28707e-10	CCR5
3.4226	-3.23613	0.844509	-3.83197	0.000127121	0.000536426	CAMP
220.966	-1.38064	0.181508	-7.60647	2.81677e-14	5.81732e-13	ZNF589
31.2727	2.24554	0.247459	9.07439	1.14312e-19	4.31142e-18	PLXNB1
5.22879	-4.67867	0.896578	-5.21837	1.80509e-07	1.3597e-06	UCN2
625.002	-1.75886	0.172	-10.226	1.51716e-24	9.2473e-23	DALRD3
24.1467	-2.82885	0.390124	-7.25116	4.13229e-13	7.46197e-12	MIR425
43.3077	-4.04826	0.405499	-9.98341	1.80158e-23	9.80134e-22	MIR191
14.5329	-1.60307	0.385079	-4.16295	3.14164e-05	0.000152092	AC135506.1
192.386	-3.43881	0.268956	-12.7858	1.96818e-37	3.60924e-35	KLHDC8B
3.40881	-3.31525	0.905132	-3.66273	0.000249542	0.000980623	SEMA3F
9.25783	1.29677	0.407276	3.18401	0.00145248	0.0046793	SEMA3B
19.0583	-1.36305	0.359221	-3.79446	0.000147964	0.000614624	HYAL3
31.6587	-1.37859	0.245016	-5.62652	1.83885e-08	1.65256e-07	NAA80
7.71095	-1.15785	0.402172	-2.87898	0.00398964	0.0113779	ZMYND10-AS1
7.99546	-1.0039	0.370857	-2.70697	0.0067901	0.0181025	ZMYND10
1110.32	1.08297	0.104834	10.3303	5.13738e-25	3.29164e-23	TMEM115
14.3515	-4.00063	0.669829	-5.97262	2.33474e-09	2.44653e-08	CACNA2D2
46.1848	-1.36497	0.241481	-5.6525	1.58128e-08	1.437e-07	C3orf18
12.5772	-1.06987	0.459021	-2.33077	0.0197654	0.0453609	DOCK3
267.015	-1.01369	0.135785	-7.46543	8.30272e-14	1.63836e-12	ABHD14B
22.603	-2.16125	0.275788	-7.83664	4.62748e-15	1.04942e-13	ABHD14A
230.2	-1.24887	0.184601	-6.76528	1.33055e-11	1.93594e-10	DUSP7
2567.84	1.13753	0.246671	4.61151	3.99762e-06	2.34975e-05	ALAS1
9.45054	-1.42505	0.373056	-3.81993	0.000133489	0.000560184	SEMA3G
22811.2	-1.44635	0.368955	-3.92013	8.85015e-05	0.000387447	STAB1
45.3101	1.92701	0.37909	5.08326	3.71005e-07	2.6298e-06	ITIH1
7.11097	3.72678	0.554594	6.71984	1.81929e-11	2.59905e-10	ITIH3
71.7667	-2.87989	0.443647	-6.49141	8.50367e-11	1.09233e-09	CACNA2D3
748.886	3.04312	0.472346	6.44257	1.17467e-10	1.47855e-09	WNT5A
4.3001	3.50775	0.895011	3.91923	8.88336e-05	0.000388741	WNT5A-AS1
17.4161	-2.35522	0.409618	-5.7498	8.93502e-09	8.50787e-08	SPATA12
86.54	1.30168	0.509939	2.55262	0.0106916	0.0268515	HESX1
4.2297	-2.55762	0.710461	-3.59994	0.000318291	0.00122116	DENND6A-DT
1614.4	-1.2554	0.299712	-4.1887	2.80559e-05	0.000137544	FLNB
1035.3	1.20172	0.177904	6.75488	1.42953e-11	2.07428e-10	PXK
27.249	-4.54686	0.562496	-8.08336	6.30083e-16	1.57151e-14	FAM3D
39.1924	-1.52946	0.266659	-5.73564	9.7145e-09	9.20066e-08	FHIT
15.4352	-3.0837	0.523037	-5.89576	3.72958e-09	3.80142e-08	PTPRG-AS1
2.98687	-2.37871	0.838531	-2.83676	0.00455743	0.012793	SCAANT1
228.143	1.56283	0.229699	6.80383	1.01876e-11	1.50703e-10	LRIG1
1.91223	-2.82027	1.14243	-2.46867	0.0135618	0.0329097	AC020655.1
6.03404	-3.5091	0.764094	-4.5925	4.37968e-06	2.55036e-05	TAFA4
713.013	-2.06989	0.292113	-7.0859	1.3814e-12	2.31379e-11	FRMD4B
10.049	-1.66695	0.443257	-3.76069	0.000169446	0.000695169	AC099328.1
175.125	1.90686	0.263468	7.23753	4.56932e-13	8.20934e-12	LINC00877
25.5009	5.5571	0.556456	9.98661	1.74454e-23	9.51532e-22	GXYLT2
25.2867	-1.83319	0.38606	-4.74846	2.0497e-06	1.27117e-05	LINC02018
118.138	3.05423	0.475937	6.4173	1.38714e-10	1.72556e-09	ROBO1
4.48154	-2.4664	0.816424	-3.02098	0.00251962	0.00755349	AC107204.1
66.9209	2.40497	0.280908	8.56141	1.11493e-17	3.39957e-16	PROS1
460.627	1.05864	0.116131	9.11588	7.80352e-20	3.00174e-18	ARL13B
5.13349	1.3621	0.444823	3.0621	0.00219787	0.00672513	AC021660.4
8.56957	-2.15343	0.387512	-5.55707	2.74341e-08	2.38487e-07	WWP1P1
25.0848	-1.3658	0.423908	-3.22192	0.00127334	0.00417228	ST3GAL6-AS1
662.569	-1.4684	0.266019	-5.51991	3.39166e-08	2.89632e-07	ST3GAL6
23.1562	-1.25248	0.324908	-3.85488	0.000115787	0.000492803	PDLIM1P4
197.241	6.34886	0.552944	11.4819	1.62613e-30	1.66303e-28	AC107029.1
194.378	1.93322	0.423711	4.56258	5.05279e-06	2.90231e-05	FILIP1L
20.2313	-1.62198	0.348728	-4.65114	3.30109e-06	1.9736e-05	LNP1
89.1344	-3.37288	1.03831	-3.24844	0.00116039	0.00384003	TMEM45A
5742.25	1.15528	0.216041	5.34752	8.91694e-08	7.08569e-07	ALCAM
81.2156	1.05336	0.286564	3.67583	0.000237076	0.000935985	AC012020.1
5562.51	1.21061	0.162704	7.44059	1.00234e-13	1.96333e-12	CD47
48.544	1.0423	0.378546	2.75343	0.00589751	0.0160146	LINC01215
279.236	1.46625	0.207978	7.05003	1.78875e-12	2.93367e-11	IFT57
4.03119	-1.52853	0.650988	-2.34802	0.0188735	0.0435632	AC069499.1
159.78	-1.21696	0.223595	-5.44271	5.24773e-08	4.35883e-07	CIP2A
23.0326	2.54721	0.561772	4.53424	5.78122e-06	3.28643e-05	ZBED2
46.4693	1.37864	0.409549	3.36623	0.000762027	0.00264133	GCSAM
19.3749	1.87647	0.50332	3.72818	0.000192865	0.000779372	CD200
70.5387	-2.72175	0.414408	-6.56782	5.10572e-11	6.80933e-10	CD200R1
59.9878	-1.61482	0.436961	-3.69557	0.000219395	0.000873965	SIDT1
9.59036	-1.36625	0.44159	-3.09394	0.00197519	0.00611857	GRAMD1C
25.9604	-1.62012	0.39685	-4.08245	4.45629e-05	0.000208614	ARHGAP31-AS1
495.286	1.1384	0.22647	5.02672	4.98952e-07	3.45724e-06	POGLUT1
1497.21	4.40002	0.454361	9.68398	3.5271e-22	1.72479e-20	CD80
990.613	1.727	0.170113	10.152	3.24487e-24	1.9389e-22	ADPRH
7.91403	3.00254	0.855445	3.50992	0.000448238	0.00164936	PLA1A
627.49	1.03828	0.147888	7.02072	2.20734e-12	3.57069e-11	COX17
2.29404	-2.71267	0.851087	-3.18731	0.00143604	0.00463403	AC063952.1
8.49806	2.79529	0.665364	4.20114	2.65575e-05	0.00013068	FSTL1
47.3343	-1.11391	0.18222	-6.113	9.77725e-10	1.07707e-08	POLQ
12.3814	1.20421	0.4483	2.68617	0.00722766	0.0190753	ILDR1
4295.79	-1.21635	0.272387	-4.4655	7.98805e-06	4.42159e-05	CD86
2169.48	1.81141	0.289547	6.25599	3.95e-10	4.61166e-09	CSTA
5099.59	2.02623	0.329118	6.15656	7.43434e-10	8.36294e-09	PARP9
5358.14	1.69241	0.264155	6.40686	1.4855e-10	1.83719e-09	DTX3L
15479.3	1.34612	0.225637	5.96587	2.43336e-09	2.5436e-08	PARP14
154.093	-1.63264	0.233425	-6.9943	2.6658e-12	4.27977e-11	LINC02035
51.8999	2.1074	0.567639	3.71258	0.000205161	0.000824207	MYLK
909.985	-2.0025	0.344904	-5.80596	6.3998e-09	6.23336e-08	ITGB5
3.91646	-2.12711	0.559785	-3.79987	0.000144772	0.000603252	AC022336.3
89.8355	-1.48204	0.292232	-5.07147	3.94763e-07	2.78428e-06	SLC12A8
11.7964	-1.86026	0.343422	-5.41684	6.06621e-08	4.99383e-07	LINC02614
5.21601	-1.46197	0.54154	-2.69965	0.00694134	0.0184248	AC079848.1
96.2066	-3.95771	0.536247	-7.38037	1.57848e-13	3.04419e-12	CHST13
33.9608	-3.59851	0.404799	-8.88962	6.1316e-19	2.12776e-17	TXNRD3
31.3191	-1.18345	0.236505	-5.0039	5.61831e-07	3.85276e-06	CHCHD6
1.61333	-3.13036	1.09435	-2.86048	0.00423005	0.011964	AC011199.1
407.855	-1.35239	0.103152	-13.1107	2.86027e-39	6.33788e-37	MCM2
19.1359	-1.79866	0.371611	-4.84016	1.29735e-06	8.3124e-06	PODXL2
98.0345	-1.02429	0.194034	-5.27891	1.29951e-07	1.00375e-06	EEFSEC
1.71278	2.68991	1.10479	2.43477	0.0149014	0.035664	GATA2-AS1
2.77106	-2.25213	0.798295	-2.82118	0.00478476	0.0133326	AC137695.3
25.6522	-1.96312	0.312226	-6.28751	3.22603e-10	3.80821e-09	TMCC1-AS1
6.69929	-2.11697	0.740048	-2.86058	0.00422863	0.0119616	AC097105.1
3.68341	-1.53077	0.660227	-2.31855	0.0204192	0.0466248	TF
41.3658	1.84746	0.785921	2.35069	0.0187386	0.0432939	AMOTL2
24.9223	-2.31542	0.388196	-5.96457	2.45282e-09	2.56143e-08	EPHB1
53.9864	-1.00421	0.234661	-4.27942	1.87383e-05	9.50862e-05	PPP2R3A
12.9573	-1.64416	0.341928	-4.80849	1.52077e-06	9.62506e-06	AC117382.2
76.1718	-2.60029	0.275452	-9.44006	3.72564e-21	1.63743e-19	DZIP1L
1.83477	-3.07784	1.1375	-2.7058	0.00681405	0.0181571	KRT8P36
86.9181	-1.06191	0.171759	-6.18257	6.30646e-10	7.17385e-09	AC046134.2
50.4259	-2.65927	0.353137	-7.53042	5.05778e-14	1.01884e-12	RBP1
69.6079	-1.03354	0.256761	-4.02529	5.69041e-05	0.000259645	NMNAT3
86.1362	1.25705	0.236854	5.30729	1.1127e-07	8.7127e-07	PXYLP1
543.745	1.48661	0.302509	4.91429	8.91047e-07	5.91215e-06	GK5
11.476	-1.20225	0.460932	-2.60831	0.00909903	0.0233198	PLS1
13.7256	-1.5771	0.422576	-3.73211	0.000189886	0.000769235	TRPC1
32.825	2.0854	0.578699	3.60361	0.000313832	0.00120611	PCOLCE2
2719.54	2.43144	0.327087	7.43364	1.05653e-13	2.06378e-12	CHST2
5.49926	1.48163	0.508134	2.91583	0.00354742	0.0102584	AC018450.1
1810.76	1.32041	0.260028	5.07793	3.81568e-07	2.69658e-06	SLC9A9
8.00593	1.13265	0.426564	2.65529	0.00792407	0.0206696	AC131210.1
2.88481	1.7189	0.740199	2.32221	0.0202216	0.0462482	GAPDHP47
11.3175	1.02005	0.331008	3.08164	0.00205861	0.00634282	ST13P15
1487.55	-1.00583	0.167306	-6.01194	1.83311e-09	1.94677e-08	DIPK2A
7.17219	1.71534	0.588219	2.91616	0.00354371	0.0102505	PLSCR2
63.7953	1.40043	0.332278	4.21464	2.50182e-05	0.000123793	AC069528.2
6907.11	2.03301	0.218611	9.29965	1.40915e-20	5.88909e-19	PLSCR1
2.49285	-3.28495	0.976924	-3.36254	0.000772278	0.00267207	CPB1
292.712	-1.19688	0.175181	-6.83227	8.35831e-12	1.2477e-10	HLTF
5.75066	3.20943	1.3292	2.41455	0.0157547	0.0373615	TM4SF1
2.91566	-2.33534	0.827788	-2.82119	0.00478465	0.0133326	ANKUB1
52.4308	4.15605	0.289399	14.361	9.09582e-47	3.58308e-44	PFN2
9.36203	1.3014	0.481649	2.70197	0.00689309	0.018331	AC011317.1
1494.96	-1.72733	0.442422	-3.90425	9.45166e-05	0.000411325	P2RY14
251.044	1.33636	0.409164	3.26608	0.00109047	0.00363069	P2RY13
60.9786	-4.77772	0.561607	-8.50724	1.78129e-17	5.30694e-16	IGSF10
410.52	-2.45894	0.40507	-6.07041	1.27585e-09	1.38681e-08	SUCNR1
3.71696	-2.32072	0.565854	-4.10127	4.10894e-05	0.000194019	AC108718.1
68.3296	-1.56495	0.244968	-6.38838	1.67651e-10	2.05549e-09	P2RY1
6.5347	-1.77117	0.424439	-4.17296	3.00666e-05	0.000146228	AC117394.2
4035.91	-1.37737	0.176282	-7.81342	5.5658e-15	1.25154e-13	RAP2B
88.6302	2.30298	0.562478	4.09434	4.23369e-05	0.000199246	MME
10.921	-1.78287	0.498549	-3.57611	0.000348743	0.00132402	AC104472.4
25.9491	-5.85704	1.11553	-5.25046	1.5172e-07	1.15885e-06	KCNAB1
26.5177	-1.09965	0.314649	-3.49485	0.000474323	0.00173483	TIPARP-AS1
17.0084	-4.49363	0.67994	-6.60887	3.87278e-11	5.26064e-10	LINC02029
26.1931	-1.55385	0.511171	-3.03979	0.00236741	0.00715945	LINC00881
6.02117	-2.40334	0.525192	-4.57612	4.7369e-06	2.73962e-05	SHOX2
395.71	1.08093	0.238845	4.52566	6.02084e-06	3.41261e-05	LXN
17.8165	-2.47842	0.405005	-6.11949	9.38732e-10	1.03734e-08	AC080013.5
1.79458	-4.16312	0.997608	-4.1731	3.00488e-05	0.000146228	IQCJ-SCHIP1
66.0163	-2.77249	0.262742	-10.5521	4.96629e-26	3.44114e-24	AC069224.1
374.25	-1.23213	0.185117	-6.65598	2.81412e-11	3.91255e-10	PPM1L
8.03883	3.38073	1.09703	3.08172	0.00205806	0.00634282	LRRC31
481.114	-1.10321	0.293644	-3.75697	0.000171981	0.000703533	GPR160
2328.12	1.96221	0.284901	6.88732	5.68515e-12	8.68782e-11	TNIK
4.15467	2.22183	0.603944	3.67887	0.000234271	0.000926629	MIR569
24.6209	1.69884	0.263983	6.43542	1.23135e-10	1.54169e-09	AC092919.2
2671.91	2.05495	0.238998	8.59817	8.09953e-18	2.5412e-16	PLD1
8129.27	2.50008	0.163194	15.3197	5.64454e-53	3.15975e-50	FNDC3B
18.7401	1.33984	0.40314	3.3235	0.000888943	0.00302893	RN7SL141P
7051.36	1.51284	0.462238	3.27286	0.00106465	0.00355473	TNFSF10
1.67518	-3.55069	1.00896	-3.51916	0.000432911	0.00159904	AC108667.2
12.5305	-1.02289	0.3496	-2.92588	0.00343487	0.00996816	NAALADL2
13.8863	6.16149	0.96416	6.39053	1.65315e-10	2.02919e-09	LINC02015
29.3976	1.25721	0.287566	4.37191	1.23162e-05	6.51395e-05	KCNMB3
132.446	2.23896	0.213449	10.4894	9.66391e-26	6.5888e-24	USP13
4.35102	-1.74375	0.647404	-2.69345	0.00707159	0.0187261	RNU6-4P
3.04226	-1.4594	0.58956	-2.4754	0.0133087	0.0323842	AC069431.1
1593.66	5.79713	0.592923	9.77721	1.41039e-22	7.10944e-21	LAMP3
987.726	-2.29609	0.190135	-12.0761	1.41282e-33	1.89016e-31	B3GNT5
2.27788	-1.90359	0.811904	-2.3446	0.0190474	0.0438978	RPSAP31
675.8	-2.01581	0.243313	-8.28483	1.18276e-16	3.20914e-15	ABCC5
6.25625	-1.07087	0.391367	-2.73623	0.00621475	0.0167597	AC131235.2
3.48812	-4.82441	1.02929	-4.68712	2.77082e-06	1.6821e-05	CHRD
50.2616	-3.33011	0.505838	-6.58336	4.59922e-11	6.18032e-10	EPHB3
3.06332	-1.96959	0.586256	-3.35961	0.000780536	0.00269757	AC107294.2
257.394	1.14951	0.239759	4.79444	1.63133e-06	1.02637e-05	MAP3K13
459.198	1.06489	0.414564	2.56869	0.0102083	0.025799	ETV5
19.1505	-1.22948	0.316404	-3.88579	0.000102	0.000439307	AC112907.3
733.901	-1.04774	0.268803	-3.8978	9.70722e-05	0.000421069	ST6GAL1
46.7588	-1.01021	0.2566	-3.93689	8.2546e-05	0.000363619	RPL39L
582.57	2.19816	0.393522	5.58588	2.32521e-08	2.0482e-07	RTP4
4.11416	2.79635	1.06052	2.63678	0.00836973	0.0216938	AC068299.1
1769.88	1.58001	0.189471	8.33909	7.48616e-17	2.07081e-15	BCL6
16.7566	1.21145	0.396258	3.05723	0.00223395	0.00681982	TPRG1-AS1
458.16	1.00078	0.179979	5.56052	2.68973e-08	2.34491e-07	IL1RAP
35572.8	1.94306	0.184012	10.5594	4.5962e-26	3.20558e-24	ATP13A3
233.256	1.71122	0.176257	9.70869	2.76865e-22	1.36647e-20	LINC00884
6.53123	2.00705	0.518294	3.87242	0.000107759	0.000461589	AC108676.1
90.6428	-1.70864	0.190747	-8.95763	3.31732e-19	1.18998e-17	FAM43A
11.0213	1.02838	0.352088	2.9208	0.0034913	0.010114	AC069213.1
4.65603	-1.2908	0.506552	-2.54821	0.0108277	0.0271483	AC233280.1
7.23522	-1.50307	0.437722	-3.43385	0.000595075	0.00212497	TM4SF19-AS1
112.511	-1.87559	0.5598	-3.35046	0.000806765	0.0027776	TM4SF19
194.947	1.86816	0.324675	5.75393	8.71922e-09	8.31728e-08	CEP19
11.611	-2.01017	0.34999	-5.7435	9.27416e-09	8.80714e-08	PIGZ
156.683	-1.05008	0.41809	-2.51161	0.0120183	0.0297287	MELTF
2.78287	-3.58138	1.02877	-3.48123	0.000499111	0.00181706	DLG1-AS1
12.9814	-1.98278	0.391303	-5.06713	4.03851e-07	2.84273e-06	AC079140.6
11.3222	-1.79603	0.394743	-4.54988	5.36772e-06	3.06858e-05	AC079140.4
28.3109	-1.10532	0.322603	-3.42625	0.000611977	0.00217911	SPON2
6.16936	-1.37007	0.414817	-3.30283	0.000957133	0.00323382	AC147067.1
2.51013	-2.32171	0.797553	-2.91104	0.00360228	0.0103986	FGFR3
3.55899	-2.48592	0.709907	-3.50176	0.000462204	0.00169547	NAT8L
175.078	-1.467	0.241723	-6.06896	1.28743e-09	1.39797e-08	ZFYVE28
5.28087	1.38141	0.566657	2.43782	0.014776	0.0354119	CFAP99
2893.85	1.42306	0.174666	8.14732	3.72065e-16	9.59342e-15	TNIP2
1.43249	-3.05021	1.09608	-2.78285	0.00538844	0.0147823	HTT-AS
938.883	-1.8766	0.171101	-10.9678	5.45857e-28	4.50057e-26	RGS12
1.71948	-3.50095	1.0505	-3.33266	0.000860207	0.00294233	MSX1
4.24698	-2.49644	0.905885	-2.7558	0.00585488	0.0159163	CYTL1
28.0866	-1.06173	0.29017	-3.65899	0.000253209	0.000994142	AC097382.3
3.61049	1.78538	0.681097	2.62133	0.00875878	0.0225759	SORCS2
11.1162	-2.06617	0.424062	-4.87233	1.10288e-06	7.17226e-06	ABLIM2
23.35	2.17166	0.561881	3.86499	0.000111094	0.000474442	HTRA3
13.9706	-4.04361	0.769004	-5.25824	1.45442e-07	1.1153e-06	AC097493.4
492.493	-3.59358	0.144965	-24.7893	1.17031e-135	2.48949e-131	SLC2A9
12.5556	2.95397	0.538409	5.48648	4.10024e-08	3.45717e-07	LINC00504
31.3307	-1.03449	0.290874	-3.55649	0.000375846	0.00141354	CPEB2-DT
3.6044	-4.09927	0.946832	-4.32946	1.49477e-05	7.74776e-05	CC2D2A
2415.15	2.39287	0.247715	9.65976	4.46899e-22	2.14592e-20	CD38
23.431	-3.63991	0.685402	-5.31063	1.09248e-07	8.56903e-07	FGFBP2
49.4616	-1.4831	0.291326	-5.09087	3.5643e-07	2.53324e-06	QDPR
21169.8	1.85713	0.29012	6.40127	1.54091e-10	1.89909e-09	LAP3
24.8392	-2.18262	0.638352	-3.41914	0.000628187	0.00223122	SLIT2
292.645	-1.35899	0.200351	-6.78306	1.1766e-11	1.72493e-10	CCDC149
354.613	-1.282	0.250052	-5.12693	2.94506e-07	2.12868e-06	SEL1L3
5.96194	-2.29769	0.613541	-3.74496	0.000180424	0.000735104	STIM2-AS1
2714.72	1.32414	0.19309	6.85763	7.00144e-12	1.05777e-10	ARAP2
8.13666	-1.37049	0.455021	-3.01192	0.00259602	0.00775853	DTHD1
2.77468	4.56397	1.49331	3.05628	0.00224102	0.00683748	NWD2
14.5946	-1.14584	0.307471	-3.72664	0.000194046	0.000783254	AC021106.1
5410.99	1.43652	0.178003	8.0702	7.01814e-16	1.7299e-14	TLR1
19.4661	1.09077	0.245041	4.45136	8.53263e-06	4.69008e-05	AC079921.2
297.176	2.37546	0.436745	5.43901	5.35761e-08	4.44288e-07	RHOH
10.2683	-2.29066	0.54679	-4.18929	2.79827e-05	0.000137217	UCHL1
6.44935	1.21729	0.476107	2.55675	0.0105654	0.0265722	LIMCH1
4.96031	-2.29647	0.648189	-3.54291	0.000395736	0.00147998	AC096734.2
77.6468	-2.30135	0.619088	-3.71732	0.000201345	0.000809948	CORIN
112.019	-1.8313	0.434781	-4.212	2.5312e-05	0.000125014	AC107068.1
1170.25	-1.97444	0.4791	-4.12114	3.7701e-05	0.000179574	NFXL1
22.0235	-2.48822	0.498283	-4.99358	5.92688e-07	4.04221e-06	NIPAL1
18.9431	-6.25564	0.938606	-6.66483	2.64979e-11	3.69858e-10	CNGA1
7.28777	-3.01726	0.684794	-4.40608	1.05258e-05	5.67421e-05	SPATA18
5.21499	-1.68873	0.525937	-3.2109	0.00132318	0.00431698	MIR4449
4.67816	-2.70934	0.587883	-4.60864	4.05321e-06	2.37913e-05	AC104066.1
11.8105	-7.1282	0.91236	-7.81293	5.5874e-15	1.25507e-13	RASL11B
4.78936	1.70771	0.679553	2.513	0.0119711	0.0296345	LNX1
58.0555	6.03814	0.695005	8.68791	3.69181e-18	1.18808e-16	PDGFRA
8.15771	-1.59439	0.661689	-2.40958	0.0159711	0.0378031	KIT
465.863	-1.18938	0.257325	-4.62211	3.79857e-06	2.24828e-05	SRD5A3
3739.84	1.2348	0.0866949	14.2431	4.94824e-46	1.81481e-43	TMEM165
95.3174	1.50681	0.31078	4.84846	1.24422e-06	8.00336e-06	AC110611.2
1703.93	1.86237	0.221915	8.39227	4.76825e-17	1.3506e-15	CEP135
122.039	4.45772	0.524119	8.50517	1.8133e-17	5.39476e-16	KIAA1211
2.63488	-4.73213	0.966483	-4.89623	9.76918e-07	6.43773e-06	THEGL
23.6514	-1.00755	0.355246	-2.83621	0.00456529	0.0128134	HOPX
13.3908	4.70886	0.628846	7.48809	6.98833e-14	1.38671e-12	MT2P1
22.2803	-1.15347	0.495901	-2.32601	0.0200181	0.0458221	SULT1B1
1457.22	1.11859	0.200703	5.57338	2.4984e-08	2.19249e-07	RUFY3
180839	3.91549	0.582703	6.71953	1.82312e-11	2.60278e-10	CXCL8
172.576	7.04392	0.899314	7.83254	4.78107e-15	1.0831e-13	CXCL6
5187.09	5.76051	0.400077	14.3985	5.2885e-47	2.12259e-44	CXCL1
119.508	4.53773	0.544023	8.34107	7.36239e-17	2.04723e-15	PPBP
9117.55	8.31867	0.480098	17.327	2.9422e-67	4.47046e-64	CXCL5
9.79828	5.16746	0.670174	7.71063	1.25196e-14	2.68464e-13	AC097709.1
6182.69	1.78515	0.440699	4.05073	5.10591e-05	0.000235501	CXCL3
10104.5	2.21224	0.524419	4.21847	2.45969e-05	0.000121822	EREG
87.0517	-3.26306	0.411422	-7.93118	2.17066e-15	5.06853e-14	AREG
24410.2	1.82091	0.620991	2.93227	0.00336498	0.00979204	CXCL10
3621.52	1.80553	0.77334	2.33471	0.0195583	0.0449486	CXCL11
7.05014	-1.1845	0.453682	-2.61087	0.00903125	0.0231657	FAM47E
67.2306	4.0419	0.952723	4.24247	2.21073e-05	0.000110547	SHROOM3
864.1	1.40563	0.222031	6.33077	2.4394e-10	2.93004e-09	SEPT11
9.82845	1.55375	0.577922	2.68852	0.00717705	0.0189605	TXNP6
11.7029	6.70892	0.898971	7.46289	8.46462e-14	1.66876e-12	AC092674.1
54.7886	6.43025	0.51706	12.4362	1.66289e-35	2.63977e-33	CXCL13
3.64483	-1.41315	0.563674	-2.50703	0.0121752	0.0300209	LINC01088
11.3559	5.51617	1.0316	5.34721	8.93215e-08	7.09502e-07	KPNA2P1
33.8882	-1.39546	0.272443	-5.12203	3.0227e-07	2.17741e-06	AC124016.1
9.27963	3.13674	0.569872	5.50428	3.70677e-08	3.14521e-07	TMEM150C
435.636	2.09269	0.450008	4.65033	3.31399e-06	1.9802e-05	PLAC8
2.68131	-1.49558	0.606872	-2.46441	0.013724	0.0332464	AC114781.2
332.455	-2.53164	0.339758	-7.45128	9.24359e-14	1.8156e-12	GPAT3
4.5426	1.60006	0.52851	3.02749	0.00246597	0.00741963	RN7SL552P
4.34773	-2.11791	0.648192	-3.26742	0.00108534	0.00361587	MAPK10
24.8396	-1.13661	0.246494	-4.61112	4.00509e-06	2.35219e-05	TECRP1
23.2161	-3.22442	0.450858	-7.15173	8.56921e-13	1.4736e-11	ABCG2
1453.51	1.47721	0.247645	5.96503	2.44595e-09	2.55551e-08	PPM1K
8.57898	-1.02539	0.417847	-2.45399	0.014128	0.0340814	PPM1K-DT
1089.61	2.56245	0.35698	7.17813	7.06739e-13	1.23531e-11	HERC6
3450.38	2.40565	0.407167	5.90825	3.45756e-09	3.54113e-08	HERC5
4.70874	-2.36645	0.648493	-3.64915	0.000263106	0.00102966	RNU6-33P
430.494	-2.76297	0.250708	-11.0207	3.03832e-28	2.54454e-26	FAM13A
194.139	-3.3185	0.373114	-8.89405	5.89228e-19	2.05477e-17	CCSER1
5.42145	-1.95556	0.562852	-3.47437	0.000512055	0.00186005	MTTP
3079.87	1.08436	0.155519	6.97256	3.11233e-12	4.93583e-11	DAPP1
29.5332	-2.66063	0.321909	-8.26516	1.39507e-16	3.74224e-15	AC097460.1
2.50451	-2.88126	0.933696	-3.08587	0.00202959	0.00626519	DDIT4L
36394	4.93149	0.618836	7.96898	1.59984e-15	3.78973e-14	SLC39A8
1.75223	4.65819	1.05422	4.41859	9.93454e-06	5.37729e-05	RN7SL728P
7.20005	2.11675	0.543228	3.89662	9.7543e-05	0.000422852	AC098487.1
15759.4	1.30308	0.211852	6.15089	7.70507e-10	8.64008e-09	NFKB1
61.8546	1.8252	0.459739	3.97008	7.1848e-05	0.000320611	SLC9B2
15.8046	-1.07879	0.346082	-3.11717	0.00182598	0.0057079	AC004069.1
3759.07	1.04812	0.157723	6.64533	3.0253e-11	4.17884e-10	PAPSS1
2.95079	-3.57466	0.975215	-3.66551	0.000246846	0.000970951	AC096564.1
116.767	-1.21098	0.216114	-5.60341	2.10172e-08	1.87297e-07	CYP2U1
115.829	-1.92916	0.190236	-10.1409	3.6389e-24	2.1622e-22	HADH
6.81387	-1.58874	0.513989	-3.09099	0.00199489	0.00617437	RPL34-AS1
18.7752	-1.34192	0.344509	-3.89516	9.81344e-05	0.000424983	AC109347.1
8.70321	1.8491	0.602638	3.06834	0.00215249	0.00659957	AC109347.2
1171.15	1.6704	0.182095	9.17327	4.5888e-20	1.82114e-18	TIFA
760.967	-1.59675	0.288798	-5.52896	3.22134e-08	2.76308e-07	CAMK2D
25.6264	1.3546	0.548349	2.47032	0.0134994	0.0327806	NT5C3AP1
703.164	-1.68171	0.189492	-8.87481	7.005e-19	2.40728e-17	SNHG8
231.585	5.89471	0.503629	11.7045	1.20935e-31	1.37569e-29	SYNPO2
7.33987	3.26122	0.671101	4.85951	1.17679e-06	7.60642e-06	AC110373.1
6854.65	5.30903	0.640131	8.29366	1.09814e-16	2.98335e-15	TNIP3
5.60194	3.22396	0.947353	3.40312	0.0006662	0.00234898	FGF2
2.98777	-3.42498	0.98872	-3.46405	0.0005321	0.00192464	FAT4
33.0976	-1.23682	0.222519	-5.55828	2.7244e-08	2.37028e-07	INTU
10.4272	-1.04272	0.417567	-2.49714	0.0125199	0.0307676	HSPA4L
36.814	2.00734	0.479715	4.18444	2.85866e-05	0.00013976	AC078850.1
1.48246	-4.35695	1.05834	-4.11678	3.84207e-05	0.000182674	AC131956.2
4.07568	2.87382	0.765023	3.75652	0.000172293	0.000704675	SLC7A11-AS1
31116.1	2.41551	0.285954	8.4472	2.98367e-17	8.65874e-16	SLC7A11
15.1251	3.16571	0.59151	5.35192	8.70276e-08	6.93352e-07	AC093903.1
13.9988	3.59857	0.671073	5.36241	8.21182e-08	6.57688e-07	LINC00498
20.9937	2.57853	0.390607	6.60134	4.0745e-11	5.51353e-10	LINC00499
1056.97	1.1992	0.354249	3.38518	0.000711314	0.00248458	NOCT
3.235	-2.63382	0.799176	-3.29567	0.000981863	0.00330687	AC112236.2
306.541	-2.00948	0.258003	-7.78861	6.7753e-15	1.50915e-13	MGST2
314.205	-1.55577	0.235656	-6.60186	4.06029e-11	5.49781e-10	MAML3
21.7502	1.87779	0.662515	2.83433	0.00459212	0.0128802	CLGN
7846.53	2.17707	0.203099	10.7193	8.26403e-27	6.1039e-25	TBC1D9
88.2441	1.43819	0.279893	5.13834	2.77171e-07	2.01434e-06	TNRC18P1
9.54846	1.4917	0.428531	3.48096	0.000499623	0.00181861	AC097504.2
603.143	1.14149	0.247185	4.61794	3.87577e-06	2.28634e-05	IL15
2.676	2.94525	0.823041	3.5785	0.000345578	0.00131364	LINC01095
12.0851	1.1112	0.319852	3.47409	0.00051258	0.00186163	AC097372.2
2.31326	-2.98174	1.06885	-2.78968	0.00527601	0.014517	RN7SL254P
63.257	-1.85057	0.318649	-5.80755	6.33946e-09	6.18308e-08	NR3C2
2.49462	-2.4369	0.760138	-3.20586	0.00134658	0.00437854	AC002460.2
5.12854	-1.58955	0.514497	-3.08952	0.00200481	0.00620039	DCLK2
7.36971	-1.77122	0.558542	-3.17116	0.00151833	0.0048561	FAM160A1
149.487	-1.18988	0.267355	-4.45057	8.56418e-06	4.70378e-05	TMEM154
36.0304	3.55958	0.337351	10.5516	4.99576e-26	3.45032e-24	AC106865.2
427.099	3.46875	0.595618	5.82378	5.75302e-09	5.67354e-08	AC106865.1
8.00845	2.62564	0.591312	4.44036	8.98075e-06	4.90219e-05	WDR45P1
12961.3	2.08899	0.170654	12.2411	1.87581e-34	2.73303e-32	TLR2
13.8823	2.50891	0.314058	7.98866	1.36412e-15	3.26407e-14	AC020703.1
59.1685	1.6847	0.473348	3.55911	0.000372114	0.0014005	GUCY1B1
9.04868	-2.1149	0.91651	-2.30755	0.0210241	0.0477956	TDO2
653.586	-1.1868	0.149203	-7.95429	1.80168e-15	4.23483e-14	PDGFC
331.994	-1.19154	0.159193	-7.48485	7.16279e-14	1.41869e-12	TMEM144
9062.79	1.42382	0.297316	4.78889	1.67705e-06	1.05296e-05	RAPGEF2
60.8867	2.18232	0.234484	9.30689	1.31634e-20	5.53385e-19	GK3P
4.73322	2.63477	0.605103	4.35426	1.33518e-05	6.99899e-05	AC068989.1
3704.76	1.52525	0.302388	5.04402	4.55847e-07	3.18344e-06	DDX60
3285.3	1.82262	0.328477	5.5487	2.87802e-08	2.49272e-07	DDX60L
3.8177	-4.76628	0.952745	-5.00268	5.65388e-07	3.87341e-06	AC021151.1
174.111	-1.94435	0.214404	-9.06864	1.20516e-19	4.53736e-18	SH3RF1
36.4505	-1.39794	0.220193	-6.34873	2.17107e-10	2.61808e-09	AC105285.1
7.25757	-1.3734	0.409281	-3.35565	0.0007918	0.00273118	AC097534.1
57.6779	-1.84407	0.431248	-4.27613	1.90166e-05	9.63375e-05	AC097534.2
284.473	-1.29083	0.239204	-5.39637	6.80043e-08	5.53189e-07	SAP30
1.42756	-3.83281	1.05607	-3.62933	0.000284156	0.00110293	SCRG1
43.7874	-1.89002	0.310361	-6.08974	1.13098e-09	1.23629e-08	WDR17
1.31654	-3.18432	1.26531	-2.51664	0.0118481	0.0293505	SPATA4
30.8498	-1.21698	0.269378	-4.51775	6.25005e-06	3.52936e-05	AC107214.1
1.75389	1.80478	0.762059	2.36829	0.0178706	0.0415239	RNU6-479P
1.07598	-4.53934	1.5063	-3.01357	0.00258192	0.00772034	AC107222.1
20.3287	-1.0356	0.414368	-2.49923	0.0124465	0.0306118	LINC02363
25.7571	1.36254	0.332441	4.09858	4.15693e-05	0.000195936	LINC02362
86.7364	1.22807	0.253631	4.84197	1.28561e-06	8.2521e-06	AC099343.2
17.0873	1.49321	0.367367	4.06462	4.81108e-05	0.000223452	LINC02427
2314.66	1.008	0.239957	4.20075	2.6603e-05	0.000130844	CASP3
84.7733	-1.61109	0.239618	-6.72356	1.77339e-11	2.5386e-10	CENPU
39326.3	2.16474	0.353493	6.12385	9.13425e-10	1.01253e-08	ACSL1
87.1766	1.3952	0.453268	3.07809	0.00208329	0.00641141	SLED1
1101.59	5.71675	0.514733	11.1062	1.16992e-28	1.01578e-26	MIR3945HG
94.0627	6.07943	0.631576	9.62579	6.22244e-22	2.96116e-20	LINC01093
252.789	2.16061	0.184706	11.6976	1.31108e-31	1.48348e-29	SNX25
12.1204	-1.56216	0.649287	-2.40596	0.0161298	0.0381068	C4orf47
1067.98	-2.0212	0.220085	-9.18371	4.16482e-20	1.6653e-18	SLC12A7
10.7465	-1.90884	0.365576	-5.22145	1.77527e-07	1.33913e-06	AC026748.1
7.26666	1.17532	0.481531	2.4408	0.0146548	0.0351769	AC026412.2
10.8887	-1.3115	0.378312	-3.46672	0.000526847	0.00190759	AC091978.1
5.32557	-2.91659	0.593057	-4.9179	8.74782e-07	5.81511e-06	LINC02236
1.3781	-3.84664	1.11155	-3.4606	0.000538977	0.00194575	AC091889.1
11.4427	-5.36419	1.13659	-4.71953	2.3639e-06	1.45038e-05	SEMA5A
2.75189	-3.63046	0.845957	-4.29154	1.7744e-05	9.05155e-05	CMBL
412.356	2.04017	0.457201	4.46231	8.10804e-06	4.48218e-05	ANKRD33B
9.20504	-1.54376	0.410575	-3.76	0.000169917	0.000696668	AC010627.1
331.128	-3.62139	0.290453	-12.4681	1.11478e-35	1.78298e-33	ANKH
126.318	-1.75656	0.335937	-5.22885	1.70564e-07	1.29121e-06	RETREG1
251.95	2.65091	0.295152	8.9815	2.67095e-19	9.64627e-18	MYO10
4731.9	1.72179	0.267464	6.43745	1.21497e-10	1.52567e-09	BASP1
30.3212	-3.57837	0.392078	-9.12667	7.06394e-20	2.72218e-18	BASP1-AS1
4.2934	-1.60108	0.481291	-3.32664	0.000879006	0.00300035	C1QTNF3
17424.4	4.41019	0.374074	11.7896	4.41584e-32	5.33715e-30	IL7R
1.61848	3.25912	1.30545	2.49656	0.0125406	0.0308006	CAPSL
4228.1	2.3913	0.368069	6.49686	8.20115e-11	1.05602e-09	SLC1A3
155.422	2.32909	0.509971	4.5671	4.94513e-06	2.84613e-05	AC008957.3
6.40582	3.24447	1.10723	2.93027	0.00338669	0.00984579	LIFR
3.96499	4.62873	1.17886	3.92644	8.62109e-05	0.000378588	OSMR
4.08508	-2.90358	0.785368	-3.69709	0.000218082	0.000870203	AC114977.2
2173.11	1.01255	0.0824666	12.2783	1.18408e-34	1.78636e-32	PRKAA1
2.83033	-2.03334	0.730928	-2.78187	0.0054047	0.0148156	RF00191
4260.65	-10.2923	0.881394	-11.6773	1.66545e-31	1.85484e-29	SELENOP
10.9168	3.14992	0.414237	7.60415	2.86773e-14	5.91109e-13	NIM1K
19.696	-2.51555	0.515136	-4.88328	1.04337e-06	6.8291e-06	CCL28
3.46026	-2.00491	0.697487	-2.87447	0.00404703	0.0115168	AC114956.1
245.896	2.15804	0.34962	6.17252	6.72083e-10	7.60859e-09	ITGA1
3.06556	-2.31478	0.867887	-2.66715	0.00764974	0.0200277	RN7SL801P
5.61791	-1.66731	0.6165	-2.70447	0.00684128	0.0182149	AC016601.1
12.4958	-3.23688	0.642828	-5.03537	4.76935e-07	3.31656e-06	LINC01033
60.4479	-1.1385	0.472974	-2.4071	0.0160796	0.0380207	AC016583.2
22.9766	3.13118	0.443414	7.06152	1.64687e-12	2.71779e-11	AC112198.2
6.4608	-3.11616	0.702096	-4.43837	9.06442e-06	4.94026e-05	CDC20B
357.455	2.63496	0.363685	7.24516	4.31917e-13	7.77963e-12	IL31RA
7944.55	1.06234	0.159093	6.67745	2.43142e-11	3.42478e-10	IL6ST
17.0403	-1.2495	0.316327	-3.95005	7.81364e-05	0.000345986	AC016596.1
206.161	-1.40682	0.202152	-6.9592	3.42203e-12	5.3921e-11	SETD9
6.34951	-1.39717	0.491127	-2.84483	0.0044435	0.0125068	AC008937.3
1084.78	-4.4149	0.248797	-17.745	1.88507e-70	3.64539e-67	PLK2
8.9635	-1.73831	0.416165	-4.17697	2.95419e-05	0.000144	RAB3C
6.65647	3.59866	0.981807	3.66534	0.00024701	0.000971419	KRT8P31
852.817	5.50729	0.429997	12.8078	1.48366e-37	2.74438e-35	ELOVL7
20.02	-1.32005	0.415951	-3.17357	0.00150578	0.00482029	ADAMTS6
1261.75	-1.72939	0.26225	-6.59441	4.26946e-11	5.77e-10	NLN
504.04	-4.04091	0.249843	-16.1738	7.71815e-59	7.46275e-56	CD180
1.54423	-3.27182	1.16247	-2.81453	0.0048848	0.0135829	AC010420.1
1.63161	-2.62133	0.933649	-2.80762	0.00499089	0.0138544	AC112206.2
3.07076	-3.76906	1.02627	-3.67258	0.000240118	0.000947114	AC010280.2
3.61292	-1.76547	0.756975	-2.33227	0.0196864	0.045204	AC131392.2
156.357	3.14438	0.460924	6.82191	8.98354e-12	1.33541e-10	ZNF366
427.703	-1.52329	0.433583	-3.51326	0.000442648	0.00163048	ENC1
176.473	1.30005	0.465861	2.79064	0.00526045	0.0144817	GCNT4
6.48725	-1.83231	0.497512	-3.68294	0.000230563	0.000913849	AC008897.2
2.68349	-1.81158	0.782312	-2.31568	0.0205758	0.046932	SV2C
529.5	1.53137	0.168347	9.09651	9.32825e-20	3.55027e-18	AC113404.3
6691.61	-1.9372	0.19	-10.1958	2.07023e-24	1.25108e-22	IQGAP2
4.57398	-2.34639	0.680545	-3.44781	0.000565148	0.00202969	AC112173.1
25.1839	-1.04456	0.341938	-3.05483	0.00225189	0.0068677	F2R
8.27354	-2.65209	0.470018	-5.64252	1.67575e-08	1.51687e-07	S100Z
6.98495	-6.46207	0.964846	-6.69752	2.11988e-11	3.00591e-10	CRHBP
28.6148	-5.07707	0.543587	-9.33994	9.63902e-21	4.10904e-19	ZBED3
33.3509	-4.02383	0.500215	-8.04421	8.68055e-16	2.12245e-14	ZBED3-AS1
2119.45	1.50796	0.155918	9.67148	3.98556e-22	1.92684e-20	ARSB
144.058	-1.01096	0.207739	-4.8665	1.13592e-06	7.36238e-06	HOMER1
8.16701	-2.58561	0.480012	-5.38656	7.18187e-08	5.82435e-07	AC012636.1
1552.73	-1.75001	0.14243	-12.2867	1.06712e-34	1.63308e-32	SERINC5
12.0847	-1.02449	0.393226	-2.60535	0.00917805	0.0234827	AC008771.1
6.35708	-1.58928	0.462277	-3.43793	0.000586173	0.00209635	AC010623.1
25081.3	2.11348	0.412814	5.11969	3.06042e-07	2.20235e-06	VCAN
807.72	-1.61128	0.238549	-6.75451	1.4332e-11	2.07819e-10	MEF2C
25.6178	-1.75294	0.37312	-4.69807	2.62634e-06	1.6017e-05	AC093510.1
6.49652	-1.30316	0.47005	-2.77238	0.00556483	0.0152134	AC117528.1
3870.07	1.13034	0.11013	10.2637	1.02647e-24	6.3845e-23	MCTP1
8.77173	1.96939	0.726162	2.71205	0.0066869	0.0178608	SPATA9
620.418	1.25262	0.233659	5.36089	8.28119e-08	6.62994e-07	RHOBTB3
5.0624	-1.45023	0.580947	-2.49632	0.0125491	0.0308143	AC104123.1
53.1308	2.03451	0.356867	5.70102	1.1909e-08	1.10575e-07	AC116347.1
5.90099	-1.70807	0.608894	-2.8052	0.00502856	0.0139462	AC021086.1
69.3626	4.25319	0.568115	7.48649	7.07412e-14	1.40243e-12	EFNA5
9.8665	-1.17662	0.319997	-3.67696	0.000236027	0.00093288	LINC01023
12.5574	-1.07362	0.402388	-2.66812	0.00762769	0.0199872	TMEM232
225.903	-1.80101	0.355142	-5.07126	3.952e-07	2.78644e-06	NREP
340.582	-1.40228	0.256159	-5.47426	4.39339e-08	3.68809e-07	CCDC112
26.0097	1.67985	0.333256	5.04073	4.63755e-07	3.23019e-06	AC010226.1
1.43952	3.4765	1.22787	2.83132	0.00463564	0.0129841	SEMA6A
347.699	-1.48268	0.112981	-13.1233	2.42148e-39	5.42208e-37	DTWD2
6.45359	-1.52725	0.494141	-3.09071	0.00199681	0.00617925	AC008629.1
17183.3	1.50033	0.175025	8.57206	1.01649e-17	3.12469e-16	TNFAIP8
10204.6	-1.44039	0.195311	-7.37486	1.64521e-13	3.17001e-12	HSD17B4
25.1368	4.24096	0.463912	9.14172	6.14651e-20	2.37725e-18	PRR16
168.121	-1.69329	0.234885	-7.20902	5.63557e-13	1.00067e-11	SNX24
1.82028	-3.79745	1.15225	-3.29569	0.000981804	0.00330687	AC026422.1
132.711	2.17226	0.53174	4.08519	4.40417e-05	0.000206356	GRAMD2B
23.0701	-1.69341	0.49799	-3.40048	0.00067267	0.00236814	ALDH7A1
25.8576	-2.29576	0.44779	-5.12687	2.94605e-07	2.12868e-06	LMNB1-DT
2973.05	1.48778	0.313674	4.74308	2.10496e-06	1.30127e-05	LMNB1
156.426	1.69776	0.297672	5.70345	1.17405e-08	1.09297e-07	MARCH3
238.717	-1.26	0.305814	-4.12013	3.78655e-05	0.000180236	FBN2
51.1583	-4.03835	0.407267	-9.91574	3.55603e-23	1.88169e-21	AC005593.1
4.79963	-1.85923	0.605654	-3.06979	0.00214212	0.00656968	MEIKIN
222.723	1.4848	0.185172	8.01849	1.07051e-15	2.58184e-14	SLC22A4
11.1155	-1.38458	0.528008	-2.62228	0.00873442	0.022532	MIR3936HG
78.1505	-2.4217	0.323581	-7.48406	7.20598e-14	1.42591e-12	SLC22A5
11437.9	1.16292	0.221974	5.23898	1.61467e-07	1.22669e-06	IRF1
38.4307	-1.43156	0.499781	-2.86438	0.0041783	0.0118492	SHROOM1
9.29606	-2.15878	0.437566	-4.93361	8.07248e-07	5.40333e-06	GDF9
12.9829	-1.91676	0.40375	-4.74738	2.06064e-06	1.27758e-05	AC010240.3
13.2764	-1.1209	0.397792	-2.8178	0.00483534	0.0134595	AC113410.3
1788.42	1.36259	0.143206	9.51488	1.81924e-21	8.25136e-20	C5orf15
28.7278	-2.44313	0.63835	-3.82725	0.000129582	0.000545186	AC022092.1
5.13489	-3.27182	0.749049	-4.36796	1.2541e-05	6.61638e-05	CXCL14
4.26653	-2.65041	0.754326	-3.51362	0.000442048	0.00162883	SPOCK1
3.58179	-2.53142	0.648532	-3.9033	9.48886e-05	0.000412691	AC113382.1
7.20459	-1.81578	0.454924	-3.99139	6.56872e-05	0.000296352	CDC25C
493.387	-3.66434	0.499988	-7.32886	2.32116e-13	4.36469e-12	EGR1
2.63163	-2.47576	0.77486	-3.1951	0.00139782	0.00452578	AC034243.1
16.5197	1.77584	0.285458	6.22104	4.9388e-10	5.70348e-09	PROB1
7.13606	-1.28201	0.456814	-2.80641	0.00500965	0.0138974	AC011379.2
5.33287	1.16519	0.402533	2.89466	0.00379575	0.0109024	AC116353.4
19937.6	1.32745	0.195152	6.80211	1.03095e-11	1.524e-10	CD14
6.19775	1.1229	0.401833	2.79445	0.00519884	0.0143381	PCDHGB6
11.9344	1.04735	0.356632	2.93678	0.00331639	0.00967049	PCDHGA10
14.976	1.73979	0.321587	5.41	6.3026e-08	5.16842e-07	PCDHGA11
155.03	1.12014	0.252267	4.44027	8.98451e-06	4.90299e-05	ARAP3
1500.2	-1.44896	0.139196	-10.4095	2.24346e-25	1.48669e-23	GNPDA1
3.29911	5.94818	1.07845	5.51551	3.47772e-08	2.96624e-07	SPRY4
7654.77	1.56664	0.114619	13.6683	1.57025e-42	4.63921e-40	NR3C1
1.85758	3.32098	1.00277	3.31181	0.000926937	0.00314328	AC008696.2
627.73	-1.14063	0.366259	-3.11426	0.00184407	0.00575935	JAKMIP2
449.942	-3.5286	0.330567	-10.6744	1.3415e-26	9.70628e-25	ADRB2
376.091	-2.33835	0.276687	-8.45126	2.88176e-17	8.38587e-16	PPARGC1B
2.24895	-3.77392	1.00199	-3.76642	0.000165604	0.000680456	MIR378A
23.4538	1.7512	0.309467	5.65877	1.52458e-08	1.38712e-07	PDGFRB
10.0391	2.40881	0.953042	2.5275	0.0114879	0.0285679	CAMK2A
71602	-1.90943	0.155414	-12.2861	1.07584e-34	1.63467e-32	CD74
1692.26	1.18659	0.163536	7.25586	3.99109e-13	7.2254e-12	NDST1
1764.5	1.41611	0.18208	7.7774	7.40281e-15	1.63523e-13	SMIM3
6.62075	2.99792	0.61148	4.90273	9.45137e-07	6.24183e-06	ZNF300P1
99.2405	-3.83932	0.330995	-11.5993	4.15273e-31	4.48411e-29	GPX3
15530.2	2.64903	0.228542	11.591	4.5785e-31	4.91888e-29	TNIP1
3.23917	2.67136	0.709508	3.76508	0.000166494	0.000683585	FAT2
16.3682	-1.38002	0.447366	-3.08476	0.00203718	0.00628476	AC011337.1
1.84116	-5.16394	1.03303	-4.99883	5.76788e-07	3.94389e-06	AC011374.1
1305.79	1.10645	0.195036	5.67304	1.40281e-08	1.28568e-07	ATOX1
52.301	-5.67169	0.444881	-12.7488	3.16654e-37	5.6604e-35	FAXDC2
1743.61	5.86751	0.515623	11.3795	5.29298e-30	5.18859e-28	ADAM19
152.291	-1.10154	0.188095	-5.85626	4.73394e-09	4.75002e-08	LSM11
92.7927	1.47495	0.500225	2.94858	0.00319239	0.00934093	EBF1
8.12955	-2.56024	0.700534	-3.6547	0.000257484	0.00100851	AC008691.1
9.15719	-3.38337	0.650382	-5.20213	1.97021e-07	1.47261e-06	LINC01366
48.1859	2.03378	0.554644	3.66682	0.000245585	0.000966886	AC034199.1
1750.15	4.65672	0.309798	15.0315	4.56771e-51	2.15921e-48	SH3PXD2B
4.18114	1.5296	0.641523	2.38432	0.0171106	0.0400415	AC022217.3
2412.52	1.02756	0.14326	7.17267	7.35509e-13	1.28349e-11	ERGIC1
2.1617	-2.74324	0.969848	-2.82852	0.00467636	0.0130791	AC008429.1
96.2292	3.88256	0.385556	10.07	7.4964e-24	4.25236e-22	AC008429.2
3.56864	-3.0834	0.855383	-3.6047	0.000312508	0.00120189	LINC01485
524.179	2.15463	0.242786	8.8746	7.01865e-19	2.40807e-17	HRH2
52.0343	-1.02607	0.318135	-3.22525	0.00125861	0.00412975	ARL10
6.66739	-1.07728	0.396249	-2.7187	0.00655387	0.0175651	CDHR2
2463.51	1.08996	0.102392	10.6449	1.84105e-26	1.30543e-24	PRELID1
1.48587	-4.01285	1.13569	-3.53342	0.000410222	0.00152516	FAM153CP
3.96607	-2.35628	0.663907	-3.54911	0.000386539	0.00144813	HMGB3P22
32.2573	-1.80617	0.325795	-5.54389	2.95825e-08	2.557e-07	LTC4S
4.05065	-3.74054	0.91333	-4.0955	4.21264e-05	0.000198299	AC122713.2
1.77347	-3.46267	1.04106	-3.3261	0.000880691	0.00300563	RASGEF1C
97.3791	3.83766	0.429996	8.92488	4.46168e-19	1.57918e-17	GFPT2
752.64	-1.2751	0.252294	-5.05404	4.32555e-07	3.02974e-06	LINC00847
28.2086	-1.46453	0.289223	-5.06368	4.11243e-07	2.89093e-06	TRIM7
349.07	3.18462	0.534769	5.95514	2.59847e-09	2.70291e-08	SERPINB9P1
3.84472	3.45244	0.918431	3.75906	0.000170553	0.000698768	MIR4645
6763.27	3.10481	0.307671	10.0913	6.03438e-24	3.48813e-22	SERPINB9
2.00259	-3.55232	1.06167	-3.34596	0.000819981	0.00281787	AL031963.1
60.5992	2.57776	0.428614	6.01418	1.80796e-09	1.92294e-08	SLC22A23
8.83375	-1.23697	0.434709	-2.84551	0.00443399	0.0124877	AL033523.1
50.927	-1.06902	0.226818	-4.71314	2.43929e-06	1.49448e-05	AL391422.4
1.75877	-3.87261	1.04902	-3.69163	0.000222824	0.000886298	AL138831.2
5.25025	-1.72719	0.618041	-2.79462	0.00519606	0.0143341	AL138831.1
304.444	-1.10534	0.163818	-6.7474	1.50519e-11	2.17074e-10	ECI2
6.16534	-1.72875	0.461754	-3.74388	0.0001812	0.000737418	AL136309.2
2.85202	2.86059	0.755173	3.788	0.000151868	0.000628386	AL159166.1
2.97504	5.0579	1.09677	4.61164	3.99508e-06	2.34891e-05	AL034376.1
4.43864	-1.73846	0.677829	-2.56475	0.010325	0.0260477	AL022725.1
905.411	-3.59045	0.821956	-4.36818	1.25287e-05	6.61155e-05	F13A1
19.6279	-2.43504	0.362224	-6.72245	1.78692e-11	2.55625e-10	LY86-AS1
1410.57	-2.10598	0.286293	-7.35601	1.89492e-13	3.61513e-12	LY86
79.0832	-3.55928	0.281848	-12.6284	1.47318e-36	2.44824e-34	AL031123.1
3.24436	-5.60624	1.08839	-5.15094	2.59189e-07	1.89077e-06	AL136361.1
21.4877	-4.81681	0.504624	-9.54534	1.35658e-21	6.24613e-20	BTF3P7
103.71	2.4195	0.65622	3.68702	0.000226895	0.000900804	BMP6
5.02209	-1.11671	0.472147	-2.36518	0.0180211	0.0418317	AL024498.1
23.9118	1.4263	0.222684	6.40502	1.50347e-10	1.85593e-09	MAK
1975.73	-1.2298	0.237499	-5.17812	2.24129e-07	1.65143e-06	TMEM170B
181.564	3.08203	0.361777	8.51914	1.60742e-17	4.80916e-16	ADTRP
2477.11	1.09768	0.257838	4.25724	2.06967e-05	0.000103859	HIVEP1
68.9534	3.18537	0.609124	5.22944	1.70028e-07	1.28805e-06	EDN1
451.602	-2.00188	0.406862	-4.92031	8.64085e-07	5.753e-06	PHACTR1
9474.61	1.75044	0.380636	4.59872	4.25104e-06	2.48156e-05	CD83
13.7527	-2.37082	0.400453	-5.92034	3.21272e-09	3.2999e-08	AL136162.1
23.279	1.29322	0.358189	3.61044	0.000305677	0.00117818	AL021978.1
556.313	-1.12403	0.172636	-6.51098	7.46621e-11	9.66066e-10	MYLIP
15.6918	1.93273	0.449021	4.30433	1.67491e-05	8.60181e-05	AL137003.2
9.48302	-2.49812	0.491447	-5.0832	3.71137e-07	2.62985e-06	AL138824.1
13269.1	2.02137	0.233664	8.65077	5.11533e-18	1.63138e-16	RNF144B
248.059	-2.64246	0.224902	-11.7494	7.11547e-32	8.45588e-30	MBOAT1
1.56043	-3.19136	1.10909	-2.87746	0.00400894	0.0114253	AL132775.1
44.9093	-1.56401	0.422971	-3.69768	0.000217579	0.000868844	ALDH5A1
38.0781	-2.193	0.316922	-6.9197	4.52602e-12	7.03269e-11	AL133264.2
122.495	-1.51665	0.318304	-4.7648	1.89037e-06	1.17751e-05	CARMIL1
8.1724	-3.78914	0.671608	-5.64189	1.68192e-08	1.52181e-07	HIST1H1A
418.353	-1.59471	0.404812	-3.9394	8.1687e-05	0.000360208	HIST1H3A
29.9272	-1.02294	0.280842	-3.64242	0.000270088	0.0010536	HIST1H2APS5
104.675	-1.70746	0.285772	-5.97491	2.30219e-09	2.4148e-08	HIST1H3C
2.35012	2.75916	0.811499	3.40008	0.000673662	0.00237097	HIST1H1T
2.39993	-1.83535	0.70515	-2.60278	0.00924705	0.0236479	AL031777.1
2.05494	-4.00969	1.14378	-3.50564	0.000455518	0.00167354	AL031777.2
987.825	1.38168	0.104912	13.1698	1.30859e-39	3.05893e-37	BTN2A1
9.12543	-1.27064	0.352466	-3.60502	0.000312134	0.00120089	GUSBP2
704.365	-1.11309	0.325497	-3.41967	0.000626964	0.00222762	HIST1H2AG
472.474	-1.38882	0.320559	-4.33248	1.47438e-05	7.6514e-05	HIST1H2AH
32.8934	-2.38315	0.325054	-7.33155	2.27501e-13	4.29025e-12	MIR3143
3.47592	-2.1626	0.542549	-3.986	6.71963e-05	0.000302199	AL009179.2
162.032	-1.32687	0.297009	-4.46743	7.9165e-06	4.38427e-05	HIST1H2BL
291.816	-1.1057	0.324705	-3.40525	0.000661043	0.00233273	HIST1H2AI
356.659	-2.08139	0.266143	-7.82058	5.25792e-15	1.18607e-13	HIST1H3I
88.5213	-1.50558	0.340814	-4.41759	9.98097e-06	5.39967e-05	HIST1H3J
10.8381	-1.46611	0.309522	-4.7367	2.17229e-06	1.34056e-05	ZNF165
17.8017	-1.68293	0.31517	-5.33975	9.30724e-08	7.36272e-07	ZSCAN31
2.66982	2.69325	0.998191	2.69813	0.00697296	0.0184953	LINC01556
126.216	-1.00935	0.281482	-3.58585	0.000335982	0.00128129	GABBR1
7114.66	1.12426	0.208702	5.38694	7.16664e-08	5.81422e-07	HLA-F
25.2759	-1.44229	0.35299	-4.08593	4.39014e-05	0.000205867	ATAT1
5476.18	1.17205	0.123452	9.49396	2.2243e-21	9.98213e-20	PPP1R18
18718.6	1.86298	0.328836	5.66539	1.46692e-08	1.33866e-07	IER3
38.5781	1.24602	0.283916	4.38867	1.14047e-05	6.09088e-05	HCG20
117.231	1.18737	0.305087	3.8919	9.94631e-05	0.000429862	LINC00243
271.13	1.21233	0.257733	4.70381	2.55347e-06	1.55995e-05	DDR1
333.308	1.00227	0.175262	5.71872	1.07326e-08	1.00575e-07	MICA
8.48696	-1.34878	0.400613	-3.36679	0.000760484	0.00263727	ATP6V1G2
4352.89	-1.01561	0.26734	-3.79895	0.000145313	0.000605384	TNF
15.4703	-2.25619	0.363716	-6.20318	5.53336e-10	6.33848e-09	APOM
664.556	1.07311	0.106973	10.0316	1.10721e-23	6.19806e-22	GPANK1
726.272	-1.0482	0.208671	-5.02324	5.08076e-07	3.51358e-06	DDAH2
1946.35	-1.70497	0.227301	-7.50093	6.33643e-14	1.26536e-12	HSPA1B
762.088	1.84651	0.262185	7.04277	1.88451e-12	3.07419e-11	C2
779.948	6.81984	0.477794	14.2736	3.19582e-46	1.19266e-43	CFB
13.1569	-1.97906	0.472144	-4.19165	2.76936e-05	0.000135925	TNXB
123193	-1.9129	0.148512	-12.8804	5.80139e-38	1.10185e-35	HLA-DRA
11.8266	-4.04125	0.813659	-4.96676	6.80806e-07	4.60627e-06	HLA-DRB9
1246.37	-2.02966	0.467366	-4.34277	1.40697e-05	7.34682e-05	HLA-DRB6
50689.2	-1.80089	0.133707	-13.4689	2.38321e-41	6.58384e-39	HLA-DRB1
13492.4	-1.80578	0.395432	-4.56659	4.95714e-06	2.85227e-05	HLA-DQA1
21664.2	-2.07496	0.826296	-2.51116	0.0120334	0.0297508	HLA-DQB1
1166.79	2.04313	0.354266	5.76722	8.05893e-09	7.74298e-08	TAP2
10964.3	1.62817	0.264865	6.14718	7.88732e-10	8.81656e-09	TAP1
8142.11	-3.46407	0.228167	-15.1822	4.63868e-52	2.40668e-49	HLA-DMB
1.69423	-2.4316	1.04103	-2.33575	0.0195041	0.0448434	AL645941.2
5993.32	-2.65945	0.167813	-15.8478	1.45668e-56	1.0685e-53	HLA-DMA
4.1693	-2.57252	0.661307	-3.89006	0.00010022	0.000432604	AL645941.3
1250.7	-2.27913	0.315244	-7.22973	4.83964e-13	8.6439e-12	HLA-DOA
31354.3	-2.45395	0.176584	-13.8968	6.62523e-44	2.10346e-41	HLA-DPA1
23508.4	-2.77562	0.24332	-11.4073	3.8442e-30	3.83915e-28	HLA-DPB1
20.3197	-2.39416	0.415542	-5.76155	8.33474e-09	7.98993e-08	RPL32P1
43.0918	-3.59028	0.831942	-4.31554	1.5921e-05	8.2122e-05	HLA-DPB2
61.6636	4.10625	0.86499	4.74717	2.06286e-06	1.27821e-05	HLA-DPA3
78.1384	-1.43648	0.157134	-9.14176	6.14419e-20	2.37725e-18	HSD17B8
439.056	-1.08195	0.107375	-10.0765	7.02135e-24	4.00424e-22	CUTA
38.4069	-1.51208	0.191224	-7.90737	2.62889e-15	6.0917e-14	AL451165.2
2.24978	1.84154	0.625399	2.94459	0.0032338	0.00944875	ARMC12
4.01167	-1.53957	0.57173	-2.69282	0.00708501	0.0187593	Z84485.1
76.4543	2.62204	0.347262	7.5506	4.3326e-14	8.78581e-13	PNPLA1
455.709	3.56746	0.661478	5.39316	6.92279e-08	5.62496e-07	ETV7
149.152	1.91007	0.328212	5.81962	5.89832e-09	5.80875e-08	LAP3P2
7.88057	-3.28783	0.621042	-5.29405	1.19635e-07	9.30829e-07	DINOL
2324.35	-1.29728	0.296629	-4.37342	1.22314e-05	6.47411e-05	FGD2
10.9406	1.65686	0.57729	2.87006	0.00410394	0.0116554	TMEM217
1794.2	1.17629	0.189392	6.21091	5.26781e-10	6.05386e-09	CMTR1
15.0043	-1.16312	0.354982	-3.27656	0.00105079	0.00351562	AL121574.1
72.1071	-1.10195	0.29536	-3.73088	0.000190809	0.000772533	ADCY10P1
10.8669	-3.04682	0.592867	-5.13914	2.76005e-07	2.00724e-06	TREML1
757.961	-4.04688	0.49203	-8.22486	1.95417e-16	5.19614e-15	TREM2
24.7657	2.04966	0.359107	5.70766	1.14537e-08	1.06721e-07	TREML2
12.1027	2.9404	0.610555	4.81594	1.46508e-06	9.30305e-06	TREML3P
636.023	2.78261	0.378372	7.35417	1.92111e-13	3.65853e-12	TREM1
3.39011	2.32625	0.823535	2.82472	0.00473227	0.0132089	AL391903.1
768.228	1.46984	0.171683	8.56135	1.1155e-17	3.39957e-16	CCND3
1.1994	-2.69084	0.999936	-2.69102	0.00712349	0.0188443	C6orf132
18.5383	-1.5133	0.546821	-2.76745	0.00564962	0.0154135	PTCRA
2020.48	1.52118	0.186945	8.13701	4.05152e-16	1.03961e-14	GTPBP2
5.38302	2.24522	0.453346	4.95255	7.32483e-07	4.9277e-06	RSPH9
3021.96	2.05634	0.441051	4.66237	3.12584e-06	1.8778e-05	VEGFA
252.666	4.354	0.658704	6.60995	3.84447e-11	5.22553e-10	C6orf223
95.0365	-1.14073	0.480927	-2.37195	0.0176945	0.0411903	AL109615.2
1.40118	-3.37976	1.08068	-3.12744	0.00176334	0.00553404	CAPN11
3609.63	1.59432	0.173127	9.20897	3.29278e-20	1.32659e-18	NFKBIE
920.414	1.16469	0.154536	7.53672	4.81923e-14	9.7403e-13	AARS2
419.129	1.50761	0.33007	4.56755	4.93463e-06	2.84085e-05	RUNX2
19.444	1.15587	0.486234	2.3772	0.0174446	0.0407111	AL096865.1
500.685	1.07323	0.248556	4.31786	1.57547e-05	8.13825e-05	ENPP4
4.02651	2.22251	0.73702	3.01554	0.00256523	0.00767586	RCAN2
2.19757	1.63148	0.629935	2.58991	0.00960012	0.0244392	TDRD6
213.128	-2.29454	0.334563	-6.85831	6.96799e-12	1.05347e-10	TNFRSF21
2.57575	-4.22796	0.965518	-4.37895	1.19253e-05	6.33712e-05	AL355353.1
2.24666	-3.10071	1.13789	-2.72497	0.00643073	0.0172764	CRISP3
29.3032	1.01989	0.272964	3.73634	0.000186718	0.000757454	FTH1P5
118.233	2.10171	0.242215	8.67705	4.06168e-18	1.30317e-16	AL158050.1
845.283	-1.97898	0.223138	-8.86885	7.39048e-19	2.5275e-17	PAQR8
322.817	-1.75297	0.194335	-9.02037	1.8746e-19	6.82817e-18	TRAM2
6.84451	-1.59843	0.472619	-3.38208	0.0007194	0.00250829	GSTA4
1788.46	1.48572	0.136038	10.9214	9.11106e-28	7.34131e-26	ELOVL5
7.1072	1.47184	0.450822	3.26479	0.00109546	0.0036456	RPS16P5
1614.47	-2.18562	0.221945	-9.84758	7.02159e-23	3.63414e-21	GCLC
397.453	-1.1378	0.268964	-4.2303	2.33383e-05	0.000116048	DST
9.43565	-1.3271	0.390752	-3.39628	0.000683093	0.00239979	KHDRBS2
3.20192	-3.00185	1.0149	-2.95779	0.00309857	0.0090839	SCAT8
2.08738	-2.16241	0.894652	-2.41704	0.0156471	0.037149	NUFIP1P1
6.70876	-1.90347	0.481713	-3.95147	7.76739e-05	0.000344081	AL365226.1
6.43972	1.7561	0.631175	2.78227	0.00539798	0.0148023	LINC00472
6.11642	-1.05781	0.442049	-2.39298	0.0167123	0.0392172	AL590428.1
1363.92	-1.69062	0.305157	-5.54017	3.02175e-08	2.60449e-07	CD109
3.21605	-1.41117	0.614786	-2.29539	0.021711	0.0491214	AL359715.1
3.16751	-4.23157	0.966445	-4.3785	1.19501e-05	6.34712e-05	LINC01526
10.7505	-1.5388	0.577904	-2.66273	0.00775091	0.0202609	LINC02542
37.1513	-1.02136	0.186572	-5.47433	4.39163e-08	3.68807e-07	UBE3D
664.437	-2.54863	0.278447	-9.15303	5.53561e-20	2.16459e-18	ME1
64.0334	3.08948	0.482357	6.40495	1.50415e-10	1.85593e-09	NT5E
2201.89	-1.52137	0.251657	-6.0454	1.49041e-09	1.60446e-08	SNHG5
29.7007	-2.63068	0.445512	-5.90484	3.5299e-09	3.61e-08	AL139274.2
7746.6	1.35725	0.230336	5.89248	3.8045e-09	3.87036e-08	PNRC1
7.19938	1.64211	0.483489	3.39637	0.000682853	0.00239935	RN7SL336P
39.9439	4.60113	0.553664	8.31033	9.54337e-17	2.61606e-15	SRSF12
185.592	1.35206	0.205894	6.56677	5.14187e-11	6.84896e-10	PM20D2
9.69535	1.86407	0.578189	3.22397	0.00126425	0.00414697	GABRR2
3084.68	1.58615	0.131629	12.0501	1.93661e-33	2.55873e-31	UBE2J1
1294.92	-1.24761	0.130272	-9.57702	9.98865e-22	4.68015e-20	RRAGD
7.07919	1.14783	0.50088	2.29163	0.0219271	0.0495204	AL096678.1
2.07533	-2.97566	1.13932	-2.61178	0.00900722	0.0231096	AL132996.1
2.95755	-1.58367	0.617094	-2.56634	0.0102777	0.0259376	KLHL32
6341.55	1.45278	0.145444	9.98859	1.70995e-23	9.35067e-22	CRYBG1
10.0409	-1.2214	0.434843	-2.80884	0.00497204	0.0138057	AL024507.2
5.17229	-1.14502	0.487473	-2.34888	0.01883	0.0434815	RPL3P7
4.78495	-3.98546	0.958523	-4.15792	3.21158e-05	0.000155159	AL139106.1
227.781	3.12708	0.441538	7.08226	1.41824e-12	2.37176e-11	Z95118.2
88.3936	-1.98055	0.245014	-8.08341	6.29826e-16	1.57151e-14	ARMC2
321.422	1.2534	0.169697	7.3861	1.51202e-13	2.91866e-12	SMPD2
1189.91	1.43147	0.404008	3.54316	0.000395359	0.00147883	SLC16A10
1197.33	-1.0195	0.168747	-6.04162	1.52573e-09	1.63833e-08	REV3L
15.3543	-1.65071	0.485258	-3.40172	0.000669632	0.00235952	AL080317.3
543.286	3.27263	0.264579	12.3692	3.83779e-35	5.95894e-33	TRAF3IP2
11.7621	-1.13844	0.39962	-2.84881	0.0043883	0.0123738	Z97989.1
185.451	1.35805	0.136084	9.97953	1.87352e-23	1.01667e-21	TUBE1
11.4945	1.85437	0.363973	5.09481	3.49094e-07	2.48608e-06	FAM229B
213.719	4.65419	0.358526	12.9815	1.55872e-38	3.21913e-36	LINC02541
56454.6	1.92086	0.137992	13.9201	4.78267e-44	1.54147e-41	MARCKS
51.7482	4.2177	0.466131	9.0483	1.45214e-19	5.40035e-18	LINC01268
10149.7	2.28231	0.175352	13.0156	9.97744e-39	2.08078e-36	DSE
5278.78	1.52351	0.465939	3.26977	0.00107636	0.00358878	CALHM6
3.89036	1.56555	0.582771	2.6864	0.00722274	0.019067	RSPH4A
2.77548	-2.12502	0.68764	-3.0903	0.00199951	0.00618671	Z99129.3
1092.8	1.1111	0.257306	4.31822	1.57292e-05	8.12707e-05	SMPDL3A
1.31926	-2.63603	1.11181	-2.37094	0.017743	0.0412762	TPD52L1
49.1701	-1.03312	0.281762	-3.66665	0.000245747	0.000967345	AL356124.1
7.53293	-4.07001	0.765651	-5.31575	1.06217e-07	8.34361e-07	ENPP1
270.103	-2.65226	0.234425	-11.3139	1.11983e-29	1.07302e-27	SLC18B1
30.9605	-2.11409	0.328474	-6.43611	1.22577e-10	1.53634e-09	SNORD101
4730.56	-2.19828	0.236412	-9.2985	1.42447e-20	5.94144e-19	SGK1
11.572	-2.90868	0.4377	-6.64536	3.02478e-11	4.17884e-10	AL355881.1
40.9418	-2.74489	0.444279	-6.17831	6.47901e-10	7.35833e-09	LINC01010
4.11181	-3.16561	0.808584	-3.91501	9.04012e-05	0.000394951	CT69
14.5238	-1.8516	0.416563	-4.44495	8.79106e-06	4.81224e-05	PDE7B
3.66647	3.96387	0.999121	3.96735	7.26756e-05	0.000323896	AL024508.1
1.87545	2.68696	1.13238	2.37285	0.0176515	0.0411173	AL356234.2
10906.3	2.40453	0.289174	8.31518	9.16109e-17	2.51776e-15	TNFAIP3
46.7935	4.44205	0.995476	4.46224	8.11069e-06	4.48248e-05	AL591468.1
18.7708	1.59095	0.50765	3.13395	0.00172469	0.00543279	PERP
2.98487	-3.81709	0.957724	-3.98558	6.73151e-05	0.000302669	MARCKSL1P2
18.0117	-1.18917	0.464033	-2.56268	0.0103868	0.0261905	AL590617.2
4168.23	1.10778	0.115905	9.55764	1.20469e-21	5.57089e-20	HECA
5.19686	1.74086	0.48415	3.59569	0.000323531	0.00123846	AL031772.1
9.66079	2.16586	0.514933	4.2061	2.59813e-05	0.000128141	AL158850.1
758.411	2.54193	0.521946	4.87011	1.11538e-06	7.24246e-06	TXLNB
1103.79	4.9025	0.36451	13.4496	3.09642e-41	8.33761e-39	AL592429.1
6.88254	-4.88835	0.920793	-5.30885	1.10319e-07	8.64666e-07	FILNC1
52.7014	1.62397	0.40125	4.04728	5.18173e-05	0.000238791	AL355304.1
55.7613	-1.20365	0.271589	-4.43189	9.34099e-06	5.07409e-05	AIG1
16.2286	-1.11579	0.412193	-2.70697	0.00679012	0.0181025	HYMAI
7.80146	-1.09008	0.456722	-2.38675	0.0169978	0.0398169	AL023806.1
33.6983	-1.04874	0.208332	-5.03397	4.8042e-07	3.33752e-06	AL356599.1
2.05257	-4.71278	1.0831	-4.3512	1.35396e-05	7.09047e-05	AL359547.1
3.0303	-2.80277	0.901459	-3.10915	0.00187624	0.00584526	ADGB
91.3852	2.37061	0.295947	8.01027	1.14459e-15	2.75116e-14	STXBP5-AS1
1703.04	2.46667	0.417825	5.90361	3.55639e-09	3.63535e-08	SASH1
7.4728	2.69735	0.704702	3.82765	0.000129374	0.00054461	CYP51A1P3
13.2451	2.45527	1.0562	2.32462	0.0200924	0.0459823	AL357992.1
11.958	-1.12665	0.390479	-2.8853	0.00391045	0.0111829	LRP11
1.98213	-3.33683	1.01733	-3.28	0.00103807	0.00347853	AL355312.3
6.86875	-2.15261	0.508635	-4.23214	2.31479e-05	0.000115209	ULBP2
10.6034	-3.68952	0.602846	-6.12018	9.34708e-10	1.03396e-08	ULBP1
3.06962	-1.81275	0.782265	-2.3173	0.0204872	0.046765	ULBP3
8.96306	1.28561	0.450855	2.85149	0.0043515	0.0122814	PPP1R14C
410.113	1.04104	0.107626	9.67274	3.93705e-22	1.90772e-20	ZBTB2
61.9953	-1.34935	0.254472	-5.30253	1.14206e-07	8.92504e-07	ESR1
337.956	-1.14909	0.336272	-3.41714	0.000632819	0.0022458	IPCEF1
27.4607	3.1574	0.5485	5.75643	8.59089e-09	8.21697e-08	CNKSR3
100.169	1.40215	0.274911	5.10039	3.38949e-07	2.42357e-06	TIAM2
76.019	-1.10667	0.241289	-4.58651	4.50724e-06	2.61819e-05	ZDHHC14
368.161	-2.63202	0.238357	-11.0423	2.38819e-28	2.01594e-26	SYTL3
16.2586	-2.9487	0.425955	-6.92256	4.43548e-12	6.90209e-11	C6orf99
25.0658	-1.02171	0.28114	-3.63415	0.000278894	0.00108497	AL035530.2
14.044	-3.10404	0.410163	-7.56782	3.79535e-14	7.73321e-13	AL356417.3
18.3749	1.0994	0.460842	2.38563	0.0170498	0.0399211	AL078604.2
336009	2.58661	0.268598	9.63003	5.97143e-22	2.84808e-20	SOD2
19224	2.07625	0.17963	11.5585	6.68655e-31	7.11182e-29	WTAP
76.7443	3.25834	0.846286	3.85016	0.00011804	0.000501189	MAS1
21.7782	2.65024	0.475743	5.57073	2.53671e-08	2.22244e-07	AL139393.3
1577.89	1.52546	0.225898	6.75289	1.44926e-11	2.09719e-10	MAP3K4
711.867	1.74904	0.239152	7.31351	2.60256e-13	4.85203e-12	AGPAT4
65.8132	1.78851	0.391194	4.57194	4.83234e-06	2.79e-05	AGPAT4-IT1
12.1481	-2.37648	0.449356	-5.28863	1.23237e-07	9.56401e-07	PRKN
35.9089	-1.04686	0.348309	-3.00556	0.00265091	0.00790443	AL022069.3
63.399	-4.12242	0.281217	-14.6592	1.17686e-48	5.10901e-46	AL022069.1
860.313	-3.40706	0.309029	-11.0251	2.89353e-28	2.43285e-26	RPS6KA2
4.62561	-2.47369	0.596512	-4.14693	3.36964e-05	0.000162169	RPS6KA2-IT1
4187.85	-1.23795	0.277467	-4.46162	8.13416e-06	4.49195e-05	RNASET2
10.7425	-1.20548	0.402413	-2.99563	0.0027388	0.00812775	Z94721.1
8.52958	-1.07549	0.440313	-2.44255	0.0145839	0.0350343	Z94721.3
69.1971	3.62989	0.860689	4.21742	2.47108e-05	0.000122358	GPR31
7.63637	3.3749	0.998573	3.37973	0.000725582	0.00252695	AL121935.3
228.021	1.60621	0.376044	4.27133	1.94308e-05	9.81412e-05	AFDN
2.29882	4.62504	1.08394	4.26689	1.98219e-05	9.99173e-05	LINC01615
52.5162	5.61965	0.966555	5.8141	6.09607e-09	5.97859e-08	THBS2
329.763	1.0258	0.421636	2.43291	0.0149779	0.035807	DLL1
3.54832	-3.00384	0.70764	-4.24487	2.18722e-05	0.000109449	AC093627.7
61.3124	-2.42545	0.43646	-5.55711	2.74285e-08	2.38487e-07	GPR146
1.79865	-3.20091	1.00414	-3.18772	0.00143401	0.00462817	AC073957.2
3.72989	-2.02035	0.698041	-2.89431	0.00379992	0.0109129	GPER1
19.7907	-1.78182	0.530242	-3.36039	0.000778334	0.00269215	ELFN1
203.228	-1.59982	0.239246	-6.68693	2.27898e-11	3.22116e-10	MAD1L1
27.6106	-1.24463	0.222136	-5.60302	2.10649e-08	1.87565e-07	MRM2
376.797	-1.08094	0.267372	-4.04283	5.28095e-05	0.000242995	IQCE
2827.48	-1.07165	0.230746	-4.64429	3.41254e-06	2.03566e-05	TTYH3
10.0735	-2.34726	0.463077	-5.06883	4.00268e-07	2.82124e-06	AC072054.1
7.34328	-1.5789	0.632776	-2.49519	0.012589	0.0309015	ZNF890P
7.54465	-3.88154	0.757345	-5.12519	2.97238e-07	2.14407e-06	SLC29A4
54.9718	-1.68819	0.370155	-4.56075	5.09708e-06	2.92408e-05	AC092171.4
37.0057	-1.10302	0.294871	-3.74068	0.000183521	0.000745579	AC092171.3
14.89	-1.6997	0.336133	-5.05662	4.26751e-07	2.99105e-06	AC092171.5
15.3687	-2.60674	0.418059	-6.23534	4.50798e-10	5.22297e-09	AC006483.2
1539.66	1.33817	0.377646	3.54346	0.00039491	0.0014774	FSCN1
55.8823	-1.75086	0.27821	-6.29329	3.10799e-10	3.68318e-09	ZNF815P
2.42831	-1.75196	0.673553	-2.60108	0.00929309	0.02374	GRID2IP
57.0958	-1.23953	0.199266	-6.22049	4.95591e-10	5.72014e-09	GLCCI1
2.26394	-1.94046	0.743169	-2.61106	0.00902609	0.0231552	AC007029.1
121.937	-3.36198	0.548424	-6.13025	8.77427e-10	9.75164e-09	SCIN
9081.33	1.21311	0.213098	5.69271	1.25041e-08	1.15496e-07	AHR
726.606	1.51586	0.319932	4.73807	2.15762e-06	1.33228e-05	HDAC9
4.42156	2.6845	0.790887	3.39429	0.000688071	0.00241489	TWIST1
222.009	1.96241	0.303329	6.46959	9.82713e-11	1.25026e-09	MACC1
51.8283	3.57491	0.268456	13.3166	1.85465e-40	4.75326e-38	AC004130.1
15009.3	5.893	0.393205	14.9871	8.91604e-51	4.12309e-48	ITGB8
109.521	3.32935	0.663814	5.01549	5.28982e-07	3.64867e-06	ABCB5
28.5251	-3.88104	1.16538	-3.33029	0.000867568	0.00296512	DNAH11
90.5946	-2.11463	0.230332	-9.1808	4.2792e-20	1.70783e-18	CDCA7L
4.25021	3.16231	1.05965	2.9843	0.00284227	0.00839934	AC002480.2
5.26295	1.98857	0.819202	2.42745	0.0152055	0.0362695	AC073072.1
1443.38	2.22581	0.89361	2.4908	0.0127455	0.0312318	IL6
74.5797	-1.17945	0.230097	-5.12591	2.96108e-07	2.13882e-06	SNHG26
34.3624	-1.06807	0.434837	-2.45625	0.0140394	0.0339196	AC005082.1
42926.9	-3.67142	0.265269	-13.8404	1.45407e-43	4.48276e-41	GPNMB
28.9668	1.48295	0.431319	3.43817	0.000585662	0.00209487	IGF2BP3
24.5563	1.00007	0.264956	3.77447	0.000160346	0.000660385	RPS2P32
588.186	-1.83194	0.134114	-13.6596	1.77048e-42	5.15912e-40	OSBPL3
2064.64	1.18261	0.296475	3.98892	6.63742e-05	0.000299197	NFE2L3
14553.8	3.55849	0.315504	11.2788	1.67102e-29	1.55903e-27	SNX10
7.90341	-1.98928	0.418465	-4.75374	1.99686e-06	1.24057e-05	AC004540.1
3.28075	-2.51323	0.778778	-3.22714	0.00125033	0.00410385	AC005091.1
5026.17	-2.63738	0.221311	-11.9171	9.6429e-33	1.21375e-30	CPVL
76.3412	-2.24108	0.264833	-8.46225	2.62274e-17	7.67412e-16	CHN2
8.60072	-2.55355	0.531604	-4.80349	1.55924e-06	9.8568e-06	NANOGP4
697.256	-1.44519	0.235255	-6.14309	8.0929e-10	9.03686e-09	MTURN
60.7423	1.91195	0.531111	3.59991	0.000318322	0.00122116	AC007036.1
6.76388	-4.95252	1.01724	-4.86859	1.12398e-06	7.29163e-06	AC005154.3
918.806	1.65877	0.470605	3.52476	0.000423865	0.00156999	NT5C3A
11.2391	1.25489	0.401177	3.12803	0.00175984	0.00552691	AC018647.3
923.948	-3.64362	0.279488	-13.0368	7.55711e-39	1.59163e-36	EEPD1
973.508	-1.00528	0.146392	-6.867	6.55674e-12	9.94828e-11	ELMO1
7.92219	-1.7479	0.502153	-3.48082	0.000499886	0.00181926	GPR141BP
3.22798	-1.97248	0.726631	-2.71456	0.00663636	0.0177526	AC018634.1
95.7768	-1.59941	0.265922	-6.0146	1.80327e-09	1.91892e-08	NME8
80.9317	1.17097	0.419886	2.78877	0.00529079	0.0145502	TRGC2
11.4638	1.52998	0.654494	2.33766	0.019405	0.0446396	TRGJP2
151.659	1.23586	0.514708	2.40109	0.0163463	0.0385198	TRGC1
3.45444	-2.69547	0.889589	-3.03002	0.00244539	0.007367	AC006033.1
20.0278	1.47609	0.63721	2.31648	0.020532	0.0468572	TRGV6
505.225	2.84812	0.846984	3.36266	0.000771956	0.00267139	INHBA
2090.88	1.93647	0.22981	8.42637	3.56567e-17	1.0236e-15	STK17A
603.959	1.2878	0.1853	6.9498	3.65799e-12	5.74688e-11	COA1
2258.9	1.73201	0.231115	7.49415	6.67283e-14	1.32825e-12	BLVRA
75.2519	-1.25918	0.201399	-6.25219	4.04747e-10	4.71769e-09	LINC00957
47.2382	-1.63587	0.314992	-5.19337	2.0652e-07	1.53658e-06	AC004854.2
7462.33	1.55915	0.185203	8.41863	3.80908e-17	1.09053e-15	MYO1G
587.326	1.05312	0.237001	4.44355	8.84857e-06	4.83788e-05	SNHG15
24.5553	-1.12807	0.297202	-3.79563	0.000147268	0.000611852	GTF2IP13
60.9295	2.55735	0.436255	5.86205	4.57189e-09	4.59392e-08	PKD1L1
1333.47	1.28922	0.238567	5.40402	6.51629e-08	5.32314e-07	UPP1
561.211	1.82857	0.313448	5.83371	5.42081e-09	5.37081e-08	FIGNL1
4459.75	1.67945	0.169874	9.8864	4.76878e-23	2.49242e-21	VOPP1
14.741	-1.66628	0.338415	-4.92379	8.48857e-07	5.66046e-06	AC073107.1
196.3	2.22794	0.252706	8.81632	1.18285e-18	3.97497e-17	TPST1
788.292	1.32372	0.230926	5.73221	9.91316e-09	9.37213e-08	NCF1B
11.5956	-1.39409	0.353209	-3.94692	7.91634e-05	0.000350169	FZD9
56.0028	3.23111	0.294622	10.967	5.50816e-28	4.52392e-26	STX1A
1.61331	-4.18927	1.09367	-3.83047	0.0001279	0.000538964	CLDN4
16.2415	-4.52987	0.707394	-6.4036	1.51752e-10	1.87135e-09	METTL27
3.47248	1.30876	0.51948	2.51937	0.0117565	0.0291574	AC005081.1
42.1532	-2.68498	0.423966	-6.33301	2.4042e-10	2.88938e-09	GTF2IRD1
3134.84	1.3366	0.260235	5.13615	2.80421e-07	2.03588e-06	NCF1
1959.09	1.29899	0.237136	5.47784	4.30557e-08	3.62152e-07	NCF1C
648.332	1.53739	0.192007	8.00696	1.17579e-15	2.82296e-14	RHBDD2
100.787	2.03641	0.670564	3.03687	0.00239052	0.00721834	ZP3
509.649	1.49169	0.335243	4.44956	8.60454e-06	4.72473e-05	DTX2
13.6109	1.94954	0.599091	3.25417	0.00113725	0.0037705	UPK3B
102.701	1.00241	0.361153	2.77558	0.00551028	0.0150758	POMZP3
29604.4	-1.72113	0.525875	-3.27289	0.00106452	0.00355473	FGL2
3755.62	1.08364	0.13192	8.21432	2.13366e-16	5.64518e-15	GSAP
2459.22	1.09943	0.140552	7.82225	5.18874e-15	1.17295e-13	PTPN12
10480.8	-1.67013	0.315102	-5.3003	1.15614e-07	9.02513e-07	CD36
2621.6	1.79847	0.216299	8.31474	9.1955e-17	2.52396e-15	SEMA3C
413.036	-4.53159	0.431807	-10.4945	9.15795e-26	6.26392e-24	HGF
229.276	2.19653	0.376087	5.84048	5.205e-09	5.17145e-08	SEMA3A
37.9907	1.707	0.48285	3.53527	0.000407357	0.00151571	KIAA1324L
12.2218	-1.2087	0.341479	-3.5396	0.00040074	0.00149501	AC005076.1
77.1873	1.03127	0.208204	4.95314	7.30239e-07	4.91415e-06	ABCB4
11.5271	5.74811	1.00952	5.6939	1.2417e-08	1.14791e-07	STEAP1
114.157	1.33577	0.233163	5.72893	1.01064e-08	9.52944e-08	CLDN12
1225.92	1.39434	0.250535	5.56545	2.61474e-08	2.28703e-07	CDK14
27.9887	1.12762	0.371682	3.03382	0.00241482	0.00728625	AC002456.1
9.51588	-4.00868	0.602285	-6.65579	2.81789e-11	3.91523e-10	CYP51A1-AS1
5332.57	1.80839	0.286543	6.31105	2.77144e-10	3.31203e-09	SAMD9
5821.6	1.83686	0.378997	4.84662	1.25582e-06	8.07309e-06	SAMD9L
5.15214	-4.74951	0.921421	-5.15455	2.54241e-07	1.85584e-06	CALCR
5.44994	-2.0928	0.710418	-2.94587	0.00322047	0.00941402	PEG10
66.6199	-2.05997	0.222795	-9.24603	2.32991e-20	9.49461e-19	PON2
8.46859	-3.42696	0.65904	-5.19993	1.99361e-07	1.48801e-06	AC002451.1
545.651	-4.64738	0.568163	-8.17966	2.84646e-16	7.42034e-15	PDK4
8.8927	-1.17048	0.445038	-2.63006	0.00853703	0.0220817	ASNS
3.61821	-4.78682	1.00095	-4.78228	1.73315e-06	1.08625e-05	NPTX2
6.99964	-1.66172	0.435289	-3.81751	0.000134808	0.000565384	AC004834.1
31.4702	-1.99165	0.452968	-4.3969	1.09808e-05	5.89411e-05	GAL3ST4
7.57406	-1.29872	0.551627	-2.35435	0.0185552	0.0429122	GPC2
4903.57	1.17163	0.131845	8.88643	6.31059e-19	2.1863e-17	PILRA
15.6803	-1.7158	0.334199	-5.13405	2.83568e-07	2.05802e-06	FBXO24
2.07072	-3.15513	0.937675	-3.36485	0.00076586	0.00265332	PCOLCE-AS1
41.7366	-1.65616	0.307163	-5.39179	6.97598e-08	5.66602e-07	EPHB4
65.3484	5.63025	0.430584	13.0759	4.52461e-39	9.72197e-37	ACHE
1058.18	1.53119	0.347891	4.40135	1.07579e-05	5.78467e-05	SERPINE1
12.3768	-4.55442	0.611892	-7.44317	9.8297e-14	1.92717e-12	VGF
83.8451	-1.23859	0.348267	-3.55643	0.000375931	0.00141361	RASA4B
13.5959	-1.1685	0.374342	-3.12149	0.0017994	0.00563144	FBXL13
2.27629	-3.05284	0.94777	-3.22108	0.00127709	0.00418329	LRRC17
4.15499	-1.49024	0.613267	-2.43001	0.0150986	0.036063	AC005070.3
684.039	-1.10762	0.143762	-7.70452	1.31331e-14	2.81054e-13	SRPK2
7.65107	-1.57923	0.56837	-2.77852	0.00546073	0.0149503	CDHR3
58476.1	3.22295	0.323125	9.9743	1.9748e-23	1.0689e-21	NAMPT
22.6468	4.58738	0.830643	5.52269	3.33848e-08	2.85618e-07	LAMB1
5.7314	1.7241	0.570903	3.01995	0.00252814	0.00757551	AC005046.1
1953.56	1.50754	0.215263	7.00325	2.50086e-12	4.03017e-11	BMT2
17.7771	3.43818	0.742812	4.6286	3.68153e-06	2.18326e-05	GPR85
4.85782	-2.95363	0.842308	-3.50659	0.000453886	0.00166812	CAV1
2.30107	-3.99384	1.13127	-3.5304	0.000414933	0.00154039	LINC01510
1379.14	1.80732	0.36288	4.98047	6.34285e-07	4.30383e-06	MET
30.2948	1.50195	0.275589	5.44996	5.03812e-08	4.19456e-07	ST7-AS1
131.488	-2.42825	0.483904	-5.01803	5.22037e-07	3.60428e-06	CTTNBP2
865.481	-1.32107	0.251753	-5.2475	1.54173e-07	1.17589e-06	CPED1
60.2407	1.79837	0.32333	5.56203	2.66656e-08	2.32662e-07	AASS
6.17456	-5.73671	0.929746	-6.17019	6.82082e-10	7.70948e-09	RNU6-11P
9.81423	-1.41237	0.453136	-3.11687	0.0018278	0.0057119	AC073934.1
86.8493	-5.73059	0.759462	-7.5456	4.50221e-14	9.12105e-13	LEP
4.87183	-1.48134	0.607677	-2.4377	0.0147809	0.0354196	RN7SL81P
67.0787	-2.50503	0.737707	-3.39569	0.000684552	0.00240373	KCP
2859.05	1.98844	0.212889	9.3403	9.6063e-21	4.10332e-19	TSPAN33
5.72646	3.58157	0.791845	4.52307	6.09485e-06	3.45364e-05	RNY1P11
36.3405	1.43725	0.446309	3.22031	0.00128053	0.00419262	SMO
45.5059	3.89186	0.574523	6.77407	1.25209e-11	1.82929e-10	STRIP2
2.55091	-2.0471	0.732923	-2.79306	0.00522127	0.0143832	AC234644.2
16.0574	-1.09304	0.339826	-3.21648	0.00129774	0.00424243	PODXL
764.719	1.33045	0.243186	5.47093	4.4767e-08	3.75507e-07	BPGM
98.1724	5.832	0.500726	11.6471	2.37376e-31	2.6163e-29	CALD1
895.927	-1.06525	0.164718	-6.46711	9.98939e-11	1.26938e-09	WDR91
2.07368	-2.05706	0.874928	-2.35112	0.0187171	0.0432491	AC009542.1
9.45692	-2.28914	0.517607	-4.42254	9.75494e-06	5.28277e-05	AC078845.1
4.73654	3.31457	0.740439	4.47649	7.58798e-06	4.21991e-05	DGKI
38.7683	1.17638	0.261852	4.49255	7.03757e-06	3.94163e-05	TTC26
31.9657	-1.95557	0.346696	-5.6406	1.69461e-08	1.53134e-07	AC083880.1
3335.64	2.02328	0.26997	7.49447	6.65689e-14	1.32714e-12	PARP12
635.245	2.09629	0.188758	11.1057	1.17673e-28	1.01754e-26	AGK
19.6803	-1.27798	0.444959	-2.87213	0.00407719	0.0115934	AC004918.1
1758.28	-1.30768	0.330123	-3.96118	7.45803e-05	0.000331551	KIAA1147
8.70958	-1.41657	0.610558	-2.32012	0.0203343	0.0464859	WEE2-AS1
3768.68	1.49074	0.398261	3.74313	0.000181745	0.000739353	CLEC5A
73.1601	2.64437	0.712218	3.71286	0.000204929	0.000823587	MGAM2
190.206	-2.30366	0.184396	-12.4931	8.14614e-36	1.31276e-33	EPHB6
4.57631	-5.69846	1.0213	-5.57962	2.4105e-08	2.1171e-07	PIP
2.75903	2.66668	0.9802	2.72055	0.00651744	0.0174784	TMEM139
128.643	-1.03307	0.199057	-5.18982	2.10503e-07	1.56458e-06	AC093673.1
33.8186	-1.87367	0.565985	-3.31045	0.000931448	0.00315506	EPHA1-AS1
2.39484	-2.36602	0.906236	-2.61082	0.00903251	0.0231661	OR2A1-AS1
717.087	1.10067	0.273244	4.02814	5.62209e-05	0.000256693	EZH2
29.3493	-1.06932	0.38621	-2.76876	0.00562701	0.0153597	SSPO
79.3129	-1.40133	0.207141	-6.76509	1.33224e-11	1.93708e-10	ATP6V0E2
28.0859	1.36242	0.247294	5.50933	3.60192e-08	3.06358e-07	ACTR3C
180.894	2.02843	0.222641	9.11078	8.17942e-20	3.135e-18	ZBED6CL
25.097	1.87884	0.448587	4.18836	2.80973e-05	0.000137684	LRRC61
906.704	-1.02997	0.329128	-3.1294	0.00175165	0.00550547	GIMAP7
7.38207	-2.67177	0.686354	-3.8927	9.9134e-05	0.000428843	ATG9B
184.474	-1.49546	0.288699	-5.18001	2.21873e-07	1.63813e-06	SMARCD3
3212.78	1.38853	0.228577	6.07466	1.2425e-09	1.35333e-08	NUB1
853.897	3.26593	0.449187	7.27075	3.57497e-13	6.53323e-12	AC093583.1
36.0015	-2.08608	0.283022	-7.37073	1.69699e-13	3.25797e-12	PRKAG2-AS1
6.54735	-1.54551	0.485221	-3.18517	0.00144669	0.00466342	FABP5P3
27.7622	2.67031	0.592788	4.50466	6.64794e-06	3.74015e-05	AC099552.1
120.167	-1.45459	0.289121	-5.03106	4.87779e-07	3.38422e-06	AC144652.1
9047.18	1.62246	0.175519	9.24381	2.37866e-20	9.64472e-19	DNAJB6
63.1092	-1.41334	0.452535	-3.12317	0.00178914	0.005601	AC011899.2
793.802	-1.10945	0.190702	-5.81772	5.96551e-09	5.86245e-08	CLN8
287.146	-1.11592	0.226877	-4.91862	8.71547e-07	5.79542e-06	KBTBD11
12.2513	-1.89456	0.371695	-5.09709	3.44921e-07	2.46213e-06	MCPH1-AS1
851.579	-1.15689	0.16541	-6.99408	2.67015e-12	4.28351e-11	AGPAT5
18.5596	-1.74607	0.435801	-4.00659	6.16025e-05	0.000279726	FAM86B3P
15.5122	-1.60929	0.382142	-4.21124	2.53971e-05	0.000125347	ALG1L13P
95.1941	-1.36377	0.329511	-4.13878	3.49154e-05	0.000167317	PRAG1
5.24383	-2.53187	0.715349	-3.53935	0.000401106	0.00149611	AC087269.1
563.995	1.12569	0.290627	3.8733	0.000107371	0.000460485	PPP1R3B
9.724	-1.10704	0.40176	-2.75548	0.00586055	0.0159276	AC104964.3
5.34036	-1.9399	0.606888	-3.19648	0.00139118	0.00450583	AC104964.1
5.27845	-1.27106	0.506956	-2.50724	0.0121678	0.0300097	AC104964.4
5.4918	-1.61939	0.569242	-2.84482	0.0044437	0.0125068	AF131216.4
16.275	-1.06945	0.290389	-3.68284	0.000230653	0.000913879	AC069185.1
6.2147	-2.468	0.535131	-4.61195	3.98909e-06	2.34668e-05	AC145124.1
2.43799	-2.739	0.93244	-2.93745	0.00330922	0.00965224	RPS3AP34
9.06756	-2.97141	0.644843	-4.60796	4.06648e-06	2.38627e-05	AC123777.1
9.06391	-1.88427	0.464828	-4.0537	5.04149e-05	0.000232883	TRMT9B
1686.62	-3.74793	0.419449	-8.93536	4.05847e-19	1.43886e-17	MSR1
29.8866	3.51287	0.625442	5.61661	1.94739e-08	1.74568e-07	PDGFRL
2.9256	-5.03288	1.34922	-3.73023	0.000191306	0.000773808	AC027117.2
1.62006	-3.6825	1.33235	-2.7639	0.00571142	0.0155741	AC027117.1
14942.6	-1.3145	0.146862	-8.95062	3.53505e-19	1.25959e-17	ASAH1
14.9883	-1.52697	0.376672	-4.05385	5.03825e-05	0.000232784	AC124242.1
639.822	2.67572	0.311532	8.58893	8.77856e-18	2.72609e-16	PSD3
3.82208	2.83404	0.858502	3.30115	0.000962911	0.00324921	RPL35P6
5.14563	6.03839	1.02164	5.91048	3.41117e-09	3.49698e-08	AC087821.1
8.96805	5.49598	0.945649	5.81186	6.17829e-09	6.05364e-08	AC100849.1
4.21006	3.27343	0.947249	3.45573	0.000548812	0.00197937	SH2D4A
82.2719	1.97609	0.402291	4.9121	9.01044e-07	5.97635e-06	CSGALNACT1
545.532	-1.63041	0.640998	-2.54355	0.0109734	0.0274755	LPL
16.5866	2.14797	0.501369	4.28421	1.83386e-05	9.32582e-05	SLC18A1
182.319	-2.83458	0.526527	-5.38353	7.30381e-08	5.90748e-07	GFRA2
2570.81	-1.58162	0.343342	-4.60653	4.09453e-06	2.40074e-05	DOK2
5.37373	-1.61916	0.562407	-2.87898	0.00398963	0.0113779	HR
536.237	-1.07753	0.151703	-7.10291	1.22161e-12	2.06076e-11	REEP4
164.599	-5.83933	0.428227	-13.6361	2.44441e-42	7.02669e-40	MIR320A
3.06995	-1.68365	0.596515	-2.82248	0.00476544	0.0132893	PIWIL2
203.563	2.53543	0.306179	8.28087	1.22276e-16	3.30084e-15	SLC39A14
951.697	1.7168	0.192096	8.93721	3.99114e-19	1.41735e-17	PPP3CC
59.9399	-3.53947	0.391351	-9.04423	1.50725e-19	5.58574e-18	AC087854.1
392.883	-3.03518	0.357825	-8.48231	2.20767e-17	6.4864e-16	SORBS3
14.5327	1.49272	0.388703	3.84026	0.000122906	0.000520366	AC037459.4
177.879	-1.24395	0.160392	-7.75569	8.78642e-15	1.92884e-13	RHOBTB2
30.1778	-3.62367	0.417714	-8.67501	4.13528e-18	1.32478e-16	AC107959.4
33.3723	1.34572	0.422452	3.1855	0.00144504	0.00465953	LOXL2
38.2052	1.50376	0.311853	4.82201	1.42121e-06	9.05694e-06	AC090197.1
1916.4	1.20848	0.0931234	12.9772	1.64836e-38	3.37152e-36	ENTPD4
1338.46	2.90018	0.271957	10.6641	1.49845e-26	1.07686e-24	SLC25A37
17.3125	4.11541	0.720812	5.7094	1.13373e-08	1.05775e-07	NKX3-1
29.1504	4.83916	0.593332	8.15592	3.46545e-16	8.95713e-15	AC023202.1
314.899	3.11235	0.32129	9.68703	3.4233e-22	1.67789e-20	AC120193.1
23399	2.14619	0.325623	6.59103	4.36777e-11	5.88418e-10	ADAMDEC1
1.93821	-3.65632	1.1124	-3.28687	0.00101308	0.00340178	NEFM
9.32041	1.30363	0.367609	3.54625	0.000390762	0.00146292	AC041005.1
14.0539	-1.42382	0.427252	-3.33252	0.000860636	0.00294332	CDCA2
9.69243	-1.33448	0.396614	-3.36469	0.000766298	0.0026544	AC011726.3
7070.94	-1.05018	0.183293	-5.7295	1.00729e-08	9.50205e-08	DPYSL2
501.991	7.75929	0.509826	15.2195	2.62491e-52	1.39593e-49	CLU
784.852	-2.37682	0.521637	-4.55646	5.20234e-06	2.98045e-05	ZNF395
5.72832	-3.52885	0.705445	-5.00231	5.66482e-07	3.87841e-06	AC084262.2
85.5321	-4.05688	0.37692	-10.7633	5.13262e-27	3.8444e-25	ZNF703
25.8033	-1.60738	0.328557	-4.89223	9.96975e-07	6.55772e-06	AC138356.1
181.642	1.42165	0.270782	5.25017	1.51962e-07	1.16028e-06	ADGRA2
324.579	-1.5336	0.202004	-7.59194	3.1516e-14	6.47737e-13	EIF4EBP1
6.27674	-1.26014	0.511039	-2.46584	0.0136693	0.0331442	AP006545.1
63.869	1.03865	0.222061	4.67732	2.90647e-06	1.75843e-05	LETM2
38091.8	7.12399	0.639429	11.1412	7.90739e-29	7.03791e-27	IDO1
6.29012	6.04821	0.945015	6.40012	1.55257e-10	1.91235e-09	AC007991.3
190.313	6.98156	0.69445	10.0534	8.87815e-24	5.00944e-22	AC007991.2
2.536	3.80224	1.10374	3.44486	0.000571365	0.00204856	AC007991.4
399.858	5.32696	0.51268	10.3904	2.74124e-25	1.80531e-23	IDO2
13.2306	-1.09975	0.452753	-2.42903	0.0151394	0.0361403	ANK1
6.94233	-1.76335	0.513261	-3.43559	0.000591276	0.00211282	AC027702.1
14.5646	-1.38488	0.361372	-3.83228	0.000126961	0.000536067	AC103724.3
23.6452	2.57503	0.568034	4.53323	5.80878e-06	3.29945e-05	PLAT
28.8505	-3.53482	0.371333	-9.51926	1.74417e-21	7.96178e-20	AC083973.1
6.35292	-1.60346	0.429653	-3.73198	0.000189978	0.000769462	AC024451.4
1711.54	-1.84638	0.263307	-7.01226	2.34494e-12	3.78177e-11	CEBPD
227.189	-2.72131	0.261424	-10.4096	2.24256e-25	1.48669e-23	ST18
3471.3	1.29103	0.156652	8.24139	1.70216e-16	4.53738e-15	ATP6V1H
13747.3	1.35825	0.146937	9.24374	2.38035e-20	9.64472e-19	LYN
68.3275	1.37384	0.309984	4.43196	9.33801e-06	5.07377e-05	LINC00968
4.60309	-1.40989	0.575866	-2.4483	0.0143531	0.0345306	LINC01301
3.79348	-1.64035	0.654077	-2.50788	0.0121458	0.0299623	MIR4470
238.303	2.31065	0.195161	11.8397	2.43275e-32	3.00869e-30	GGH
4.13437	3.06927	1.02715	2.98815	0.00280672	0.0083096	BHLHE22
67.3656	4.57216	0.529666	8.63215	6.02073e-18	1.90019e-16	CYP7B1
5.14527	2.85882	1.07673	2.65508	0.007929	0.0206799	AC104232.2
4.4841	-1.23603	0.535406	-2.30858	0.0209671	0.0476712	AC100812.1
1.5307	-3.53847	1.15278	-3.0695	0.00214415	0.00657495	AC009879.4
2.34259	-2.92862	0.858201	-3.4125	0.000643689	0.00228019	RRS1-AS1
13.4445	-1.54025	0.456478	-3.3742	0.000740293	0.00257438	ADHFE1
7.08893	-1.2455	0.462006	-2.69584	0.00702105	0.0186097	MCMDC2
39.7445	1.25131	0.218233	5.73382	9.81917e-09	9.28739e-08	AF201337.1
124.424	5.33626	0.546241	9.76906	1.52865e-22	7.6692e-21	SLCO5A1
617.133	3.12241	0.402645	7.75476	8.8513e-15	1.94108e-13	MSC-AS1
4776.13	4.99519	0.528202	9.45698	3.16957e-21	1.40252e-19	MSC
7.38292	1.87624	0.654771	2.86549	0.00416365	0.0118139	RPS20P20
171.457	-1.4006	0.241932	-5.7892	7.07205e-09	6.84426e-08	RDH10
30.9615	-2.9189	0.443406	-6.5829	4.61362e-11	6.19185e-10	AC022868.2
84.372	1.39224	0.270907	5.1392	2.75906e-07	2.00721e-06	IL7
633.526	3.23859	0.419709	7.71627	1.19788e-14	2.5841e-13	AC083837.1
635.523	2.17871	0.593251	3.67249	0.000240196	0.000947246	LINC02605
186.409	3.97562	0.492906	8.06568	7.28323e-16	1.79108e-14	HEY1
159.725	2.72234	0.347033	7.84461	4.34294e-15	9.88053e-14	TPD52
3751.69	2.28368	0.20271	11.2658	1.9368e-29	1.79911e-27	ZBTB10
17.3243	1.74397	0.343419	5.07826	3.80912e-07	2.69284e-06	AC009812.4
[truncated: 2,766 more rows]

## Sheet: lps6_6vslps2
baseMean	log2FoldChange	lfcSE	stat	pvalue	padj	gene
1.94558	-2.69861	1.16515	-2.3161	0.0205526	0.0412253	AL627309.6
47.3777	-1.32707	0.387425	-3.42536	0.000613974	0.00179402	MTND2P28
54.7297	-1.75296	0.241817	-7.24912	4.19482e-13	4.80001e-12	AL669831.1
7.15747	-4.67336	0.722532	-6.46804	9.92848e-11	8.40759e-10	AL645608.7
93.631	-4.39859	0.553764	-7.94307	1.97232e-15	2.92575e-14	HES4
7509.04	-3.27148	0.626927	-5.21828	1.80595e-07	9.7627e-07	ISG15
5.4819	-6.21362	0.943731	-6.58411	4.57622e-11	4.06962e-10	AL645608.1
825.688	-1.56515	0.406123	-3.85387	0.000116264	0.000392192	TNFRSF4
13.0241	-1.31941	0.539902	-2.4438	0.0145337	0.0304832	SCNN1D
197.236	1.16429	0.14379	8.09711	5.62823e-16	8.81619e-15	CPTP
1.78442	-4.07233	1.04769	-3.88695	0.000101512	0.000346383	AL645728.2
9.79518	-1.21053	0.515292	-2.34922	0.0188129	0.0382059	AL109917.1
7.35979	-3.51121	0.572504	-6.13309	8.61899e-10	6.49692e-09	TMEM52
414.167	-1.00475	0.223726	-4.49096	7.09027e-06	2.96957e-05	SKI
4.93607	-2.14728	0.607682	-3.53357	0.000409993	0.00123918	AL513477.1
6.06489	-1.91176	0.653322	-2.92622	0.00343109	0.00846904	PLCH2
242.697	-2.99049	0.255624	-11.6988	1.29308e-31	8.18641e-30	AL139246.5
405.867	-1.79798	0.4552	-3.94987	7.81927e-05	0.000272652	MEGF6
5.61175	-2.30253	0.63825	-3.60756	0.000309085	0.000958155	AL513320.1
294.051	1.42684	0.164778	8.65917	4.752e-18	9.17283e-17	TPRG1L
291.271	1.3036	0.107777	12.0954	1.11733e-33	8.11186e-32	WRAP73
173.49	1.20447	0.122131	9.86214	6.0742e-23	1.89181e-21	DFFB
367.602	1.00446	0.123269	8.14852	3.68405e-16	5.84829e-15	C1orf174
3212.14	-1.25965	0.144852	-8.69614	3.43355e-18	6.72545e-17	KCNAB2
1204.69	1.53784	0.159917	9.61652	6.80963e-22	1.92626e-20	ICMT
11.7941	-1.82972	0.350368	-5.22228	1.76738e-07	9.56875e-07	AL031848.2
614.731	1.34927	0.12529	10.7691	4.81494e-27	2.12497e-25	ZBTB48
24.9146	-2.13943	0.302222	-7.07901	1.45184e-12	1.55585e-11	CAMTA1-DT
199.67	-1.56829	0.301053	-5.20937	1.89487e-07	1.01993e-06	PER3
1016.45	-1.1232	0.315098	-3.56461	0.000364399	0.00111356	TNFRSF9
136.045	-2.76285	0.256189	-10.7845	4.07657e-27	1.81037e-25	ERRFI1
9.27865	-2.00736	0.647235	-3.10143	0.00192587	0.00505393	RERE-AS1
14.113	-1.48016	0.310695	-4.76405	1.89748e-06	8.70458e-06	ENO1-AS1
914.456	-2.62507	0.821181	-3.19671	0.00139006	0.00376296	SLC2A5
373.875	-1.04498	0.22583	-4.62728	3.70504e-06	1.62235e-05	SPSB1
495.024	-1.18513	0.238471	-4.96971	6.70547e-07	3.31025e-06	CTNNBIP1
2.65011	-5.02659	1.01843	-4.93561	7.98989e-07	3.89631e-06	AL357140.4
383.36	1.16227	0.12619	9.21043	3.24824e-20	7.78991e-19	NMNAT1
25.7293	-2.58434	0.394902	-6.54426	5.97915e-11	5.22549e-10	RBP7
4.51867	-4.08952	0.857881	-4.767	1.86985e-06	8.58712e-06	RNU6-37P
18303	1.47449	0.135947	10.846	2.08316e-27	9.46857e-26	PGD
17.4357	1.84826	0.353022	5.23554	1.64502e-07	8.96562e-07	CENPS
222.754	1.22436	0.119231	10.2688	9.73996e-25	3.54168e-23	PEX14
15.212	-4.05505	0.543836	-7.45639	8.89285e-14	1.096e-12	C1orf127
2.13046	-2.2921	0.986801	-2.32276	0.0201923	0.040606	DISP3
275.854	-2.33177	0.402966	-5.78652	7.18616e-09	4.7636e-08	AL021155.2
25.1788	-2.11082	0.603043	-3.50028	0.000464777	0.00138917	RNU5E-4P
3.23902	-5.79037	0.917462	-6.31129	2.7672e-10	2.22211e-09	AL096840.2
1036.03	1.29559	0.148362	8.73265	2.4878e-18	4.93201e-17	MIIP
224.7	-2.73709	0.354542	-7.72007	1.16266e-14	1.58337e-13	DHRS3
17.383	6.2718	0.903148	6.94437	3.80159e-12	3.90287e-11	LRRC38
1641.67	4.12205	0.588514	7.00416	2.48476e-12	2.59478e-11	PDPN
1330.52	1.14745	0.140655	8.15794	3.40777e-16	5.42998e-15	TMEM51
5.79172	2.12617	0.597463	3.55867	0.00037274	0.0011366	AL391094.1
146.13	-1.90395	0.42308	-4.50021	6.78854e-06	2.855e-05	FHAD1
12.0916	-1.01952	0.321483	-3.17132	0.00151747	0.00407829	AL031283.1
979.37	1.25745	0.109736	11.4589	2.1212e-30	1.23623e-28	DDI2
5.05653	-1.45148	0.606497	-2.39322	0.0167014	0.0344556	EPHA2
18.3669	-3.02912	0.496942	-6.09551	1.09088e-09	8.07138e-09	ANO7L1
41.8812	1.20733	0.288406	4.18621	2.83654e-05	0.000106575	CPLANE2
7.5958	2.85349	0.633309	4.50569	6.61568e-06	2.78947e-05	MT1XP1
75.3202	-1.93335	0.268505	-7.20042	6.00289e-13	6.71717e-12	RNU1-1
34.9505	-3.039	0.515191	-5.89879	3.66185e-09	2.52988e-08	RNU1-3
296.251	-1.58168	0.175441	-9.01546	1.96053e-19	4.35328e-18	CROCC
33.5653	-2.61799	0.346577	-7.55384	4.22623e-14	5.39618e-13	RNU1-4
32.1578	-2.94676	0.318042	-9.2653	1.94523e-20	4.76166e-19	RNU1-2
9.06599	-4.68426	0.780131	-6.00445	1.91976e-09	1.37591e-08	BX284668.6
1129.87	1.11971	0.204673	5.47074	4.48154e-08	2.65251e-07	ATP13A2
624.888	-4.76552	0.418198	-11.3954	4.40966e-30	2.49474e-28	PADI2
20.4776	-2.17384	0.463905	-4.68596	2.78657e-06	1.2466e-05	PADI4
55.6367	-3.86707	0.265625	-14.5584	5.16446e-48	1.13256e-45	EMC1-AS1
6.78348	-1.77324	0.712386	-2.48915	0.0128049	0.0272959	PLA2G2D
3.66914	-2.40585	0.990342	-2.42931	0.0151276	0.0315701	Z98257.1
1.93629	-2.83316	1.14853	-2.46677	0.0136339	0.0288404	PLA2G2C
72.2818	-2.13923	0.333688	-6.41087	1.44692e-10	1.19996e-09	CDA
2.48732	-1.56894	0.666331	-2.35459	0.018543	0.03771	AL031005.2
13.4416	1.16321	0.338428	3.43709	0.000588004	0.00172382	HS6ST1P1
70.6106	-4.07295	0.536008	-7.59868	2.99166e-14	3.87332e-13	HSPG2
8.98919	-1.2642	0.467107	-2.70644	0.00680089	0.0156078	LINC01635
4.69081	-2.53594	0.576093	-4.40197	1.07273e-05	4.35064e-05	AL031281.2
2241.4	-1.26097	0.289899	-4.34968	1.36338e-05	5.41785e-05	EPHB2
505.322	1.37431	0.135189	10.1659	2.81653e-24	9.75787e-23	ZNF436
9.727	-2.04412	0.570758	-3.5814	0.000341755	0.00105101	TCEA3
41.0611	1.56448	0.41656	3.75571	0.000172854	0.000564122	E2F2
674.375	-2.32791	0.212274	-10.9666	5.53438e-28	2.63372e-26	ID3
32169.8	-1.47484	0.322849	-4.56822	4.91892e-06	2.11598e-05	FUCA1
2.80284	-3.29938	0.927934	-3.55562	0.000377093	0.00114839	MIR4425
3.16303	-2.24911	0.773134	-2.90908	0.003625	0.00887966	AL031432.3
4.83818	-2.83084	0.63811	-4.43629	9.15213e-06	3.76201e-05	RHCE
711.03	1.34519	0.109629	12.2704	1.306e-34	1.04493e-32	MACO1
121.895	-1.73075	0.219542	-7.88346	3.18436e-15	4.60175e-14	MAN1C1
14.4353	-1.36416	0.316089	-4.31576	1.59054e-05	6.24818e-05	AL033528.2
241.569	-2.66444	0.262841	-10.1371	3.78329e-24	1.30224e-22	STMN1
400.248	1.09292	0.107064	10.2081	1.82354e-24	6.40105e-23	PAFAH2
2.61942	-3.02335	0.722663	-4.18362	2.86902e-05	0.000107731	EXTL1
451.391	2.29136	0.209285	10.9485	6.75467e-28	3.18593e-26	PDIK1L
444.708	1.2606	0.186606	6.75543	1.42415e-11	1.35486e-10	CEP85
633.962	-3.00267	0.357682	-8.3948	4.66677e-17	8.20073e-16	UBXN11
857.305	-2.72433	0.488748	-5.5741	2.48816e-08	1.52883e-07	CD52
32.8659	-4.69971	0.470468	-9.98944	1.6954e-23	5.5914e-22	TRNP1
74.0396	-4.79678	0.33912	-14.1448	2.01188e-45	3.62684e-43	TENT5B
444.258	-1.80251	0.205717	-8.76206	1.91714e-18	3.83645e-17	SLC9A1
51.8462	-1.14692	0.375391	-3.05528	0.0022485	0.00580604	SYTL1
19.6572	-5.08041	0.536105	-9.47651	2.62937e-21	7.07999e-20	AL020997.5
375.462	1.04263	0.136038	7.66427	1.79856e-14	2.38969e-13	FAM76A
4.97616	-1.29082	0.572176	-2.25599	0.0240712	0.0473062	AL020997.3
6450.61	1.08376	0.121753	8.90133	5.51797e-19	1.17027e-17	THEMIS2
206.261	1.03074	0.184829	5.57669	2.45139e-08	1.50668e-07	XKR8
2.20859	-4.6207	1.01463	-4.55408	5.26159e-06	2.252e-05	AL353622.2
591.345	1.2978	0.168339	7.70945	1.26357e-14	1.7131e-13	SESN2
542.179	1.05866	0.10747	9.85073	6.80495e-23	2.104e-21	MED18
549.783	-1.31659	0.209309	-6.29016	3.17144e-10	2.53049e-09	SNHG3
1346	-2.38327	0.26273	-9.07117	1.17749e-19	2.67889e-18	SNHG12
11.8561	-1.18083	0.467818	-2.52412	0.0115987	0.0249977	SNORD99
233.858	2.61763	0.463973	5.64178	1.68305e-08	1.06174e-07	RAB42
1562.32	-1.15857	0.140157	-8.26621	1.38288e-16	2.30358e-15	EPB41
21.9564	-4.69112	0.56005	-8.37625	5.46401e-17	9.50371e-16	MATN1
52.8455	-2.98873	0.265954	-11.2378	2.66067e-29	1.42216e-27	MATN1-AS1
785.239	-1.9047	0.388775	-4.89923	9.62123e-07	4.6241e-06	SDC3
83.9877	-2.71011	0.397495	-6.81796	9.23438e-12	9.019e-11	FABP3
72.6946	-2.12138	0.378335	-5.60716	2.0567e-08	1.28225e-07	SERINC2
10.3151	-5.44344	0.817694	-6.65706	2.79367e-11	2.57259e-10	LINC01226
16.4992	-3.17567	0.641323	-4.95175	7.35487e-07	3.61072e-06	SPOCD1
5499.56	1.12781	0.123713	9.11631	7.77287e-20	1.80507e-18	PTP4A2
3.36029	-4.40064	0.918093	-4.79324	1.64113e-06	7.60403e-06	AL445248.1
4.0529	-2.21303	0.688454	-3.21449	0.00130674	0.00356053	MTMR9LP
1378.48	-1.20442	0.225247	-5.34711	8.9368e-08	5.04655e-07	MARCKSL1
21.9726	-1.71014	0.559716	-3.05537	0.00224785	0.00580505	SYNC
3.95488	-1.7863	0.797406	-2.24013	0.0250823	0.0490306	TMEM54
7472.51	-1.61584	0.181108	-8.92197	4.58072e-19	9.77343e-18	RNF19B
68.3561	-4.74125	0.460702	-10.2913	7.70903e-25	2.82735e-23	AZIN2
94.2414	1.1122	0.175865	6.32417	2.54599e-10	2.05457e-09	TRIM62
178.17	1.42513	0.257354	5.53762	3.06613e-08	1.85568e-07	ZNF362
4.76272	1.55971	0.697455	2.23628	0.0253333	0.0494394	AL513327.3
1875.62	1.97642	0.121665	16.2448	2.43273e-59	1.10104e-56	PHC2
3.11758	2.21439	0.789595	2.80447	0.00503997	0.0119574	MIR3605
7.75927	1.45551	0.53416	2.72486	0.00643293	0.0148724	RN7SKP16
[truncated: 5,522 more rows]

## Sheet: lps24vslps2
baseMean	log2FoldChange	lfcSE	stat	pvalue	padj	gene
[truncated: 5,600 more rows]

## Sheet: IFNrvsUT
baseMean	log2FoldChange	lfcSE	stat	pvalue	padj	gene
[truncated: 5,595 more rows]

[truncated: 1 more sheets: lps6_6vslps24]
