# Supplementary material for: Mapping the epigenomic landscape of human monocytes following innate immune activation reveals context-specific mechanisms driving endotoxin tolerance
Source: BMC Genomics. 2023 Oct 7;24:595. doi: 10.1186/s12864-023-09663-0 (PMC10559536; doi:10.1186/s12864-023-09663-0)
Supplement: Supplementary file 2 — Additional file 2: Table S2. Differential differential exon usage in different treatment conditions. [file 12864_2023_9663_MOESM2_ESM.xlsx]

## Sheet: Title
Table S2. Differential differential exon usage in different treatment conditions.

## Sheet: lps2vsUT
ensembl_gene_id	hgnc_symbol	ID	featureID	exonBaseMean	dispersion	stat	pvalue	padj	UT	LPS2	log2fold_LPS2_UT	genomicData.seqnames	genomicData.start	genomicData.end	genomicData.width	genomicData.strand	countData.HV38_UT	countData.HV38_LPS2	countData.HV39_UT	countData.HV39_LPS2	countData.HV26.2_UT	countData.HV26.2_LPS2	countData.HV41_UT	countData.HV41_LPS2	countData.HV24.3_UT	countData.HV24.3_LPS2	countData.HV42_UT	countData.HV42_LPS2	transcripts	V30	V31	V32	V33	V34	V35	V36	V37	V38	V39	V40	V41	V42	V43	V44	V45	V46	V47	V48	V49
ENSG00000000457	SCYL3	ENSG00000000457:E020	E020	9.364853321	0.014949727	12.48453896	0.000410334	0.010204573	4.476114141	6.455389391	1.062662232	1	169893953	169893959	7	-	9	8	12	6	7	12	10	7	6	11	12	14	ENST00000367772
ENSG00000000971	CFH	ENSG00000000971:E010	E010	1.555624684	0.05114994	11.76689181	0.000602936	0.013788053	0.993639932	2.810152886	3.001672432	1	196677668	196679622	1955	+	0	3	2	1	0	3	0	2	0	2	0	4	ENST00000466229
ENSG00000001036	FUCA2	ENSG00000001036:E002	E002	5.301723578	0.109885753	9.111871927	0.002539559	0.041918429	5.033389769	2.860117785	-1.635788456	6	143496952	143497388	437	-	7	7	5	0	11	2	12	2	11	1	11	2	ENST00000451668
ENSG00000001084	GCLC	ENSG00000001084:E029	E029	468.2207071	0.044286305	32.63745008	1.11E-08	1.09E-06	26.51810535	43.41897216	1.743018923	6	53514498	53514532	35	-	318	235	421	287	525	504	776	458	431	379	978	631	ENST00000504525
ENSG00000001084	GCLC	ENSG00000001084:E028	E028	274.423093	0.030105552	27.64851775	1.45E-07	1.09E-05	21.53622142	34.2151888	1.530652943	6	53514439	53514497	59	-	234	121	274	166	318	281	506	248	243	206	600	330	c(""ENST00000514933""	""ENST00000229416""	""ENST00000514004""	""ENST00000504525""	""ENST00000505294""	""ENST00000513939""	""ENST00000616923"")
ENSG00000001084	GCLC	ENSG00000001084:E031	E031	68.5170166	0.011255228	106.4286648	5.94E-25	5.11E-22	10.10250255	20.28374925	2.098355545	6	53516218	53516222	5	-	37	45	69	50	66	69	109	80	49	60	111	106	c(""ENST00000514933""	""ENST00000514004""	""ENST00000229416"")
ENSG00000001084	GCLC	ENSG00000001084:E030	E030	161.7388031	0.029054865	57.51577764	3.35E-14	8.64E-12	15.44820852	29.50607284	2.043123105	6	53516109	53516217	109	-	90	90	141	111	174	197	269	172	118	128	282	252	c(""ENST00000514933""	""ENST00000514004""	""ENST00000229416""	""ENST00000505294"")
ENSG00000002016	RAD52	ENSG00000002016:E023	E023	13.90781049	0.005432469	18.84914352	1.41E-05	0.000616199	5.485520091	7.767803439	1.012346135	12	925450	925462	13	-	10	12	7	7	10	21	14	12	16	20	22	18	c(""ENST00000539046""	""ENST00000358495""	""ENST00000228345""	""ENST00000481052""	""ENST00000488642""	""ENST00000536177""	""ENST00000542584""	""ENST00000463750""	""ENST00000468231""	""ENST00000430095""	""ENST00000461568""	""ENST00000543912"")
ENSG00000002016	RAD52	ENSG00000002016:E001	E001	7.339576226	0.014554986	9.572174737	0.001975486	0.034654382	5.483051707	3.767382006	-1.087344444	12	912077	912154	78	-	11	0	14	1	16	7	17	2	9	7	12	4	ENST00000358495
ENSG00000002549	LAP3	ENSG00000002549:E010	E010	51.25710018	0.01865143	50.18777072	1.40E-12	2.81E-10	8.164914265	13.91723221	1.574676819	4	17582288	17582379	92	+	9	26	21	50	35	71	28	149	7	85	13	92	c(""ENST00000226299""	""ENST00000618908""	""ENST00000512397""	""ENST00000606142"")
ENSG00000002549	LAP3	ENSG00000002549:E011	E011	39.57280163	0.011586172	80.30847933	3.20E-19	1.56E-16	6.535752906	12.53451659	1.911378412	4	17582380	17582393	14	+	2	32	12	30	21	56	24	109	5	73	8	80	c(""ENST00000226299""	""ENST00000618908""	""ENST00000512397""	""ENST00000606142""	""ENST00000507960"")
ENSG00000002549	LAP3	ENSG00000002549:E007	E007	87.84963538	0.031754357	91.25531625	1.26E-21	7.82E-19	8.120535652	18.56551193	2.464617264	4	17579824	17579939	116	+	14	85	17	56	28	163	24	194	7	198	22	182	c(""ENST00000226299""	""ENST00000508497""	""ENST00000618908""	""ENST00000512397""	""ENST00000606142""	""ENST00000509583"")
ENSG00000002549	LAP3	ENSG00000002549:E018	E018	53.17727979	0.055272498	40.15672027	2.34E-10	3.32E-08	6.804784308	14.54470209	2.238515983	4	17584972	17585051	80	+	6	34	22	23	10	78	17	161	7	132	16	106	c(""ENST00000508014""	""ENST00000226299""	""ENST00000618908""	""ENST00000606142""	""ENST00000513105""	""ENST00000509583""	""ENST00000504614""	""ENST00000507960"")
ENSG00000002549	LAP3	ENSG00000002549:E021	E021	60.31924896	0.046618049	59.48368461	1.23E-14	3.37E-12	6.668447069	15.56607999	2.501930371	4	17585769	17585950	182	+	5	44	8	31	12	104	23	176	14	139	13	118	ENST00000503467
ENSG00000002549	LAP3	ENSG00000002549:E019	E019	49.97598097	0.056607961	48.13571967	3.98E-12	7.53E-10	5.991311544	14.27582483	2.552801654	4	17585052	17585136	85	+	3	28	8	14	15	102	19	158	6	121	10	94	c(""ENST00000508014""	""ENST00000226299""	""ENST00000618908""	""ENST00000606142""	""ENST00000513105""	""ENST00000509583""	""ENST00000504614"")
ENSG00000002549	LAP3	ENSG00000002549:E015	E015	33.83501863	0.046785976	71.30902438	3.05E-17	1.19E-14	4.254249253	11.87092543	2.995742676	4	17583483	17583601	119	+	5	29	4	41	11	64	3	70	4	75	3	59	c(""ENST00000508014""	""ENST00000226299""	""ENST00000618908""	""ENST00000606142""	""ENST00000509583""	""ENST00000507960"")
ENSG00000002549	LAP3	ENSG00000002549:E012	E012	14.28120168	0.079269484	15.64799947	7.63E-05	0.002559001	3.955110985	7.567436192	1.883996788	4	17582394	17582574	181	+	8	9	1	7	6	20	6	35	3	34	2	33	c(""ENST00000507960""	""ENST00000512397"")
ENSG00000002549	LAP3	ENSG00000002549:E020	E020	52.12288536	0.040406491	58.98884094	1.59E-14	4.26E-12	6.377350624	14.52233847	2.422677267	4	17585137	17585456	320	+	3	31	8	21	14	104	23	162	9	114	12	99	ENST00000509583
ENSG00000002587	HS3ST1	ENSG00000002587:E003	E003	7.192996385	0.008311534	9.141675219	0.002498522	0.04138469	3.855611602	5.579717321	1.071088183	4	11428463	11428597	135	-	9	4	14	5	16	10	8	1	5	3	12	5	ENST00000514690
ENSG00000003400	CASP10	ENSG00000003400:E019	E019	10.74909718	0.006719384	23.8938754	1.02E-06	6.14E-05	4.55527519	7.167118113	1.316407382	2	201195842	201195948	107	+	4	6	11	7	10	10	9	24	11	13	12	13	c(""ENST00000272879""	""ENST00000471191""	""ENST00000460140""	""ENST00000492363""	""ENST00000438843""	""ENST00000286186""	""ENST00000346817""	""ENST00000448480""	""ENST00000374650""	""ENST00000360132""	""ENST00000313728"")
ENSG00000003402	CFLAR	ENSG00000003402:E008	E008	41.57711364	0.027308169	41.67802663	1.08E-10	1.61E-08	14.33729022	8.368692195	-1.591742206	2	201117039	201117142	104	+	26	34	37	47	29	43	41	37	38	62	33	58	ENST00000433445
ENSG00000003402	CFLAR	ENSG00000003402:E009	E009	45.14604755	0.012329165	79.25319063	5.46E-19	2.58E-16	15.27039394	8.727482639	-1.658597399	2	201118491	201118522	32	+	33	28	47	26	35	70	43	67	33	69	43	52	ENST00000423241
ENSG00000003402	CFLAR	ENSG00000003402:E005	E005	366.6282189	0.007797228	333.5310634	1.64E-74	1.47E-70	41.40341579	22.34140722	-2.111605384	2	201116239	201116406	168	+	302	305	382	227	328	388	459	402	368	438	432	453	c(""ENST00000341222""	""ENST00000443227""	""ENST00000341582""	""ENST00000309955""	""ENST00000342795"")
ENSG00000003402	CFLAR	ENSG00000003402:E040	E040	263.082949	0.012827438	118.8180808	1.15E-27	1.24E-24	13.63528939	24.27682035	1.777525436	2	201141374	201141407	34	+	33	332	17	330	32	484	52	672	27	445	25	392	c(""ENST00000341222""	""ENST00000470178""	""ENST00000440180"")
ENSG00000003402	CFLAR	ENSG00000003402:E061	E061	1004.463905	0.020116612	89.54856038	2.99E-21	1.78E-18	54.76980566	36.57159222	-1.602296443	2	201167273	201167409	137	+	780	1255	720	437	818	1374	821	1236	904	1544	892	1224	ENST00000309955
ENSG00000003402	CFLAR	ENSG00000003402:E004	E004	129.704416	0.018178515	133.7305699	6.26E-31	8.57E-28	26.980319	13.73231859	-2.099405552	2	201116207	201116238	32	+	107	99	154	84	94	130	177	145	106	165	170	164	c(""ENST00000341222""	""ENST00000443227""	""ENST00000309955""	""ENST00000341582"")
ENSG00000003402	CFLAR	ENSG00000003402:E006	E006	271.703638	0.005143909	438.7530116	2.02E-97	3.00E-93	36.86786475	19.42776152	-2.118713538	2	201116407	201116481	75	+	211	223	274	190	276	268	361	300	283	348	284	299	c(""ENST00000395148""	""ENST00000341222""	""ENST00000443227""	""ENST00000341582""	""ENST00000309955""	""ENST00000342795"")
ENSG00000003402	CFLAR	ENSG00000003402:E034	E034	610.2594423	0.003177449	192.356501	9.73E-44	3.18E-40	24.54681531	34.4788177	1.1415231	2	201136282	201136414	133	+	79	872	81	677	135	912	149	1357	95	1160	114	1029	c(""ENST00000460961""	""ENST00000395148"")
ENSG00000003402	CFLAR	ENSG00000003402:E007	E007	59.76419617	0.016828165	61.54387478	4.33E-15	1.25E-12	16.98135196	10.06994019	-1.560575327	2	201116837	201116967	131	+	35	58	51	66	46	65	76	67	38	82	49	72	ENST00000441224
ENSG00000003402	CFLAR	ENSG00000003402:E052	E052	8.12902624	0.090342626	13.72388	0.000211745	0.005945061	6.861277847	3.59842362	-1.87192187	2	201160456	201160942	487	+	5	4	4	3	7	7	4	19	18	12	6	8	c(""ENST00000423241""	""ENST00000479953""	""ENST00000457277""	""ENST00000443227""	""ENST00000340870""	""ENST00000341582""	""ENST00000309955""	""ENST00000474842"")
ENSG00000003402	CFLAR	ENSG00000003402:E010	E010	102.314755	0.009843613	113.7363173	1.49E-26	1.45E-23	22.0678997	13.04920524	-1.60492729	2	201118523	201118663	141	+	63	85	83	72	72	137	113	137	103	165	77	113	c(""ENST00000490965""	""ENST00000423241"")
ENSG00000003402	CFLAR	ENSG00000003402:E003	E003	77.89512739	0.022609527	110.6582099	7.03E-26	6.59E-23	21.83706886	10.59167926	-2.190254903	2	201116167	201116206	40	+	73	52	94	48	57	80	121	89	53	100	110	93	c(""ENST00000341222""	""ENST00000443227""	""ENST00000309955"")
ENSG00000003402	CFLAR	ENSG00000003402:E025	E025	87.55198347	0.034088553	16.50835774	4.84E-05	0.001749383	10.01073008	14.3510363	1.069115562	2	201132953	201132983	31	+	12	121	9	50	23	134	15	141	17	243	22	190	c(""ENST00000462763""	""ENST00000470178"")
ENSG00000003402	CFLAR	ENSG00000003402:E041	E041	209.344142	0.003886218	156.2086436	7.62E-36	1.43E-32	13.21730103	21.8518668	1.535713585	2	201141408	201141598	191	+	24	259	17	224	36	379	39	530	28	396	30	324	c(""ENST00000341222""	""ENST00000440180"")
ENSG00000003402	CFLAR	ENSG00000003402:E033	E033	512.9141634	0.003261307	183.2232632	9.59E-42	2.78E-38	22.46584574	32.12943983	1.178058543	2	201136198	201136281	84	+	65	765	67	537	94	760	124	1191	78	963	109	857	c(""ENST00000461820""	""ENST00000460961""	""ENST00000395148"")
ENSG00000003402	CFLAR	ENSG00000003402:E002	E002	14.94831422	0.049783353	61.64234958	4.12E-15	1.19E-12	10.91047323	4.283609959	-2.726195984	2	201116154	201116166	13	+	22	5	21	8	14	14	22	19	8	9	31	19	c(""ENST00000443227""	""ENST00000309955"")
ENSG00000003402	CFLAR	ENSG00000003402:E017	E017	581.4798145	0.005293426	554.8933892	1.09E-122	6.84E-118	14.31780283	34.51276971	2.811787418	2	201129643	201129728	86	+	28	809	17	697	43	1067	49	1392	43	1074	25	985	c(""ENST00000461820""	""ENST00000440180"")
ENSG00000003402	CFLAR	ENSG00000003402:E016	E016	430.3594225	0.004696532	508.6003885	1.28E-112	3.22E-108	12.40291751	30.44143393	2.806048639	2	201129521	201129642	122	+	22	621	12	511	34	769	27	1023	38	805	19	726	ENST00000440180
ENSG00000003402	CFLAR	ENSG00000003402:E011	E011	666.8762004	0.004068284	129.6747087	4.83E-30	6.18E-27	42.86346407	32.57600952	-1.001005464	2	201118664	201118901	238	+	338	729	339	542	423	1057	536	1066	463	1027	387	828	c(""ENST00000490965""	""ENST00000423241""	""ENST00000439154"")
ENSG00000003402	CFLAR	ENSG00000003402:E012	E012	94.11516127	0.01007011	56.55534096	5.46E-14	1.36E-11	19.368294	13.12368365	-1.1801559	2	201119028	201119177	150	+	55	82	48	73	52	108	82	165	78	174	71	117	ENST00000490965
ENSG00000003402	CFLAR	ENSG00000003402:E001	E001	12.52670181	0.024851696	88.25094584	5.77E-21	3.36E-18	10.14779171	3.805413541	-2.855198639	2	201116104	201116153	50	+	19	5	16	9	15	9	14	14	10	9	27	12	ENST00000309955
ENSG00000003402	CFLAR	ENSG00000003402:E013	E013	33.44633876	0.042308172	42.60357806	6.70E-11	1.03E-08	13.93142932	7.261807548	-1.919902493	2	201122477	201122747	271	+	20	18	15	16	36	31	35	40	44	65	42	47	ENST00000425030
ENSG00000003756	RBM5	ENSG00000003756:E014	E014	67.00888514	0.003574422	108.3895779	2.21E-25	1.95E-22	17.50010007	11.29012029	-1.315036227	3	50100052	50100054	3	+	114	42	90	19	107	60	93	36	74	60	111	60	c(""ENST00000433556""	""ENST00000441305""	""ENST00000469838"")
ENSG00000003756	RBM5	ENSG00000003756:E016	E016	172.1876343	0.009974598	58.90863587	1.65E-14	4.42E-12	26.01834085	18.71012862	-1.042582249	3	50100173	50100531	359	+	249	129	189	62	250	162	197	104	208	184	293	158	ENST00000469838
ENSG00000003756	RBM5	ENSG00000003756:E017	E017	29.76605764	0.011626906	24.29340202	8.27E-07	5.11E-05	11.37697731	8.061931804	-1.012101825	3	50100532	50100605	74	+	53	20	34	9	29	25	37	28	33	35	54	23	c(""ENST00000347869""	""ENST00000404526""	""ENST00000469838""	""ENST00000464087"")
ENSG00000003756	RBM5	ENSG00000003756:E013	E013	50.54507994	0.011062516	50.22290859	1.37E-12	2.77E-10	15.16464143	10.00477889	-1.236751565	3	50100046	50100051	6	+	93	35	59	13	62	44	73	25	56	53	92	47	c(""ENST00000433556""	""ENST00000469838""	""ENST00000347869""	""ENST00000464087""	""ENST00000404526""	""ENST00000395174""	""ENST00000441305"")
ENSG00000003756	RBM5	ENSG00000003756:E018	E018	71.48942106	0.043309927	23.19310367	1.47E-06	8.49E-05	18.10203115	11.53888604	-1.354141045	3	50100606	50102194	1589	+	121	43	88	18	69	47	78	43	141	78	112	65	c(""ENST00000469838""	""ENST00000464087"")
ENSG00000003756	RBM5	ENSG00000003756:E012	E012	21.99235017	0.005031464	28.86836846	7.75E-08	6.23E-06	9.887504451	6.843438902	-1.076217324	3	50093876	50094330	455	+	36	18	24	8	27	20	29	8	22	24	43	22	ENST00000492472
ENSG00000003756	RBM5	ENSG00000003756:E019	E019	58.9136043	0.042534426	24.59013117	7.09E-07	4.45E-05	16.65703743	10.32673011	-1.427726216	3	50102195	50102336	142	+	83	33	64	18	60	36	73	34	133	61	99	51	ENST00000464087
ENSG00000004468	CD38	ENSG00000004468:E004	E004	5.679386814	0.031717969	9.484296209	0.002072381	0.035975381	2.323450149	4.351439654	1.814297229	4	15778312	15778647	336	+	0	7	0	5	1	11	3	24	1	6	2	4	c(""ENST00000506191""	""ENST00000511430""	""ENST00000502843""	""ENST00000226279"")
ENSG00000004468	CD38	ENSG00000004468:E007	E007	26.5713623	0.060439331	9.894701859	0.001657553	0.030278057	5.850204627	9.068082753	1.278246162	4	15816641	15816754	114	+	4	38	5	23	8	27	11	99	13	45	3	22	ENST00000506191
ENSG00000004534	RBM6	ENSG00000004534:E001	E001	6.204050354	0.01553467	12.26166938	0.000462358	0.011202298	3.352442885	5.296008209	1.324163267	3	49940007	49940032	26	+	5	5	7	3	5	12	2	12	0	8	6	9	ENST00000442092
ENSG00000004799	PDK4	ENSG00000004799:E002	E002	489.6189495	0.00117009	182.7936566	1.19E-41	3.37E-38	23.51866634	13.83653426	-1.63205972	7	95584375	95585781	1407	-	479	5	956	9	1050	6	1788	16	587	13	2477	17	c(""ENST00000005178""	""ENST00000473796"")
ENSG00000004799	PDK4	ENSG00000004799:E001	E001	279.6103852	0.000375846	120.1181415	5.96E-28	6.56E-25	18.36720123	9.726823592	-1.902657155	7	95583499	95584374	876	-	291	3	517	3	614	1	1066	5	302	5	1429	15	ENST00000005178
ENSG00000004799	PDK4	ENSG00000004799:E018	E018	68.4101821	0.013288366	152.4261075	5.11E-35	9.08E-32	8.314538541	20.0070216	2.626942865	7	95594771	95595022	252	-	76	9	98	14	126	39	248	18	48	19	247	45	ENST00000473301
ENSG00000004799	PDK4	ENSG00000004799:E004	E004	92.72423764	0.001055013	27.78065372	1.36E-07	1.03E-05	10.77077588	6.466827161	-1.493024495	7	95587010	95587123	114	-	89	0	169	1	201	3	323	4	116	4	489	2	c(""ENST00000005178""	""ENST00000468445""	""ENST00000473796"")
ENSG00000004799	PDK4	ENSG00000004799:E005	E005	81.85371898	0.001498162	25.10568383	5.43E-07	3.51E-05	10.16674646	5.990590928	-1.545318565	7	95587418	95587483	66	-	79	0	131	1	181	4	319	4	88	2	440	1	c(""ENST00000005178""	""ENST00000468445""	""ENST00000473796"")
ENSG00000004799	PDK4	ENSG00000004799:E015	E015	11.42325805	0.036894239	31.07380231	2.48E-08	2.24E-06	3.429793843	8.450493137	2.618768003	7	95592760	95592760	1	-	14	5	17	2	20	2	26	1	4	3	59	11	c(""ENST00000005178""	""ENST00000473796"")
ENSG00000004799	PDK4	ENSG00000004799:E008	E008	97.61661446	0.001048826	20.59095981	5.69E-06	0.000278411	11.02503565	7.523011428	-1.121216223	7	95587546	95587726	181	-	94	2	163	2	214	3	362	4	126	3	497	5	ENST00000498190
ENSG00000004799	PDK4	ENSG00000004799:E006	E006	70.55690426	0.003133095	21.80789223	3.01E-06	0.00015984	9.422406697	5.471803764	-1.584858234	7	95587484	95587528	45	-	71	1	107	1	157	2	291	4	79	1	363	1	c(""ENST00000005178""	""ENST00000468445""	""ENST00000473796""	""ENST00000498190"")
ENSG00000004799	PDK4	ENSG00000004799:E017	E017	165.327368	0.001340499	550.9661467	7.76E-122	3.26E-117	12.93333145	29.20121529	2.541065225	7	95593699	95593770	72	-	157	23	270	40	265	74	487	36	144	56	709	105	ENST00000005178
ENSG00000004866	ST7	ENSG00000004866:E028	E028	4.678204913	0.013324745	13.79530803	0.000203845	0.0057734	2.834828633	4.807007944	1.528040095	7	117131892	117131960	69	+	5	8	3	2	4	7	5	5	0	9	3	5	c(""ENST00000490039""	""ENST00000393447""	""ENST00000323984""	""ENST00000465133""	""ENST00000393443""	""ENST00000487459""	""ENST00000446490""	""ENST00000438863""	""ENST00000265437""	""ENST00000393449""	""ENST00000393451""	""ENST00000393444""	""ENST00000393446""	""ENST00000422922""	""ENST00000489293""	""ENST00000432298"")
ENSG00000005238	FAM214B	ENSG00000005238:E016	E016	5.556087073	0.011071098	10.10282414	0.001480423	0.027779167	3.348473527	5.084549166	1.209394429	9	35108594	35108737	144	-	6	5	3	6	2	4	9	3	5	7	9	8	c(""ENST00000488109""	""ENST00000603301""	""ENST00000378561""	""ENST00000378566""	""ENST00000605244""	""ENST00000378557""	""ENST00000605104""	""ENST00000322813""	""ENST00000605392"")
ENSG00000005238	FAM214B	ENSG00000005238:E015	E015	8.20724963	0.017938208	31.23039098	2.29E-08	2.08E-06	3.490258319	6.739284974	1.90796767	9	35108350	35108593	244	-	2	10	3	10	6	8	8	3	6	10	12	17	c(""ENST00000605104""	""ENST00000605392"")
ENSG00000005483	KMT2E	ENSG00000005483:E011	E011	15.00752643	0.053488285	9.26154091	0.00234016	0.039401063	5.254069013	7.649455431	1.092621833	7	105039153	105039269	117	+	15	9	7	11	11	31	6	16	10	23	3	30	ENST00000480368
ENSG00000005483	KMT2E	ENSG00000005483:E001	E001	10.25100014	0.034682027	13.57387177	0.000229356	0.006338231	4.139033983	6.551994203	1.332610008	7	105014179	105014189	11	+	4	9	6	5	5	21	4	17	1	19	13	17	ENST00000311117
ENSG00000005483	KMT2E	ENSG00000005483:E058	E058	19.27594152	0.008119863	19.88641908	8.22E-06	0.000385236	6.078980768	8.646342893	1.027252372	7	105107362	105107899	538	+	9	19	14	13	14	41	12	21	12	35	10	24	c(""ENST00000334914""	""ENST00000257745""	""ENST00000311117""	""ENST00000334884"")
ENSG00000005801	ZNF195	ENSG00000005801:E010	E010	7.65802995	0.008478593	11.78409004	0.000597391	0.013689331	5.699250502	3.727576854	-1.230350891	11	3360283	3360315	33	-	13	5	13	0	19	3	24	6	4	3	15	3	c(""ENST00000429541""	""ENST00000005082""	""ENST00000343338""	""ENST00000528218""	""ENST00000620374""	""ENST00000354599""	""ENST00000528410""	""ENST00000438262""	""ENST00000399602""	""ENST00000526601"")
ENSG00000005801	ZNF195	ENSG00000005801:E040	E040	5.812523817	0.014522477	10.11419668	0.001471315	0.027663784	3.501226452	5.195980621	1.143261221	11	3369357	3369502	146	-	4	6	3	2	7	5	5	6	3	10	11	10	c(""ENST00000526501""	""ENST00000529085""	""ENST00000530643"")
ENSG00000005801	ZNF195	ENSG00000005801:E038	E038	6.26670966	0.012203344	10.81944322	0.001004397	0.020540451	3.656109767	5.391002975	1.124950027	11	3368821	3368855	35	-	4	6	3	2	9	6	6	7	3	10	11	11	c(""ENST00000526501""	""ENST00000532539"")
ENSG00000005801	ZNF195	ENSG00000005801:E008	E008	10.35204376	0.007050243	12.06110658	0.000514847	0.012214612	6.483680006	4.486202185	-1.068862399	11	3359997	3360038	42	-	14	7	16	1	23	4	34	8	12	5	15	4	c(""ENST00000429541""	""ENST00000005082""	""ENST00000343338""	""ENST00000620374""	""ENST00000354599""	""ENST00000438262""	""ENST00000399602""	""ENST00000526601"")
ENSG00000005801	ZNF195	ENSG00000005801:E039	E039	6.175172181	0.011604327	10.14460348	0.001447243	0.027321289	3.656258893	5.327121748	1.090242567	11	3369241	3369356	116	-	4	6	3	2	9	6	6	7	3	10	11	10	ENST00000529085
ENSG00000005801	ZNF195	ENSG00000005801:E002	E002	9.313764443	0.007202548	10.34671827	0.001297051	0.025079398	6.081814224	4.250662183	-1.039004886	11	3357927	3357927	1	-	18	8	11	2	20	4	23	6	11	3	17	3	ENST00000354599
ENSG00000005801	ZNF195	ENSG00000005801:E041	E041	5.379941382	0.012498959	11.36397004	0.000748826	0.016367111	3.283918626	5.062684874	1.253189148	11	3370943	3370974	32	-	4	6	3	2	6	3	5	6	3	10	8	10	ENST00000525313
ENSG00000005844	ITGAL	ENSG00000005844:E044	E044	5.938794907	0.089425565	19.37253874	1.08E-05	0.000485953	5.314597599	2.039701218	-2.770052425	16	30499207	30499234	28	+	11	2	9	0	14	0	9	2	19	2	12	0	c(""ENST00000568987""	""ENST00000358164""	""ENST00000563615""	""ENST00000356798""	""ENST00000433423"")
ENSG00000005889	ZFX	ENSG00000005889:E003	E003	41.92848699	0.013185138	26.69903988	2.38E-07	1.69E-05	13.00023421	8.849935866	-1.135270403	X	24149645	24149714	70	+	18	34	34	28	15	37	38	86	41	99	17	45	c(""ENST00000428571""	""ENST00000539115"")
ENSG00000005889	ZFX	ENSG00000005889:E033	E033	5.868265922	0.010810323	26.87258108	2.17E-07	1.56E-05	6.070139813	3.083127246	-1.962441443	X	24216090	24216255	166	+	8	2	5	2	5	6	9	12	2	10	6	7	c(""ENST00000539115""	""ENST00000379188"")
ENSG00000005889	ZFX	ENSG00000005889:E013	E013	230.9585999	0.001816617	165.9910027	5.56E-38	1.24E-34	14.85235886	22.79691649	1.320167399	X	24152720	24152830	111	+	22	182	33	154	29	273	65	824	43	650	25	312	c(""ENST00000480195""	""ENST00000304543""	""ENST00000419690""	""ENST00000379177"")
ENSG00000005889	ZFX	ENSG00000005889:E007	E007	74.39415334	0.012894197	73.87920397	8.30E-18	3.45E-15	18.93241569	11.17556795	-1.586834723	X	24149745	24149789	45	+	37	50	73	58	44	74	85	124	68	145	53	77	c(""ENST00000539115""	""ENST00000379177""	""ENST00000428571""	""ENST00000379188""	""ENST00000497813""	""ENST00000419690"")
ENSG00000005889	ZFX	ENSG00000005889:E001	E001	204.4023353	0.005038623	552.2742611	4.03E-122	2.03E-117	2.911457528	22.094441	5.982888571	X	24149173	24149253	81	+	1	153	0	153	4	244	1	804	0	632	2	278	ENST00000497813
ENSG00000005889	ZFX	ENSG00000005889:E012	E012	190.8204948	0.00101725	321.3097322	7.51E-72	6.31E-68	10.29808457	21.2067131	2.181005148	X	24151691	24151800	110	+	11	159	23	156	15	223	25	683	14	558	14	247	c(""ENST00000304543""	""ENST00000379177"")
ENSG00000005889	ZFX	ENSG00000005889:E009	E009	31.68842908	0.036796998	35.50563899	2.54E-09	2.86E-07	13.07427924	7.20918212	-1.751342973	X	24149854	24150130	277	+	10	10	30	16	28	31	32	59	45	73	18	31	ENST00000459724
ENSG00000005889	ZFX	ENSG00000005889:E006	E006	53.92955252	0.01340566	36.46126255	1.56E-09	1.86E-07	15.11403574	9.895635495	-1.25894019	X	24149729	24149744	16	+	26	36	49	43	23	59	59	95	42	118	25	61	c(""ENST00000539115""	""ENST00000428571""	""ENST00000379188""	""ENST00000497813""	""ENST00000419690"")
ENSG00000005889	ZFX	ENSG00000005889:E020	E020	76.39353178	0.012736276	110.0772678	9.42E-26	8.67E-23	5.428408576	13.79059174	2.735689109	X	24177684	24177866	183	+	1	61	6	37	5	88	10	278	2	257	4	115	ENST00000474385
ENSG00000005889	ZFX	ENSG00000005889:E019	E019	57.08771976	0.001915849	52.1362736	5.18E-13	1.11E-10	7.461641693	11.77387994	1.339556779	X	24175389	24175443	55	+	8	48	7	49	2	65	14	203	14	145	8	75	ENST00000474385
ENSG00000005889	ZFX	ENSG00000005889:E014	E014	107.7043051	0.019850785	28.21429257	1.09E-07	8.39E-06	11.06443353	15.72013032	1.048586184	X	24161715	24161842	128	+	9	72	14	77	10	138	29	354	37	303	18	154	ENST00000379177
ENSG00000005889	ZFX	ENSG00000005889:E008	E008	57.55429485	0.017228379	73.26311906	1.13E-17	4.67E-15	17.46196113	9.622286533	-1.77946401	X	24149790	24149794	5	+	30	30	62	49	38	52	68	92	56	105	49	60	c(""ENST00000539115""	""ENST00000379177""	""ENST00000428571""	""ENST00000304543""	""ENST00000379188""	""ENST00000497813""	""ENST00000419690"")
ENSG00000006007	GDE1	ENSG00000006007:E011	E011	5.600434141	0.011793657	10.4841875	0.001204006	0.023661412	3.371053108	5.210074611	1.260695276	16	19517014	19517168	155	-	5	5	9	2	9	3	10	4	6	8	7	4	c(""ENST00000353258""	""ENST00000569899""	""ENST00000569773""	""ENST00000564172"")
ENSG00000006015	REX1BD	ENSG00000006015:E011	E011	3.959984644	0.016384789	11.2813852	0.000782881	0.016948353	4.338207899	2.493847518	-1.601034757	19	18589602	18589683	82	+	9	1	5	1	5	4	8	1	8	2	6	2	c(""ENST00000597371""	""ENST00000450195""	""ENST00000595490""	""ENST00000358607""	""ENST00000598375""	""ENST00000600997"")
ENSG00000006534	ALDH3B1	ENSG00000006534:E009	E009	36.76816059	0.039424355	23.13922133	1.51E-06	8.71E-05	12.03004513	7.338229338	-1.452026968	11	68015297	68015459	163	+	85	16	88	6	55	8	43	12	68	20	76	11	c(""ENST00000619675""	""ENST00000615368""	""ENST00000614849""	""ENST00000615463""	""ENST00000617449""	""ENST00000612297""	""ENST00000342456""	""ENST00000617288"")
ENSG00000006534	ALDH3B1	ENSG00000006534:E006	E006	6.233696568	0.039781504	9.821561704	0.001724778	0.031185174	5.019134713	2.986620012	-1.502475824	11	68010367	68010392	26	+	11	0	9	0	5	3	13	0	18	6	16	3	c(""ENST00000619675""	""ENST00000615463""	""ENST00000615368""	""ENST00000342456""	""ENST00000617288"")
ENSG00000006607	FARP2	ENSG00000006607:E007	E007	7.010787329	0.015627687	21.46136084	3.61E-06	0.000187198	3.15063698	5.714747395	1.72455369	2	241372678	241372706	29	+	2	14	5	3	3	6	5	11	2	10	4	16	c(""ENST00000492868""	""ENST00000418082"")
ENSG00000006607	FARP2	ENSG00000006607:E006	E006	6.900561791	0.019891675	15.16959715	9.83E-05	0.003172155	3.305870982	5.519937848	1.484797653	2	241372560	241372677	118	+	6	10	3	4	4	5	2	9	5	15	3	13	ENST00000492868
ENSG00000006695	COX10	ENSG00000006695:E006	E006	7.35640987	0.023951203	17.11084672	3.53E-05	0.001342967	3.552018455	5.858371537	1.449889761	17	14077057	14077322	266	+	3	11	7	4	5	8	7	11	5	6	3	16	ENST00000429152
ENSG00000006715	VPS41	ENSG00000006715:E016	E016	16.26725253	0.01516137	25.03308871	5.64E-07	3.63E-05	8.545679826	5.418982725	-1.326742712	7	38745563	38745581	19	-	38	5	25	9	28	9	29	7	17	15	24	7	c(""ENST00000482217""	""ENST00000395969""	""ENST00000310301""	""ENST00000448833"")
ENSG00000006747	SCIN	ENSG00000006747:E016	E016	7.663379871	0.01453723	10.67696527	0.001084779	0.021831106	5.81607668	4.108986936	-1.007342199	7	12604514	12604663	150	+	9	3	9	1	6	2	16	1	7	9	25	15	c(""ENST00000297029""	""ENST00000486980""	""ENST00000519209""	""ENST00000341757""	""ENST00000518849""	""ENST00000523729"")
ENSG00000007202	KIAA0100	ENSG00000007202:E032	E032	6.022293382	0.010267371	13.11580969	0.000292814	0.007743436	5.12429788	3.099882609	-1.45501451	17	28633283	28633329	47	-	7	0	12	1	10	5	18	2	8	3	15	3	c(""ENST00000544884""	""ENST00000389003""	""ENST00000582417""	""ENST00000528896""	""ENST00000577261"")
ENSG00000007202	KIAA0100	ENSG00000007202:E036	E036	11.50884262	0.006133841	20.31367553	6.57E-06	0.000316226	6.900182971	4.38054719	-1.319122258	17	28633654	28633685	32	-	22	7	14	1	23	5	28	4	22	5	18	6	c(""ENST00000544884""	""ENST00000389003""	""ENST00000528896"")
ENSG00000007968	E2F2	ENSG00000007968:E002	E002	10.23514343	0.020774514	13.87828413	0.000195039	0.00556842	4.306489854	6.313330317	1.109833532	1	23516335	23516358	24	-	7	2	18	3	24	5	17	7	24	6	20	3	ENST00000361729
ENSG00000008130	NADK	ENSG00000008130:E044	E044	9.172563665	0.008324605	17.66690391	2.63E-05	0.001047425	4.252760822	6.602734136	1.276575955	1	1778746	1778790	45	-	4	4	6	5	9	10	9	15	15	14	9	11	ENST00000341991
ENSG00000008294	SPAG9	ENSG00000008294:E049	E049	18.06365933	0.068743768	16.38445124	5.17E-05	0.001845336	4.291667987	7.764903921	1.722753407	17	51001837	51001845	9	-	1	12	4	19	5	30	2	27	5	37	8	49	c(""ENST00000505173""	""ENST00000510283""	""ENST00000513547""	""ENST00000505279""	""ENST00000511795""	""ENST00000357122""	""ENST00000514613""	""ENST00000618113""	""ENST00000262013"")
ENSG00000008513	ST3GAL1	ENSG00000008513:E031	E031	21.7188694	0.033363996	16.9940289	3.75E-05	0.001415134	9.890250034	6.397637196	-1.273074765	8	133544058	133544089	32	-	16	14	31	14	30	12	25	11	60	18	23	13	ENST00000399640
ENSG00000008710	PKD1	ENSG00000008710:E016	E016	3.100815549	0.018964018	14.04616548	0.000178377	0.005169411	3.865002439	1.771108358	-2.254989748	16	2092014	2092045	32	-	4	1	5	1	2	1	6	0	10	1	9	1	ENST00000485120
ENSG00000008869	HEATR5B	ENSG00000008869:E036	E036	7.786693621	0.010841442	11.96409892	0.000542354	0.012704607	5.537687492	3.551292267	-1.287010779	2	37072110	37072211	102	-	18	3	19	1	9	3	14	3	11	3	17	4	ENST00000233099
ENSG00000009307	CSDE1	ENSG00000009307:E035	E035	15.75163657	0.009268273	34.55708965	4.14E-09	4.46E-07	4.938043038	8.276707102	1.502763162	1	114739753	114739869	117	-	5	29	3	12	13	22	8	19	12	23	10	23	c(""ENST00000369530""	""ENST00000534699""	""ENST00000534389""	""ENST00000610726""	""ENST00000438362""	""ENST00000525878""	""ENST00000339438""	""ENST00000261443""	""ENST00000358528"")
ENSG00000009307	CSDE1	ENSG00000009307:E041	E041	18.96070023	0.00527767	28.40646814	9.83E-08	7.67E-06	5.942157554	8.852798371	1.1625165	1	114749821	114749973	153	-	14	25	13	11	10	34	11	24	12	29	14	24	c(""ENST00000369530""	""ENST00000525970""	""ENST00000533818""	""ENST00000610726""	""ENST00000438362""	""ENST00000525878""	""ENST00000339438""	""ENST00000358528""	""ENST00000530886""	""ENST00000524652"")
ENSG00000010278	CD9	ENSG00000010278:E020	E020	5.733514402	0.066464106	19.7700774	8.73E-06	0.000406164	5.559217036	2.576542928	-2.225788307	12	6232730	6232936	207	+	10	0	16	1	10	1	12	3	8	1	10	6	c(""ENST00000543916""	""ENST00000546073"")
ENSG00000010278	CD9	ENSG00000010278:E014	E014	12.48377733	0.05724037	27.8087544	1.34E-07	1.01E-05	8.076463924	4.00237983	-2.039708293	12	6205959	6206084	126	+	25	4	14	2	18	8	31	6	22	1	31	8	ENST00000538834
ENSG00000010278	CD9	ENSG00000010278:E015	E015	11.12630657	0.031917355	71.86068887	2.31E-17	9.15E-15	8.173420355	2.471896861	-3.46788432	12	6224986	6225213	228	+	29	2	17	2	24	0	28	1	20	4	26	2	ENST00000481267
ENSG00000010278	CD9	ENSG00000010278:E017	E017	5.371906118	0.029232396	29.44011642	5.77E-08	4.78E-06	5.499105613	2.236229677	-2.603432351	12	6225535	6225736	202	+	17	0	8	2	8	2	15	1	6	1	11	3	ENST00000538418
ENSG00000010278	CD9	ENSG00000010278:E019	E019	4.787286316	0.022633357	55.53039833	9.20E-14	2.22E-11	5.546993192	1.054181036	-4.799598353	12	6232632	6232729	98	+	15	0	9	0	9	0	13	0	8	0	12	2	c(""ENST00000610354""	""ENST00000617871""	""ENST00000538834""	""ENST00000481267""	""ENST00000546073""	""ENST00000540891""	""ENST00000009180""	""ENST00000536586""	""ENST00000543916""	""ENST00000382519""	""ENST00000382518""	""ENST00000382515"")
ENSG00000010278	CD9	ENSG00000010278:E012	E012	6.71276924	0.220260361	14.27456379	0.000157985	0.004674694	6.170433836	2.448482686	-2.6760858	12	6200449	6200565	117	+	16	0	12	0	4	1	13	3	19	2	15	5	c(""ENST00000610354""	""ENST00000617871""	""ENST00000538834""	""ENST00000546073""	""ENST00000538418""	""ENST00000009180""	""ENST00000536586""	""ENST00000382519""	""ENST00000382518"")
ENSG00000010295	IFFO1	ENSG00000010295:E021	E021	9.452285261	0.063209302	21.87323225	2.91E-06	0.000155109	6.217782653	2.718418134	-2.396153492	12	6550695	6550790	96	-	26	1	11	1	12	3	22	0	22	4	29	0	c(""ENST00000465801""	""ENST00000487279""	""ENST00000488007""	""ENST00000356896""	""ENST00000619571""	""ENST00000615885""	""ENST00000436152""	""ENST00000396840""	""ENST00000336604"")
ENSG00000010295	IFFO1	ENSG00000010295:E012	E012	11.43156711	0.013588239	11.81699346	0.000586926	0.01350277	6.404025475	4.433082046	-1.067406989	12	6548161	6548424	264	-	21	5	29	1	25	5	18	5	18	5	19	3	ENST00000488007
ENSG00000010295	IFFO1	ENSG00000010295:E014	E014	8.636050857	0.008945912	25.06550873	5.54E-07	3.57E-05	5.875100865	3.006188878	-1.940598132	12	6548668	6548825	158	-	20	2	18	1	11	1	23	1	13	3	25	3	c(""ENST00000396830""	""ENST00000465801""	""ENST00000472558""	""ENST00000487279""	""ENST00000488007""	""ENST00000356896""	""ENST00000619571""	""ENST00000615885""	""ENST00000436152""	""ENST00000396840""	""ENST00000471408""	""ENST00000336604"")
ENSG00000010295	IFFO1	ENSG00000010295:E002	E002	6.374905726	0.05214186	9.740036732	0.001802973	0.032281795	4.907865219	2.861327504	-1.561342311	12	6538961	6539527	567	-	13	2	9	0	13	0	10	4	19	1	11	3	c(""ENST00000471408""	""ENST00000465801""	""ENST00000472558""	""ENST00000436152"")
ENSG00000010295	IFFO1	ENSG00000010295:E013	E013	23.48062205	0.007047797	34.6439827	3.96E-09	4.30E-07	9.315756727	5.923184296	-1.321272101	12	6548425	6548545	121	-	47	7	48	1	48	10	41	10	40	9	54	6	c(""ENST00000396830""	""ENST00000465801""	""ENST00000472558""	""ENST00000487279""	""ENST00000488007""	""ENST00000356896""	""ENST00000619571""	""ENST00000615885""	""ENST00000436152""	""ENST00000396840""	""ENST00000471408""	""ENST00000336604"")
ENSG00000010295	IFFO1	ENSG00000010295:E001	E001	6.37465788	0.053306606	17.29706436	3.20E-05	0.001237578	5.043466889	2.22339986	-2.369123067	12	6538375	6538622	248	-	17	2	14	1	14	1	8	0	16	2	10	0	ENST00000436152
ENSG00000010322	NISCH	ENSG00000010322:E032	E032	27.19864429	0.005596384	33.93120266	5.71E-09	5.97E-07	10.18518015	6.650319694	-1.246832282	3	52481038	52481109	72	+	52	12	37	6	55	10	65	8	44	12	60	10	c(""ENST00000420808""	""ENST00000485765""	""ENST00000488380"")
ENSG00000010322	NISCH	ENSG00000010322:E031	E031	7.821818591	0.017968171	10.78642601	0.001022471	0.020822678	5.515628733	3.500935451	-1.316733165	3	52480879	52481037	159	+	18	3	12	0	18	3	10	2	13	4	19	4	c(""ENST00000489895""	""ENST00000420808""	""ENST00000485765""	""ENST00000488380"")
ENSG00000010327	STAB1	ENSG00000010327:E081	E081	27.55803982	0.041498349	20.59662028	5.67E-06	0.00027775	11.09448322	7.035053192	-1.335283974	3	52522231	52522329	99	+	45	6	53	4	29	10	42	23	43	24	68	20	ENST00000462681
ENSG00000010327	STAB1	ENSG00000010327:E028	E028	21.54758981	0.00304697	157.6098674	3.77E-36	7.42E-33	10.88189132	3.8929344	-2.995297219	3	52509322	52509476	155	+	30	2	52	3	40	4	45	2	45	7	60	8	ENST00000484850
ENSG00000010327	STAB1	ENSG00000010327:E083	E083	9.671401791	0.014685041	62.67750448	2.43E-15	7.25E-13	7.331268043	2.648292815	-2.951279167	3	52522475	52522554	80	+	15	0	20	3	24	2	26	2	18	1	19	4	ENST00000462681
ENSG00000010327	STAB1	ENSG00000010327:E063	E063	10.03946168	0.008451113	13.05018182	0.000303255	0.007970212	6.423421997	4.45178733	-1.064007257	3	52519405	52519504	100	+	15	9	17	4	14	5	14	5	21	4	12	7	ENST00000481626
ENSG00000010327	STAB1	ENSG00000010327:E026	E026	12.06267051	0.032476328	41.01554785	1.51E-10	2.21E-08	7.912088271	3.499966957	-2.367737253	3	52508360	52508543	184	+	35	4	18	2	20	7	16	2	24	4	27	2	ENST00000481607
ENSG00000010327	STAB1	ENSG00000010327:E046	E046	15.88327853	0.018369341	95.49280815	1.48E-22	9.98E-20	9.495500823	3.058511765	-3.291772332	3	52516239	52516355	117	+	29	5	37	2	18	2	36	1	29	1	57	5	ENST00000461325
ENSG00000010327	STAB1	ENSG00000010327:E092	E092	22.69805272	0.007341174	34.36036999	4.58E-09	4.89E-07	9.870293115	6.471912917	-1.233557358	3	52523577	52523651	75	+	32	7	40	19	26	8	38	15	30	13	57	10	ENST00000462741
ENSG00000010327	STAB1	ENSG00000010327:E077	E077	47.68397176	0.001514465	277.8282015	2.23E-62	1.52E-58	15.66662676	6.636585254	-2.535332879	3	52521701	52521843	143	+	87	8	99	8	77	15	102	15	90	10	123	20	c(""ENST00000462741""	""ENST00000462681"")
ENSG00000010327	STAB1	ENSG00000010327:E079	E079	37.57297564	0.002347185	242.7303352	9.99E-55	5.03E-51	14.16969056	5.497147322	-2.780408229	3	52521952	52522036	85	+	59	3	89	7	68	8	83	9	66	11	104	14	ENST00000462681
ENSG00000010327	STAB1	ENSG00000010327:E067	E067	6.463916605	0.016777031	20.99740356	4.60E-06	0.00023156	5.566300841	2.963723273	-1.824926773	3	52520121	52520203	83	+	7	0	9	6	10	4	12	2	13	2	19	1	ENST00000481626
ENSG00000010327	STAB1	ENSG00000010327:E072	E072	59.56247353	0.013782758	58.76679636	1.78E-14	4.74E-12	16.1325272	10.15379401	-1.380298624	3	52520699	52520803	105	+	82	22	105	14	83	23	114	32	97	43	131	47	ENST00000481626
ENSG00000010327	STAB1	ENSG00000010327:E075	E075	7.129231705	0.013475943	57.91903279	2.73E-14	7.15E-12	6.329668555	1.872335825	-3.52497283	3	52521568	52521595	28	+	12	2	19	0	9	0	12	0	22	1	16	3	ENST00000462681
ENSG00000010327	STAB1	ENSG00000010327:E065	E065	69.99058736	0.004880247	280.6862181	5.32E-63	3.73E-59	18.74784826	8.103017794	-2.501038345	3	52519565	52519943	379	+	123	10	132	10	128	17	135	26	156	27	164	24	ENST00000461325
ENSG00000010610	CD4	ENSG00000010610:E017	E017	5.171595763	0.116765764	11.96937827	0.00054082	0.012675729	5.057351679	2.367014975	-2.196305247	12	6813552	6813602	51	+	6	0	7	2	7	0	10	2	14	5	17	0	ENST00000536563
ENSG00000010610	CD4	ENSG00000010610:E020	E020	11.45154204	0.036059555	27.00863791	2.03E-07	1.47E-05	7.434161523	3.775768117	-1.966450351	12	6814234	6814258	25	+	31	4	22	1	19	5	24	3	16	8	21	2	c(""ENST00000011653""	""ENST00000541982""	""ENST00000536563""	""ENST00000437800""	""ENST00000543755""	""ENST00000536590""	""ENST00000538827""	""ENST00000544344"")
ENSG00000011198	ABHD5	ENSG00000011198:E003	E003	239.5038699	0.038362196	25.42856569	4.59E-07	3.02E-05	20.6602484	31.26179754	1.347515596	3	43690870	43690891	22	+	146	143	228	231	245	283	198	214	236	344	339	266	ENST00000458276
ENSG00000011198	ABHD5	ENSG00000011198:E002	E002	318.7154344	0.018894411	28.66301292	8.61E-08	6.83E-06	24.8008538	33.94647169	1.053520864	3	43690381	43690710	330	+	275	182	382	262	326	366	346	291	287	380	479	332	ENST00000456453
ENSG00000011198	ABHD5	ENSG00000011198:E001	E001	49.18245109	0.012953715	17.18999469	3.38E-05	0.001295701	10.34481473	14.50457294	1.004423527	3	43690113	43690202	90	+	40	26	67	34	46	60	60	49	42	58	77	51	ENST00000456453
ENSG00000011295	TTC19	ENSG00000011295:E022	E022	4.791456661	0.012500661	12.07707861	0.000510455	0.012121554	4.738521619	2.840021359	-1.481161064	17	16025017	16025087	71	+	9	4	11	1	9	2	8	1	4	4	9	2	c(""ENST00000261647""	""ENST00000481107""	""ENST00000475723""	""ENST00000497842""	""ENST00000465567"")
ENSG00000011376	LARS2	ENSG00000011376:E029	E029	15.40335241	0.00640834	16.42360883	5.07E-05	0.001815315	7.743846112	5.463884514	-1.014797999	3	45523997	45524108	112	+	21	6	26	3	38	5	31	14	21	7	30	7	c(""ENST00000414984""	""ENST00000415258""	""ENST00000265537""	""ENST00000485461""	""ENST00000467936"")
ENSG00000011422	PLAUR	ENSG00000011422:E024	E024	27.31780076	0.033806694	23.38316256	1.33E-06	7.80E-05	10.81851832	6.90859791	-1.313730086	19	43667215	43667580	366	-	16	27	10	14	17	30	16	60	27	52	16	35	ENST00000601876
ENSG00000011422	PLAUR	ENSG00000011422:E006	E006	36.68554852	0.004076639	51.93747865	5.73E-13	1.22E-10	12.16542742	8.148566625	-1.179453129	19	43651824	43652040	217	-	14	23	22	24	30	50	26	64	17	73	23	66	ENST00000595038
ENSG00000011422	PLAUR	ENSG00000011422:E001	E001	451.3685455	0.036023083	27.1816372	1.85E-07	1.35E-05	37.70123864	26.54116247	-1.208666285	19	43646095	43646548	454	-	226	524	181	358	383	768	467	754	161	691	239	535	ENST00000339082
ENSG00000011422	PLAUR	ENSG00000011422:E030	E030	72.44700041	0.002800853	69.8591599	6.37E-17	2.42E-14	16.10891898	11.42414221	-1.027962527	19	43668257	43668276	20	-	42	68	32	62	43	102	43	103	41	149	35	112	ENST00000599546
ENSG00000011422	PLAUR	ENSG00000011422:E018	E018	15.22233399	0.04404683	19.16092615	1.20E-05	0.000535996	8.332913614	5.132969357	-1.410289884	19	43656641	43656802	162	-	5	11	9	5	8	14	8	28	18	33	12	29	ENST00000594364
ENSG00000011422	PLAUR	ENSG00000011422:E032	E032	55.96913454	0.002601863	64.62140731	9.08E-16	2.93E-13	14.44640064	10.0157852	-1.087515478	19	43668305	43668320	16	-	34	51	25	50	38	73	35	83	33	112	23	86	ENST00000599892
ENSG00000011422	PLAUR	ENSG00000011422:E007	E007	12.60281257	0.005298237	26.61726549	2.48E-07	1.75E-05	7.549815427	4.753836747	-1.344468993	19	43652041	43652053	13	-	6	8	6	8	14	12	12	21	3	29	9	23	c(""ENST00000594364""	""ENST00000595038"")
ENSG00000011422	PLAUR	ENSG00000011422:E026	E026	5.62440755	0.05238912	22.64705746	1.95E-06	0.000108906	5.953266372	2.946360074	-2.037101529	19	43667777	43667778	2	-	4	2	3	1	7	11	4	4	3	10	10	11	ENST00000593939
ENSG00000011422	PLAUR	ENSG00000011422:E008	E008	22.91383919	0.009297924	29.22722183	6.44E-08	5.27E-06	9.641033349	6.473321521	-1.163846193	19	43652054	43652224	171	-	16	12	11	14	21	34	18	44	8	49	8	36	ENST00000594364
ENSG00000011422	PLAUR	ENSG00000011422:E031	E031	68.90231835	0.002250854	67.02950975	2.67E-16	9.34E-14	15.64237808	11.17104403	-1.005252509	19	43668277	43668304	28	-	39	65	30	59	42	95	42	101	39	143	30	106	c(""ENST00000599546""	""ENST00000599892"")
ENSG00000011523	CEP68	ENSG00000011523:E011	E011	6.68380751	0.021381758	8.73199952	0.003126734	0.048765563	4.775412755	2.917209455	-1.426136883	2	65072884	65072980	97	+	17	1	13	0	19	5	7	1	10	2	17	0	c(""ENST00000537589""	""ENST00000497039""	""ENST00000377990"")
ENSG00000011523	CEP68	ENSG00000011523:E004	E004	26.32084158	0.026389028	30.55440205	3.25E-08	2.85E-06	7.191539907	11.23658444	1.308793643	2	65056465	65056524	60	+	20	21	19	17	44	29	23	14	36	25	47	30	c(""ENST00000260569""	""ENST00000537589""	""ENST00000377990""	""ENST00000475851"")
ENSG00000012779	ALOX5	ENSG00000012779:E001	E001	4.584055727	0.04998008	10.00603776	0.001560278	0.028947319	2.825601181	4.869911087	1.575147794	10	45374176	45374226	51	+	2	13	5	3	11	1	0	5	2	3	5	4	ENST00000542434
ENSG00000012822	CALCOCO1	ENSG00000012822:E044	E044	5.406221763	0.014714117	11.33766461	0.000759508	0.016557519	5.009527188	3.16237206	-1.331625835	12	53724404	53724582	179	-	13	1	12	3	6	4	7	3	4	4	9	4	ENST00000548431
ENSG00000012822	CALCOCO1	ENSG00000012822:E046	E046	15.51593937	0.004375693	36.01335966	1.96E-09	2.28E-07	8.538297727	5.322374702	-1.376412147	12	53724585	53724644	60	-	24	5	22	8	21	10	29	7	18	9	36	15	c(""ENST00000549173""	""ENST00000548431""	""ENST00000546774"")
ENSG00000012822	CALCOCO1	ENSG00000012822:E051	E051	3.585360233	0.058966342	9.67089947	0.001872096	0.033240852	4.310265892	2.403155351	-1.689334414	12	53725264	53725266	3	-	3	1	3	0	5	5	10	1	7	1	10	3	c(""ENST00000547988""	""ENST00000549349""	""ENST00000548431""	""ENST00000549688""	""ENST00000550804""	""ENST00000549784""	""ENST00000430117""	""ENST00000262059""	""ENST00000549935""	""ENST00000547949""	""ENST00000552623""	""ENST00000549173""	""ENST00000553154""	""ENST00000548177""	""ENST00000548263""	""ENST00000546774""	""ENST00000547885"")
ENSG00000012822	CALCOCO1	ENSG00000012822:E012	E012	24.23176667	0.042470575	17.98954731	2.22E-05	0.000908003	10.5523394	6.67982574	-1.338286675	12	53713901	53714132	232	-	41	19	37	9	42	12	15	10	31	13	61	22	ENST00000549935
ENSG00000012822	CALCOCO1	ENSG00000012822:E007	E007	19.17570785	0.007378989	51.0071748	9.20E-13	1.90E-10	9.665790261	5.560617199	-1.613023831	12	53712847	53713099	253	-	37	11	32	6	26	12	22	9	28	12	47	9	ENST00000548263
ENSG00000012822	CALCOCO1	ENSG00000012822:E005	E005	34.03290822	0.020008053	59.71259324	1.10E-14	3.02E-12	13.0505475	7.071284795	-1.802211153	12	53712122	53712774	653	-	69	13	53	8	43	23	42	15	61	15	83	22	ENST00000548263
ENSG00000012822	CALCOCO1	ENSG00000012822:E001	E001	6.261751488	0.036794298	35.73212824	2.26E-09	2.58E-07	6.054854396	2.295575093	-2.807396156	12	53708517	53711118	2602	-	19	0	9	2	13	2	7	0	11	5	15	1	ENST00000262059
ENSG00000012822	CALCOCO1	ENSG00000012822:E042	E042	5.64299031	0.072066223	14.63332274	0.000130585	0.003997129	5.49241307	2.802248145	-1.948053942	12	53723763	53723783	21	-	12	1	15	0	5	3	6	1	6	3	17	7	c(""ENST00000549349""	""ENST00000550804""	""ENST00000549688""	""ENST00000546619""	""ENST00000549173""	""ENST00000549784""	""ENST00000262059""	""ENST00000552623""	""ENST00000547949""	""ENST00000553154""	""ENST00000548177""	""ENST00000548263""	""ENST00000551900"")
ENSG00000012822	CALCOCO1	ENSG00000012822:E027	E027	18.43819855	0.003856406	67.73675338	1.87E-16	6.64E-14	9.716393483	5.270816688	-1.783697218	12	53721616	53722024	409	-	27	7	26	5	32	6	37	13	28	10	45	12	ENST00000547988
ENSG00000012822	CALCOCO1	ENSG00000012822:E032	E032	3.541691001	0.019650296	9.556229678	0.00199272	0.03487903	4.19695091	2.51453068	-1.481315554	12	53722900	53722936	37	-	4	1	4	2	7	2	11	2	3	2	7	3	ENST00000547949
ENSG00000012822	CALCOCO1	ENSG00000012822:E020	E020	11.671952	0.005495124	15.94574481	6.52E-05	0.002243087	7.094704207	4.966862815	-1.036105679	12	53716048	53716259	212	-	22	5	17	7	12	10	20	7	12	10	20	8	ENST00000549613
ENSG00000012822	CALCOCO1	ENSG00000012822:E043	E043	8.276272461	0.025606339	19.43427429	1.04E-05	0.000472614	6.418187004	3.696174125	-1.600089856	12	53724044	53724251	208	-	17	2	22	3	10	4	12	4	5	6	18	7	ENST00000547885
ENSG00000013364	MVP	ENSG00000013364:E012	E012	10.38990147	0.089407932	10.42545598	0.001242902	0.024263146	4.048980498	6.945720581	1.566180143	16	29825942	29826092	151	+	5	5	4	4	7	13	3	22	7	23	10	20	ENST00000566066
ENSG00000013364	MVP	ENSG00000013364:E020	E020	5.432891085	0.040444735	13.0346149	0.000305786	0.008020848	2.85739168	5.100799219	1.677124524	16	29830902	29830974	73	+	2	2	3	2	3	9	4	15	5	8	1	10	c(""ENST00000566252""	""ENST00000563915""	""ENST00000563096""	""ENST00000570234""	""ENST00000357402""	""ENST00000566066""	""ENST00000565830""	""ENST00000395353""	""ENST00000563558"")
ENSG00000013364	MVP	ENSG00000013364:E001	E001	7.395286155	0.017123162	27.14900944	1.88E-07	1.37E-05	6.112180762	3.122864308	-1.945480827	16	29820394	29820407	14	+	12	1	17	2	15	5	11	4	10	3	18	2	c(""ENST00000563915""	""ENST00000395353"")
ENSG00000013374	NUB1	ENSG00000013374:E010	E010	10.60589857	0.015417091	32.97740089	9.32E-09	9.25E-07	3.98798968	7.304109456	1.756731485	7	151351328	151351423	96	+	9	9	7	9	7	9	3	26	3	20	10	12	c(""ENST00000493588""	""ENST00000480907"")
ENSG00000013374	NUB1	ENSG00000013374:E008	E008	8.867053909	0.009587989	22.89553171	1.71E-06	9.71E-05	3.884612132	6.455189163	1.472930422	7	151349073	151349240	168	+	9	7	5	9	7	10	4	16	5	14	7	10	c(""ENST00000468404""	""ENST00000413040""	""ENST00000470316""	""ENST00000483358""	""ENST00000568733""	""ENST00000470229"")
ENSG00000013374	NUB1	ENSG00000013374:E019	E019	38.42568182	0.002860153	54.65490734	1.44E-13	3.32E-11	8.957694885	12.94542772	1.087213325	7	151360210	151360244	35	+	36	31	27	19	47	44	51	97	13	43	26	39	c(""ENST00000497987""	""ENST00000468404""	""ENST00000413040""	""ENST00000470316""	""ENST00000568733""	""ENST00000480907""	""ENST00000477666""	""ENST00000493588"")
ENSG00000013374	NUB1	ENSG00000013374:E021	E021	18.9030196	0.019226147	22.89558507	1.71E-06	9.71E-05	6.152598654	9.201008889	1.174475079	7	151360248	151360295	48	+	17	14	10	12	22	23	22	38	5	18	18	31	c(""ENST00000468404""	""ENST00000493588""	""ENST00000470316"")
ENSG00000013374	NUB1	ENSG00000013374:E011	E011	6.130039897	0.009960136	26.59158911	2.51E-07	1.77E-05	2.924029228	5.676861686	1.921001863	7	151351424	151351482	59	+	2	7	1	5	5	9	4	16	2	9	7	5	c(""ENST00000468404""	""ENST00000413040""	""ENST00000470316""	""ENST00000483358""	""ENST00000568733""	""ENST00000480907""	""ENST00000470229""	""ENST00000493588"")
ENSG00000013374	NUB1	ENSG00000013374:E007	E007	14.73330732	0.010414095	52.93810369	3.44E-13	7.56E-11	4.510992233	8.667011882	1.899730872	7	151345348	151345466	119	+	11	9	5	17	11	16	9	39	6	25	8	14	c(""ENST00000468404""	""ENST00000413040""	""ENST00000470316""	""ENST00000483358""	""ENST00000568733""	""ENST00000470229"")
ENSG00000013374	NUB1	ENSG00000013374:E020	E020	94.24331489	0.016674795	39.70879963	2.95E-10	4.10E-08	13.6755644	19.76616826	1.120159373	7	151360245	151360247	3	+	77	70	66	45	110	105	131	271	35	89	63	100	c(""ENST00000497987""	""ENST00000468404""	""ENST00000413040""	""ENST00000470316""	""ENST00000568733""	""ENST00000480907""	""ENST00000493588"")
ENSG00000013374	NUB1	ENSG00000013374:E022	E022	7.870347666	0.031544191	8.934184301	0.002798824	0.045056246	4.076760652	5.843079296	1.043590763	7	151360296	151360914	619	+	10	6	2	7	9	7	8	14	2	7	10	13	c(""ENST00000468404""	""ENST00000470316"")
ENSG00000014257	ACP3	ENSG00000014257:E022	E022	18.54726754	0.014444509	38.45554693	5.60E-10	7.29E-08	5.714764664	9.74252001	1.556868553	3	132352789	132352801	13	+	17	20	14	10	14	32	27	39	10	13	12	17	c(""ENST00000351273""	""ENST00000475741""	""ENST00000336375"")
ENSG00000014257	ACP3	ENSG00000014257:E023	E023	79.35182094	0.010749334	53.50528547	2.58E-13	5.75E-11	17.04516325	11.92123706	-1.073524056	3	132352802	132352823	22	+	141	31	167	23	128	39	150	47	94	20	196	37	c(""ENST00000351273""	""ENST00000475741""	""ENST00000507647""	""ENST00000336375"")
ENSG00000014257	ACP3	ENSG00000014257:E020	E020	18.17700591	0.054131297	16.7153567	4.34E-05	0.001599299	5.76414948	9.443278661	1.440238535	3	132349920	132350002	83	+	19	27	19	14	14	31	31	29	8	11	5	10	c(""ENST00000351273""	""ENST00000475741""	""ENST00000336375""	""ENST00000512463"")
ENSG00000014257	ACP3	ENSG00000014257:E021	E021	68.72573624	0.037340039	30.1765543	3.94E-08	3.39E-06	11.32056164	17.7724484	1.354330467	3	132352720	132352788	69	+	62	76	70	61	54	113	130	108	24	34	44	58	c(""ENST00000351273""	""ENST00000475741""	""ENST00000336375""	""ENST00000512463"")
ENSG00000014641	MDH1	ENSG00000014641:E018	E018	8.240545582	0.099952426	13.35194522	0.000258155	0.00698439	6.396795462	3.381165826	-1.848036862	2	63595423	63595519	97	+	14	4	10	1	9	4	18	2	20	6	19	3	c(""ENST00000539945""	""ENST00000233114""	""ENST00000432309""	""ENST00000436321""	""ENST00000442225""	""ENST00000485781""	""ENST00000454035"")
ENSG00000014641	MDH1	ENSG00000014641:E021	E021	4.505822704	0.025511463	12.31541976	0.000449232	0.010962236	4.650740842	2.628185876	-1.650972226	2	63597548	63597574	27	+	5	4	11	1	10	3	8	0	6	2	8	2	c(""ENST00000472098""	""ENST00000544381""	""ENST00000539945""	""ENST00000233114""	""ENST00000432309""	""ENST00000436321""	""ENST00000421012""	""ENST00000485781""	""ENST00000484538"")
ENSG00000015133	CCDC88C	ENSG00000015133:E043	E043	11.50036478	0.027821191	16.35786348	5.24E-05	0.001868495	4.785176863	7.274235326	1.216973048	14	91342143	91342379	237	-	6	9	4	12	11	12	18	10	19	16	10	10	ENST00000553437
ENSG00000015568	RGPD5	ENSG00000015568:E005	E005	2.09353922	0.034995453	15.56632641	7.97E-05	0.002654295	1.02801433	3.213267949	3.290997868	2	109794308	109794399	92	+	0	1	1	2	0	2	0	2	1	10	0	4	c(""ENST00000430736""	""ENST00000016946""	""ENST00000272454""	""ENST00000393283"")
ENSG00000016864	GLT8D1	ENSG00000016864:E039	E039	12.63386924	0.040742156	10.14635186	0.001445871	0.027307658	5.250025562	7.617660929	1.082699592	3	52701209	52701343	135	-	11	4	22	3	25	10	31	17	5	13	19	10	ENST00000497436
ENSG00000016864	GLT8D1	ENSG00000016864:E040	E040	11.71166392	0.055935183	9.174963077	0.002453483	0.040826446	5.020180698	7.410014276	1.131911496	3	52703087	52703255	169	-	9	4	17	3	26	10	30	18	4	9	18	10	ENST00000464705
ENSG00000017260	ATP2C1	ENSG00000017260:E001	E001	12.51519683	0.008451007	77.31977701	1.45E-18	6.58E-16	1.949342423	7.235088623	3.797841518	3	130850595	130850600	6	+	3	20	1	13	1	26	0	36	1	20	0	14	c(""ENST00000504381""	""ENST00000505330"")
ENSG00000017260	ATP2C1	ENSG00000017260:E004	E004	18.15706391	0.074201773	11.37518033	0.00074432	0.016295469	4.908392447	8.087173275	1.452500996	3	130854186	130854269	84	+	8	27	5	29	10	12	7	20	5	34	3	36	ENST00000509150
ENSG00000017260	ATP2C1	ENSG00000017260:E031	E031	125.3687321	0.035427783	16.2028609	5.69E-05	0.001999135	14.48067137	20.15210367	1.008813979	3	130953839	130953976	138	+	77	230	39	83	64	192	56	186	58	201	44	188	c(""ENST00000328560""	""ENST00000508532""	""ENST00000504948""	""ENST00000428331""	""ENST00000504612""	""ENST00000513801""	""ENST00000513636""	""ENST00000510168""	""ENST00000422190""	""ENST00000504381""	""ENST00000507488""	""ENST00000533801""	""ENST00000359644""	""ENST00000505330"")
ENSG00000017260	ATP2C1	ENSG00000017260:E027	E027	22.85140416	0.054568869	8.791353583	0.003026616	0.047688311	6.177956368	8.84242989	1.045985603	3	130937464	130937464	1	+	20	31	7	36	9	23	11	34	8	40	5	26	ENST00000505072
ENSG00000017260	ATP2C1	ENSG00000017260:E005	E005	43.39783164	0.020629241	79.56650235	4.66E-19	2.22E-16	5.834582611	12.87383283	2.320797867	3	130855881	130856223	343	+	10	83	7	53	12	41	13	103	9	76	3	60	ENST00000509150
ENSG00000017260	ATP2C1	ENSG00000017260:E002	E002	185.2265581	0.027633758	49.87994598	1.63E-12	3.26E-10	15.35737078	24.66857249	1.471786531	3	130850601	130850782	182	+	94	363	89	210	71	260	77	352	16	271	43	199	c(""ENST00000504381""	""ENST00000507488""	""ENST00000505330"")
ENSG00000017260	ATP2C1	ENSG00000017260:E030	E030	36.49574999	0.034062715	14.12128755	0.000171393	0.005001509	7.83637667	11.2419192	1.059674482	3	130953821	130953838	18	+	22	63	19	19	26	46	13	68	11	69	6	55	c(""ENST00000328560""	""ENST00000508532""	""ENST00000504948""	""ENST00000428331""	""ENST00000504612""	""ENST00000513801""	""ENST00000510168""	""ENST00000422190""	""ENST00000504381""	""ENST00000507488""	""ENST00000533801""	""ENST00000359644""	""ENST00000505330"")
ENSG00000018280	SLC11A1	ENSG00000018280:E029	E029	35.48770644	0.034256872	33.27424911	8.00E-09	8.07E-07	12.57383392	7.346984769	-1.5798986	2	218386814	218387112	299	+	71	15	70	7	60	10	66	11	65	32	51	13	c(""ENST00000469799""	""ENST00000465984""	""ENST00000469449""	""ENST00000492413""	""ENST00000475225"")
ENSG00000018280	SLC11A1	ENSG00000018280:E031	E031	14.55331553	0.00412255	20.48776183	6.00E-06	0.000292017	7.811396062	5.282106994	-1.138338458	2	218387135	218387159	25	+	17	9	21	3	22	5	38	9	30	11	20	8	c(""ENST00000469449""	""ENST00000465984""	""ENST00000475225"")
ENSG00000018280	SLC11A1	ENSG00000018280:E030	E030	11.1284689	0.017468517	16.86789907	4.01E-05	0.001496891	6.924060855	4.383284674	-1.32737417	2	218387113	218387134	22	+	17	4	14	2	17	3	23	5	29	12	15	5	c(""ENST00000492413""	""ENST00000469449""	""ENST00000465984""	""ENST00000475225"")
ENSG00000018280	SLC11A1	ENSG00000018280:E045	E045	12.71776914	0.102384018	15.97962448	6.40E-05	0.002209936	7.790129186	3.994866811	-1.939704445	2	218392636	218392692	57	+	23	6	23	0	17	3	15	2	37	12	26	3	c(""ENST00000490536""	""ENST00000468221""	""ENST00000539932"")
ENSG00000018280	SLC11A1	ENSG00000018280:E037	E037	33.64183736	0.047051678	11.73587055	0.000613069	0.013990593	11.70725518	7.945137389	-1.139467895	2	218387956	218388385	430	+	54	16	45	16	47	11	39	16	94	29	42	14	c(""ENST00000469449""	""ENST00000475225"")
ENSG00000018280	SLC11A1	ENSG00000018280:E018	E018	9.449512985	0.04387812	23.56930546	1.20E-06	7.16E-05	6.797902921	3.349090022	-2.052585316	2	218384907	218385001	95	+	10	2	20	3	29	3	23	3	14	4	16	3	c(""ENST00000471875""	""ENST00000468221"")
ENSG00000018280	SLC11A1	ENSG00000018280:E019	E019	11.70137495	0.028333862	34.12980572	5.16E-09	5.44E-07	7.536156814	3.621367831	-2.12699729	2	218385002	218385146	145	+	17	3	23	5	31	3	24	3	21	4	21	3	ENST00000468221
ENSG00000018280	SLC11A1	ENSG00000018280:E013	E013	37.01590283	0.068885199	19.78151137	8.68E-06	0.000404189	12.90706987	7.424516322	-1.627158023	2	218383687	218384166	480	+	52	13	49	3	81	19	74	12	91	27	55	17	c(""ENST00000468221""	""ENST00000469449"")
ENSG00000018280	SLC11A1	ENSG00000018280:E051	E051	13.54141272	0.013748595	38.72469353	4.88E-10	6.45E-08	7.966203989	4.098936268	-1.930538312	2	218394194	218394631	438	+	17	5	21	4	24	6	32	3	37	6	22	3	ENST00000490536
ENSG00000018280	SLC11A1	ENSG00000018280:E044	E044	13.02939608	0.113626087	12.82474601	0.000342065	0.008779702	7.813950847	4.207609498	-1.798416877	2	218392590	218392635	46	+	25	4	25	0	18	5	14	2	37	13	22	5	c(""ENST00000490536""	""ENST00000468221""	""ENST00000494322""	""ENST00000539932"")
ENSG00000018280	SLC11A1	ENSG00000018280:E017	E017	20.97698328	0.04444088	12.39258909	0.000431041	0.010614807	9.394764842	6.265568144	-1.182729187	2	218384366	218384906	541	+	27	7	35	4	45	11	34	13	43	14	27	15	ENST00000468221
ENSG00000018280	SLC11A1	ENSG00000018280:E014	E014	15.42023016	0.040605875	13.98263614	0.000184507	0.005312846	8.14877237	5.154687851	-1.332705888	2	218384167	218384242	76	+	18	3	15	5	30	6	27	10	43	11	25	8	c(""ENST00000468221""	""ENST00000469449""	""ENST00000483487"")
ENSG00000019991	HGF	ENSG00000019991:E020	E020	15.20551225	0.03439576	51.70465772	6.45E-13	1.36E-10	7.449079778	1.415821705	-4.806043156	7	81752248	81752262	15	-	44	0	62	1	35	0	19	1	10	0	44	0	c(""ENST00000423064""	""ENST00000222390""	""ENST00000444829"")
ENSG00000019991	HGF	ENSG00000019991:E001	E001	192.5028762	0.016330025	84.89452768	3.15E-20	1.71E-17	24.15854803	13.95169802	-1.693185303	7	81699006	81702580	3575	-	398	19	561	19	420	38	379	39	93	36	710	52	ENST00000222390
ENSG00000019991	HGF	ENSG00000019991:E021	E021	6.532912973	0.010110304	20.75213624	5.23E-06	0.000258596	4.872102346	1.732848649	-2.98869303	7	81755121	81756063	943	-	15	1	13	0	15	1	14	1	7	0	28	0	ENST00000354224
ENSG00000019991	HGF	ENSG00000019991:E013	E013	11.06570062	0.053003921	13.44898036	0.000245139	0.006689493	4.722530417	7.278935334	1.257049775	7	81742691	81742731	41	-	8	12	21	8	12	10	23	7	8	7	15	9	ENST00000444829
ENSG00000020256	ZFP64	ENSG00000020256:E003	E003	34.53544373	0.011566028	45.05886987	1.91E-11	3.26E-09	10.26757255	6.043690154	-1.548732153	20	52084969	52085069	101	-	68	6	61	2	78	6	83	7	81	3	73	10	c(""ENST00000371523""	""ENST00000361387""	""ENST00000456175"")
ENSG00000020577	SAMD4A	ENSG00000020577:E021	E021	4.355529797	0.024237172	17.3112819	3.17E-05	0.001229486	1.893331347	4.349029804	2.403892306	14	54737024	54737287	264	+	1	4	1	3	2	2	1	18	0	13	1	4	c(""ENST00000392067""	""ENST00000554335"")
ENSG00000020577	SAMD4A	ENSG00000020577:E022	E022	4.270259733	0.028666038	10.07289124	0.001504667	0.028127327	2.319337268	4.195137079	1.713485369	14	54748815	54748924	110	+	1	3	4	2	1	4	1	15	0	13	2	4	c(""ENST00000392067""	""ENST00000251091""	""ENST00000631086""	""ENST00000554335"")
ENSG00000020577	SAMD4A	ENSG00000020577:E020	E020	2.361623791	0.043892685	10.5546002	0.001158993	0.022964782	1.337799759	3.216833347	2.533992089	14	54734940	54735137	198	+	0	2	0	2	1	3	1	7	0	9	1	1	ENST00000557013
ENSG00000021355	SERPINB1	ENSG00000021355:E015	E015	7.832755632	0.00823299	10.76164889	0.00103625	0.021043793	5.89382052	4.16459422	-1.006997337	6	2841960	2842006	47	-	12	6	8	3	8	4	18	7	8	9	13	6	ENST00000380739
ENSG00000021762	OSBPL5	ENSG00000021762:E040	E040	11.05304797	0.044560926	9.335732269	0.002247283	0.038245982	4.835610122	7.080494763	1.107903373	11	3122099	3122347	249	-	12	5	7	5	14	16	9	7	13	15	13	19	ENST00000477622
ENSG00000022567	SLC45A4	ENSG00000022567:E001	E001	123.4351406	0.030989784	29.41362464	5.85E-08	4.83E-06	20.52198789	14.78153112	-1.003687673	8	141207166	141210528	3363	-	163	41	184	23	192	37	213	59	347	73	229	61	ENST00000519067
ENSG00000023041	ZDHHC6	ENSG00000023041:E001	E001	8.731210009	0.02243649	29.40806777	5.86E-08	4.85E-06	7.083009415	3.810737107	-1.798712749	10	112424428	112425479	1052	-	14	5	6	4	9	9	17	5	9	7	22	7	ENST00000626395
ENSG00000023445	BIRC3	ENSG00000023445:E001	E001	28.32650155	0.009215229	46.91443552	7.42E-12	1.35E-09	10.97960876	6.385996646	-1.58630718	11	102317450	102317483	34	+	6	37	12	33	21	50	19	42	9	40	15	36	ENST00000615299
ENSG00000023445	BIRC3	ENSG00000023445:E007	E007	10.75528719	0.028220987	11.29141599	0.000778663	0.016886029	6.356438281	4.094273453	-1.275940146	11	102320286	102320400	115	+	3	10	1	2	6	23	5	18	5	26	7	20	ENST00000528940
ENSG00000023445	BIRC3	ENSG00000023445:E002	E002	92.80874312	0.001263529	62.76069288	2.33E-15	7.01E-13	16.72674277	11.89000199	-1.023867357	11	102317484	102317494	11	+	18	122	24	88	45	175	41	147	24	153	44	159	c(""ENST00000526421""	""ENST00000615299"")
ENSG00000023445	BIRC3	ENSG00000023445:E023	E023	11.71246655	0.018901449	11.4356413	0.000720486	0.015903852	6.479646143	4.251617561	-1.222600122	11	102336521	102336759	239	+	9	9	3	8	5	24	5	22	3	25	3	18	ENST00000527336
ENSG00000025293	PHF20	ENSG00000025293:E005	E005	147.9634367	0.035098875	74.90386355	4.94E-18	2.09E-15	13.73956645	26.47312273	2.035565065	20	35772026	35772032	7	+	94	231	70	158	90	260	133	135	45	183	84	203	c(""ENST00000452270""	""ENST00000481202""	""ENST00000461122""	""ENST00000374000""	""ENST00000339089""	""ENST00000461405""	""ENST00000374012"")
ENSG00000025434	NR1H3	ENSG00000025434:E030	E030	7.674646089	0.050492971	12.05273051	0.000517166	0.012258082	3.48369076	5.834047687	1.493985656	11	47258880	47259100	221	+	2	11	2	3	5	12	8	7	3	13	5	19	c(""ENST00000498548""	""ENST00000467728"")
ENSG00000025434	NR1H3	ENSG00000025434:E003	E003	4.105099457	0.014032179	13.4991609	0.00023867	0.006543285	4.623346698	2.623529708	-1.638977346	11	47248639	47248679	41	+	2	1	4	1	8	0	17	3	6	2	7	6	c(""ENST00000495866""	""ENST00000527464""	""ENST00000616973"")
ENSG00000025796	SEC63	ENSG00000025796:E029	E029	8.911812017	0.01698927	13.46219105	0.000243419	0.006651439	4.119935661	6.196072211	1.18355047	6	107912716	107912774	59	-	5	9	10	9	4	14	6	6	8	17	7	8	c(""ENST00000484803""	""ENST00000369002""	""ENST00000429168"")
ENSG00000026025	VIM	ENSG00000026025:E001	E001	26.61012836	0.021001344	78.70998985	7.19E-19	3.36E-16	3.555877692	9.77740467	2.942040026	10	17228259	17228514	256	+	5	43	3	46	2	28	3	47	1	54	4	43	c(""ENST00000478317""	""ENST00000544301"")
ENSG00000026025	VIM	ENSG00000026025:E002	E002	15.3898125	0.03905472	50.08561971	1.47E-12	2.96E-10	2.370662554	7.491306442	3.334202663	10	17228515	17228524	10	+	3	29	1	27	0	39	2	18	0	18	2	20	c(""ENST00000478746""	""ENST00000478317""	""ENST00000544301"")
ENSG00000026025	VIM	ENSG00000026025:E003	E003	32.50105243	0.027384852	21.10713354	4.34E-06	0.000220565	6.692173133	10.33399505	1.271289836	10	17228525	17228676	152	+	13	40	12	39	12	37	13	49	7	72	7	58	ENST00000478746
ENSG00000026025	VIM	ENSG00000026025:E004	E004	15.40045364	0.042159101	23.01766756	1.61E-06	9.20E-05	3.832677162	7.348601385	1.889402901	10	17228869	17229027	159	+	4	24	3	19	6	15	4	33	0	38	4	19	ENST00000497849
ENSG00000026297	RNASET2	ENSG00000026297:E018	E018	4.320636405	0.112938086	23.14364262	1.50E-06	8.69E-05	5.059875839	1.483365122	-3.547110183	6	166938596	166938610	15	-	14	0	5	1	7	2	3	0	15	1	8	0	c(""ENST00000358165""	""ENST00000611959"")
ENSG00000026297	RNASET2	ENSG00000026297:E014	E014	8.854921492	0.049807718	11.31788919	0.000767639	0.016694366	6.326792947	3.98482065	-1.340781646	6	166933914	166934038	125	-	10	4	16	3	19	7	5	1	20	7	13	7	c(""ENST00000499370""	""ENST00000358165"")
ENSG00000026297	RNASET2	ENSG00000026297:E015	E015	12.64904039	0.128943956	14.87083937	0.000115129	0.003600535	8.179995557	3.888801486	-2.160258202	6	166934039	166934090	52	-	28	6	22	0	23	6	3	2	37	9	21	5	c(""ENST00000509073""	""ENST00000499370""	""ENST00000358165"")
ENSG00000026297	RNASET2	ENSG00000026297:E019	E019	6.425249819	0.182410563	9.618505105	0.001926265	0.034001498	5.897738772	2.558056586	-2.418254541	6	166938611	166938611	1	-	15	1	8	1	8	1	2	2	27	3	8	4	ENST00000358165
ENSG00000026297	RNASET2	ENSG00000026297:E023	E023	32.13648235	0.139626614	9.885085252	0.001666238	0.030412465	12.47155161	6.958059648	-1.714121035	6	166943090	166943239	150	-	36	17	45	10	41	11	15	5	118	33	55	13	c(""ENST00000509073""	""ENST00000421787"")
ENSG00000026297	RNASET2	ENSG00000026297:E016	E016	4.644591756	0.102490276	11.53305925	0.000683694	0.015261077	4.907784388	2.340387835	-2.141939254	6	166934137	166935092	956	-	15	2	6	1	5	1	2	1	13	4	8	1	ENST00000358165
ENSG00000026297	RNASET2	ENSG00000026297:E010	E010	22.29540702	0.069862729	17.43709503	2.97E-05	0.00116343	10.30157831	5.922225103	-1.617464442	6	166931119	166933049	1931	-	34	16	29	7	33	11	23	6	66	14	32	10	ENST00000510083
ENSG00000026297	RNASET2	ENSG00000026297:E012	E012	12.91085361	0.045129465	9.459292608	0.002100821	0.036362156	7.429200442	5.068768149	-1.111522499	6	166933375	166933424	50	-	28	11	20	5	16	6	8	6	25	13	17	6	c(""ENST00000499370""	""ENST00000358165"")
ENSG00000026297	RNASET2	ENSG00000026297:E011	E011	14.02878858	0.051024392	8.812398319	0.002991905	0.047291318	7.707056628	5.383677332	-1.043813404	6	166933365	166933374	10	-	20	10	16	6	13	15	15	6	30	10	30	6	ENST00000499370
ENSG00000026297	RNASET2	ENSG00000026297:E017	E017	4.984866074	0.078977305	18.15023092	2.04E-05	0.000843821	5.211701577	2.220709464	-2.467787689	6	166938575	166938595	21	-	18	1	5	1	7	2	4	0	12	4	10	1	ENST00000611959
ENSG00000026508	CD44	ENSG00000026508:E057	E057	185.150905	0.017164586	97.41672803	5.62E-23	3.92E-20	12.15634566	22.34337842	1.85500497	11	35205785	35206047	263	+	24	360	15	134	38	287	32	206	36	442	30	417	c(""ENST00000534082""	""ENST00000532339"")
ENSG00000026508	CD44	ENSG00000026508:E044	E044	280.1371421	0.01778684	116.9458744	2.95E-27	3.02E-24	14.23543757	26.96170954	1.98934139	11	35201083	35201143	61	+	31	558	35	176	48	387	37	348	50	710	40	646	c(""ENST00000526553""	""ENST00000524922""	""ENST00000528455""	""ENST00000534296""	""ENST00000415148""	""ENST00000428726""	""ENST00000525348"")
ENSG00000026508	CD44	ENSG00000026508:E045	E045	171.2300467	0.023083414	63.77697309	1.39E-15	4.36E-13	12.37709986	21.47040069	1.675869187	11	35201144	35201195	52	+	34	356	15	108	39	271	32	199	34	359	27	401	c(""ENST00000526553""	""ENST00000524922""	""ENST00000528455""	""ENST00000534296""	""ENST00000415148""	""ENST00000534082""	""ENST00000428726""	""ENST00000525348"")
ENSG00000026508	CD44	ENSG00000026508:E055	E055	195.2741742	0.014846068	135.4103893	2.69E-31	3.86E-28	11.69284633	22.95967998	2.056595899	11	35204812	35204909	98	+	23	347	14	161	29	317	20	236	47	427	27	467	ENST00000534296
ENSG00000026508	CD44	ENSG00000026508:E058	E058	272.3901081	0.008897068	251.3239301	1.34E-56	7.32E-53	12.62614256	26.80993628	2.329151351	11	35206048	35206111	64	+	17	554	21	184	37	417	42	431	41	644	32	553	ENST00000532339
ENSG00000026508	CD44	ENSG00000026508:E060	E060	78.34014362	0.026940292	36.18967843	1.79E-09	2.11E-07	9.053091303	14.77771815	1.452463758	11	35206115	35206243	129	+	17	155	12	48	23	142	15	84	22	168	6	168	c(""ENST00000531110""	""ENST00000526553""	""ENST00000525211""	""ENST00000415148""	""ENST00000428726""	""ENST00000532339"")
ENSG00000026508	CD44	ENSG00000026508:E056	E056	365.6342265	0.015073676	156.9059522	5.37E-36	1.03E-32	15.7996383	30.28125625	2.062693105	11	35205715	35205784	70	+	51	674	29	269	57	640	41	445	64	820	57	833	ENST00000532339
ENSG00000026508	CD44	ENSG00000026508:E043	E043	324.3912595	0.01815278	114.366997	1.08E-26	1.07E-23	15.61501053	28.6895745	1.9166177	11	35201082	35201082	1	+	40	629	41	214	63	457	39	396	67	800	40	759	c(""ENST00000524922""	""ENST00000528455""	""ENST00000534296""	""ENST00000415148""	""ENST00000428726""	""ENST00000525348"")
ENSG00000026508	CD44	ENSG00000026508:E047	E047	213.5099673	0.025822551	76.23473413	2.52E-18	1.10E-15	12.78609029	23.85385456	1.913027671	11	35201668	35201670	3	+	33	452	17	133	37	308	32	232	40	493	34	520	c(""ENST00000534296""	""ENST00000534082""	""ENST00000525293""	""ENST00000525348"")
ENSG00000026508	CD44	ENSG00000026508:E069	E069	587.7103953	0.014472576	167.9204954	2.11E-38	4.83E-35	20.17805138	36.7988026	1.994268183	11	35210063	35210065	3	+	60	1128	60	350	96	932	114	1010	105	1204	71	1328	ENST00000525685
ENSG00000026508	CD44	ENSG00000026508:E033	E033	342.0407046	0.010917362	135.0595152	3.20E-31	4.56E-28	17.49372928	29.17928214	1.627946008	11	35190010	35190065	56	+	35	585	52	249	70	563	60	438	97	790	56	754	c(""ENST00000531110""	""ENST00000525688""	""ENST00000525211""	""ENST00000524922""	""ENST00000525209""	""ENST00000425428""	""ENST00000528455""	""ENST00000525685""	""ENST00000352818""	""ENST00000433892""	""ENST00000531873""	""ENST00000263398""	""ENST00000442151""	""ENST00000534296""	""ENST00000415148""	""ENST00000278385""	""ENST00000434472""	""ENST00000428726""	""ENST00000531118""	""ENST00000533222""	""ENST00000525241"")
ENSG00000026508	CD44	ENSG00000026508:E042	E042	188.0977212	0.021406229	81.56389272	1.70E-19	8.54E-17	12.44737784	22.45809341	1.800925648	11	35200539	35200636	98	+	20	370	30	140	41	263	24	213	47	453	19	427	ENST00000525209
ENSG00000026508	CD44	ENSG00000026508:E053	E053	428.5573244	0.010763008	167.7122119	2.34E-38	5.31E-35	18.68612993	32.18205023	1.758757199	11	35204512	35204640	129	+	47	825	47	339	82	680	58	530	117	952	73	911	c(""ENST00000531110""	""ENST00000526553""	""ENST00000534296""	""ENST00000534082""	""ENST00000415148""	""ENST00000528672""	""ENST00000525241""	""ENST00000428726"")
ENSG00000026508	CD44	ENSG00000026508:E046	E046	173.0641917	0.024772534	70.2657868	5.18E-17	1.99E-14	11.80986009	21.65340394	1.841807092	11	35201621	35201667	47	+	31	368	15	109	32	245	25	195	32	402	29	408	ENST00000525293
ENSG00000026508	CD44	ENSG00000026508:E070	E070	493.2067683	0.011638175	198.8305593	3.76E-45	1.32E-41	18.48137936	34.29774	2.014767551	11	35211246	35211310	65	+	50	945	54	322	82	747	93	852	89	1020	51	1100	c(""ENST00000525293""	""ENST00000526000""	""ENST00000415148""	""ENST00000533222""	""ENST00000433892""	""ENST00000434472""	""ENST00000528672""	""ENST00000531873""	""ENST00000428726"")
ENSG00000026508	CD44	ENSG00000026508:E011	E011	11.1152969	0.014864732	10.16596576	0.00143057	0.027103377	3.717089003	5.560072303	1.166720459	11	35139306	35139370	65	+	4	18	1	16	1	16	0	16	4	23	6	14	c(""ENST00000263398""	""ENST00000278386""	""ENST00000442151""	""ENST00000526669""	""ENST00000415148""	""ENST00000526025""	""ENST00000425428""	""ENST00000433892""	""ENST00000352818""	""ENST00000434472""	""ENST00000428726""	""ENST00000528086"")
ENSG00000026508	CD44	ENSG00000026508:E036	E036	102.2051215	0.027804194	51.45189263	7.34E-13	1.53E-10	9.454752978	16.90087123	1.731391898	11	35197162	35197793	632	+	12	196	9	63	23	157	12	107	26	256	22	238	ENST00000528922
ENSG00000026508	CD44	ENSG00000026508:E041	E041	185.579168	0.014024197	103.4103537	2.72E-24	2.15E-21	12.46709936	22.33334156	1.778587057	11	35198247	35198555	309	+	33	374	24	130	36	273	33	229	34	444	24	395	ENST00000528922
ENSG00000026508	CD44	ENSG00000026508:E084	E084	186.9598294	0.031049541	36.99438623	1.18E-09	1.45E-07	14.18924866	22.16118145	1.367807509	11	35221732	35221732	1	+	36	318	17	130	53	255	34	186	59	492	38	440	c(""ENST00000525688""	""ENST00000278386""	""ENST00000263398""	""ENST00000442151""	""ENST00000526669""	""ENST00000279452""	""ENST00000415148""	""ENST00000425428""	""ENST00000433892""	""ENST00000352818""	""ENST00000278385""	""ENST00000434472""	""ENST00000428726""	""ENST00000527326"")
ENSG00000026508	CD44	ENSG00000026508:E037	E037	324.4388821	0.020997927	86.03160332	1.77E-20	9.96E-18	16.69640335	28.55114769	1.697430777	11	35197857	35197868	12	+	47	572	39	236	64	480	36	365	92	822	52	740	ENST00000525348
ENSG00000026508	CD44	ENSG00000026508:E072	E072	396.6138355	0.0154207	151.4677093	8.28E-35	1.45E-31	16.86428155	31.2993473	1.977361288	11	35211343	35211401	59	+	33	769	33	244	60	619	68	636	98	865	50	872	c(""ENST00000525293""	""ENST00000526000""	""ENST00000415148""	""ENST00000433892""	""ENST00000434472""	""ENST00000528672""	""ENST00000428726"")
ENSG00000026508	CD44	ENSG00000026508:E040	E040	296.6994654	0.017283233	93.97373366	3.20E-22	2.07E-19	16.32941058	27.43023663	1.632085542	11	35198148	35198246	99	+	33	537	35	204	66	434	37	386	91	772	55	606	c(""ENST00000525688""	""ENST00000524922""	""ENST00000525685""	""ENST00000525209""	""ENST00000415148""	""ENST00000533222""	""ENST00000528922""	""ENST00000428726""	""ENST00000525348"")
ENSG00000026508	CD44	ENSG00000026508:E051	E051	217.3821453	0.023567157	95.12851095	1.78E-22	1.18E-19	12.32272036	24.1235441	2.058864787	11	35201754	35201767	14	+	23	448	17	137	48	314	29	265	32	536	31	497	c(""ENST00000525293""	""ENST00000528455""	""ENST00000534296""	""ENST00000415148""	""ENST00000534082""	""ENST00000528672""	""ENST00000428726"")
ENSG00000026508	CD44	ENSG00000026508:E054	E054	347.6608937	0.009110133	213.4342293	2.45E-48	9.95E-45	15.70520558	29.60373514	2.004383318	11	35204641	35204811	171	+	42	702	35	290	59	576	48	411	63	774	50	715	c(""ENST00000534296""	""ENST00000525241"")
ENSG00000026508	CD44	ENSG00000026508:E052	E052	779.1624116	0.00459236	462.6628959	1.27E-102	2.45E-98	22.71307099	41.09948934	2.031374104	11	35201768	35201787	20	+	80	1479	78	582	121	1202	121	1240	161	1708	92	1632	c(""ENST00000525293""	""ENST00000534296""	""ENST00000415148""	""ENST00000534082""	""ENST00000528672""	""ENST00000428726"")
ENSG00000026508	CD44	ENSG00000026508:E067	E067	62.437764	0.043591874	35.46680206	2.59E-09	2.92E-07	7.073425082	13.41468974	1.883458877	11	35210055	35210061	7	+	15	101	5	29	10	111	11	77	10	149	7	166	c(""ENST00000531110""	""ENST00000526553""	""ENST00000525685"")
ENSG00000026508	CD44	ENSG00000026508:E059	E059	663.3942492	0.008474547	320.5874255	1.08E-71	8.77E-68	20.09229874	38.71477682	2.192989939	11	35206112	35206114	3	+	54	1285	52	461	94	1042	97	1070	129	1439	73	1439	c(""ENST00000531110""	""ENST00000525211""	""ENST00000415148""	""ENST00000428726""	""ENST00000532339"")
ENSG00000026508	CD44	ENSG00000026508:E035	E035	486.3120878	0.040182915	54.56153366	1.51E-13	3.45E-11	20.25716381	33.85983875	1.685560096	11	35196746	35196874	129	+	51	882	44	306	78	754	74	477	175	1217	65	1196	c(""ENST00000525685""	""ENST00000428726"")
ENSG00000026508	CD44	ENSG00000026508:E076	E076	83.15115036	0.036781933	24.96788985	5.83E-07	3.74E-05	9.644436487	15.13212894	1.338128503	11	35214862	35214914	53	+	19	148	15	93	25	125	14	66	14	186	22	172	c(""ENST00000525688""	""ENST00000525293""	""ENST00000263398""	""ENST00000527326""	""ENST00000442151""	""ENST00000279452""	""ENST00000415148""	""ENST00000433892""	""ENST00000278385""	""ENST00000434472""	""ENST00000428726""	""ENST00000425428"")
ENSG00000026508	CD44	ENSG00000026508:E018	E018	145.9779706	0.035543194	33.96792828	5.60E-09	5.86E-07	12.27331945	19.77238342	1.44356809	11	35176699	35176740	42	+	27	267	31	230	34	162	24	156	30	290	31	261	c(""ENST00000531118""	""ENST00000525211""	""ENST00000527889""	""ENST00000528455""	""ENST00000263398""	""ENST00000278386""	""ENST00000442151""	""ENST00000526000""	""ENST00000526669""	""ENST00000415148""	""ENST00000279452""	""ENST00000526025""	""ENST00000425428""	""ENST00000433892""	""ENST00000352818""	""ENST00000434472""	""ENST00000428726""	""ENST00000528086"")
ENSG00000026508	CD44	ENSG00000026508:E039	E039	343.6951735	0.024173287	77.14707534	1.59E-18	7.11E-16	17.26782183	29.25394509	1.676232205	11	35198121	35198147	27	+	41	677	42	226	68	475	40	404	109	837	52	785	c(""ENST00000525688""	""ENST00000525685""	""ENST00000525209""	""ENST00000415148""	""ENST00000533222""	""ENST00000528922""	""ENST00000428726""	""ENST00000525348"")
ENSG00000026508	CD44	ENSG00000026508:E064	E064	355.465843	0.008782931	257.585562	5.77E-58	3.38E-54	15.11263831	29.98504061	2.163680597	11	35208165	35208206	42	+	30	652	32	249	52	550	52	649	78	779	29	733	c(""ENST00000531110""	""ENST00000526553""	""ENST00000527889""	""ENST00000525685""	""ENST00000415148""	""ENST00000433892""	""ENST00000533222""	""ENST00000278385""	""ENST00000528672""	""ENST00000428726""	""ENST00000528086"")
ENSG00000026508	CD44	ENSG00000026508:E068	E068	67.94941499	0.038887087	38.0691042	6.83E-10	8.76E-08	7.482667583	13.95795267	1.838227066	11	35210062	35210062	1	+	16	115	5	33	13	116	11	84	11	158	9	180	c(""ENST00000525685""	""ENST00000526553"")
ENSG00000026508	CD44	ENSG00000026508:E049	E049	229.1535593	0.02707452	80.88813023	2.39E-19	1.18E-16	13.06655817	24.63417549	1.951770034	11	35201679	35201731	53	+	27	490	20	160	55	322	32	253	45	537	22	529	c(""ENST00000524922""	""ENST00000525293""	""ENST00000528455""	""ENST00000534296""	""ENST00000415148""	""ENST00000534082""	""ENST00000528672""	""ENST00000428726""	""ENST00000525348"")
ENSG00000026508	CD44	ENSG00000026508:E065	E065	539.8130003	0.012537413	228.1325653	1.52E-51	7.11E-48	18.11874803	35.68631677	2.216583287	11	35209965	35209974	10	+	53	971	42	343	72	859	82	972	101	1170	49	1202	c(""ENST00000531110""	""ENST00000526553""	""ENST00000525685""	""ENST00000415148""	""ENST00000433892""	""ENST00000533222""	""ENST00000278385""	""ENST00000528672""	""ENST00000531873""	""ENST00000428726""	""ENST00000528086"")
ENSG00000026508	CD44	ENSG00000026508:E071	E071	471.040712	0.013899785	159.8765883	1.20E-36	2.45E-33	18.57247408	33.59699451	1.927113402	11	35211311	35211342	32	+	48	891	53	289	74	710	87	772	107	1016	51	1072	c(""ENST00000525293""	""ENST00000526000""	""ENST00000415148""	""ENST00000533222""	""ENST00000433892""	""ENST00000434472""	""ENST00000528672""	""ENST00000428726"")
ENSG00000026508	CD44	ENSG00000026508:E034	E034	317.4857086	0.023971615	102.446758	4.43E-24	3.44E-21	14.91104841	28.47063078	2.030224351	11	35190066	35190429	364	+	43	622	26	237	42	470	45	333	72	737	34	782	ENST00000531118
ENSG00000026508	CD44	ENSG00000026508:E063	E063	459.8355069	0.013633146	184.6038437	4.79E-42	1.40E-38	17.64604175	33.34127277	2.057467139	11	35208137	35208164	28	+	44	850	40	297	79	724	77	833	97	994	40	968	c(""ENST00000531110""	""ENST00000526553""	""ENST00000527889""	""ENST00000532339""	""ENST00000525685""	""ENST00000415148""	""ENST00000433892""	""ENST00000533222""	""ENST00000278385""	""ENST00000528672""	""ENST00000428726""	""ENST00000528086"")
ENSG00000026508	CD44	ENSG00000026508:E061	E061	409.946412	0.017009017	146.4668227	1.03E-33	1.67E-30	16.96741445	31.75789896	2.008674035	11	35206244	35206254	11	+	34	731	30	261	78	631	69	729	92	918	44	887	ENST00000525211
ENSG00000026508	CD44	ENSG00000026508:E066	E066	66.28366682	0.043230801	32.71577138	1.07E-08	1.05E-06	7.546870053	13.77111723	1.772955434	11	35209975	35210054	80	+	15	106	6	29	12	119	13	82	13	154	7	179	c(""ENST00000531110""	""ENST00000526553""	""ENST00000525685""	""ENST00000415148""	""ENST00000533222""	""ENST00000433892""	""ENST00000278385""	""ENST00000528672""	""ENST00000531873""	""ENST00000428726"")
ENSG00000026508	CD44	ENSG00000026508:E050	E050	197.0290046	0.026310152	81.2376463	2.00E-19	9.91E-17	12.0528386	23.03339644	1.976878148	11	35201732	35201753	22	+	21	409	16	129	49	278	27	230	36	485	22	449	c(""ENST00000524922""	""ENST00000525293""	""ENST00000528455""	""ENST00000534296""	""ENST00000415148""	""ENST00000534082""	""ENST00000528672""	""ENST00000428726"")
ENSG00000026508	CD44	ENSG00000026508:E048	E048	310.3719974	0.023377261	83.28465499	7.10E-20	3.73E-17	15.67530052	28.10459666	1.836362328	11	35201671	35201678	8	+	44	657	30	189	65	438	48	350	61	742	46	726	c(""ENST00000524922""	""ENST00000525293""	""ENST00000528455""	""ENST00000534296""	""ENST00000415148""	""ENST00000534082""	""ENST00000428726""	""ENST00000525348"")
ENSG00000026508	CD44	ENSG00000026508:E062	E062	395.5092514	0.01404076	171.1784959	4.09E-39	9.55E-36	16.50756518	31.30595723	2.043120919	11	35208105	35208136	32	+	35	714	35	255	80	594	59	698	80	887	39	865	c(""ENST00000531110""	""ENST00000526553""	""ENST00000527889""	""ENST00000525685""	""ENST00000415148""	""ENST00000533222""	""ENST00000433892""	""ENST00000278385""	""ENST00000528672""	""ENST00000428726""	""ENST00000532339"")
ENSG00000026508	CD44	ENSG00000026508:E038	E038	227.2902395	0.019817476	88.48209452	5.13E-21	3.01E-18	13.87153007	24.42884604	1.746198481	11	35197869	35198120	252	+	30	443	24	165	40	320	31	265	71	540	29	517	c(""ENST00000528922""	""ENST00000525348"")
ENSG00000026652	AGPAT4	ENSG00000026652:E018	E018	7.749268233	0.007683436	20.71999905	5.32E-06	0.000262508	6.257797721	3.893822507	-1.37575548	6	161274033	161274061	29	-	14	5	7	1	11	6	13	4	6	8	17	10	ENST00000320285
ENSG00000026652	AGPAT4	ENSG00000026652:E011	E011	27.82427288	0.00828688	24.04131743	9.43E-07	5.74E-05	7.12245201	10.18927759	1.048269486	6	161165577	161165713	137	-	8	20	14	9	18	50	9	36	16	71	23	53	ENST00000436279
ENSG00000026652	AGPAT4	ENSG00000026652:E017	E017	9.341111345	0.009574232	22.2640961	2.38E-06	0.000129487	6.824307925	4.323949415	-1.324585761	6	161274026	161274032	7	-	18	5	10	1	12	6	15	5	6	12	20	13	c(""ENST00000366905""	""ENST00000320285"")
ENSG00000026751	SLAMF7	ENSG00000026751:E002	E002	371.6264992	0.015416939	57.4567149	3.45E-14	8.87E-12	14.71744775	24.01230752	1.513337497	1	160739247	160739264	18	+	12	424	20	193	27	721	56	1248	16	760	17	655	c(""ENST00000441662""	""ENST00000621377""	""ENST00000444090""	""ENST00000488819""	""ENST00000458104""	""ENST00000458602"")
ENSG00000026751	SLAMF7	ENSG00000026751:E001	E001	248.9892808	0.012340175	58.62340182	1.91E-14	5.07E-12	12.02827282	20.03386634	1.544268345	1	160739057	160739246	190	+	8	282	13	125	12	491	40	835	13	522	11	430	c(""ENST00000441662""	""ENST00000621377""	""ENST00000444090""	""ENST00000458104""	""ENST00000458602"")
ENSG00000026751	SLAMF7	ENSG00000026751:E013	E013	622.6879276	0.036720862	19.62183612	9.44E-06	0.000434133	21.10735215	29.94685868	1.134431492	1	160750423	160750423	1	+	39	668	30	273	62	1245	72	1546	85	1721	18	1198	c(""ENST00000484221""	""ENST00000368042""	""ENST00000359331""	""ENST00000621377""	""ENST00000368043"")
ENSG00000028137	TNFRSF1B	ENSG00000028137:E006	E006	17.32713823	0.078848387	8.730770529	0.003128842	0.048776864	5.474874674	8.406554559	1.248931601	1	12192348	12192358	11	+	10	18	8	7	9	23	9	12	16	41	6	41	c(""ENST00000536782""	""ENST00000489921"")
ENSG00000028203	VEZT	ENSG00000028203:E058	E058	8.062631377	0.094462489	9.982247115	0.001580567	0.029196317	3.661820226	6.194507154	1.523951282	12	95266433	95266435	3	+	4	6	6	7	10	18	10	11	0	18	2	4	c(""ENST00000546409""	""ENST00000397792""	""ENST00000356859""	""ENST00000553063""	""ENST00000261219""	""ENST00000548371""	""ENST00000549002""	""ENST00000552626""	""ENST00000548455""	""ENST00000551746""	""ENST00000547997""	""ENST00000551902""	""ENST00000551994""	""ENST00000546398""	""ENST00000547611""	""ENST00000548838""	""ENST00000552660""	""ENST00000546557""	""ENST00000549192""	""ENST00000546445""	""ENST00000551356""
ENSG00000028310	BRD9	ENSG00000028310:E024	E024	5.111254186	0.046669819	10.42597586	0.001242552	0.024259608	2.913174648	4.980942643	1.552293767	5	878355	878440	86	-	5	10	2	0	4	6	3	8	3	13	3	4	c(""ENST00000495794""	""ENST00000483173""	""ENST00000489816""	""ENST00000483234""	""ENST00000467963""	""ENST00000519112""	""ENST00000475706""	""ENST00000495265""	""ENST00000493082""	""ENST00000466684""	""ENST00000494422""	""ENST00000490814""	""ENST00000518251""	""ENST00000519838"")
ENSG00000028310	BRD9	ENSG00000028310:E023	E023	14.11603166	0.040431131	11.42733499	0.000723714	0.015958101	5.264269602	7.88700872	1.176284723	5	876204	876212	9	-	9	17	10	7	17	17	10	7	5	27	15	28	c(""ENST00000495794""	""ENST00000483173""	""ENST00000489816""	""ENST00000483234""	""ENST00000467963""	""ENST00000519112""	""ENST00000475706""	""ENST00000495265""	""ENST00000466684""	""ENST00000490814""	""ENST00000518251""	""ENST00000519838"")
ENSG00000029153	ARNTL2	ENSG00000029153:E012	E012	3.971596158	0.016661428	13.93221645	0.000189522	0.005434915	1.917395223	4.006009698	2.129554464	12	27377441	27377503	63	+	1	5	1	4	1	6	1	7	0	7	2	9	ENST00000539558
ENSG00000029364	SLC39A9	ENSG00000029364:E001	E001	15.74765922	0.005347068	21.26622723	4.00E-06	0.000204853	5.57871712	8.043859482	1.065444215	14	69398015	69398385	371	+	12	20	15	16	13	22	13	19	1	14	14	25	ENST00000556125
ENSG00000029725	RABEP1	ENSG00000029725:E017	E017	18.63629517	0.045890923	15.96397551	6.46E-05	0.002225842	5.757097097	8.959987591	1.289690031	17	5356508	5356573	66	+	12	28	8	15	4	36	19	24	6	17	24	25	ENST00000574568
ENSG00000033178	UBA6	ENSG00000033178:E024	E024	10.73464809	0.025517302	11.67364525	0.000633917	0.014363635	4.405480554	6.547428738	1.149923964	4	67649068	67649211	144	-	6	13	1	7	5	13	10	18	8	21	7	16	ENST00000322244
ENSG00000034152	MAP2K3	ENSG00000034152:E005	E005	25.35746284	0.036406379	16.97958595	3.78E-05	0.001422321	10.29186401	7.100307234	-1.086844312	17	21287991	21288035	45	+	10	27	12	13	19	36	20	25	25	32	28	53	ENST00000529517
ENSG00000035115	SH3YL1	ENSG00000035115:E035	E035	9.052054462	0.006547804	29.13713801	6.74E-08	5.50E-06	6.538382592	3.591192001	-1.737425491	2	247538	247602	65	-	15	2	15	1	20	4	15	6	15	3	22	5	c(""ENST00000451005""	""ENST00000356150""	""ENST00000403658""	""ENST00000403712""	""ENST00000463865""	""ENST00000403657""	""ENST00000479739""	""ENST00000405430""	""ENST00000431160""	""ENST00000488979""	""ENST00000468321""	""ENST00000475027""	""ENST00000497051""	""ENST00000488044""	""ENST00000471948""	""ENST00000402632""	""ENST00000473104""	""ENST00000454318""	""ENST00000626873"")
ENSG00000035403	VCL	ENSG00000035403:E009	E009	13.8587239	0.047086108	14.55884712	0.000135849	0.004135168	7.595206943	4.752219507	-1.362946053	10	74070670	74070820	151	+	26	10	17	1	21	5	28	4	28	5	33	8	c(""ENST00000372755""	""ENST00000624354""	""ENST00000211998""	""ENST00000623461"")
ENSG00000035681	NSMAF	ENSG00000035681:E036	E036	7.458303469	0.130642808	10.61420403	0.001122223	0.022408062	6.398738195	3.417246546	-1.818223216	8	58599750	58599870	121	-	11	4	4	2	22	2	22	9	10	6	7	2	c(""ENST00000427130""	""ENST00000523982""	""ENST00000038176""	""ENST00000519227"")
ENSG00000035681	NSMAF	ENSG00000035681:E052	E052	52.50291893	0.003195681	61.35033343	4.78E-15	1.37E-12	14.99367104	10.64746794	-1.01917998	8	58623747	58623750	4	-	65	36	69	26	77	42	74	46	44	49	99	46	c(""ENST00000518229""	""ENST00000427130""	""ENST00000038176"")
ENSG00000035681	NSMAF	ENSG00000035681:E043	E043	96.60935294	0.012882398	46.33054151	9.99E-12	1.78E-09	19.99435047	14.15325685	-1.052998792	8	58602058	58602137	80	-	120	71	118	62	128	79	122	74	112	85	182	67	c(""ENST00000519858""	""ENST00000427130""	""ENST00000038176"")
ENSG00000035681	NSMAF	ENSG00000035681:E044	E044	62.50010644	0.004284589	76.91931734	1.78E-18	7.92E-16	16.4600248	11.31310831	-1.122291229	8	58603210	58603386	177	-	81	47	87	33	96	63	82	40	64	53	109	41	c(""ENST00000519858""	""ENST00000427130""	""ENST00000038176"")
ENSG00000035681	NSMAF	ENSG00000035681:E034	E034	58.83011163	0.004662705	66.10486803	4.28E-16	1.45E-13	15.93649087	11.12437415	-1.073991588	8	58599232	58599363	132	-	72	47	65	26	103	52	91	47	61	49	94	47	c(""ENST00000427130""	""ENST00000523106""	""ENST00000523982""	""ENST00000519227""	""ENST00000038176"")
ENSG00000035681	NSMAF	ENSG00000035681:E050	E050	48.71330139	0.005283298	59.80763777	1.05E-14	2.88E-12	14.60744123	10.01756737	-1.120298873	8	58623420	58623424	5	-	71	31	74	27	89	39	61	27	40	46	69	46	c(""ENST00000427130""	""ENST00000038176"")
ENSG00000035681	NSMAF	ENSG00000035681:E035	E035	4.719309319	0.024509235	8.725574263	0.003137772	0.048849056	4.725660862	3.078187253	-1.240525351	8	58599364	58599480	117	-	8	6	5	3	8	3	13	2	3	4	4	2	ENST00000523106
ENSG00000035681	NSMAF	ENSG00000035681:E026	E026	116.683494	0.009581006	62.89053787	2.19E-15	6.61E-13	13.88396413	20.39067244	1.171674783	8	58594738	58594747	10	-	78	187	52	158	71	172	59	113	25	119	80	185	c(""ENST00000524148""	""ENST00000519174"")
ENSG00000035681	NSMAF	ENSG00000035681:E051	E051	47.66739137	0.002441391	65.21452829	6.72E-16	2.22E-13	14.40589465	10.08121735	-1.059922779	8	58623709	58623746	38	-	62	28	64	27	81	37	72	37	32	47	83	43	c(""ENST00000427130""	""ENST00000038176"")
ENSG00000035862	TIMP2	ENSG00000035862:E004	E004	50.90136063	0.043628129	30.45565944	3.42E-08	2.98E-06	14.54040315	8.789327752	-1.490438519	17	78855964	78857521	1558	-	104	19	92	10	65	16	88	13	100	30	113	28	ENST00000592761
ENSG00000037749	MFAP3	ENSG00000037749:E017	E017	5.574667266	0.020223181	10.84871807	0.000988642	0.020302671	2.973828927	4.822120777	1.398788776	5	154052996	154053002	7	+	3	6	2	8	3	8	4	12	5	5	1	5	c(""ENST00000439768""	""ENST00000519928""	""ENST00000322602"")
ENSG00000038219	BOD1L1	ENSG00000038219:E034	E034	15.27148778	0.007948296	19.27170279	1.13E-05	0.000508297	5.636156971	8.091767679	1.053057787	4	13615312	13615502	191	-	12	26	13	10	14	10	17	23	7	21	14	16	c(""ENST00000040738""	""ENST00000482713"")
ENSG00000038427	VCAN	ENSG00000038427:E013	E013	35.36771539	0.045992461	10.89324291	0.000965157	0.019945497	11.79658784	8.142848606	-1.090170091	5	83512102	83512102	1	+	108	17	34	14	41	26	11	4	81	18	67	22	ENST00000515397
ENSG00000038427	VCAN	ENSG00000038427:E020	E020	6.826658904	0.010165362	32.56042532	1.16E-08	1.12E-06	5.688788083	2.43477093	-2.456184888	5	83539685	83541947	2263	+	23	1	13	2	17	0	1	1	10	2	18	3	c(""ENST00000343200""	""ENST00000513016""	""ENST00000265077"")
ENSG00000038427	VCAN	ENSG00000038427:E015	E015	67.9396099	0.064197437	40.30345292	2.17E-10	3.10E-08	17.71559967	7.843008756	-2.422339923	5	83512397	83512940	544	+	222	17	74	10	112	27	7	2	195	19	178	19	ENST00000513984
ENSG00000039523	RIPOR1	ENSG00000039523:E028	E028	5.30870068	0.046152652	13.10717781	0.000294167	0.007771859	2.931143016	5.183428342	1.650082113	16	67539865	67539899	35	+	6	3	0	5	4	6	2	5	11	4	2	12	c(""ENST00000379312""	""ENST00000569474""	""ENST00000566522""	""ENST00000540839""	""ENST00000422602""	""ENST00000565176""	""ENST00000042381""	""ENST00000428437""	""ENST00000561534""	""ENST00000566815""	""ENST00000566559""	""ENST00000569253"")
ENSG00000040341	STAU2	ENSG00000040341:E003	E003	7.159432569	0.03438755	23.31939773	1.37E-06	8.03E-05	6.15510808	3.083214751	-2.002763356	8	73420959	73421129	171	-	10	1	15	2	14	2	15	1	4	5	25	6	c(""ENST00000524300""	""ENST00000522818""	""ENST00000522695"")
ENSG00000040341	STAU2	ENSG00000040341:E004	E004	17.13961719	0.008340788	24.52483017	7.34E-07	4.59E-05	8.656362238	5.831513003	-1.15139893	8	73421130	73421211	82	-	31	12	25	9	35	10	25	5	11	16	37	9	c(""ENST00000524300""	""ENST00000522818""	""ENST00000523558""	""ENST00000522695"")
ENSG00000040341	STAU2	ENSG00000040341:E001	E001	13.05792847	0.028747073	17.28094008	3.22E-05	0.001246593	7.685769274	4.898884677	-1.30943361	8	73420369	73420370	2	-	27	4	16	6	31	8	12	9	13	5	29	11	ENST00000522695
ENSG00000040341	STAU2	ENSG00000040341:E002	E002	10.38796889	0.00628452	26.55588607	2.56E-07	1.80E-05	7.011880795	4.227575615	-1.468832582	8	73420371	73420958	588	-	19	3	17	4	23	7	16	3	8	7	24	8	c(""ENST00000524300""	""ENST00000522695"")
ENSG00000040341	STAU2	ENSG00000040341:E005	E005	6.925714186	0.0096957	8.849085765	0.002932357	0.046616494	5.429899834	3.814922227	-1.022787516	8	73421212	73421465	254	-	12	4	6	6	16	4	11	2	4	7	15	3	c(""ENST00000521210""	""ENST00000524300""	""ENST00000522695""	""ENST00000522818""	""ENST00000523558"")
ENSG00000040933	INPP4A	ENSG00000040933:E044	E044	22.40374722	0.038651272	16.8098586	4.13E-05	0.001535414	9.470551146	5.920626284	-1.370902321	2	98587609	98587661	53	+	36	4	26	5	31	8	56	15	64	7	36	10	c(""ENST00000074304""	""ENST00000409851""	""ENST00000409463""	""ENST00000409016"")
ENSG00000040933	INPP4A	ENSG00000040933:E024	E024	15.55414627	0.015606137	20.9154323	4.80E-06	0.000240196	7.897634585	4.9426973	-1.363019501	2	98555553	98555691	139	+	25	5	27	1	27	7	32	8	38	6	25	7	c(""ENST00000409851""	""ENST00000523221""	""ENST00000409540""	""ENST00000409016""	""ENST00000468638""	""ENST00000074304"")
ENSG00000041357	PSMA4	ENSG00000041357:E015	E015	12.52379232	0.053705962	12.32690254	0.000446477	0.010905563	4.544925776	7.166237197	1.322638857	15	78540836	78540846	11	+	5	12	8	6	2	17	15	27	0	24	9	24	c(""ENST00000560099""	""ENST00000559934"")
ENSG00000041357	PSMA4	ENSG00000041357:E016	E016	9.909641648	0.061370587	10.64818785	0.001101788	0.022102305	3.929891665	6.439142182	1.432151352	15	78540847	78540950	104	+	5	7	2	5	3	11	9	27	1	23	9	16	c(""ENST00000559437""	""ENST00000560099""	""ENST00000559934"")
ENSG00000042317	SPATA7	ENSG00000042317:E019	E019	8.892226359	0.008053007	15.28615208	9.24E-05	0.003011996	5.943072344	3.7276032	-1.352010375	14	88391381	88391455	75	+	17	3	17	0	15	3	13	4	9	2	35	6	c(""ENST00000554168""	""ENST00000555715""	""ENST00000553908""	""ENST00000554102""	""ENST00000555534""	""ENST00000557567""	""ENST00000553885""	""ENST00000553626""	""ENST00000557724""	""ENST00000557248""	""ENST00000393545""	""ENST00000555356""	""ENST00000356583""	""ENST00000555515""	""ENST00000556553""	""ENST00000045347""	""ENST00000556870"")
ENSG00000042317	SPATA7	ENSG00000042317:E012	E012	5.806244054	0.027001178	10.07521097	0.001502774	0.028100271	4.887396882	2.91438494	-1.49612583	14	88385691	88385697	7	+	11	3	10	0	12	0	12	4	3	1	24	3	c(""ENST00000554168""	""ENST00000555715""	""ENST00000554102""	""ENST00000555534""	""ENST00000553626""	""ENST00000557724""	""ENST00000393545""	""ENST00000555356""	""ENST00000356583""	""ENST00000555401""	""ENST00000555515""	""ENST00000556553""	""ENST00000556870"")
ENSG00000042493	CAPG	ENSG00000042493:E039	E039	3.798128416	0.021767394	16.34708382	5.27E-05	0.001877296	2.133332975	4.333339528	2.048785578	2	85413833	85413974	142	-	3	4	1	3	3	3	1	8	2	8	0	7	ENST00000479651
ENSG00000042980	ADAM28	ENSG00000042980:E038	E038	12.05459523	0.052560769	12.50989906	0.000404801	0.010099965	7.512127079	4.573587593	-1.441878084	8	24351232	24351310	79	+	22	10	38	6	22	3	11	7	11	7	11	6	c(""ENST00000520448""	""ENST00000518326""	""ENST00000265769""	""ENST00000518737""	""ENST00000520665""	""ENST00000521629"")
ENSG00000042980	ADAM28	ENSG00000042980:E033	E033	7.240534319	0.151141901	11.70610476	0.000622954	0.014164882	6.208782851	2.936551559	-2.168880322	8	24343506	24343584	79	+	13	3	18	3	13	2	7	1	19	5	6	2	c(""ENST00000523236""	""ENST00000520448""	""ENST00000518326""	""ENST00000265769""	""ENST00000520665""	""ENST00000521629"")
ENSG00000042980	ADAM28	ENSG00000042980:E029	E029	30.53403623	0.099730482	13.76172921	0.000207521	0.005860374	12.15051061	6.962984977	-1.634576405	8	24341598	24341651	54	+	44	17	64	11	50	12	23	13	66	17	51	21	c(""ENST00000520448""	""ENST00000523236""	""ENST00000265769""	""ENST00000521629"")
ENSG00000042980	ADAM28	ENSG00000042980:E039	E039	13.42271706	0.072496673	14.50234662	0.000139985	0.004242645	8.100411879	4.62481537	-1.629759323	8	24351311	24351483	173	+	29	13	36	4	29	4	11	9	15	6	13	4	c(""ENST00000518326""	""ENST00000518737""	""ENST00000520665"")
ENSG00000042980	ADAM28	ENSG00000042980:E024	E024	53.46724018	0.138588098	10.48816691	0.001201415	0.023617868	16.02613598	9.074446117	-1.690400818	8	24332726	24332749	24	+	85	30	82	15	67	24	46	24	151	35	88	29	c(""ENST00000437154""	""ENST00000520448""	""ENST00000265769""	""ENST00000521629"")
ENSG00000042980	ADAM28	ENSG00000042980:E015	E015	17.27634609	0.04822709	10.48236205	0.001205196	0.023677419	8.677568362	5.92794941	-1.110915142	8	24321315	24321448	134	+	29	12	24	8	30	12	15	9	22	15	35	10	ENST00000520448
ENSG00000042980	ADAM28	ENSG00000042980:E026	E026	89.03791761	0.132478146	22.09002647	2.60E-06	0.00014044	21.16006401	10.35977326	-2.156504717	8	24335642	24336120	479	+	195	47	158	10	133	34	106	27	200	46	166	44	ENST00000437154
ENSG00000042980	ADAM28	ENSG00000042980:E037	E037	30.58511566	0.013209329	41.86606976	9.77E-11	1.47E-08	11.84868631	7.356119455	-1.399871531	8	24349886	24349972	87	+	66	16	69	15	47	18	38	20	28	17	46	16	c(""ENST00000520448""	""ENST00000518326""	""ENST00000265769""	""ENST00000518737""	""ENST00000521629"")
ENSG00000042980	ADAM28	ENSG00000042980:E032	E032	11.0891673	0.038576023	10.33942484	0.001302186	0.025169036	6.938248954	4.739037154	-1.107250775	8	24343101	24343181	81	+	15	7	22	6	15	9	21	8	17	3	9	9	c(""ENST00000523236""	""ENST00000520448""	""ENST00000518326""	""ENST00000265769""	""ENST00000520665""	""ENST00000521629"")
ENSG00000044446	PHKA2	ENSG00000044446:E008	E008	6.723252692	0.022630499	13.3460684	0.000258965	0.007000302	5.506234704	3.331445207	-1.455299133	X	18895138	18895145	8	-	16	2	11	2	5	3	6	4	14	6	16	2	c(""ENST00000469485""	""ENST00000473739""	""ENST00000473597""	""ENST00000379942""	""ENST00000481718"")
ENSG00000044459	CNTLN	ENSG00000044459:E027	E027	9.956172349	0.006665669	17.17229226	3.41E-05	0.001306768	6.654468126	4.60009308	-1.071889604	9	17462985	17463013	29	+	10	8	13	6	16	11	10	10	11	4	21	6	ENST00000380647
ENSG00000044459	CNTLN	ENSG00000044459:E025	E025	9.954552763	0.020146694	23.31054287	1.38E-06	8.05E-05	7.046372249	4.28124594	-1.446598567	9	17457629	17457715	87	+	6	4	18	5	20	9	12	7	11	9	24	5	ENST00000380647
ENSG00000044459	CNTLN	ENSG00000044459:E031	E031	5.033143573	0.014175394	20.32928457	6.52E-06	0.000314257	5.184684255	2.83061614	-1.751644046	9	17484295	17484480	186	+	8	1	4	3	15	3	6	5	6	2	10	3	ENST00000380647
ENSG00000044459	CNTLN	ENSG00000044459:E030	E030	11.19578084	0.01194392	21.66943745	3.24E-06	0.000170014	7.23898994	4.748585262	-1.225061592	9	17466706	17466891	186	+	12	4	12	6	29	10	14	10	12	6	17	12	ENST00000380647
ENSG00000044459	CNTLN	ENSG00000044459:E026	E026	8.40802622	0.012884151	20.40647653	6.26E-06	0.000303179	6.365224192	4.000175804	-1.347261992	9	17462916	17462984	69	+	5	6	14	4	15	8	10	7	12	4	18	5	c(""ENST00000380647""	""ENST00000461247"")
ENSG00000044459	CNTLN	ENSG00000044459:E023	E023	9.731510757	0.040081232	9.126703195	0.002519053	0.041650858	6.624838075	4.679663726	-1.00920803	9	17444197	17444246	50	+	8	7	8	2	19	5	14	10	8	14	24	9	ENST00000461247
ENSG00000044459	CNTLN	ENSG00000044459:E032	E032	20.46124281	0.047731997	28.56344873	9.07E-08	7.14E-06	10.30623472	5.901456003	-1.629002097	9	17486989	17487066	78	+	34	5	31	8	42	5	29	22	13	18	49	17	ENST00000380647
ENSG00000044459	CNTLN	ENSG00000044459:E024	E024	10.92961989	0.027503317	15.65310905	7.61E-05	0.002553115	7.189888601	4.780746391	-1.185659127	9	17457524	17457628	105	+	8	6	14	2	26	12	13	11	10	13	24	5	c(""ENST00000380647""	""ENST00000461247"")
ENSG00000044459	CNTLN	ENSG00000044459:E029	E029	12.48720818	0.005882764	22.40800837	2.20E-06	0.000121424	7.494958901	5.128286213	-1.103372615	9	17465981	17466118	138	+	14	12	14	6	21	8	13	12	14	8	27	10	ENST00000380647
ENSG00000047056	WDR37	ENSG00000047056:E001	E001	16.80626643	0.027251874	18.27260321	1.91E-05	0.000799437	5.875857504	8.679034024	1.1370518	10	1049538	1049641	104	+	16	15	18	9	15	12	13	18	12	27	18	30	ENST00000358220
ENSG00000047365	ARAP2	ENSG00000047365:E042	E042	43.63113031	0.067539479	40.07794647	2.44E-10	3.44E-08	3.85332376	10.47108333	2.911372186	4	36158796	36158864	69	-	3	32	3	24	6	74	0	129	2	111	0	102	c(""ENST00000618163""	""ENST00000303965""	""ENST00000512804"")
ENSG00000047365	ARAP2	ENSG00000047365:E043	E043	85.35419744	0.067177175	52.76461588	3.76E-13	8.22E-11	5.338262551	14.4750966	2.929521424	4	36159331	36159505	175	-	3	49	6	63	9	155	3	243	4	201	2	206	c(""ENST00000618163""	""ENST00000303965""	""ENST00000512804"")
ENSG00000047365	ARAP2	ENSG00000047365:E044	E044	40.529791	0.050303497	34.92770396	3.42E-09	3.77E-07	4.467723577	10.05316577	2.363094079	4	36159506	36159741	236	-	1	27	4	32	8	69	2	109	2	95	2	97	ENST00000512804
ENSG00000047579	DTNBP1	ENSG00000047579:E019	E019	11.61773138	0.005075468	15.24337151	9.45E-05	0.003068694	5.002760917	7.086602796	1.011895436	6	15615267	15615399	133	-	7	8	8	10	12	10	16	13	17	18	10	11	c(""ENST00000355917""	""ENST00000622898""	""ENST00000513680""	""ENST00000515875""	""ENST00000344537""	""ENST00000506844""	""ENST00000338950""	""ENST00000511762""	""ENST00000510395"")
ENSG00000048052	HDAC9	ENSG00000048052:E013	E013	5.361328098	0.017684463	9.631274375	0.001912918	0.033827497	2.787823964	4.538818398	1.410002115	7	18327449	18327612	164	+	1	16	2	8	1	5	5	5	3	8	2	2	c(""ENST00000425071""	""ENST00000411993"")
ENSG00000048052	HDAC9	ENSG00000048052:E039	E039	8.775022685	0.065300316	10.98098402	0.000920515	0.0192207	6.642989042	4.078369736	-1.415492659	7	18585281	18585291	11	+	8	1	13	4	14	6	24	12	9	7	13	6	c(""ENST00000433709""	""ENST00000428307""	""ENST00000406451""	""ENST00000524023""	""ENST00000405010""	""ENST00000417496""	""ENST00000441542""	""ENST00000523867""	""ENST00000622668""	""ENST00000461159""	""ENST00000432645""	""ENST00000476135""	""ENST00000413380""	""ENST00000413509""	""ENST00000401921""	""ENST00000441986""	""ENST00000406072""	""ENST00000456174""	""ENST00000430454"")
ENSG00000048052	HDAC9	ENSG00000048052:E010	E010	5.288017131	0.062077288	15.03971172	0.000105273	0.003347515	2.238970059	4.740940108	2.169641179	7	18290441	18290449	9	+	1	10	3	8	1	6	1	7	1	14	2	3	c(""ENST00000433709""	""ENST00000413509""	""ENST00000411993""	""ENST00000461159"")
ENSG00000048052	HDAC9	ENSG00000048052:E011	E011	24.27918554	0.03506621	35.55105079	2.48E-09	2.81E-07	5.288170512	9.977647368	1.852176441	7	18290450	18290515	66	+	5	51	12	38	10	27	16	46	2	43	6	9	c(""ENST00000433709""	""ENST00000461159""	""ENST00000413509""	""ENST00000474742""	""ENST00000411993"")
ENSG00000048707	VPS13D	ENSG00000048707:E087	E087	68.37094064	0.006677576	63.49986782	1.60E-15	4.92E-13	16.91383669	11.65362303	-1.117248443	1	12456072	12456130	59	+	91	35	94	25	108	33	161	83	89	37	116	35	c(""ENST00000613099""	""ENST00000011700""	""ENST00000620676"")
ENSG00000048740	CELF2	ENSG00000048740:E014	E014	20.81608881	0.015770961	65.91900026	4.70E-16	1.58E-13	10.2449742	4.861893596	-2.173728076	10	11249153	11249201	49	+	46	9	34	4	34	6	35	8	48	7	38	7	c(""ENST00000632065""	""ENST00000632728""	""ENST00000608830""	""ENST00000633077""	""ENST00000609692""	""ENST00000631816""	""ENST00000354897""	""ENST00000542579""	""ENST00000399850""	""ENST00000633200""	""ENST00000416382""	""ENST00000631460""	""ENST00000417956""	""ENST00000609870"")
ENSG00000048828	FAM120A	ENSG00000048828:E017	E017	11.41670537	0.04184065	9.407856596	0.002160576	0.037111069	6.840852273	4.749590586	-1.059631807	9	93532330	93532584	255	+	16	2	24	1	20	8	16	3	23	11	14	11	c(""ENST00000475933""	""ENST00000446420"")
ENSG00000049246	PER3	ENSG00000049246:E002	E002	19.03953113	0.02223929	16.25494887	5.54E-05	0.001954545	6.398793864	9.02931754	1.005151429	1	7784429	7784468	40	+	15	8	21	12	23	29	8	15	24	23	20	30	c(""ENST00000613533""	""ENST00000614998"")
ENSG00000049449	RCN1	ENSG00000049449:E008	E008	7.239019621	0.010655754	19.78788149	8.65E-06	0.000403142	3.008653028	5.445178643	1.71757851	11	31917339	31917941	603	+	4	11	4	7	1	11	1	12	0	12	6	12	ENST00000530146
ENSG00000049759	NEDD4L	ENSG00000049759:E007	E007	52.90694925	0.013328385	30.64982808	3.09E-08	2.72E-06	9.672927662	13.70765036	1.032601914	18	58045072	58045477	406	+	36	81	20	58	20	53	14	50	32	62	43	120	ENST00000617539
ENSG00000049759	NEDD4L	ENSG00000049759:E059	E059	31.82679961	0.004034625	61.61627748	4.17E-15	1.20E-12	12.14328012	7.846929127	-1.284248568	18	58342906	58343103	198	+	64	30	33	8	36	25	25	19	49	33	57	22	c(""ENST00000456986""	""ENST00000357895""	""ENST00000590638""	""ENST00000256830""	""ENST00000400345""	""ENST00000356462""	""ENST00000456173""	""ENST00000435432""	""ENST00000431212""	""ENST00000382850""	""ENST00000586263"")
ENSG00000049860	HEXB	ENSG00000049860:E024	E024	14.78949999	0.070183812	22.74486456	1.85E-06	0.000104149	8.720785175	4.375557794	-2.006140608	5	74718909	74718971	63	+	29	7	38	1	23	7	19	5	12	10	48	4	c(""ENST00000261416""	""ENST00000503312""	""ENST00000513539""	""ENST00000504459""	""ENST00000511181""	""ENST00000513336"")
ENSG00000049860	HEXB	ENSG00000049860:E033	E033	7.77899268	0.062833445	8.841291655	0.002944907	0.046765539	5.901314161	3.769708135	-1.299025685	5	74721289	74721317	29	+	14	4	9	3	11	6	18	3	16	7	8	2	ENST00000513867
ENSG00000049860	HEXB	ENSG00000049860:E006	E006	4.368757459	0.07127667	21.78102622	3.06E-06	0.000161788	4.957125196	1.852381513	-2.846255934	5	74689474	74689849	376	+	7	2	6	1	6	0	10	0	10	1	15	2	ENST00000515528
ENSG00000049860	HEXB	ENSG00000049860:E005	E005	10.82859995	0.055944238	10.81933191	0.001004457	0.020540451	6.978567746	4.508664659	-1.268521898	5	74689328	74689473	146	+	12	8	14	1	20	9	18	6	20	6	23	6	c(""ENST00000261416""	""ENST00000513079""	""ENST00000511181""	""ENST00000515528"")
ENSG00000049883	PTCD2	ENSG00000049883:E011	E011	9.273915057	0.008565445	11.98025477	0.000537672	0.012614859	5.725746366	3.767316875	-1.213136753	5	72326612	72326741	130	+	13	2	20	3	24	7	28	2	12	2	16	0	c(""ENST00000503315""	""ENST00000486995""	""ENST00000510676""	""ENST00000308077""	""ENST00000536805""	""ENST00000543322""	""ENST00000515198""	""ENST00000380639"")
ENSG00000050405	LIMA1	ENSG00000050405:E022	E022	3.248164121	0.055216138	12.39595929	0.000430264	0.010600337	4.260468047	2.145238497	-1.983600595	12	50204344	50204551	208	-	4	1	5	2	7	1	2	5	6	1	8	0	ENST00000551486
ENSG00000050730	TNIP3	ENSG00000050730:E023	E023	6.747787064	0.009052955	10.22911047	0.001382413	0.026377912	4.914752499	1.945701176	-2.679448593	4	121164322	121164340	19	-	0	7	0	3	3	16	1	20	1	15	0	10	ENST00000057513
ENSG00000050730	TNIP3	ENSG00000050730:E007	E007	285.2612042	0.022981104	9.34849106	0.002231691	0.038044844	7.899411544	12.50953264	1.353072791	4	121137449	121138015	567	-	1	293	0	152	9	737	1	725	2	692	0	536	ENST00000515036
ENSG00000051108	HERPUD1	ENSG00000051108:E004	E004	66.89211027	0.056961899	31.95727392	1.58E-08	1.48E-06	10.07038285	19.59035525	1.99962116	16	56932148	56932159	12	+	47	41	64	70	89	100	49	33	59	71	91	85	c(""ENST00000439977""	""ENST00000565966""	""ENST00000300302""	""ENST00000344114""	""ENST00000570273""	""ENST00000562914""	""ENST00000569569""	""ENST00000568676"")
ENSG00000051108	HERPUD1	ENSG00000051108:E001	E001	244.3826742	0.016135326	51.50702996	7.13E-13	1.49E-10	20.99139741	31.6851547	1.343889287	16	56932048	56932141	94	+	308	147	287	213	320	199	311	183	227	220	413	219	ENST00000439977
ENSG00000051108	HERPUD1	ENSG00000051108:E003	E003	36.58380297	0.065102936	27.04560959	1.99E-07	1.44E-05	7.392489637	14.79042383	2.047497998	16	56932147	56932147	1	+	23	22	29	46	47	55	27	18	33	33	55	45	c(""ENST00000439977""	""ENST00000565966""	""ENST00000300302""	""ENST00000344114""	""ENST00000562914""	""ENST00000569569""	""ENST00000568676"")
ENSG00000051108	HERPUD1	ENSG00000051108:E002	E002	544.2299211	0.019876318	49.42299716	2.06E-12	4.07E-10	30.10215863	43.39713694	1.319308998	16	56932142	56932146	5	+	629	308	705	473	760	487	729	399	547	466	813	467	c(""ENST00000439977""	""ENST00000562914"")
ENSG00000051523	CYBA	ENSG00000051523:E020	E020	19.02620096	0.073171337	10.77765239	0.001027329	0.02090641	5.705080576	8.960471333	1.316206222	16	88647997	88648044	48	-	11	14	7	15	16	30	10	22	11	47	12	26	ENST00000561972
ENSG00000053770	AP5M1	ENSG00000053770:E009	E009	20.67861873	0.003959651	37.12743543	1.11E-09	1.36E-07	6.470737458	9.650460237	1.167879199	14	57273709	57273750	42	+	11	19	14	19	23	31	35	27	11	19	17	24	ENST00000431972
ENSG00000054148	PHPT1	ENSG00000054148:E001	E001	5.1185107	0.014528843	13.53864052	0.000233702	0.006435384	4.914896154	2.870451063	-1.556292029	9	136849091	136849093	3	+	8	2	8	1	13	1	9	4	7	2	10	4	ENST00000492540
ENSG00000054148	PHPT1	ENSG00000054148:E002	E002	6.024259226	0.029477618	16.50183864	4.86E-05	0.001754187	5.423254843	2.969334673	-1.743892873	9	136849094	136849110	17	+	12	2	8	1	18	1	10	4	7	3	12	4	c(""ENST00000247665""	""ENST00000492540"")
ENSG00000054267	ARID4B	ENSG00000054267:E009	E009	11.27425051	0.012246126	15.09364622	0.000102307	0.003272619	7.185484382	4.980516008	-1.06520024	1	235177616	235177786	171	-	22	7	15	1	10	9	23	13	9	12	14	12	ENST00000491632
ENSG00000054267	ARID4B	ENSG00000054267:E010	E010	5.10234702	0.047837371	9.83497156	0.001712249	0.031023166	5.073707163	3.106795557	-1.41980006	1	235177787	235177799	13	-	11	2	9	1	6	1	12	5	5	8	3	4	c(""ENST00000444620""	""ENST00000491632"")
ENSG00000054277	OPN3	ENSG00000054277:E009	E009	4.975298582	0.018725524	13.13737695	0.000289463	0.007676284	2.654358698	4.747786375	1.682189034	1	241604260	241604419	160	-	3	1	3	2	2	6	2	9	3	14	1	12	ENST00000366554
ENSG00000054523	KIF1B	ENSG00000054523:E038	E038	42.59467391	0.011002677	44.41735907	2.65E-11	4.41E-09	13.73629638	9.494668681	-1.093485874	1	10334520	10334638	119	+	38	56	36	17	58	38	51	48	51	42	57	36	c(""ENST00000263934""	""ENST00000377081""	""ENST00000622724""	""ENST00000620295""	""ENST00000377086"")
ENSG00000054523	KIF1B	ENSG00000054523:E040	E040	36.77081116	0.004330746	53.62174588	2.43E-13	5.45E-11	12.70807076	8.827036751	-1.075152691	1	10337074	10337203	130	+	34	31	35	21	48	31	53	42	51	41	27	38	c(""ENST00000263934""	""ENST00000377081""	""ENST00000622724""	""ENST00000620295""	""ENST00000377086"")
ENSG00000054523	KIF1B	ENSG00000054523:E041	E041	33.4406759	0.017037881	33.50978394	7.09E-09	7.24E-07	12.3245187	8.32143844	-1.156662526	1	10337371	10337533	163	+	36	30	37	13	43	39	41	35	50	40	23	25	c(""ENST00000263934""	""ENST00000377081""	""ENST00000622724""	""ENST00000620295""	""ENST00000377086"")
ENSG00000054523	KIF1B	ENSG00000054523:E042	E042	40.66880234	0.027690368	24.86859	6.14E-07	3.92E-05	13.43590188	9.288451704	-1.091837899	1	10339769	10339859	91	+	45	34	44	11	45	54	47	50	59	53	33	28	c(""ENST00000263934""	""ENST00000377081""	""ENST00000622724""	""ENST00000620295""	""ENST00000377086"")
ENSG00000054523	KIF1B	ENSG00000054523:E048	E048	45.98381808	0.005268331	77.16997602	1.57E-18	7.04E-16	14.54970854	9.592278113	-1.235934708	1	10347761	10347827	67	+	42	40	56	20	46	32	64	51	75	56	44	43	c(""ENST00000465635""	""ENST00000263934""	""ENST00000377081""	""ENST00000622724""	""ENST00000620295""	""ENST00000483340""	""ENST00000377086"")
ENSG00000054523	KIF1B	ENSG00000054523:E044	E044	35.39284843	0.019684142	25.46674267	4.50E-07	2.97E-05	12.40138307	8.790141513	-1.014757455	1	10343232	10343287	56	+	36	23	34	16	31	50	55	39	45	48	34	28	c(""ENST00000263934""	""ENST00000377081""	""ENST00000622724""	""ENST00000620295""	""ENST00000377086"")
ENSG00000054523	KIF1B	ENSG00000054523:E024	E024	862.7871064	0.009805417	200.6338164	1.52E-45	5.47E-42	29.21335017	45.72517943	1.625929356	1	10292047	10292122	76	+	174	1405	253	949	231	1127	389	2114	216	1245	247	1186	c(""ENST00000377093""	""ENST00000263934""	""ENST00000377081""	""ENST00000622724""	""ENST00000377083""	""ENST00000497835""	""ENST00000620295""	""ENST00000377086"")
ENSG00000054523	KIF1B	ENSG00000054523:E035	E035	43.71404633	0.013923186	38.19233274	6.41E-10	8.26E-08	13.90254244	9.627582396	-1.088662351	1	10323884	10324062	179	+	29	39	39	19	66	31	47	57	61	57	55	42	c(""ENST00000263934""	""ENST00000377081""	""ENST00000622724""	""ENST00000620295""	""ENST00000377086"")
ENSG00000054523	KIF1B	ENSG00000054523:E025	E025	340.8526698	0.002025646	361.6995292	1.20E-80	1.26E-76	19.750644	31.70611507	1.536108708	1	10292123	10292334	212	+	68	571	101	343	100	507	152	749	97	516	111	466	ENST00000497835
ENSG00000054523	KIF1B	ENSG00000054523:E052	E052	32.92684111	0.013119601	34.43084424	4.42E-09	4.73E-07	12.09270055	8.296163401	-1.109168384	1	10355370	10355396	27	+	25	24	39	28	27	33	50	26	41	35	42	33	ENST00000635499
ENSG00000054523	KIF1B	ENSG00000054523:E028	E028	58.94296998	0.009618375	63.93470961	1.29E-15	4.05E-13	16.30041878	10.91195623	-1.199399552	1	10296582	10296665	84	+	57	52	67	26	55	57	84	73	97	72	52	36	c(""ENST00000377093""	""ENST00000263934""	""ENST00000377081""	""ENST00000622724""	""ENST00000377083""	""ENST00000620295""	""ENST00000377086"")
ENSG00000054523	KIF1B	ENSG00000054523:E046	E046	25.78493378	0.026963171	20.39709907	6.29E-06	0.000304245	10.7568127	7.376145056	-1.106004238	1	10345621	10345844	224	+	24	14	30	16	20	28	43	21	37	30	21	33	ENST00000483340
ENSG00000054523	KIF1B	ENSG00000054523:E029	E029	49.46859402	0.005982719	54.56402712	1.50E-13	3.45E-11	14.56851858	10.32218236	-1.024092846	1	10296897	10297077	181	+	48	48	37	25	54	56	72	56	67	60	51	36	c(""ENST00000377093""	""ENST00000263934""	""ENST00000377081""	""ENST00000622724""	""ENST00000377083""	""ENST00000620295""	""ENST00000377086"")
ENSG00000054523	KIF1B	ENSG00000054523:E034	E034	52.16719641	0.013110268	53.5918867	2.47E-13	5.52E-11	15.50179888	10.23742438	-1.235453174	1	10321709	10321857	149	+	40	41	49	20	74	41	60	59	84	67	64	50	c(""ENST00000263934""	""ENST00000377081""	""ENST00000622724""	""ENST00000620295""	""ENST00000377086"")
ENSG00000054523	KIF1B	ENSG00000054523:E049	E049	63.70198778	0.005319836	90.58821559	1.77E-21	1.07E-18	16.91023307	11.31390594	-1.204170442	1	10348649	10348733	85	+	63	45	72	37	63	46	87	72	94	82	69	57	c(""ENST00000465635""	""ENST00000263934""	""ENST00000377081""	""ENST00000622724""	""ENST00000620295""	""ENST00000483340""	""ENST00000377086"")
ENSG00000054523	KIF1B	ENSG00000054523:E053	E053	35.69099432	0.021015429	26.68552294	2.39E-07	1.70E-05	12.51964228	8.724005294	-1.06509541	1	10360929	10361043	115	+	37	28	39	25	30	38	48	27	39	52	47	29	c(""ENST00000465635""	""ENST00000263934""	""ENST00000377081""	""ENST00000635499""	""ENST00000622724""	""ENST00000620295""	""ENST00000483340""	""ENST00000377086"")
ENSG00000054523	KIF1B	ENSG00000054523:E059	E059	357.640748	0.007955891	125.9696333	3.12E-29	3.65E-26	36.09219743	25.82350821	-1.140229164	1	10365246	10365408	163	+	280	305	333	152	428	339	503	446	482	397	444	347	ENST00000470616
ENSG00000054523	KIF1B	ENSG00000054523:E057	E057	98.7153038	0.006859488	85.04823737	2.91E-20	1.59E-17	20.488362	14.26607738	-1.105208466	1	10365100	10365165	66	+	75	88	106	40	107	101	121	115	142	123	122	83	c(""ENST00000263934""	""ENST00000377081""	""ENST00000635499""	""ENST00000622724""	""ENST00000620295""	""ENST00000377086"")
ENSG00000054523	KIF1B	ENSG00000054523:E047	E047	44.96550861	0.010153448	48.01022424	4.24E-12	8.00E-10	14.14326087	9.647497638	-1.134029023	1	10345845	10345953	109	+	41	34	52	24	43	35	64	48	71	54	36	50	c(""ENST00000465635""	""ENST00000263934""	""ENST00000377081""	""ENST00000622724""	""ENST00000620295""	""ENST00000483340""	""ENST00000377086"")
ENSG00000054523	KIF1B	ENSG00000054523:E033	E033	48.16665111	0.008646125	49.27085717	2.23E-12	4.38E-10	14.45269819	10.09333601	-1.06612737	1	10320043	10320136	94	+	45	35	45	27	54	50	53	63	75	63	49	31	c(""ENST00000263934""	""ENST00000377081""	""ENST00000622724""	""ENST00000620295""	""ENST00000377086"")
ENSG00000054523	KIF1B	ENSG00000054523:E039	E039	25.7374163	0.002684412	46.80614972	7.84E-12	1.42E-09	10.79324988	7.409350956	-1.102884279	1	10336657	10336742	86	+	19	22	22	15	33	19	43	32	30	27	31	28	c(""ENST00000263934""	""ENST00000377081""	""ENST00000622724""	""ENST00000620295""	""ENST00000377086"")
ENSG00000054523	KIF1B	ENSG00000054523:E043	E043	40.71192203	0.011829918	40.09440106	2.42E-10	3.42E-08	13.42326545	9.31690989	-1.08005012	1	10342050	10342168	119	+	40	29	39	17	38	55	62	45	55	48	43	35	c(""ENST00000263934""	""ENST00000377081""	""ENST00000622724""	""ENST00000620295""	""ENST00000377086"")
ENSG00000054523	KIF1B	ENSG00000054523:E032	E032	33.63927701	0.002344595	64.77133719	8.41E-16	2.73E-13	12.36860579	8.388281279	-1.143872055	1	10306758	10308597	1840	+	36	28	30	15	40	34	45	42	44	42	40	23	ENST00000377093
ENSG00000054523	KIF1B	ENSG00000054523:E045	E045	14.12907245	0.019393187	17.52463689	2.84E-05	0.001118546	8.019103149	5.510097828	-1.092364539	1	10344775	10344917	143	+	11	6	13	7	13	18	26	13	21	19	13	16	ENST00000465635
ENSG00000054611	TBC1D22A	ENSG00000054611:E024	E024	13.46924161	0.069803737	14.14965517	0.000168828	0.004942102	4.766532602	7.791667758	1.428773685	22	46878653	46878723	71	+	10	13	4	18	5	20	10	19	18	16	6	12	c(""ENST00000355704""	""ENST00000407381""	""ENST00000337137""	""ENST00000441162""	""ENST00000406733""	""ENST00000380995"")
ENSG00000054983	GALC	ENSG00000054983:E021	E021	5.344265964	0.127847392	13.38997246	0.000252973	0.006867787	5.142069389	2.113206344	-2.572078551	14	87965505	87965623	119	-	6	1	10	2	9	0	4	2	20	0	13	2	c(""ENST00000544807""	""ENST00000393568""	""ENST00000474294""	""ENST00000557520""	""ENST00000393569""	""ENST00000261304""	""ENST00000622264""	""ENST00000557316""	""ENST00000555000"")
ENSG00000055332	EIF2AK2	ENSG00000055332:E007	E007	9.077132171	0.021500542	28.43529824	9.69E-08	7.57E-06	2.950257745	5.946974666	2.030208195	2	37109296	37109500	205	-	3	15	4	10	3	8	0	24	3	15	1	13	ENST00000462861
ENSG00000055332	EIF2AK2	ENSG00000055332:E028	E028	17.23293404	0.041436326	19.23528281	1.16E-05	0.000517259	4.97203968	7.990876197	1.380144885	2	37149024	37149257	234	-	6	20	4	13	3	25	11	39	9	33	7	26	ENST00000395127
ENSG00000055917	PUM2	ENSG00000055917:E031	E031	18.28338742	0.009805738	24.10282019	9.13E-07	5.57E-05	6.089314308	8.893666864	1.104922989	2	20327310	20327378	69	-	15	22	16	18	19	26	13	19	10	18	22	18	c(""ENST00000429419""	""ENST00000403432""	""ENST00000338086""	""ENST00000424110""	""ENST00000420234""	""ENST00000442400""	""ENST00000319801""	""ENST00000432105""	""ENST00000446940""	""ENST00000361078"")
ENSG00000056558	TRAF1	ENSG00000056558:E009	E009	24.45337879	0.096077427	93.62809196	3.81E-22	2.46E-19	15.01343805	4.124286719	-3.787078293	9	120926550	120926688	139	-	13	32	9	12	10	26	17	44	15	58	11	37	c(""ENST00000540010""	""ENST00000373887"")
ENSG00000056558	TRAF1	ENSG00000056558:E010	E010	120.5512696	0.148705101	76.7631842	1.93E-18	8.55E-16	31.2416391	9.056309155	-3.822162319	9	120926689	120928769	2081	-	58	111	43	67	48	172	69	182	70	259	86	235	ENST00000373887
ENSG00000056586	RC3H2	ENSG00000056586:E009	E009	5.808477133	0.019691436	9.297992621	0.002294051	0.03884524	5.183741743	3.460848921	-1.169969463	9	122851437	122851569	133	-	6	1	7	1	13	5	6	3	8	8	12	6	ENST00000495727
ENSG00000056586	RC3H2	ENSG00000056586:E030	E030	8.062350451	0.056707949	10.51602282	0.001183439	0.023333632	3.51703156	5.851802331	1.475262515	9	122880594	122880794	201	-	5	20	2	2	4	14	8	5	3	15	2	13	c(""ENST00000498479""	""ENST00000373670""	""ENST00000335387""	""ENST00000423239""	""ENST00000357244"")
ENSG00000056972	TRAF3IP2	ENSG00000056972:E028	E028	8.953308696	0.007013502	17.26831762	3.25E-05	0.00125394	6.394215757	4.053284293	-1.322301732	6	111580197	111580389	193	-	10	12	8	5	7	10	5	15	3	16	6	9	c(""ENST00000392556""	""ENST00000359831""	""ENST00000532708""	""ENST00000340026""	""ENST00000528599""	""ENST00000368761"")
ENSG00000057608	GDI2	ENSG00000057608:E022	E022	8.824830734	0.014969227	11.07410982	0.000875414	0.018466328	4.16313188	6.053502859	1.085690245	10	5811874	5811956	83	-	5	7	5	11	4	17	11	13	5	12	8	5	c(""ENST00000609712""	""ENST00000380127"")
ENSG00000057657	PRDM1	ENSG00000057657:E014	E014	50.89377916	0.014781821	132.0109193	1.49E-30	2.00E-27	6.709347655	14.9135389	2.354958698	6	106099553	106099709	157	+	14	37	11	41	23	111	19	136	5	97	12	71	ENST00000481163
ENSG00000058091	CDK14	ENSG00000058091:E005	E005	5.416601718	0.030375887	9.306627496	0.002283264	0.038706781	3.028590008	4.7227643	1.285703998	7	90608530	90608575	46	+	1	7	3	6	6	5	4	5	2	15	2	6	c(""ENST00000430760""	""ENST00000456689"")
ENSG00000058262	SEC61A1	ENSG00000058262:E005	E005	18.32013241	0.052226396	11.65324293	0.000640907	0.014490121	5.751138065	8.563411135	1.160104388	3	128052560	128052758	199	+	12	12	8	17	14	25	9	20	10	36	12	36	ENST00000491668
ENSG00000058600	POLR3E	ENSG00000058600:E006	E006	25.48587227	0.020559146	29.52923725	5.51E-08	4.57E-06	6.65193228	10.62201685	1.369873821	16	22297430	22297432	3	+	23	37	19	22	16	46	24	24	5	29	15	36	c(""ENST00000565358""	""ENST00000418581""	""ENST00000299853""	""ENST00000564209""	""ENST00000615879""	""ENST00000564883"")
ENSG00000058600	POLR3E	ENSG00000058600:E008	E008	37.52788228	0.012059839	31.65556326	1.84E-08	1.71E-06	8.527175602	12.52910936	1.134151998	16	22297434	22297454	21	+	30	47	32	29	25	71	37	36	18	45	26	45	c(""ENST00000565358""	""ENST00000359210""	""ENST00000299853""	""ENST00000418581""	""ENST00000564209""	""ENST00000561494""	""ENST00000615879""	""ENST00000563024""	""ENST00000564883"")
ENSG00000058600	POLR3E	ENSG00000058600:E002	E002	21.62227454	0.031791753	30.34992336	3.61E-08	3.12E-06	5.720301334	10.00233848	1.631451142	16	22297409	22297410	2	+	19	32	17	23	11	38	12	25	2	24	14	29	c(""ENST00000615879""	""ENST00000299853"")
ENSG00000058600	POLR3E	ENSG00000058600:E001	E001	27.44671596	0.039402922	24.14297629	8.94E-07	5.48E-05	6.722380796	11.11873897	1.474137475	16	22297375	22297408	34	+	25	39	22	24	14	52	18	28	4	33	21	37	ENST00000615879
ENSG00000058600	POLR3E	ENSG00000058600:E004	E004	24.57758759	0.024312292	28.64136349	8.71E-08	6.89E-06	6.418710381	10.47869761	1.433666422	16	22297420	22297426	7	+	21	34	18	25	15	47	22	23	4	23	15	36	c(""ENST00000565358""	""ENST00000615879""	""ENST00000299853""	""ENST00000564209"")
ENSG00000058600	POLR3E	ENSG00000058600:E003	E003	24.12232663	0.022190111	33.33885166	7.74E-09	7.83E-07	6.223458028	10.44774042	1.514781189	16	22297411	22297419	9	+	21	35	19	25	12	43	18	26	4	24	15	34	c(""ENST00000615879""	""ENST00000299853""	""ENST00000564209"")
ENSG00000058600	POLR3E	ENSG00000058600:E007	E007	24.85188116	0.019135129	27.32344138	1.72E-07	1.27E-05	6.683975668	10.42875319	1.301752059	16	22297433	22297433	1	+	23	35	19	21	16	45	24	23	5	30	16	33	c(""ENST00000565358""	""ENST00000359210""	""ENST00000418581""	""ENST00000299853""	""ENST00000564209""	""ENST00000615879""	""ENST00000564883"")
ENSG00000058600	POLR3E	ENSG00000058600:E005	E005	25.34237852	0.023201374	29.65670165	5.16E-08	4.31E-06	6.525291728	10.63364522	1.429036931	16	22297427	22297429	3	+	23	37	18	24	16	47	21	24	5	26	15	36	c(""ENST00000565358""	""ENST00000299853""	""ENST00000418581""	""ENST00000564209""	""ENST00000615879"")
ENSG00000059377	TBXAS1	ENSG00000059377:E029	E029	17.55019843	0.006733602	37.92524678	7.35E-10	9.37E-08	8.968440097	5.4971182	-1.426617082	7	139875667	139875892	226	+	20	4	32	12	25	12	31	8	29	9	36	10	ENST00000492560
ENSG00000059377	TBXAS1	ENSG00000059377:E013	E013	19.87718696	0.105880241	17.20377801	3.36E-05	0.001288187	10.01249427	5.190376608	-1.916583638	7	139789264	139789622	359	+	25	5	30	5	29	13	19	2	61	7	42	17	ENST00000493340
ENSG00000059377	TBXAS1	ENSG00000059377:E014	E014	5.441902903	0.024726533	11.32597604	0.000764303	0.016636171	5.007457245	3.058830059	-1.426664943	7	139797210	139797483	274	+	7	3	10	1	9	4	9	2	13	3	5	4	c(""ENST00000481440""	""ENST00000474763""	""ENST00000462053"")
ENSG00000059378	PARP12	ENSG00000059378:E014	E014	23.1663283	0.016367577	28.02556627	1.20E-07	9.17E-06	5.884331956	9.311475856	1.339042268	7	140028689	140029142	454	-	6	29	15	14	8	34	18	53	6	47	4	33	ENST00000496624
ENSG00000059378	PARP12	ENSG00000059378:E019	E019	18.6922979	0.109203164	9.419408536	0.002147008	0.036948493	4.999075393	8.393396603	1.50809461	7	140041379	140041643	265	-	2	19	7	8	5	24	6	42	13	47	7	34	ENST00000493262
ENSG00000059378	PARP12	ENSG00000059378:E006	E006	39.37493992	0.014195103	81.50707471	1.75E-19	8.75E-17	6.215751388	12.44006527	2.034895085	7	140025243	140025582	340	-	6	40	10	38	14	53	26	98	4	97	4	54	ENST00000484111
ENSG00000059728	MXD1	ENSG00000059728:E009	E009	10.91907752	0.018846548	18.77593438	1.47E-05	0.000637448	7.315278266	4.70093118	-1.284855848	2	69935351	69935465	115	+	10	2	19	3	15	9	13	14	15	19	12	8	c(""ENST00000435990""	""ENST00000409442""	""ENST00000264444""	""ENST00000540449"")
ENSG00000060138	YBX3	ENSG00000060138:E031	E031	8.201473549	0.00952162	13.38906913	0.000253095	0.006870355	3.877886124	5.874376351	1.203864002	12	10710654	10710686	33	-	6	10	7	3	7	18	2	12	4	10	5	12	c(""ENST00000544622""	""ENST00000540447""	""ENST00000544504""	""ENST00000541351"")
ENSG00000060138	YBX3	ENSG00000060138:E022	E022	8.049783261	0.018369293	9.327085253	0.002257912	0.038369897	3.992859632	5.78201545	1.073270567	12	10704023	10704050	28	-	5	11	4	3	7	19	5	8	2	11	10	11	c(""ENST00000539204""	""ENST00000540447"")
ENSG00000060138	YBX3	ENSG00000060138:E013	E013	12.39881403	0.037592504	14.33434045	0.000153047	0.004558495	4.581570715	7.235490786	1.327406004	12	10702010	10702134	125	-	12	16	7	9	5	22	3	9	6	26	10	17	c(""ENST00000546164""	""ENST00000536823""	""ENST00000279550""	""ENST00000542002""	""ENST00000228251""	""ENST00000366290""	""ENST00000366286""	""ENST00000540447""	""ENST00000544504""	""ENST00000542641""	""ENST00000541351""	""ENST00000540975"")
ENSG00000060138	YBX3	ENSG00000060138:E032	E032	13.80375579	0.021956806	13.40712377	0.00025067	0.006813345	5.115555659	7.519380115	1.120071739	12	10710687	10710714	28	-	12	14	11	9	13	36	7	12	4	18	7	18	c(""ENST00000544622""	""ENST00000540447""	""ENST00000541351"")
ENSG00000060138	YBX3	ENSG00000060138:E014	E014	6.626672958	0.060254911	10.08480272	0.001494972	0.027993825	3.259567906	5.467209106	1.497723932	12	10702135	10702258	124	-	3	6	3	1	5	10	5	10	2	13	4	17	c(""ENST00000366290""	""ENST00000540447"")
ENSG00000060491	OGFR	ENSG00000060491:E003	E003	137.7493171	0.063499715	9.627613602	0.001916735	0.033873604	15.94845976	22.31601306	1.037631726	20	62805886	62807272	1387	+	92	96	88	58	64	151	68	263	77	319	128	232	ENST00000370461
ENSG00000060642	PIGV	ENSG00000060642:E001	E001	36.0530448	0.004463773	139.3882404	3.62E-32	5.47E-29	5.886753228	12.38947974	2.180827408	1	26787472	26787806	335	+	13	71	2	48	20	48	9	62	11	46	10	50	ENST00000430292
ENSG00000060749	QSER1	ENSG00000060749:E020	E020	17.80406756	0.006977334	22.40521148	2.21E-06	0.000121548	8.522243965	5.563879803	-1.242114829	11	32969069	32969143	75	+	23	9	31	0	31	8	38	5	35	15	38	8	c(""ENST00000399302""	""ENST00000524678""	""ENST00000527788"")
ENSG00000060749	QSER1	ENSG00000060749:E021	E021	185.1047848	0.021546079	46.41985881	9.54E-12	1.70E-09	25.76582212	17.74283727	-1.173883676	11	32973397	32973549	153	+	324	86	284	31	302	76	347	69	361	126	354	101	c(""ENST00000399302""	""ENST00000524678""	""ENST00000527788"")
ENSG00000060971	ACAA1	ENSG00000060971:E006	E006	20.52760378	0.007341148	31.44072627	2.06E-08	1.88E-06	9.404794337	6.256097973	-1.19025947	3	38122719	38122832	114	-	26	5	34	10	32	10	40	12	27	20	48	9	c(""ENST00000480865""	""ENST00000625927""	""ENST00000627515""	""ENST00000301810""	""ENST00000450296""	""ENST00000333167""	""ENST00000411549""	""ENST00000469559"")
ENSG00000060971	ACAA1	ENSG00000060971:E025	E025	11.87761451	0.007798047	14.23768541	0.000161112	0.004750973	6.984174404	4.940899007	-1.005553727	3	38127786	38127866	81	-	23	11	16	5	17	4	21	8	16	6	20	7	c(""ENST00000440176""	""ENST00000421218""	""ENST00000423611""	""ENST00000480865""	""ENST00000625927""	""ENST00000627515""	""ENST00000447223""	""ENST00000301810""	""ENST00000450296""	""ENST00000333167""	""ENST00000418880""	""ENST00000452171""	""ENST00000411549""	""ENST00000469559"")
ENSG00000060971	ACAA1	ENSG00000060971:E026	E026	5.390955084	0.017758	14.77315336	0.000121249	0.003758838	5.022742991	2.888410737	-1.601199348	3	38129290	38129328	39	-	15	3	10	0	9	4	7	3	7	3	10	1	c(""ENST00000440176""	""ENST00000423611""	""ENST00000480865""	""ENST00000625927""	""ENST00000627515""	""ENST00000447223""	""ENST00000450296""	""ENST00000333167""	""ENST00000418880""	""ENST00000452171""	""ENST00000411549""	""ENST00000469559"")
ENSG00000060971	ACAA1	ENSG00000060971:E030	E030	14.60706385	0.033484681	17.69011493	2.60E-05	0.001036521	8.093566539	5.150151944	-1.315390596	3	38131947	38132005	59	-	35	6	27	0	21	13	28	9	14	8	27	9	c(""ENST00000440176""	""ENST00000421218""	""ENST00000423611""	""ENST00000480865""	""ENST00000625927""	""ENST00000627515""	""ENST00000447223""	""ENST00000301810""	""ENST00000465181""	""ENST00000333167""	""ENST00000418880""	""ENST00000411549""	""ENST00000469559"")
ENSG00000060982	BCAT1	ENSG00000060982:E027	E027	29.98902553	0.059317013	24.10442863	9.13E-07	5.57E-05	6.709198022	11.3688721	1.5456358	12	24949050	24949061	12	-	25	59	13	20	34	64	3	18	6	42	11	44	c(""ENST00000355164""	""ENST00000261192""	""ENST00000342945"")
ENSG00000060982	BCAT1	ENSG00000060982:E026	E026	24.04695764	0.024628008	21.14344484	4.26E-06	0.000216994	6.661766946	9.828364188	1.136906551	12	24949044	24949049	6	-	26	45	14	18	29	36	5	14	9	36	8	34	c(""ENST00000355164""	""ENST00000261192""	""ENST00000546285""	""ENST00000342945"")
ENSG00000061273	HDAC7	ENSG00000061273:E011	E011	6.346939185	0.012979574	12.17127664	0.000485311	0.011652035	3.576820061	5.522466675	1.258302651	12	47784218	47784694	477	-	5	2	5	5	5	11	9	10	4	5	9	8	ENST00000459625
ENSG00000061273	HDAC7	ENSG00000061273:E070	E070	8.753253924	0.013405228	12.81983526	0.000342964	0.008800088	4.248604373	6.276961768	1.132221474	12	47798118	47798187	70	-	3	5	11	7	11	9	7	8	11	10	9	14	c(""ENST00000080059""	""ENST00000425451""	""ENST00000422254""	""ENST00000354334""	""ENST00000477203""	""ENST00000380610""	""ENST00000447463""	""ENST00000434070""	""ENST00000417902""	""ENST00000440293""	""ENST00000421231""	""ENST00000470668""	""ENST00000430670""	""ENST00000450805""	""ENST00000427332""	""ENST00000552960"")
ENSG00000061936	SFSWAP	ENSG00000061936:E029	E029	7.996972241	0.011333948	19.25395386	1.14E-05	0.00051268	3.579251576	6.04436589	1.518608316	12	131778182	131778195	14	+	3	10	3	5	3	9	7	10	7	21	5	10	c(""ENST00000261674""	""ENST00000538548""	""ENST00000541286""	""ENST00000537164"")
ENSG00000062194	GPBP1	ENSG00000062194:E014	E014	106.1754356	0.002164395	137.139672	1.12E-31	1.65E-28	12.18323288	18.84509409	1.316812296	5	57237113	57237172	60	+	40	132	27	81	54	186	57	258	14	169	38	154	c(""ENST00000424459""	""ENST00000513732""	""ENST00000513524"")
ENSG00000062582	MRPS24	ENSG00000062582:E005	E005	15.83210172	0.021540791	21.47521685	3.58E-06	0.000186185	3.927369608	6.805519561	1.59506098	7	43869508	43869517	10	-	2	22	3	18	3	32	7	44	3	17	0	22	c(""ENST00000317534""	""ENST00000418740"")
ENSG00000062582	MRPS24	ENSG00000062582:E006	E006	54.3574466	0.00144881	255.1657097	1.94E-57	1.09E-53	3.587883298	12.73506404	3.69753221	7	43869518	43869523	6	-	2	103	3	84	4	82	4	123	2	79	0	82	ENST00000317534
ENSG00000062582	MRPS24	ENSG00000062582:E007	E007	121.6717938	0.002254549	703.8410188	4.37E-155	1.10E-149	3.209163346	18.88307541	5.211453055	7	43869524	43869557	34	-	0	232	2	179	4	200	6	296	0	175	0	179	c(""ENST00000317534""	""ENST00000467084"")
ENSG00000062582	MRPS24	ENSG00000062582:E003	E003	183.5221508	0.003721709	514.6376927	6.21E-114	1.74E-109	27.60548312	18.16981833	-1.327130417	7	43869377	43869456	80	-	154	224	173	205	184	165	220	225	120	166	177	167	c(""ENST00000414932""	""ENST00000418740"")
ENSG00000062582	MRPS24	ENSG00000062582:E002	E002	23.49208859	0.022821256	18.32660282	1.86E-05	0.000780456	10.02604738	6.866513434	-1.107345992	7	43869075	43869149	75	-	21	32	10	30	22	29	30	18	12	19	25	27	ENST00000483330
ENSG00000062598	ELMO2	ENSG00000062598:E023	E023	7.338494416	0.045883906	16.68689993	4.41E-05	0.001619118	3.028652528	5.684025715	1.823050184	20	46375286	46375370	85	-	3	10	2	1	0	13	5	12	0	13	7	20	c(""ENST00000396391""	""ENST00000372176""	""ENST00000352077""	""ENST00000450812""	""ENST00000488853""	""ENST00000462491""	""ENST00000425546""	""ENST00000467800""	""ENST00000290246""	""ENST00000481852"")
ENSG00000062598	ELMO2	ENSG00000062598:E010	E010	7.9734459	0.088182088	13.52773011	0.000235064	0.006465842	3.050593151	5.828650998	1.875155747	20	46371352	46371459	108	-	4	8	1	8	2	10	1	7	3	24	6	15	c(""ENST00000396391""	""ENST00000464448""	""ENST00000372176""	""ENST00000352077""	""ENST00000452857""	""ENST00000467800""	""ENST00000290246"")
ENSG00000062598	ELMO2	ENSG00000062598:E036	E036	11.12150331	0.067250162	11.81421693	0.000587801	0.01351922	4.008680807	6.765701957	1.518664374	20	46387432	46387437	6	-	2	7	5	3	2	20	3	22	11	16	6	31	c(""ENST00000396391""	""ENST00000460474""	""ENST00000372176""	""ENST00000497412""	""ENST00000469801""	""ENST00000487583""	""ENST00000290246""	""ENST00000450812"")
ENSG00000063176	SPHK2	ENSG00000063176:E001	E001	8.073930416	0.040943329	12.6051128	0.000384693	0.009694195	4.046845644	6.304800811	1.285947875	19	48619291	48619449	159	+	11	5	5	6	4	9	14	11	6	8	18	5	c(""ENST00000245222""	""ENST00000340932"")
ENSG00000063176	SPHK2	ENSG00000063176:E022	E022	10.63060857	0.006140515	13.753287	0.000208456	0.005876927	6.051394259	3.813631377	-1.338478076	19	48626302	48626358	57	+	23	2	15	2	24	3	26	3	23	2	18	4	c(""ENST00000245222""	""ENST00000600537""	""ENST00000601712""	""ENST00000598574""	""ENST00000601704""	""ENST00000598088""	""ENST00000597434""	""ENST00000599748""	""ENST00000599029"")
ENSG00000063438	AHRR	ENSG00000063438:E007	E007	56.01603853	0.071715269	23.23872907	1.43E-06	8.31E-05	9.653337495	16.63489047	1.622059867	5	353857	353911	55	+	41	53	61	60	48	90	46	85	46	74	26	23	c(""ENST00000504625""	""ENST00000514523""	""ENST00000510400""	""ENST00000316418""	""ENST00000515206""	""ENST00000505113"")
ENSG00000063438	AHRR	ENSG00000063438:E005	E005	20.97319249	0.025739569	18.96463161	1.33E-05	0.000585465	6.565201003	9.791891886	1.168470507	5	343528	343708	181	+	13	13	22	18	17	15	25	24	19	43	30	17	ENST00000504625
ENSG00000064012	CASP8	ENSG00000064012:E003	E003	8.742883385	0.008003365	15.98474	6.39E-05	0.002206086	4.224430385	6.59088372	1.29070234	2	201233465	201233465	1	+	9	5	7	4	11	10	15	15	9	8	12	6	c(""ENST00000392263""	""ENST00000490682""	""ENST00000264274""	""ENST00000432109"")
ENSG00000064012	CASP8	ENSG00000064012:E002	E002	8.050090676	0.007694336	11.66588494	0.000636567	0.01441331	4.156041523	6.170528782	1.14627961	2	201233463	201233464	2	+	9	4	7	4	12	10	15	10	7	8	11	6	c(""ENST00000392263""	""ENST00000264274""	""ENST00000432109"")
ENSG00000064012	CASP8	ENSG00000064012:E005	E005	17.85114849	0.00790269	70.06406284	5.74E-17	2.20E-14	5.31268746	10.3471358	1.945803776	2	201233470	201233485	16	+	12	15	16	9	14	25	27	35	12	17	19	19	c(""ENST00000432109""	""ENST00000264274""	""ENST00000490682""	""ENST00000392263""	""ENST00000264275""	""ENST00000471383"")
ENSG00000064012	CASP8	ENSG00000064012:E004	E004	16.11924087	0.016770495	24.92011792	5.98E-07	3.82E-05	5.639535551	9.069479417	1.385206883	2	201233466	201233469	4	+	16	10	15	7	19	21	30	30	13	13	20	11	c(""ENST00000432109""	""ENST00000264274""	""ENST00000490682""	""ENST00000392263""	""ENST00000264275"")
ENSG00000064012	CASP8	ENSG00000064012:E007	E007	87.99122683	0.056906028	51.49516236	7.18E-13	1.50E-10	10.61337085	22.95793805	2.34265766	2	201233502	201233505	4	+	67	55	61	34	57	122	113	266	47	111	64	81	c(""ENST00000440732""	""ENST00000432109""	""ENST00000264274""	""ENST00000450491""	""ENST00000490682""	""ENST00000392263""	""ENST00000264275""	""ENST00000471383"")
ENSG00000064012	CASP8	ENSG00000064012:E006	E006	24.89182482	0.002632296	102.8346336	3.64E-24	2.84E-21	6.369181578	12.02985506	1.864399823	2	201233486	201233501	16	+	23	21	20	17	26	25	38	43	10	29	27	28	c(""ENST00000432109""	""ENST00000264274""	""ENST00000450491""	""ENST00000490682""	""ENST00000392263""	""ENST00000264275""	""ENST00000471383"")
ENSG00000064115	TM7SF3	ENSG00000064115:E013	E013	3.771321947	0.143350489	24.66000253	6.84E-07	4.31E-05	4.606115505	0.79509629	-5.07455142	12	26979902	26979936	35	-	4	0	10	1	9	0	3	0	12	0	12	0	c(""ENST00000535260""	""ENST00000343028""	""ENST00000545344""	""ENST00000542667""	""ENST00000541081"")
ENSG00000064115	TM7SF3	ENSG00000064115:E007	E007	5.315810406	0.302347525	9.186905517	0.002437526	0.040654843	5.265843051	1.938300122	-2.890560427	12	26975659	26975775	117	-	9	3	5	0	4	1	5	2	24	0	16	0	ENST00000544179
ENSG00000064201	TSPAN32	ENSG00000064201:E017	E017	11.45161312	0.00567817	14.23674394	0.000161192	0.004752794	6.884083712	4.860949119	-1.010803494	11	2304107	2304204	98	+	16	6	18	4	13	7	20	8	19	4	23	11	c(""ENST00000484104""	""ENST00000446063""	""ENST00000493924""	""ENST00000498313""	""ENST00000493948""	""ENST00000381117""	""ENST00000483227""	""ENST00000182290""	""ENST00000612299""	""ENST00000437313""	""ENST00000451520""	""ENST00000479508""	""ENST00000461200""	""ENST00000339046""	""ENST00000381121"")
ENSG00000064201	TSPAN32	ENSG00000064201:E012	E012	5.039026333	0.01008512	40.91967036	1.59E-10	2.31E-08	5.323714873	1.722498647	-3.263075095	11	2302708	2302722	15	+	9	1	11	1	7	1	15	0	11	1	12	1	ENST00000339046
ENSG00000064225	ST3GAL6	ENSG00000064225:E009	E009	10.4329463	0.021416782	13.66590823	0.000218383	0.006102185	4.252567223	6.654461704	1.299419349	3	98732691	98732703	13	+	8	23	5	11	11	19	6	1	5	7	5	16	ENST00000486334
ENSG00000064225	ST3GAL6	ENSG00000064225:E001	E001	24.12663047	0.012893514	32.49645521	1.19E-08	1.16E-06	6.358915115	10.152766	1.367810897	3	98732236	98732254	19	+	9	46	21	29	11	51	17	10	12	18	20	27	c(""ENST00000489112""	""ENST00000265261"")
ENSG00000064225	ST3GAL6	ENSG00000064225:E002	E002	16.05952939	0.019897398	17.05363359	3.63E-05	0.001379249	5.412652907	8.188710569	1.205321894	3	98732255	98732264	10	+	7	33	18	18	7	31	12	8	8	15	13	12	c(""ENST00000489112""	""ENST00000265261""	""ENST00000483910"")
ENSG00000064225	ST3GAL6	ENSG00000064225:E003	E003	31.74975577	0.019905549	31.06577191	2.49E-08	2.25E-06	7.215352939	11.68807429	1.415754409	3	98732265	98732265	1	+	12	64	22	36	16	64	24	12	19	23	23	41	c(""ENST00000489112""	""ENST00000460774""	""ENST00000265261""	""ENST00000483910"")
ENSG00000064225	ST3GAL6	ENSG00000064225:E005	E005	33.64747388	0.059419805	13.69584491	0.000214929	0.006021845	7.373075577	12.04741939	1.442494858	3	98732369	98732378	10	+	16	65	19	50	19	64	21	12	27	17	17	41	c(""ENST00000469105""	""ENST00000460774""	""ENST00000483910""	""ENST00000489112""	""ENST00000265261""	""ENST00000466482"")
ENSG00000064225	ST3GAL6	ENSG00000064225:E025	E025	7.749259954	0.010102228	17.00381937	3.73E-05	0.001409333	5.924491415	3.709784496	-1.356775974	3	98770389	98770498	110	+	10	6	13	2	13	7	14	1	12	2	16	6	ENST00000477574
ENSG00000064225	ST3GAL6	ENSG00000064225:E010	E010	20.26376845	0.034854563	15.27066824	9.32E-05	0.003033406	5.972285183	9.296875686	1.291332376	3	98732704	98732713	10	+	8	43	12	18	13	40	17	14	16	10	13	26	c(""ENST00000486334""	""ENST00000613264""	""ENST00000394162"")
ENSG00000064225	ST3GAL6	ENSG00000064225:E004	E004	27.6659127	0.052604215	13.33708837	0.000260208	0.007029382	6.783288642	10.90053766	1.389330569	3	98732266	98732368	103	+	14	54	11	39	13	49	23	7	21	16	20	39	c(""ENST00000469105""	""ENST00000460774""	""ENST00000483910""	""ENST00000489112""	""ENST00000265261"")
ENSG00000064601	CTSA	ENSG00000064601:E045	E045	3.671741003	0.014963092	11.74315944	0.000610673	0.013940956	4.267696423	2.382604181	-1.685401185	20	45897041	45897625	585	+	6	1	5	1	5	4	10	1	5	1	9	2	ENST00000484855
ENSG00000064601	CTSA	ENSG00000064601:E029	E029	14.3372478	0.039982369	17.13192436	3.49E-05	0.001330281	8.074186221	4.997968676	-1.395369409	20	45892888	45892960	73	+	15	6	21	6	23	11	26	4	29	5	29	12	ENST00000606782
ENSG00000064601	CTSA	ENSG00000064601:E042	E042	8.537519114	0.085483689	17.45754582	2.94E-05	0.001152234	6.661745209	3.272016044	-2.061009512	20	45896381	45896598	218	+	19	1	14	1	10	5	11	4	13	2	30	6	ENST00000484855
ENSG00000064601	CTSA	ENSG00000064601:E034	E034	4.448624459	0.034885649	22.46324625	2.14E-06	0.0001185	4.99453795	2.12895418	-2.466216323	20	45893988	45894072	85	+	3	0	8	0	13	5	11	1	7	1	13	1	c(""ENST00000419493""	""ENST00000606788""	""ENST00000480961""	""ENST00000354880""	""ENST00000372459""	""ENST00000485627""	""ENST00000372484""	""ENST00000191018""	""ENST00000493522"")
ENSG00000064601	CTSA	ENSG00000064601:E044	E044	19.86355813	0.017833381	54.73122653	1.38E-13	3.21E-11	10.06945777	5.105174504	-1.981284118	20	45896965	45897040	76	+	33	6	31	7	33	11	50	8	21	3	60	11	c(""ENST00000606788""	""ENST00000493522""	""ENST00000354880""	""ENST00000372459""	""ENST00000372484""	""ENST00000607187""	""ENST00000191018""	""ENST00000484855"")
ENSG00000064601	CTSA	ENSG00000064601:E015	E015	7.123712911	0.028920724	8.768435707	0.003064882	0.048095467	5.600158648	3.763834011	-1.151416709	20	45891916	45892027	112	+	10	3	9	3	9	5	11	3	9	6	21	5	c(""ENST00000606066""	""ENST00000606788""	""ENST00000607212""	""ENST00000607482""	""ENST00000354880""	""ENST00000372459""	""ENST00000191018""	""ENST00000607814""	""ENST00000372484""	""ENST00000607841"")
ENSG00000064601	CTSA	ENSG00000064601:E049	E049	7.166850628	0.067896118	20.77400204	5.17E-06	0.000256162	6.164443219	2.827513395	-2.25740168	20	45897795	45897806	12	+	6	1	11	3	11	5	16	0	14	1	26	4	c(""ENST00000606788""	""ENST00000606000""	""ENST00000354880""	""ENST00000372459""	""ENST00000372484""	""ENST00000191018""	""ENST00000484855"")
ENSG00000064607	SUGP2	ENSG00000064607:E016	E016	13.49725693	0.020964809	16.79041339	4.17E-05	0.001547351	7.674334116	5.111516518	-1.181886548	19	18993648	18993713	66	-	20	6	17	2	25	6	14	15	27	10	27	7	c(""ENST00000600377""	""ENST00000593795""	""ENST00000452918""	""ENST00000594773""	""ENST00000597280""	""ENST00000601879""	""ENST00000598863""	""ENST00000600239"")
ENSG00000064763	FAR2	ENSG00000064763:E007	E007	18.65288673	0.187812238	28.24725504	1.07E-07	8.26E-06	3.27118043	9.728831863	3.168742951	12	29171378	29172050	673	+	2	19	2	11	1	30	4	46	11	48	1	33	ENST00000549080
ENSG00000064763	FAR2	ENSG00000064763:E006	E006	13.65436175	0.077060603	20.01456856	7.69E-06	0.00036378	4.050773757	7.882747115	1.933990783	12	29151396	29151874	479	+	3	20	4	14	3	16	5	24	13	25	5	19	ENST00000550541
ENSG00000064886	CHI3L2	ENSG00000064886:E002	E002	6.278065588	0.07520872	10.36938797	0.00128122	0.024826133	2.379442148	3.851605647	1.392281745	1	111225944	111226028	85	+	0	8	1	0	3	27	0	8	1	15	0	8	ENST00000445067
ENSG00000064932	SBNO2	ENSG00000064932:E022	E022	13.75165888	0.154097213	10.92240017	0.000950084	0.019711573	3.300540899	7.532523674	2.393886331	19	1112818	1112949	132	-	4	15	6	2	1	54	4	7	1	19	2	40	c(""ENST00000587024""	""ENST00000438103""	""ENST00000361757"")
ENSG00000064932	SBNO2	ENSG00000064932:E023	E023	12.3106141	0.225673535	9.51563463	0.002037286	0.035491525	3.034467826	7.128701135	2.476214722	19	1113535	1113704	170	-	5	12	4	5	3	43	2	3	1	25	0	34	c(""ENST00000587024""	""ENST00000438103""	""ENST00000361757"")
ENSG00000065150	IPO5	ENSG00000065150:E001	E001	18.3503774	0.005548316	128.6019022	8.29E-30	1.02E-26	2.758985512	9.185766221	3.492323279	13	97953658	97953674	17	+	3	44	3	24	3	25	3	19	1	29	1	38	c(""ENST00000460070""	""ENST00000482642"")
ENSG00000065150	IPO5	ENSG00000065150:E004	E004	31.67583271	0.002501211	46.42156289	9.54E-12	1.70E-09	7.374197117	10.95774905	1.161411617	13	97953694	97953713	20	+	19	51	16	37	17	37	24	39	8	50	17	43	c(""ENST00000460070""	""ENST00000471898""	""ENST00000489058""	""ENST00000261574""	""ENST00000490369""	""ENST00000482642""	""ENST00000463157""	""ENST00000481455""	""ENST00000493281"")
ENSG00000065413	ANKRD44	ENSG00000065413:E031	E031	26.22825716	0.031402307	22.88075883	1.72E-06	9.76E-05	10.79184404	6.935102132	-1.295291265	2	197099477	197099815	339	-	58	18	41	2	33	12	56	14	34	26	44	12	ENST00000409919
ENSG00000065413	ANKRD44	ENSG00000065413:E029	E029	6.218890443	0.012679803	19.79789263	8.61E-06	0.000401436	5.453704906	2.958864073	-1.770352557	2	197088829	197088875	47	-	16	3	13	3	6	1	14	3	9	2	9	3	ENST00000477852
ENSG00000065413	ANKRD44	ENSG00000065413:E041	E041	35.75027932	0.046439947	20.97370429	4.66E-06	0.000233975	12.61238477	7.878861729	-1.385037655	2	197133971	197136591	2621	-	71	12	42	9	43	14	57	29	72	26	75	19	ENST00000463879
ENSG00000065427	KARS1	ENSG00000065427:E015	E015	9.970227871	0.016498051	11.3993303	0.000734706	0.016141056	4.365748713	6.330671809	1.078231143	16	75633971	75634172	202	-	4	13	8	13	9	5	8	17	6	15	5	11	ENST00000566560
ENSG00000065427	KARS1	ENSG00000065427:E025	E025	5.989634472	0.0209044	11.88425366	0.000566105	0.013135252	3.16436989	5.142812091	1.405950516	16	75639782	75640183	402	-	3	10	3	4	4	3	5	15	3	12	3	5	ENST00000565738
ENSG00000065427	KARS1	ENSG00000065427:E008	E008	13.8803893	0.019912092	24.50026031	7.43E-07	4.64E-05	4.684120733	7.813710059	1.487567604	16	75628713	75629009	297	-	4	12	12	13	10	25	6	29	6	23	8	12	ENST00000569298
ENSG00000065427	KARS1	ENSG00000065427:E029	E029	3.82925862	0.070124984	13.61583564	0.000224286	0.00623392	2.060011266	4.349735198	2.16072396	16	75642753	75642835	83	-	1	6	0	4	1	6	5	7	0	11	2	1	ENST00000568682
ENSG00000065526	SPEN	ENSG00000065526:E018	E018	5.055378117	0.013338524	13.50463103	0.000237975	0.006528825	2.9714536	4.862049351	1.425001802	1	15937812	15938006	195	+	2	7	0	5	5	7	3	6	8	6	5	4	ENST00000375759
ENSG00000065809	FAM107B	ENSG00000065809:E026	E026	41.89326693	0.036649039	34.89094103	3.49E-09	3.83E-07	6.449351527	11.81955903	1.775710791	10	14527937	14528039	103	-	12	84	5	26	7	79	10	55	16	98	7	63	ENST00000481209
ENSG00000065809	FAM107B	ENSG00000065809:E025	E025	59.96987651	0.041181549	31.97899993	1.56E-08	1.47E-06	7.967970816	14.00855858	1.665621513	10	14522020	14522225	206	-	19	135	10	30	14	100	10	81	19	115	15	115	ENST00000475858
ENSG00000065809	FAM107B	ENSG00000065809:E024	E024	12.076266	0.033825587	8.67979833	0.003217566	0.049751297	4.256883532	6.28283782	1.129305032	10	14521945	14522019	75	-	2	19	3	5	3	17	3	15	6	29	8	27	c(""ENST00000452706""	""ENST00000475786""	""ENST00000488576""	""ENST00000478076""	""ENST00000468492""	""ENST00000474143""	""ENST00000482277""	""ENST00000378458""	""ENST00000479731""	""ENST00000475858""	""ENST00000378470""	""ENST00000378465""	""ENST00000622567""	""ENST00000472095""	""ENST00000181796""	""ENST00000378462""	""ENST00000487335""	""ENST00000468747""	""ENST00000378467""	""ENST00000442012""	""ENST00000494865""
ENSG00000065809	FAM107B	ENSG00000065809:E030	E030	141.2805749	0.029863774	38.90359122	4.45E-10	5.94E-08	13.15353472	20.78992605	1.393742261	10	14532587	14532710	124	-	29	272	29	140	60	199	68	222	32	285	31	194	ENST00000489100
ENSG00000066117	SMARCD1	ENSG00000066117:E011	E011	18.33589291	0.035005164	10.8963368	0.000963546	0.019921887	6.269565057	8.861934864	1.009645978	12	50086873	50086878	6	+	14	15	13	7	20	18	24	29	7	32	17	30	c(""ENST00000394963""	""ENST00000547247""	""ENST00000550477""	""ENST00000381513""	""ENST00000551966""	""ENST00000547637"")
ENSG00000066135	KDM4A	ENSG00000066135:E005	E005	7.028923261	0.060526282	9.80531917	0.001740078	0.031410579	3.704786339	5.891040951	1.344226848	1	43653663	43653799	137	+	10	2	8	5	2	4	12	11	10	10	4	8	ENST00000485249
ENSG00000066135	KDM4A	ENSG00000066135:E002	E002	8.957419877	0.036810899	16.05532698	6.15E-05	0.002134715	4.186788148	6.880123104	1.441649528	1	43650536	43650674	139	+	5	2	7	3	11	10	15	14	6	14	16	12	ENST00000463151
ENSG00000066651	TRMT11	ENSG00000066651:E017	E017	6.159505718	0.010478321	12.40114331	0.000429071	0.010575712	3.460765044	5.329931713	1.250722736	6	125998631	125998684	54	+	7	7	3	3	4	6	7	10	5	12	4	6	c(""ENST00000479748""	""ENST00000368332""	""ENST00000446681""	""ENST00000334379""	""ENST00000468097""	""ENST00000461129"")
ENSG00000066697	MSANTD3	ENSG00000066697:E009	E009	21.73543274	0.04950396	12.3297169	0.000445804	0.010896524	4.06027808	7.149554804	1.642388221	9	100442149	100442270	122	+	2	57	0	15	3	27	5	24	4	41	1	55	c(""ENST00000398977""	""ENST00000622639""	""ENST00000395067""	""ENST00000374885""	""ENST00000374886""	""ENST00000613183""	""ENST00000489377"")
ENSG00000066697	MSANTD3	ENSG00000066697:E008	E008	74.18339698	0.024335897	56.64131829	5.23E-14	1.31E-11	6.271829202	13.14174741	2.172181174	9	100441906	100442148	243	+	4	180	2	65	11	123	9	84	6	157	4	148	c(""ENST00000398977""	""ENST00000622639""	""ENST00000395067""	""ENST00000374885""	""ENST00000374886""	""ENST00000613183"")
ENSG00000066697	MSANTD3	ENSG00000066697:E005	E005	30.49908176	0.002277186	28.83735852	7.87E-08	6.32E-06	5.021476046	8.375899678	1.489025965	9	100427437	100427570	134	+	1	63	1	41	12	51	5	49	1	49	3	48	c(""ENST00000622639""	""ENST00000374886"")
ENSG00000066739	ATG2B	ENSG00000066739:E009	E009	5.400095999	0.01048116	21.77628187	3.06E-06	0.000162086	5.006393796	2.351530991	-2.185896602	14	96291600	96291682	83	-	9	2	11	1	11	2	12	0	8	1	16	2	c(""ENST00000359933""	""ENST00000553643""	""ENST00000261834"")
ENSG00000067066	SP100	ENSG00000067066:E006	E006	21.53555012	0.022480745	43.0877302	5.23E-11	8.25E-09	5.52852761	10.12880284	1.767429788	2	230416266	230416328	63	+	11	21	8	21	18	31	8	38	8	32	17	34	c(""ENST00000340126""	""ENST00000264052""	""ENST00000432979""	""ENST00000409824""	""ENST00000427101""	""ENST00000409112""	""ENST00000409341"")
ENSG00000067066	SP100	ENSG00000067066:E023	E023	19.57610374	0.022211161	34.82089444	3.61E-09	3.95E-07	5.464151696	9.604846884	1.64523796	2	230462467	230462518	52	+	18	23	9	11	13	34	8	44	9	26	11	22	c(""ENST00000340126""	""ENST00000264052""	""ENST00000466710""	""ENST00000413284""	""ENST00000409824""	""ENST00000427101""	""ENST00000409112""	""ENST00000409897""	""ENST00000452345""	""ENST00000409341"")
ENSG00000067066	SP100	ENSG00000067066:E030	E030	5.205722056	0.034346485	21.64891309	3.27E-06	0.000171628	2.386388161	5.201315692	2.254167977	2	230467207	230467215	9	+	1	8	0	5	2	6	2	11	3	13	5	3	c(""ENST00000340126""	""ENST00000264052""	""ENST00000413284""	""ENST00000409824""	""ENST00000409112""	""ENST00000409897""	""ENST00000452345""	""ENST00000409341"")
ENSG00000067066	SP100	ENSG00000067066:E013	E013	22.70661017	0.031640281	20.87949708	4.89E-06	0.000243969	6.381580627	9.974510783	1.305336302	2	230449088	230449150	63	+	12	16	12	27	22	26	26	37	12	41	10	24	c(""ENST00000340126""	""ENST00000264052""	""ENST00000432979""	""ENST00000409824""	""ENST00000427101""	""ENST00000409112""	""ENST00000409897""	""ENST00000409341"")
ENSG00000067066	SP100	ENSG00000067066:E024	E024	47.41759235	0.032052603	23.85321618	1.04E-06	6.26E-05	9.297195132	14.29288908	1.274195209	2	230462519	230462629	111	+	30	38	28	24	47	76	42	97	27	75	26	57	ENST00000466710
ENSG00000067066	SP100	ENSG00000067066:E015	E015	38.08056391	0.030058773	22.51066749	2.09E-06	0.000115865	8.46123548	12.72737438	1.203586602	2	230449375	230449380	6	+	21	35	21	32	39	47	38	46	22	63	25	60	c(""ENST00000432979""	""ENST00000470940"")
ENSG00000067182	TNFRSF1A	ENSG00000067182:E031	E031	7.07171064	0.010436514	9.193334135	0.00242898	0.040547575	3.945270681	5.622452218	1.026711157	12	6333845	6333865	21	-	8	2	10	7	11	9	12	10	3	6	5	5	c(""ENST00000162749""	""ENST00000539372""	""ENST00000440083""	""ENST00000543048""	""ENST00000534885""	""ENST00000366159""	""ENST00000535958""	""ENST00000437813"")
ENSG00000067182	TNFRSF1A	ENSG00000067182:E032	E032	9.959885706	0.039634692	10.15235234	0.001441172	0.027249636	4.597898542	6.738935589	1.109988203	12	6333866	6333890	25	-	5	4	6	10	12	10	21	11	12	9	11	12	ENST00000535958
ENSG00000067221	STOML1	ENSG00000067221:E001	E001	19.09022401	0.040739205	35.88183572	2.10E-09	2.42E-07	4.284880449	8.996438117	2.157964657	15	73978923	73983205	4283	-	3	18	4	9	8	15	7	49	4	50	6	46	ENST00000541638
ENSG00000067715	SYT1	ENSG00000067715:E005	E005	5.06583788	0.020876153	8.960006517	0.002759539	0.044545189	4.474655007	2.891244304	-1.263487966	12	78868710	78868771	62	+	10	2	26	9	2	0	5	1	1	0	5	1	ENST00000552074
ENSG00000068001	HYAL2	ENSG00000068001:E009	E009	7.832228072	0.016722271	21.26769347	3.99E-06	0.000204763	3.747541421	6.497008745	1.595666506	3	50320837	50320881	45	-	10	2	6	5	10	10	11	8	11	6	11	8	c(""ENST00000424190""	""ENST00000447092"")
ENSG00000068001	HYAL2	ENSG00000068001:E005	E005	6.667238454	0.014774061	9.264418257	0.002336487	0.039364187	3.737693197	5.515159979	1.127183798	3	50318589	50318955	367	-	10	2	5	5	14	5	11	6	4	5	15	5	ENST00000481597
ENSG00000068001	HYAL2	ENSG00000068001:E008	E008	6.736269063	0.010308814	25.3153788	4.87E-07	3.19E-05	3.409910466	6.246902128	1.754600033	3	50320536	50320836	301	-	5	4	8	4	13	11	9	4	4	5	10	8	ENST00000447092
ENSG00000068079	IFI35	ENSG00000068079:E008	E008	14.22628736	0.099406747	19.76110023	8.78E-06	0.000407851	3.614872024	7.943726225	2.285955372	17	43012278	43012612	335	+	1	15	5	4	5	14	7	34	1	40	5	34	ENST00000396722
ENSG00000068079	IFI35	ENSG00000068079:E009	E009	28.21488724	0.080794065	24.7264334	6.61E-07	4.19E-05	5.319544691	11.00846651	2.124825059	17	43012942	43012949	8	+	3	28	12	10	9	34	13	71	4	75	11	57	ENST00000536969
ENSG00000068079	IFI35	ENSG00000068079:E005	E005	7.091325732	0.012636604	44.02433677	3.24E-11	5.30E-09	1.967155338	5.750168251	3.103285815	17	43006808	43006968	161	+	1	9	0	8	2	9	3	19	0	13	1	13	c(""ENST00000536969""	""ENST00000396722""	""ENST00000415816""	""ENST00000246911""	""ENST00000438323"")
ENSG00000068079	IFI35	ENSG00000068079:E007	E007	49.44715483	0.104044506	22.66350973	1.93E-06	0.000108074	6.887814681	14.42884112	2.179175581	17	43012179	43012277	99	+	9	46	16	26	9	46	22	118	8	147	24	98	c(""ENST00000536969""	""ENST00000538473""	""ENST00000396722""	""ENST00000415816""	""ENST00000246911""	""ENST00000438323"")
ENSG00000068079	IFI35	ENSG00000068079:E013	E013	12.71330727	0.167986719	9.781485817	0.001762778	0.031731139	3.578866677	7.434495256	2.121527765	17	43013178	43013194	17	+	1	12	6	2	3	12	6	22	5	56	2	21	c(""ENST00000534876""	""ENST00000538473""	""ENST00000546325""	""ENST00000415816""	""ENST00000246911""	""ENST00000438323"")
ENSG00000068079	IFI35	ENSG00000068079:E010	E010	14.35140697	0.096678859	11.82969137	0.000582937	0.013436297	4.320404067	7.751548312	1.698401554	17	43012950	43013044	95	+	2	14	9	5	4	20	6	35	3	38	10	22	c(""ENST00000536969""	""ENST00000546325"")
ENSG00000068079	IFI35	ENSG00000068079:E017	E017	34.57670263	0.039584747	16.34031531	5.29E-05	0.001881886	7.557927826	11.60802299	1.260118566	17	43013374	43013379	6	+	12	35	25	15	12	36	32	87	11	89	13	42	c(""ENST00000246911""	""ENST00000534876""	""ENST00000438323"")
ENSG00000068120	COASY	ENSG00000068120:E033	E033	5.259366588	0.013341224	10.33911589	0.001302404	0.02517132	3.196007534	4.936108475	1.258229414	17	42564894	42564898	5	+	3	3	3	5	6	7	4	7	9	4	5	6	c(""ENST00000591753""	""ENST00000590958""	""ENST00000421097""	""ENST00000393818"")
ENSG00000068120	COASY	ENSG00000068120:E029	E029	4.083776852	0.014759749	11.06677539	0.000878884	0.018516409	2.734818019	4.533020373	1.461771433	17	42564176	42564445	270	+	3	4	1	2	3	7	5	4	6	5	4	5	ENST00000591753
ENSG00000068305	MEF2A	ENSG00000068305:E017	E017	9.744329683	0.010230172	12.49570632	0.000407888	0.010153871	4.593094419	6.564937956	1.036881038	15	99645765	99645831	67	+	13	9	7	6	13	7	11	15	8	14	7	9	ENST00000559036
ENSG00000068366	ACSL4	ENSG00000068366:E035	E035	31.73681608	0.008275286	35.85856217	2.12E-09	2.44E-07	6.58434893	10.28689553	1.305108305	X	109733139	109733213	75	-	11	64	8	37	10	63	14	36	13	49	8	33	c(""ENST00000508092""	""ENST00000504980""	""ENST00000469857""	""ENST00000469796""	""ENST00000340800""	""ENST00000504383""	""ENST00000348502""	""ENST00000502391"")
ENSG00000068366	ACSL4	ENSG00000068366:E037	E037	6.921761437	0.010366629	9.849699157	0.001698595	0.030851166	3.085752524	4.819361961	1.290335685	X	109733232	109733275	44	-	1	14	1	10	3	12	4	10	2	5	3	10	c(""ENST00000508092""	""ENST00000469796""	""ENST00000340800""	""ENST00000504383""	""ENST00000348502""	""ENST00000502391"")
ENSG00000068366	ACSL4	ENSG00000068366:E036	E036	8.726294435	0.007854103	9.110969257	0.002540812	0.041928869	3.687911637	5.340163492	1.072399599	X	109733214	109733231	18	-	2	17	2	12	4	15	6	11	4	8	2	12	c(""ENST00000508092""	""ENST00000469857""	""ENST00000469796""	""ENST00000340800""	""ENST00000504383""	""ENST00000348502""	""ENST00000502391"")
ENSG00000068650	ATP11A	ENSG00000068650:E033	E033	9.818941266	0.00597932	39.14579306	3.93E-10	5.32E-08	6.876946835	3.449611451	-2.000725352	13	112856086	112856805	720	+	16	3	18	3	12	6	21	4	27	1	15	3	ENST00000610419
ENSG00000068650	ATP11A	ENSG00000068650:E029	E029	7.237078145	0.00907024	14.14825648	0.000168954	0.004945203	5.599590431	3.534225888	-1.333216077	13	112854279	112854530	252	+	6	5	11	2	9	2	11	2	21	6	14	4	c(""ENST00000459908""	""ENST00000375645""	""ENST00000471555""	""ENST00000487903""	""ENST00000489577""	""ENST00000418678""	""ENST00000375630"")
ENSG00000068724	TTC7A	ENSG00000068724:E014	E014	11.25431702	0.032191555	31.51131363	1.98E-08	1.83E-06	7.010485915	3.126362192	-2.341246773	2	46978740	46978791	52	+	15	0	22	0	20	5	18	3	28	3	40	2	ENST00000491786
ENSG00000068724	TTC7A	ENSG00000068724:E031	E031	13.91694613	0.040414724	18.43290535	1.76E-05	0.000744797	7.504635547	4.269783232	-1.638057848	2	47047266	47047337	72	+	28	8	27	4	16	6	36	2	25	0	33	4	ENST00000394850
ENSG00000068903	SIRT2	ENSG00000068903:E008	E008	6.855430558	0.018235083	9.382786307	0.002190324	0.037471393	5.41722652	3.659349241	-1.1364698	19	38879434	38879500	67	-	14	4	5	2	11	3	13	5	13	2	10	7	c(""ENST00000249396""	""ENST00000392081""	""ENST00000613542""	""ENST00000479290""	""ENST00000496069""	""ENST00000358931""	""ENST00000462654"")
ENSG00000069424	KCNAB2	ENSG00000069424:E031	E031	25.83719054	0.01226083	46.03517858	1.16E-11	2.04E-09	10.64821915	6.177799357	-1.592229167	1	6085740	6085793	54	+	40	8	31	6	38	11	47	9	66	18	61	8	c(""ENST00000472700""	""ENST00000462676"")
ENSG00000069424	KCNAB2	ENSG00000069424:E013	E013	11.11571646	0.03773544	11.94500686	0.00054794	0.012811188	6.837453379	4.300425908	-1.345987312	1	6027297	6027459	163	+	15	4	22	3	13	5	14	9	34	5	15	3	ENST00000435937
ENSG00000069424	KCNAB2	ENSG00000069424:E011	E011	10.02952653	0.008881636	41.99564706	9.15E-11	1.38E-08	6.926932884	3.202443584	-2.236807244	1	6026300	6026319	20	+	18	6	23	1	16	3	16	1	21	0	25	5	c(""ENST00000341524""	""ENST00000428161""	""ENST00000352527""	""ENST00000389632"")
ENSG00000069424	KCNAB2	ENSG00000069424:E005	E005	11.05893684	0.038982451	11.48217148	0.00070267	0.015592145	6.803088583	4.317902863	-1.319570477	1	5992706	5992710	5	+	14	9	15	4	11	5	15	2	31	5	27	4	c(""ENST00000378097""	""ENST00000378092""	""ENST00000493807""	""ENST00000478098"")
ENSG00000069424	KCNAB2	ENSG00000069424:E034	E034	36.36073304	0.007650128	71.21527906	3.20E-17	1.25E-14	12.66347886	7.342088914	-1.602980365	1	6086363	6086363	1	+	68	13	62	6	50	17	73	9	61	22	93	18	ENST00000462676
ENSG00000069424	KCNAB2	ENSG00000069424:E009	E009	27.1159874	0.002912144	105.7744424	8.26E-25	6.87E-22	11.27652164	5.533761626	-2.081357276	1	6018635	6018835	201	+	56	10	57	3	47	11	59	4	48	7	54	13	ENST00000445501
ENSG00000069424	KCNAB2	ENSG00000069424:E006	E006	5.893598995	0.084393612	10.18037125	0.001419436	0.026935521	5.199205166	2.649196001	-1.9511626	1	5992711	5992788	78	+	8	2	8	0	7	1	7	2	26	2	8	4	c(""ENST00000478098""	""ENST00000493807""	""ENST00000445501""	""ENST00000378097""	""ENST00000378092"")
ENSG00000069424	KCNAB2	ENSG00000069424:E012	E012	5.484599114	0.013221153	17.84807886	2.39E-05	0.000967245	5.045860384	2.655206917	-1.85778606	1	6026320	6026445	126	+	11	4	9	0	5	1	12	2	12	0	14	4	c(""ENST00000602612""	""ENST00000389632""	""ENST00000352527""	""ENST00000428161""	""ENST00000341524"")
ENSG00000070367	EXOC5	ENSG00000070367:E014	E014	7.649410179	0.010236851	12.07186821	0.000511884	0.012150023	3.738954945	5.619980644	1.180863737	14	57231506	57231570	65	-	7	14	5	6	3	8	6	9	3	9	5	13	c(""ENST00000340918""	""ENST00000554011""	""ENST00000621441""	""ENST00000413566""	""ENST00000555148"")
ENSG00000070404	FSTL3	ENSG00000070404:E004	E004	18.52482387	0.014222188	47.14022383	6.61E-12	1.21E-09	3.840185792	8.204941895	2.205566078	19	680034	680273	240	+	5	4	3	10	2	65	2	25	4	24	5	58	ENST00000589185
ENSG00000070404	FSTL3	ENSG00000070404:E001	E001	14.86037251	0.040157666	20.31416037	6.57E-06	0.000316226	3.913793346	7.219175877	1.77698771	19	676365	676526	162	+	1	1	1	17	2	56	5	26	3	11	10	32	ENST00000166139
ENSG00000070404	FSTL3	ENSG00000070404:E002	E002	26.03141141	0.004494667	46.44956754	9.40E-12	1.69E-09	5.728718735	9.460161554	1.463389136	19	677792	677977	186	+	2	8	4	20	11	82	3	50	8	26	19	61	ENST00000166139
ENSG00000070444	MNT	ENSG00000070444:E001	E001	105.4071132	0.063956138	13.08562701	0.00029757	0.007850267	18.83738581	12.63366388	-1.207637325	17	2384060	2387319	3260	-	123	47	152	15	113	29	170	35	431	36	174	31	ENST00000174618
ENSG00000070444	MNT	ENSG00000070444:E018	E018	10.90484548	0.011260855	16.88993068	3.96E-05	0.001482472	4.834581157	6.898383744	1.032613858	17	2395014	2395329	316	-	10	4	14	8	7	13	8	6	17	9	21	16	c(""ENST00000174618""	""ENST00000574559"")
ENSG00000070476	ZXDC	ENSG00000070476:E004	E004	35.57480445	0.025247653	17.55667483	2.79E-05	0.001102617	11.76428059	8.334805162	-1.013914489	3	126439728	126441764	2037	-	60	14	51	5	31	17	73	27	82	25	67	17	ENST00000514463
ENSG00000070756	PABPC1	ENSG00000070756:E007	E007	9.344502944	0.00756902	15.70181914	7.42E-05	0.002495841	4.15781872	6.289455281	1.200544626	8	100703285	100703359	75	-	3	7	4	10	9	12	7	11	12	13	4	15	c(""ENST00000522387""	""ENST00000523636""	""ENST00000519004""	""ENST00000318607""	""ENST00000517990""	""ENST00000520868"")
ENSG00000070770	CSNK2A2	ENSG00000070770:E011	E011	7.704912889	0.009601246	11.11641285	0.000855671	0.01815849	3.885793933	5.717959226	1.119582758	16	58174018	58174450	433	-	4	12	8	5	8	11	3	8	10	10	3	7	ENST00000562367
ENSG00000070961	ATP2B1	ENSG00000070961:E025	E025	54.80053679	0.068206779	10.64561953	0.001103319	0.022120698	13.48277445	9.486635293	-1.040271209	12	89611373	89612147	775	-	23	78	18	33	25	53	16	42	32	168	21	111	ENST00000549727
ENSG00000070961	ATP2B1	ENSG00000070961:E037	E037	8.218265978	0.100121516	20.80645427	5.08E-06	0.000252753	7.10854671	3.339287915	-2.191217655	12	89642158	89642355	198	-	10	11	4	7	5	11	6	2	8	22	4	5	c(""ENST00000261173""	""ENST00000549585""	""ENST00000359142""	""ENST00000428670"")
ENSG00000070961	ATP2B1	ENSG00000070961:E035	E035	21.4245084	0.054868343	8.689101545	0.003201184	0.049592285	8.545143448	5.948144312	-1.056014824	12	89634997	89635251	255	-	12	42	5	15	13	22	2	14	9	38	13	54	c(""ENST00000261173""	""ENST00000359142""	""ENST00000428670"")
ENSG00000070961	ATP2B1	ENSG00000070961:E019	E019	44.8698122	0.059367897	13.96877687	0.000185872	0.005346049	12.58287651	8.55732739	-1.136558779	12	89603926	89604154	229	-	25	54	19	26	22	51	13	32	16	105	24	124	ENST00000551009
ENSG00000071054	MAP4K4	ENSG00000071054:E044	E044	29.46932095	0.043003387	16.24483512	5.57E-05	0.001963082	6.117832326	9.737021933	1.357201542	2	101868029	101868037	9	+	5	23	5	14	9	45	9	73	12	74	10	58	c(""ENST00000491743""	""ENST00000498066""	""ENST00000302217""	""ENST00000634702"")
ENSG00000071054	MAP4K4	ENSG00000071054:E029	E029	13.52123754	0.005207107	25.8035227	3.78E-07	2.55E-05	3.865112562	6.752121686	1.618370423	2	101860825	101860986	162	+	4	19	0	8	2	24	8	32	4	35	2	15	c(""ENST00000425019""	""ENST00000625522""	""ENST00000347699""	""ENST00000476609""	""ENST00000421882""	""ENST00000417294""	""ENST00000350878"")
ENSG00000071054	MAP4K4	ENSG00000071054:E046	E046	25.24039278	0.019560009	24.45354784	7.61E-07	4.74E-05	5.608052311	9.063914681	1.39966105	2	101869628	101869797	170	+	6	26	5	11	6	46	9	54	12	66	4	42	c(""ENST00000425019""	""ENST00000625522""	""ENST00000627726""	""ENST00000491743""	""ENST00000324219""	""ENST00000347699""	""ENST00000302217""	""ENST00000413150""	""ENST00000498066""	""ENST00000421882""	""ENST00000417294""	""ENST00000350198""	""ENST00000350878""	""ENST00000456652""	""ENST00000634702"")
ENSG00000071054	MAP4K4	ENSG00000071054:E040	E040	27.59900224	0.049747043	43.144639	5.08E-11	8.03E-09	3.862620052	9.802648081	2.710224895	2	101867331	101867535	205	+	3	28	6	10	5	56	4	70	0	92	2	37	ENST00000477711
ENSG00000071054	MAP4K4	ENSG00000071054:E036	E036	7.13478899	0.020310431	9.467504063	0.002091437	0.036234574	3.001476722	4.8338969	1.379110305	2	101866493	101866579	87	+	2	15	1	2	1	10	2	12	5	18	1	11	c(""ENST00000425019""	""ENST00000625522""	""ENST00000627726""	""ENST00000324219""	""ENST00000347699""	""ENST00000302217""	""ENST00000413150""	""ENST00000421882""	""ENST00000477711""	""ENST00000417294""	""ENST00000350198""	""ENST00000350878""	""ENST00000456652""	""ENST00000634702"")
ENSG00000071054	MAP4K4	ENSG00000071054:E037	E037	24.1715132	0.010986448	42.0198714	9.04E-11	1.37E-08	4.893201012	8.990821348	1.771499824	2	101867212	101867309	98	+	4	31	3	12	6	56	5	47	10	57	4	36	c(""ENST00000425019""	""ENST00000625522""	""ENST00000627726""	""ENST00000324219""	""ENST00000347699""	""ENST00000302217""	""ENST00000413150""	""ENST00000421882""	""ENST00000477711""	""ENST00000417294""	""ENST00000350198""	""ENST00000350878""	""ENST00000456652""	""ENST00000634702"")
ENSG00000071054	MAP4K4	ENSG00000071054:E028	E028	20.38755274	0.224267645	11.10098761	0.000862818	0.018269552	4.206602857	8.248026171	1.957081523	2	101859865	101860824	960	+	0	12	0	5	2	33	8	46	12	70	1	44	ENST00000476609
ENSG00000071054	MAP4K4	ENSG00000071054:E039	E039	18.76927006	0.016764338	37.88357846	7.51E-10	9.53E-08	3.964725793	8.016508594	2.045294306	2	101867319	101867330	12	+	3	21	2	10	5	44	4	39	5	54	2	22	c(""ENST00000477711""	""ENST00000627726"")
ENSG00000071054	MAP4K4	ENSG00000071054:E038	E038	23.86183074	0.022330971	46.72386714	8.17E-12	1.47E-09	4.237312295	9.022062309	2.198628468	2	101867310	101867318	9	+	1	25	2	16	3	55	7	46	8	67	3	33	c(""ENST00000625522""	""ENST00000627726""	""ENST00000324219""	""ENST00000477711""	""ENST00000350198"")
ENSG00000071073	MGAT4A	ENSG00000071073:E013	E013	13.23087208	0.057494518	17.70090239	2.59E-05	0.001031475	7.574995138	4.098329288	-1.78394663	2	98655445	98655520	76	-	21	2	24	2	23	4	25	8	31	3	31	5	c(""ENST00000414521""	""ENST00000264968""	""ENST00000393487""	""ENST00000492163""	""ENST00000409391"")
ENSG00000071073	MGAT4A	ENSG00000071073:E021	E021	21.29042098	0.022336054	13.06214139	0.000301325	0.007931057	9.121373456	6.361136383	-1.052060895	2	98678304	98678420	117	-	42	9	33	4	36	9	50	16	31	8	37	12	c(""ENST00000393487""	""ENST00000409391""	""ENST00000264968""	""ENST00000484936"")
ENSG00000071205	ARHGAP10	ENSG00000071205:E009	E009	76.59823574	0.031556581	15.91753906	6.62E-05	0.002270564	12.14773699	17.10075019	1.027602972	4	147864957	147866711	1755	+	45	59	38	46	47	81	73	96	58	140	46	173	ENST00000506054
ENSG00000071205	ARHGAP10	ENSG00000071205:E019	E019	11.19154662	0.031977895	11.42482942	0.000724691	0.01597812	4.491973767	6.760949713	1.187006899	4	147946239	147946616	378	+	6	23	7	8	5	14	5	14	8	16	10	12	ENST00000506020
ENSG00000071243	ING3	ENSG00000071243:E009	E009	135.1472033	0.016328729	62.70675797	2.40E-15	7.15E-13	14.57189196	22.73707905	1.369159774	7	120955625	120956159	535	+	67	195	78	207	95	213	120	190	28	126	64	132	ENST00000445699
ENSG00000071564	TCF3	ENSG00000071564:E004	E004	17.58414442	0.019359239	14.48817598	0.000141042	0.004270546	8.176960779	5.562831848	-1.121688594	19	1609472	1609599	128	-	26	9	36	4	14	9	30	7	49	9	30	5	c(""ENST00000592395""	""ENST00000611869""	""ENST00000593064""	""ENST00000587425""	""ENST00000592628""	""ENST00000453954""	""ENST00000344749""	""ENST00000262965"")
ENSG00000071655	MBD3	ENSG00000071655:E009	E009	7.481813207	0.008390198	12.43495429	0.000421373	0.01042442	3.952391826	5.839091831	1.131286248	19	1583253	1583380	128	-	4	10	4	4	11	8	7	8	8	10	10	7	ENST00000585903
ENSG00000072042	RDH11	ENSG00000072042:E008	E008	5.563099474	0.014625634	18.26612709	1.92E-05	0.000801761	5.155756736	2.75118865	-1.81766335	14	67686084	67686257	174	-	12	2	8	1	16	1	12	7	6	1	11	0	ENST00000553578
ENSG00000072121	ZFYVE26	ENSG00000072121:E054	E054	5.935273849	0.023148769	25.67251834	4.05E-07	2.70E-05	2.853128081	5.774477444	2.041455988	14	67807398	67807920	523	-	4	5	2	3	4	8	3	6	3	15	6	11	c(""ENST00000554557""	""ENST00000557407""	""ENST00000554523""	""ENST00000347230""	""ENST00000557366""	""ENST00000555452"")
ENSG00000072121	ZFYVE26	ENSG00000072121:E005	E005	14.84269847	0.009443805	25.79918455	3.79E-07	2.55E-05	5.430086698	8.384906419	1.265228777	14	67748229	67748639	411	-	12	10	8	4	19	30	13	20	12	18	16	20	c(""ENST00000554523""	""ENST00000347230""	""ENST00000554557"")
ENSG00000072210	ALDH3A2	ENSG00000072210:E020	E020	5.862868354	0.03471881	12.15829501	0.0004887	0.011718906	4.997334053	2.908200828	-1.566758801	17	19652601	19652632	32	+	14	2	9	0	9	3	12	5	11	2	13	0	c(""ENST00000579855""	""ENST00000579403""	""ENST00000584332""	""ENST00000581518""	""ENST00000467473""	""ENST00000582991""	""ENST00000630662""	""ENST00000395575""	""ENST00000446398""	""ENST00000578614""	""ENST00000472059""	""ENST00000176643""	""ENST00000339618""	""ENST00000626500""	""ENST00000631291"")
ENSG00000072210	ALDH3A2	ENSG00000072210:E019	E019	6.012250731	0.030254193	11.51367895	0.000690859	0.015381918	5.058765458	3.026721295	-1.48672984	17	19652547	19652600	54	+	17	1	7	0	10	4	16	4	9	3	11	1	c(""ENST00000579855""	""ENST00000580550""	""ENST00000579403""	""ENST00000584332""	""ENST00000581518""	""ENST00000467473""	""ENST00000582991""	""ENST00000630662""	""ENST00000395575""	""ENST00000446398""	""ENST00000578614""	""ENST00000472059""	""ENST00000176643""	""ENST00000339618""	""ENST00000626500""	""ENST00000631291"")
ENSG00000072210	ALDH3A2	ENSG00000072210:E041	E041	7.042669753	0.016105466	12.63622226	0.000378344	0.009557123	5.403235971	3.362892129	-1.37332648	17	19664948	19665047	100	+	9	2	9	1	15	3	17	0	14	5	16	5	c(""ENST00000571163""	""ENST00000579855""	""ENST00000476965""	""ENST00000581518""	""ENST00000630662""	""ENST00000395575""	""ENST00000472059""	""ENST00000176643""	""ENST00000339618"")
ENSG00000072274	TFRC	ENSG00000072274:E045	E045	26.92912545	0.049210706	9.909836186	0.001643978	0.030086758	10.96161234	7.613960194	-1.069110554	3	196082091	196082094	4	-	25	22	25	16	37	33	44	41	15	26	30	23	c(""ENST00000421258""	""ENST00000360110""	""ENST00000420415"")
ENSG00000072274	TFRC	ENSG00000072274:E044	E044	26.23293391	0.0507816	10.13116818	0.00145783	0.027463567	10.8692701	7.493018627	-1.090848409	3	196082043	196082090	48	-	25	21	26	15	35	32	43	40	14	25	30	23	c(""ENST00000421258""	""ENST00000392396""	""ENST00000360110""	""ENST00000420415""	""ENST00000464011"")
ENSG00000072274	TFRC	ENSG00000072274:E043	E043	26.58082661	0.050480823	10.61439683	0.001122106	0.022408062	10.98931542	7.515640205	-1.114489999	3	196081831	196082042	212	-	25	21	26	15	38	32	43	40	14	26	31	23	ENST00000392396
ENSG00000072609	CHFR	ENSG00000072609:E017	E017	8.786159917	0.013244933	9.532257724	0.002018916	0.035247003	4.26114804	6.024836545	1.004515131	12	132848155	132848155	1	-	6	14	10	3	7	12	8	6	6	15	3	14	c(""ENST00000443047""	""ENST00000541341""	""ENST00000535527""	""ENST00000266880""	""ENST00000538235""	""ENST00000502279""	""ENST00000432561""	""ENST00000450056""	""ENST00000315585""	""ENST00000536843"")
ENSG00000072609	CHFR	ENSG00000072609:E030	E030	9.112826054	0.042976285	12.89858638	0.00032883	0.008507789	3.879081507	6.352535183	1.430426319	12	132853490	132853573	84	-	5	12	9	8	2	8	7	5	6	20	4	18	c(""ENST00000443047""	""ENST00000544268""	""ENST00000266880""	""ENST00000432561""	""ENST00000450056""	""ENST00000315585"")
ENSG00000072694	FCGR2B	ENSG00000072694:E012	E012	67.67842669	0.08149208	31.52872534	1.97E-08	1.81E-06	18.51445345	8.972304893	-2.1642022	1	161673960	161674073	114	+	217	25	150	18	56	17	40	8	90	21	187	59	c(""ENST00000236937""	""ENST00000367961""	""ENST00000480308""	""ENST00000485778""	""ENST00000358671""	""ENST00000428605"")
ENSG00000072694	FCGR2B	ENSG00000072694:E014	E014	164.2655466	0.118055814	30.82504105	2.82E-08	2.51E-06	28.04357179	13.18321317	-2.349018598	1	161674117	161675256	1140	+	563	48	399	21	144	34	118	28	158	39	484	162	ENST00000480308
ENSG00000072694	FCGR2B	ENSG00000072694:E009	E009	57.79417188	0.069972516	27.23349887	1.80E-07	1.32E-05	16.94376547	8.7871408	-1.953859222	1	161671392	161671649	258	+	201	27	99	10	46	10	55	26	77	31	137	41	c(""ENST00000236937""	""ENST00000367961""	""ENST00000480308""	""ENST00000485778""	""ENST00000358671""	""ENST00000428605"")
ENSG00000072736	NFATC3	ENSG00000072736:E021	E021	120.7654689	0.031934819	32.31584518	1.31E-08	1.25E-06	20.99485982	14.80690634	-1.069750443	16	68158069	68158073	5	+	163	40	177	26	184	31	329	89	212	70	245	73	ENST00000562171
ENSG00000072736	NFATC3	ENSG00000072736:E009	E009	5.360168195	0.047194417	13.74341039	0.000209555	0.005900651	4.827816096	2.520895814	-1.879688375	16	68085446	68085457	12	+	8	3	6	0	5	1	10	1	17	2	17	2	c(""ENST00000561714""	""ENST00000575270""	""ENST00000539828""	""ENST00000568466""	""ENST00000562171"")
ENSG00000072756	TRNT1	ENSG00000072756:E015	E015	14.52518368	0.020486671	17.20973891	3.35E-05	0.001285129	5.082988101	7.659353216	1.192415048	3	3129189	3129496	308	+	4	17	6	19	9	13	16	21	6	16	11	28	ENST00000465998
ENSG00000072858	SIDT1	ENSG00000072858:E001	E001	8.537550474	0.097174841	36.52107759	1.51E-09	1.80E-07	2.982077797	7.814642296	2.794546383	3	113532296	113532554	259	+	7	8	2	6	1	5	11	25	8	14	2	11	ENST00000264852
ENSG00000073008	PVR	ENSG00000073008:E001	E001	21.26777695	0.008419856	57.24665481	3.84E-14	9.85E-12	10.46700975	6.135662098	-1.561515133	19	44643798	44643909	112	+	18	14	22	25	24	15	27	22	27	16	28	19	c(""ENST00000425690""	""ENST00000344956"")
ENSG00000073008	PVR	ENSG00000073008:E002	E002	23.28799364	0.008647961	63.02434099	2.04E-15	6.20E-13	11.00701216	6.40523145	-1.58492259	19	44643910	44643913	4	+	20	15	23	27	25	19	31	25	28	15	35	20	c(""ENST00000403059""	""ENST00000425690""	""ENST00000344956"")
ENSG00000073060	SCARB1	ENSG00000073060:E007	E007	49.3097777	0.010808134	78.59639151	7.62E-19	3.56E-16	14.62241772	8.338883926	-1.661328044	12	124782812	124785819	3008	-	57	11	72	12	68	20	74	13	112	19	172	33	ENST00000538291
ENSG00000073331	ALPK1	ENSG00000073331:E010	E010	9.867774789	0.053511805	9.790195406	0.001754448	0.031608278	4.468311726	6.802316524	1.220066265	4	112297396	112297400	5	+	10	13	7	4	6	9	13	23	3	7	15	12	c(""ENST00000515330""	""ENST00000177648""	""ENST00000505176""	""ENST00000509722""	""ENST00000505127""	""ENST00000509688""	""ENST00000504176""	""ENST00000504488""	""ENST00000458497""	""ENST00000502366""	""ENST00000426472"")
ENSG00000073331	ALPK1	ENSG00000073331:E030	E030	2.729345566	0.03006947	10.1368523	0.001453341	0.027396743	3.517844255	1.665876166	-2.159551108	4	112423726	112423787	62	+	8	1	3	1	7	0	8	1	5	0	2	1	ENST00000515330
ENSG00000073331	ALPK1	ENSG00000073331:E040	E040	23.02937434	0.004070295	36.52635085	1.51E-09	1.80E-07	9.62749269	6.260955219	-1.25673177	4	112427570	112427649	80	+	42	7	35	7	52	8	46	15	40	12	36	8	c(""ENST00000177648""	""ENST00000509722""	""ENST00000505127""	""ENST00000504176""	""ENST00000512847""	""ENST00000458497""	""ENST00000508589""	""ENST00000504745"")
ENSG00000073578	SDHA	ENSG00000073578:E021	E021	11.97557635	0.007811674	14.85077699	0.00011636	0.003634978	5.099936244	7.261910487	1.027331074	5	230892	230920	29	+	12	9	10	8	18	11	13	15	16	16	12	7	c(""ENST00000504824""	""ENST00000514027""	""ENST00000514233""	""ENST00000510361""	""ENST00000504309""	""ENST00000505555""	""ENST00000264932"")
ENSG00000073584	SMARCE1	ENSG00000073584:E019	E019	21.1867229	0.037941905	15.9567303	6.48E-05	0.00223321	6.208432745	9.371962828	1.202231106	17	40645576	40645619	44	-	20	17	14	19	11	28	16	30	10	27	10	43	c(""ENST00000348513""	""ENST00000377808""	""ENST00000580654""	""ENST00000580419""	""ENST00000474246""	""ENST00000493660""	""ENST00000469334""	""ENST00000577721""	""ENST00000481231""	""ENST00000478349""	""ENST00000582955"")
ENSG00000073614	KDM5A	ENSG00000073614:E004	E004	37.93350143	0.001641603	51.89300984	5.86E-13	1.24E-10	8.873278183	12.58419268	1.030694105	12	286126	286188	63	-	29	38	32	35	33	48	41	51	18	44	41	43	c(""ENST00000382815""	""ENST00000540838"")
ENSG00000073614	KDM5A	ENSG00000073614:E005	E005	26.24367038	0.002254509	34.60744269	4.03E-09	4.36E-07	7.420977211	10.48095636	1.011711755	12	286189	286189	1	-	19	25	22	24	22	30	31	40	18	31	23	28	ENST00000540838
ENSG00000073737	DHRS9	ENSG00000073737:E006	E006	22.2271364	0.053393781	30.25854932	3.78E-08	3.25E-06	9.49285191	4.43045593	-2.218781153	2	169069562	169069575	14	+	41	2	20	2	30	3	37	1	37	10	129	6	c(""ENST00000450153""	""ENST00000428522""	""ENST00000357546"")
ENSG00000073737	DHRS9	ENSG00000073737:E007	E007	5.425067797	0.014581436	11.85541343	0.00057494	0.013303508	4.622633038	2.565076365	-1.703631003	2	169069576	169069717	142	+	11	0	7	0	4	1	12	2	11	0	23	5	c(""ENST00000450153""	""ENST00000428522""	""ENST00000357546""	""ENST00000421653"")
ENSG00000073737	DHRS9	ENSG00000073737:E009	E009	14.76478423	0.022590556	36.06191234	1.91E-09	2.23E-07	7.753595842	3.62270899	-2.208942838	2	169072500	169072574	75	+	22	2	24	0	15	1	30	1	31	5	71	7	ENST00000436483
ENSG00000073756	PTGS2	ENSG00000073756:E019	E019	1375.391284	0.052461857	46.12825949	1.11E-11	1.95E-09	40.70411253	25.26376007	-1.653697591	1	186680291	186680423	133	-	69	1416	80	1232	127	1716	41	2301	42	4252	82	3615	c(""ENST00000559800""	""ENST00000367468""	""ENST00000490885"")
ENSG00000073756	PTGS2	ENSG00000073756:E008	E008	108.6891967	0.006691169	27.38476331	1.67E-07	1.23E-05	13.33010646	7.579550784	-1.663056986	1	186676185	186676466	282	-	5	90	8	67	16	152	2	166	3	343	2	344	ENST00000490885
ENSG00000073756	PTGS2	ENSG00000073756:E018	E018	992.7899244	0.047272801	55.00815785	1.20E-13	2.81E-11	36.85973882	21.78788699	-1.75988397	1	186680239	186680290	52	-	54	1012	56	905	99	1256	40	1664	38	3189	55	2448	c(""ENST00000559800""	""ENST00000367468""	""ENST00000559627""	""ENST00000490885"")
ENSG00000073910	FRY	ENSG00000073910:E076	E076	7.587766701	0.066188578	8.803913283	0.003005851	0.047452696	5.868557815	3.706097341	-1.332094963	13	32294368	32294570	203	+	21	6	12	3	17	0	9	6	4	6	13	3	c(""ENST00000542859""	""ENST00000380250""	""ENST00000380217"")
ENSG00000073910	FRY	ENSG00000073910:E075	E075	27.68733831	0.032371138	14.72653151	0.000124285	0.00383549	10.78827293	7.566542038	-1.040280928	13	32289640	32289743	104	+	63	25	59	3	43	19	38	23	27	22	28	10	c(""ENST00000542859""	""ENST00000380250""	""ENST00000380217"")
ENSG00000073910	FRY	ENSG00000073910:E077	E077	10.51299514	0.006100335	37.04821397	1.15E-09	1.42E-07	7.215256265	3.928082246	-1.764857648	13	32295202	32295503	302	+	20	6	24	2	14	3	27	7	12	6	19	3	c(""ENST00000542859""	""ENST00000380250""	""ENST00000380217"")
ENSG00000073969	NSF	ENSG00000073969:E005	E005	1.239385356	0.0863577	11.28799868	0.000780097	0.01691132	0.655334144	2.795047946	4.187240767	17	46602442	46602523	82	+	0	0	0	0	0	0	0	0	0	2	1	11	ENST00000571172
ENSG00000074054	CLASP1	ENSG00000074054:E033	E033	10.16735091	0.041571624	26.80169892	2.25E-07	1.61E-05	7.211313237	3.59129804	-2.022623762	2	121447337	121447507	171	-	19	4	19	2	14	1	11	3	20	6	29	7	c(""ENST00000455322""	""ENST00000541377""	""ENST00000263710""	""ENST00000409078""	""ENST00000452274""	""ENST00000397587"")
ENSG00000074356	NCBP3	ENSG00000074356:E019	E019	8.893892343	0.026471482	11.84723944	0.000577469	0.013342437	4.292278504	6.371628097	1.14613745	17	3824060	3824092	33	-	12	11	10	3	4	6	10	9	2	18	10	14	c(""ENST00000575815""	""ENST00000574911""	""ENST00000577169"")
ENSG00000074416	MGLL	ENSG00000074416:E025	E025	25.6273771	0.032429772	23.54330951	1.22E-06	7.25E-05	6.408667843	10.14864328	1.343947168	3	127821986	127822143	158	-	5	25	12	37	14	29	16	28	14	47	19	41	ENST00000494830
ENSG00000074416	MGLL	ENSG00000074416:E019	E019	14.39988422	0.03483722	30.39832278	3.52E-08	3.05E-06	4.205053294	7.844248789	1.811477313	3	127735705	127736357	653	-	2	20	3	18	4	22	9	12	13	21	3	30	ENST00000398101
ENSG00000074416	MGLL	ENSG00000074416:E020	E020	7.068192399	0.10007419	17.14361112	3.47E-05	0.001323599	2.577249091	5.737860059	2.316832119	3	127781789	127781895	107	-	0	19	2	3	0	10	6	4	2	11	3	19	c(""ENST00000479967""	""ENST00000465597""	""ENST00000494830""	""ENST00000434178""	""ENST00000476654""	""ENST00000453507""	""ENST00000493611""	""ENST00000265052""	""ENST00000398104"")
ENSG00000074416	MGLL	ENSG00000074416:E021	E021	8.597617885	0.279745525	9.078580181	0.002586208	0.042471523	3.251345847	6.076845887	1.812062304	3	127783785	127784008	224	-	0	16	1	10	2	6	3	3	13	23	0	15	ENST00000493611
ENSG00000074416	MGLL	ENSG00000074416:E023	E023	19.42238746	0.084763372	15.7722754	7.14E-05	0.002420541	5.092038292	9.051474552	1.675716282	3	127799420	127799464	45	-	3	30	4	34	8	18	14	9	8	30	14	39	ENST00000465597
ENSG00000074800	ENO1	ENSG00000074800:E011	E011	20.10374984	0.009689405	25.05622928	5.57E-07	3.59E-05	9.340531586	6.328925192	-1.136479341	1	8870172	8870408	237	-	36	16	22	5	38	14	33	6	22	13	43	17	ENST00000486051
ENSG00000074964	ARHGEF10L	ENSG00000074964:E019	E019	32.52687655	0.063097503	9.223244762	0.002389617	0.04005452	7.654593786	11.17751686	1.111209552	1	17626007	17626048	42	+	17	21	8	18	15	51	23	35	27	83	19	62	c(""ENST00000361221""	""ENST00000469726""	""ENST00000375415""	""ENST00000375408""	""ENST00000167825"")
ENSG00000075142	SRI	ENSG00000075142:E017	E017	8.947555686	0.006401942	10.00469596	0.001561416	0.028951995	3.938708217	5.652847181	1.047183121	7	88210882	88210925	44	-	3	13	4	7	6	13	4	17	4	16	4	11	c(""ENST00000457606""	""ENST00000419179""	""ENST00000489079""	""ENST00000490437""	""ENST00000431660""	""ENST00000486860""	""ENST00000265729""	""ENST00000488015""	""ENST00000394641"")
ENSG00000075223	SEMA3C	ENSG00000075223:E025	E025	35.54557933	0.008525308	96.70699575	8.04E-23	5.52E-20	5.462761507	11.63949685	2.212606504	7	80847260	80847345	86	-	9	80	6	45	12	40	9	41	5	50	7	76	ENST00000487621
ENSG00000075234	TTC38	ENSG00000075234:E004	E004	13.52829958	0.01047386	21.08733674	4.39E-06	0.000222587	4.941040126	7.557461625	1.235461877	22	46268040	46268072	33	+	9	6	7	12	10	15	6	26	7	24	12	24	c(""ENST00000421359""	""ENST00000381031""	""ENST00000475467""	""ENST00000629918""	""ENST00000417709"")
ENSG00000075234	TTC38	ENSG00000075234:E014	E014	9.768920093	0.040078067	18.04848461	2.15E-05	0.000883187	3.787273722	6.652045021	1.633774365	22	46278586	46278661	76	+	4	6	3	9	4	7	5	16	4	25	10	20	c(""ENST00000422713""	""ENST00000381031""	""ENST00000421359"")
ENSG00000075234	TTC38	ENSG00000075234:E012	E012	11.95235416	0.044573998	12.9584902	0.000318474	0.008298133	4.481569296	7.273857983	1.406757988	22	46275248	46275285	38	+	2	6	9	6	4	10	8	41	7	23	12	15	c(""ENST00000422713""	""ENST00000421359""	""ENST00000381031""	""ENST00000417709"")
ENSG00000075240	GRAMD4	ENSG00000075240:E002	E002	40.4779298	0.054946895	9.336499349	0.002246342	0.038232557	12.5663322	8.892276323	-1.020202143	22	46577129	46577290	162	+	42	2	42	13	41	19	81	22	103	24	103	41	ENST00000431155
ENSG00000075303	SLC25A40	ENSG00000075303:E011	E011	8.259194238	0.050605796	11.69832655	0.000625563	0.014213109	5.770272483	3.360608513	-1.566087628	7	87841742	87841931	190	-	11	4	20	1	16	2	17	3	19	3	13	2	ENST00000470328
ENSG00000075303	SLC25A40	ENSG00000075303:E008	E008	5.984822849	0.028158919	13.00249118	0.000311077	0.008140145	5.027378249	2.745657815	-1.750351029	7	87836811	87837147	337	-	7	2	10	1	22	0	15	2	8	3	12	2	ENST00000483810
ENSG00000075303	SLC25A40	ENSG00000075303:E012	E012	5.832195654	0.075186294	10.74256775	0.00104699	0.021217446	4.936184366	2.6008409	-1.85384046	7	87841932	87842041	110	-	10	3	13	0	9	1	14	2	15	3	9	0	c(""ENST00000470328""	""ENST00000446236"")
ENSG00000075420	FNDC3B	ENSG00000075420:E027	E027	117.1667584	0.014873295	119.8620963	6.78E-28	7.40E-25	10.2322773	20.03340499	2.022119066	3	172328952	172329073	122	+	23	232	26	190	38	185	24	176	33	127	16	165	c(""ENST00000415807""	""ENST00000336824""	""ENST00000416957""	""ENST00000469491"")
ENSG00000075420	FNDC3B	ENSG00000075420:E031	E031	18.51550487	0.026632206	32.06210451	1.49E-08	1.41E-06	4.371766015	8.223320996	1.836786639	3	172333089	172333175	87	+	4	31	3	18	9	40	6	30	5	24	2	31	c(""ENST00000416957""	""ENST00000415807""	""ENST00000336824""	""ENST00000469491""	""ENST00000494000"")
ENSG00000075420	FNDC3B	ENSG00000075420:E012	E012	22.27917416	0.064877708	42.09665407	8.69E-11	1.32E-08	3.545471726	9.279085006	2.796887386	3	172186712	172186834	123	+	0	28	4	20	3	34	4	66	5	37	3	41	c(""ENST00000423424""	""ENST00000421757""	""ENST00000476794"")
ENSG00000075420	FNDC3B	ENSG00000075420:E037	E037	40.19740781	0.009900339	43.1586452	5.05E-11	7.97E-09	7.33430764	11.67092514	1.363731435	3	172343011	172343116	106	+	12	77	8	58	17	61	14	76	19	36	12	44	c(""ENST00000415807""	""ENST00000336824""	""ENST00000416957"")
ENSG00000075420	FNDC3B	ENSG00000075420:E008	E008	63.06372896	0.040071418	100.2492937	1.34E-23	9.88E-21	5.172828611	15.42086474	3.211444165	3	172126974	172127057	84	+	8	163	6	70	12	60	1	161	10	68	3	107	c(""ENST00000478016""	""ENST00000443501"")
ENSG00000075420	FNDC3B	ENSG00000075420:E010	E010	165.285406	0.046024789	100.0824297	1.46E-23	1.07E-20	9.548737151	24.0334294	2.799914242	3	172148535	172148570	36	+	13	279	17	171	20	238	44	389	28	234	19	340	ENST00000476794
ENSG00000075420	FNDC3B	ENSG00000075420:E011	E011	269.1654036	0.030136753	165.6189869	6.70E-38	1.48E-34	11.70474741	29.82582426	2.908837522	3	172184245	172184383	139	+	20	455	39	293	34	395	53	632	35	381	32	538	ENST00000476794
ENSG00000075420	FNDC3B	ENSG00000075420:E009	E009	55.64310366	0.057638666	75.53041441	3.60E-18	1.55E-15	5.013735913	14.5428422	3.125471835	3	172133471	172133546	76	+	2	104	6	49	11	65	9	146	9	81	1	121	c(""ENST00000416957""	""ENST00000423424""	""ENST00000415807""	""ENST00000336824""	""ENST00000443501""	""ENST00000469491""	""ENST00000478016""	""ENST00000421757"")
ENSG00000075539	FRYL	ENSG00000075539:E057	E057	5.672795745	0.019254151	9.376319531	0.002198064	0.037585959	4.94667288	3.216618756	-1.245842012	4	48573186	48573243	58	-	10	3	7	3	8	3	5	1	12	5	12	3	c(""ENST00000503238""	""ENST00000358350""	""ENST00000507711"")
ENSG00000075618	FSCN1	ENSG00000075618:E005	E005	24.21737442	0.043494467	35.24984347	2.90E-09	3.24E-07	12.98488202	5.465597896	-2.536076896	7	5594821	5594896	76	+	14	23	13	23	22	34	10	21	25	30	38	31	ENST00000447103
ENSG00000075618	FSCN1	ENSG00000075618:E003	E003	36.16695875	0.045182251	53.50701968	2.58E-13	5.75E-11	16.80991358	6.401965712	-2.853743801	7	5594547	5594685	139	+	27	27	24	28	36	50	15	38	49	36	55	45	ENST00000447103
ENSG00000075618	FSCN1	ENSG00000075618:E002	E002	69.64037459	0.02788171	63.58167576	1.54E-15	4.75E-13	20.93293958	9.331623068	-2.430015715	7	5593848	5594027	180	+	31	54	52	86	61	75	38	84	67	72	84	102	ENST00000444748
ENSG00000075618	FSCN1	ENSG00000075618:E001	E001	1151.818478	0.016620286	77.23939643	1.51E-18	6.83E-16	52.25857616	37.16523665	-1.33956381	7	5592823	5593768	946	+	342	1590	623	1877	560	1606	448	1890	551	1121	640	1343	ENST00000382361
ENSG00000075618	FSCN1	ENSG00000075618:E004	E004	32.52484237	0.048755332	42.28870768	7.87E-11	1.21E-08	15.52122666	6.204167361	-2.703135101	7	5594686	5594820	135	+	23	29	17	30	30	38	16	31	33	39	58	42	c(""ENST00000447103""	""ENST00000405801"")
ENSG00000075651	PLD1	ENSG00000075651:E047	E047	84.15561506	0.051143849	94.96413917	1.94E-22	1.28E-19	7.780639514	20.60868456	2.913209429	3	171737933	171738051	119	-	16	87	7	46	30	142	16	146	35	178	31	213	c(""ENST00000440204""	""ENST00000351298""	""ENST00000418087""	""ENST00000627725""	""ENST00000498278""	""ENST00000356327"")
ENSG00000075651	PLD1	ENSG00000075651:E051	E051	31.95157731	0.070883762	10.02572172	0.001543692	0.028705698	7.835099725	11.56237079	1.143316457	3	171771360	171771385	26	-	19	24	14	14	27	47	9	30	39	64	26	61	ENST00000489995
ENSG00000075651	PLD1	ENSG00000075651:E048	E048	7.646299425	0.184590954	15.7427886	7.26E-05	0.002452516	2.717178959	6.311379581	2.440914498	3	171738052	171738082	31	-	0	6	0	3	1	11	3	16	10	22	2	13	c(""ENST00000440204""	""ENST00000351298""	""ENST00000418087""	""ENST00000498278""	""ENST00000356327"")
ENSG00000075651	PLD1	ENSG00000075651:E057	E057	10.8956671	0.056599263	13.84602635	0.000198416	0.005646923	4.143301187	7.196800537	1.602987236	3	171809176	171809924	749	-	4	8	8	3	3	19	11	14	4	18	9	29	ENST00000331659
ENSG00000075711	DLG1	ENSG00000075711:E016	E016	8.118936576	0.03624617	11.52030276	0.000688402	0.015344421	5.985131755	3.848794276	-1.279923436	3	197066704	197066754	51	-	18	4	8	1	13	3	13	2	15	11	15	4	c(""ENST00000392382""	""ENST00000346964""	""ENST00000419354""	""ENST00000475394""	""ENST00000469371""	""ENST00000470629""	""ENST00000448528""	""ENST00000450955""	""ENST00000443183""	""ENST00000452595""	""ENST00000357674""	""ENST00000422288"")
ENSG00000075884	ARHGAP15	ENSG00000075884:E007	E007	7.106356447	0.095367751	10.36775456	0.001282354	0.024842866	5.891429346	3.423064595	-1.573192994	2	143202134	143202202	69	+	14	1	8	2	7	9	13	3	15	5	14	2	c(""ENST00000552641""	""ENST00000460776""	""ENST00000295095""	""ENST00000409869"")
ENSG00000075914	EXOSC7	ENSG00000075914:E020	E020	9.079641639	0.010241729	9.00221592	0.002696525	0.043803798	5.862887117	4.150018545	-1.001861074	3	45007420	45007575	156	+	14	4	12	1	17	7	22	1	17	8	18	2	c(""ENST00000468667""	""ENST00000265564""	""ENST00000461361""	""ENST00000491476""	""ENST00000486727"")
ENSG00000076043	REXO2	ENSG00000076043:E008	E008	4.014040131	0.020025276	10.25811881	0.001360844	0.026063006	4.37326489	2.580759703	-1.5253741	11	114439499	114439510	12	+	6	1	4	0	7	3	14	2	6	3	8	2	c(""ENST00000543243""	""ENST00000539333""	""ENST00000541703""	""ENST00000544010""	""ENST00000265881""	""ENST00000539754""	""ENST00000544196""	""ENST00000539275""	""ENST00000611665"")
ENSG00000076108	BAZ2A	ENSG00000076108:E034	E034	6.301901769	0.084130865	13.43332239	0.000247194	0.006732643	3.027687028	5.724923019	1.844790814	12	56605992	56606063	72	-	4	6	0	5	4	11	7	9	0	13	8	8	c(""ENST00000379441""	""ENST00000549763""	""ENST00000549884""	""ENST00000551812""	""ENST00000547650""	""ENST00000548578"")
ENSG00000076108	BAZ2A	ENSG00000076108:E062	E062	22.10460792	0.005921332	28.46661424	9.53E-08	7.47E-06	6.703302787	9.695397907	1.078776306	12	56615521	56615607	87	-	7	19	24	17	11	30	20	24	27	31	22	29	c(""ENST00000379441""	""ENST00000549884""	""ENST00000549506""	""ENST00000551812""	""ENST00000551959""	""ENST00000550730""	""ENST00000546695"")
ENSG00000076108	BAZ2A	ENSG00000076108:E063	E063	20.7006479	0.003508179	28.98941979	7.28E-08	5.88E-06	6.486220484	9.374816074	1.075825088	12	56617395	56617532	138	-	9	24	15	14	14	27	19	22	27	22	20	31	c(""ENST00000379441""	""ENST00000549884""	""ENST00000549506""	""ENST00000551812""	""ENST00000550730""	""ENST00000546695"")
ENSG00000076108	BAZ2A	ENSG00000076108:E044	E044	9.45185444	0.021666873	18.00432213	2.20E-05	0.000902153	4.129570407	6.686724493	1.398474755	12	56610409	56610479	71	-	3	11	0	4	10	14	7	16	10	14	12	12	c(""ENST00000379441""	""ENST00000549884""	""ENST00000551812""	""ENST00000547650""	""ENST00000551996"")
ENSG00000076108	BAZ2A	ENSG00000076108:E035	E035	5.701398523	0.090438665	9.095958103	0.00256175	0.042182532	3.102104726	5.276579055	1.53789017	12	56606247	56606312	66	-	5	5	0	5	3	10	5	8	1	10	10	6	c(""ENST00000379441""	""ENST00000549763""	""ENST00000549884""	""ENST00000551812""	""ENST00000547650""	""ENST00000548578"")
ENSG00000076108	BAZ2A	ENSG00000076108:E064	E064	11.26857988	0.015044878	12.87728338	0.000332595	0.00859262	4.813961109	6.936234768	1.060940623	12	56629973	56630124	152	-	6	11	8	8	8	13	10	8	13	13	12	23	ENST00000546695
ENSG00000076351	SLC46A1	ENSG00000076351:E014	E014	38.30299447	0.006655261	38.28467703	6.11E-10	7.92E-08	8.587603298	12.3118341	1.061480976	17	28405048	28405376	329	-	60	16	70	17	64	19	80	16	32	18	100	25	c(""ENST00000582590""	""ENST00000584426""	""ENST00000584995""	""ENST00000612814""	""ENST00000618626"")
ENSG00000076351	SLC46A1	ENSG00000076351:E005	E005	4.348443614	0.011432695	12.27324192	0.000459499	0.011148901	3.411434103	0.054412638	-11.94389464	17	28400610	28400766	157	-	10	0	12	0	8	0	13	0	7	0	13	0	c(""ENST00000618626""	""ENST00000612814""	""ENST00000619923"")
ENSG00000076351	SLC46A1	ENSG00000076351:E015	E015	34.72628512	0.01253688	33.27338852	8.01E-09	8.07E-07	8.154419576	11.92356616	1.117763819	17	28405377	28405468	92	-	45	13	71	13	61	20	74	14	26	17	90	27	c(""ENST00000582590""	""ENST00000581516""	""ENST00000584426""	""ENST00000584995""	""ENST00000612814""	""ENST00000618626"")
ENSG00000076351	SLC46A1	ENSG00000076351:E016	E016	11.65657292	0.036120756	19.22040332	1.16E-05	0.000520936	4.626281693	7.539090502	1.419139863	17	28405681	28405747	67	-	14	6	19	4	16	6	24	8	5	8	40	9	ENST00000578217
ENSG00000076554	TPD52	ENSG00000076554:E016	E016	3.056824582	0.029025161	25.1639631	5.27E-07	3.43E-05	4.88291667	2.035486202	-2.530340484	8	80042669	80042911	243	-	4	2	1	0	4	4	5	3	3	4	7	3	ENST00000521618
ENSG00000076554	TPD52	ENSG00000076554:E014	E014	9.915838845	0.017572033	36.26189443	1.73E-09	2.04E-07	1.000366306	5.227914218	4.778900446	8	80038202	80038216	15	-	0	15	0	6	1	39	0	11	0	13	0	22	c(""ENST00000518517""	""ENST00000379096""	""ENST00000519303""	""ENST00000520527""	""ENST00000517427""	""ENST00000523395""	""ENST00000523193""	""ENST00000523319""	""ENST00000379097""	""ENST00000518937""	""ENST00000448733""	""ENST00000524194""	""ENST00000520877""	""ENST00000521354""	""ENST00000521618""	""ENST00000517462"")
ENSG00000076554	TPD52	ENSG00000076554:E015	E015	4.442122677	0.023229335	30.35570195	3.60E-08	3.11E-06	5.643479577	2.494104874	-2.363410892	8	80038217	80038235	19	-	7	5	4	1	5	5	5	5	4	5	7	3	c(""ENST00000518517""	""ENST00000379096""	""ENST00000519303""	""ENST00000520527""	""ENST00000517427""	""ENST00000523395""	""ENST00000523193""	""ENST00000523319""	""ENST00000379097""	""ENST00000521241""	""ENST00000518937""	""ENST00000448733""	""ENST00000520877""	""ENST00000524194""	""ENST00000521354""	""ENST00000521618""	""ENST00000517462"")
ENSG00000077063	CTTNBP2	ENSG00000077063:E032	E032	21.45343955	0.003924749	23.37945804	1.33E-06	7.81E-05	6.646782257	9.430721374	1.022123712	7	117786386	117786425	40	-	43	7	35	13	28	17	13	12	25	16	49	15	ENST00000446636
ENSG00000077063	CTTNBP2	ENSG00000077063:E035	E035	11.21446928	0.007221614	38.93390539	4.38E-10	5.86E-08	4.362371799	7.981054978	1.755619586	7	117791781	117792585	805	-	15	4	17	9	18	17	9	4	5	13	19	10	c(""ENST00000160373""	""ENST00000441556"")
ENSG00000077063	CTTNBP2	ENSG00000077063:E033	E033	15.89000868	0.024178743	25.60048196	4.20E-07	2.80E-05	5.421460625	8.798252586	1.410702015	7	117791128	117791290	163	-	25	5	27	16	15	15	7	11	17	11	36	11	ENST00000160373
ENSG00000077063	CTTNBP2	ENSG00000077063:E006	E006	9.209986966	0.006179937	9.193697997	0.002428498	0.040547178	5.202222688	3.358399538	-1.267195469	7	117719504	117719636	133	-	25	2	25	0	21	1	13	1	11	4	23	2	c(""ENST00000160373""	""ENST00000441556""	""ENST00000445366""	""ENST00000446636"")
ENSG00000077063	CTTNBP2	ENSG00000077063:E034	E034	17.98282871	0.005128053	49.99107239	1.54E-12	3.10E-10	5.6060481	9.66584289	1.589417489	7	117791291	117791780	490	-	28	5	27	17	27	20	9	8	16	14	30	20	c(""ENST00000160373""	""ENST00000441556""	""ENST00000446636"")
ENSG00000077150	NFKB2	ENSG00000077150:E007	E007	132.1412863	0.021292241	35.82626091	2.16E-09	2.48E-07	21.43941896	14.74146638	-1.148809194	10	102395797	102395887	91	+	54	169	56	130	78	176	50	202	62	246	94	182	ENST00000471698
ENSG00000077150	NFKB2	ENSG00000077150:E001	E001	65.56712559	0.007175486	130.5602918	3.09E-30	3.99E-27	17.82609916	9.99862935	-1.729832387	10	102394110	102394555	446	+	31	77	45	53	56	83	38	109	47	92	49	83	c(""ENST00000593908""	""ENST00000601386""	""ENST00000428099"")
ENSG00000077150	NFKB2	ENSG00000077150:E005	E005	8.938353994	0.096774852	10.69460961	0.001074481	0.021659659	6.589568621	3.798671358	-1.597616608	10	102395693	102395705	13	+	6	11	4	5	3	17	5	9	2	17	15	12	ENST00000471698
ENSG00000077152	UBE2T	ENSG00000077152:E007	E007	4.639543163	0.016903522	10.81779776	0.00100529	0.02055081	3.038197538	4.777810103	1.310133248	1	202334989	202335058	70	-	8	0	5	6	4	3	8	6	1	4	8	5	c(""ENST00000487227""	""ENST00000367274"")
ENSG00000077232	DNAJC10	ENSG00000077232:E040	E040	4.927210911	0.021678387	14.3018295	0.000155713	0.004621825	4.810000754	2.643939216	-1.731286604	2	182759160	182759307	148	+	9	1	9	0	8	0	16	4	9	3	6	3	c(""ENST00000613960""	""ENST00000264065""	""ENST00000491074""	""ENST00000616986""	""ENST00000418559"")
ENSG00000077238	IL4R	ENSG00000077238:E028	E028	5.292103178	0.026740325	9.181686665	0.002444487	0.040724041	2.701931905	4.473489484	1.458432874	16	27345040	27345090	51	+	3	6	1	5	2	7	1	4	2	13	3	12	ENST00000561946
ENSG00000077238	IL4R	ENSG00000077238:E034	E034	13.50692907	0.027437376	14.15062479	0.000168741	0.004940129	4.548464741	7.059872254	1.276806797	16	27354083	27354162	80	+	7	20	2	10	10	27	6	8	7	34	2	19	ENST00000565915
ENSG00000077238	IL4R	ENSG00000077238:E019	E019	33.12483952	0.010637607	25.1552086	5.29E-07	3.44E-05	7.604267188	10.87575873	1.049609238	16	27341201	27341288	88	+	10	30	16	21	17	75	23	40	19	63	11	56	c(""ENST00000568746""	""ENST00000563926"")
ENSG00000077238	IL4R	ENSG00000077238:E014	E014	11.8453499	0.01700724	11.74984871	0.000608482	0.013901012	4.484446496	6.559873262	1.103988658	16	27334316	27334417	102	+	8	12	7	6	2	23	4	16	8	21	4	24	ENST00000561742
ENSG00000077238	IL4R	ENSG00000077238:E027	E027	8.880952876	0.044329938	11.07908745	0.000873068	0.018426074	3.495905569	5.812053849	1.472891124	16	27345021	27345039	19	+	4	11	3	5	4	16	1	5	4	22	4	21	c(""ENST00000563787""	""ENST00000561946"")
ENSG00000077254	USP33	ENSG00000077254:E017	E017	4.886997042	0.01561199	9.981394779	0.001581299	0.029206813	3.119004392	4.860574727	1.284033461	1	77717540	77717644	105	-	5	2	4	1	5	8	5	7	5	8	3	7	ENST00000498328
ENSG00000077312	SNRPA	ENSG00000077312:E017	E017	4.804652276	0.017818436	10.08167092	0.001497515	0.028026872	2.999644759	4.737674559	1.322598104	19	40758784	40758869	86	+	4	6	5	4	0	9	8	6	3	6	3	3	ENST00000600456
ENSG00000077312	SNRPA	ENSG00000077312:E008	E008	6.929690061	0.044799904	14.13401552	0.000170237	0.00497527	3.434117978	5.793436487	1.515147306	19	40750978	40751208	231	+	3	10	12	5	2	12	4	9	3	9	6	6	c(""ENST00000243563""	""ENST00000599570"")
ENSG00000077420	APBB1IP	ENSG00000077420:E007	E007	6.369497391	0.012772601	15.14608858	9.95E-05	0.003203284	5.168893334	2.917125024	-1.655792575	10	26501112	26501938	827	+	15	2	13	1	4	0	9	3	14	3	18	3	ENST00000356785
ENSG00000077549	CAPZB	ENSG00000077549:E013	E013	20.13618322	0.057822403	11.67562528	0.000633243	0.014354807	6.259549925	9.148957781	1.107731793	1	19357522	19357563	42	-	9	20	10	16	15	25	10	28	30	35	12	22	c(""ENST00000433834""	""ENST00000459967""	""ENST00000264202""	""ENST00000489607""	""ENST00000457768""	""ENST00000264203""	""ENST00000375144""	""ENST00000375142"")
ENSG00000078246	TULP3	ENSG00000078246:E025	E025	6.616908071	0.009358268	10.60043111	0.001130613	0.022522828	5.118401572	3.31106296	-1.261128628	12	2937631	2937677	47	+	12	1	16	1	15	4	9	4	10	3	12	2	c(""ENST00000538354""	""ENST00000448120""	""ENST00000544943""	""ENST00000397132""	""ENST00000610453"")
ENSG00000078269	SYNJ2	ENSG00000078269:E005	E005	38.57032762	0.02752866	62.02483866	3.39E-15	9.90E-13	4.132700476	10.63876688	2.75561814	6	158028756	158028971	216	+	1	131	5	84	1	27	1	30	6	40	6	49	c(""ENST00000449320""	""ENST00000367113""	""ENST00000355585"")
ENSG00000078269	SYNJ2	ENSG00000078269:E004	E004	39.70195633	0.012616621	31.79927898	1.71E-08	1.60E-06	6.439878016	10.48453652	1.425731341	6	158017465	158017795	331	+	2	137	4	68	6	29	7	30	13	38	17	56	ENST00000449320
ENSG00000078269	SYNJ2	ENSG00000078269:E024	E024	24.22529386	0.005123627	60.77994572	6.38E-15	1.80E-12	10.82730655	6.726465154	-1.393920875	6	158074580	158074738	159	+	20	43	16	21	21	17	29	14	17	21	38	33	c(""ENST00000367122""	""ENST00000355585"")
ENSG00000078269	SYNJ2	ENSG00000078269:E003	E003	54.77973728	0.014293259	42.79787935	6.07E-11	9.38E-09	7.280199408	12.35304705	1.55385309	6	158017204	158017290	87	+	2	180	8	101	11	44	15	32	11	49	16	90	c(""ENST00000367113""	""ENST00000355585"")
ENSG00000078668	VDAC3	ENSG00000078668:E010	E010	12.98272393	0.009949495	19.57670231	9.66E-06	0.000443205	7.479297948	4.959140478	-1.19452891	8	42393845	42393884	40	+	20	5	20	5	19	8	26	4	18	9	28	10	c(""ENST00000522572""	""ENST00000519072""	""ENST00000022615""	""ENST00000522069""	""ENST00000521348""	""ENST00000518495""	""ENST00000521158""	""ENST00000518563"")
ENSG00000078687	TNRC6C	ENSG00000078687:E012	E012	6.016845497	0.012095548	10.87836588	0.000972941	0.020063585	3.443716076	5.176402767	1.180213079	17	78064722	78064730	9	+	1	7	3	5	5	4	6	8	8	8	7	9	c(""ENST00000301624""	""ENST00000588061""	""ENST00000335749""	""ENST00000588847""	""ENST00000591851"")
ENSG00000078804	TP53INP2	ENSG00000078804:E004	E004	13.89891229	0.083875525	13.22504708	0.000276233	0.007388648	7.369184297	5.110999218	-1.063803788	20	34704735	34704778	44	+	9	16	14	18	10	14	5	14	5	25	8	19	ENST00000414082
ENSG00000078808	SDF4	ENSG00000078808:E005	E005	60.17129558	0.018644936	53.2574928	2.93E-13	6.46E-11	9.089868132	15.21779025	1.528969836	1	1217689	1217804	116	-	26	94	17	52	23	77	35	92	31	92	16	119	c(""ENST00000465727""	""ENST00000263741"")
ENSG00000078902	TOLLIP	ENSG00000078902:E015	E015	8.071765772	0.052783472	8.860172261	0.002914601	0.04639565	5.922271209	3.749887737	-1.324577894	11	1291826	1292170	345	-	11	3	9	1	10	7	16	1	23	4	13	7	ENST00000528719
ENSG00000079134	THOC1	ENSG00000079134:E034	E034	8.790621589	0.010717682	18.4375451	1.76E-05	0.00074336	6.177579559	3.761291597	-1.438451833	18	254273	254280	8	-	22	5	17	1	10	5	15	2	13	3	18	6	c(""ENST00000578529""	""ENST00000580038""	""ENST00000631280""	""ENST00000261600""	""ENST00000621904""	""ENST00000616322""	""ENST00000579232""	""ENST00000582313"")
ENSG00000079215	SLC1A3	ENSG00000079215:E016	E016	120.3284249	0.011271091	187.7077564	1.01E-42	3.09E-39	8.16131395	18.65508145	2.464798607	5	36613099	36613299	201	+	8	89	8	105	17	262	26	390	14	238	6	172	c(""ENST00000506725""	""ENST00000509272"")
ENSG00000079215	SLC1A3	ENSG00000079215:E027	E027	189.5644806	0.009432251	71.83591585	2.34E-17	9.26E-15	27.87323664	18.78942419	-1.255902469	5	36674049	36674091	43	+	93	169	101	91	248	326	326	356	189	203	106	124	c(""ENST00000613445""	""ENST00000265113""	""ENST00000505376""	""ENST00000381918"")
ENSG00000079215	SLC1A3	ENSG00000079215:E028	E028	89.26178856	0.008085502	59.36663272	1.31E-14	3.55E-12	19.77871083	13.19141093	-1.229806019	5	36676892	36677127	236	+	44	70	46	45	120	167	144	171	91	87	50	60	c(""ENST00000613445""	""ENST00000265113""	""ENST00000505376""	""ENST00000381918"")
ENSG00000079215	SLC1A3	ENSG00000079215:E019	E019	9.454405413	0.023503472	15.25658793	9.38E-05	0.003050831	3.070598654	5.33248786	1.597980657	5	36629573	36629587	15	+	4	12	1	3	1	28	2	20	3	15	0	17	c(""ENST00000505202""	""ENST00000265113""	""ENST00000381918""	""ENST00000513646""	""ENST00000509272""	""ENST00000514563""	""ENST00000612708""	""ENST00000502864"")
ENSG00000079215	SLC1A3	ENSG00000079215:E006	E006	23.34591515	0.06835566	9.60095317	0.001944764	0.034241727	5.449810725	8.208828672	1.192640465	5	36607224	36607311	88	+	2	10	4	8	8	68	11	41	7	58	3	48	c(""ENST00000513903""	""ENST00000504121"")
ENSG00000079215	SLC1A3	ENSG00000079215:E015	E015	164.083185	0.014406033	189.8727156	3.39E-43	1.07E-39	9.424941144	21.50454912	2.485323548	5	36613056	36613098	43	+	8	115	12	155	23	381	33	531	18	307	12	220	ENST00000506725
ENSG00000079215	SLC1A3	ENSG00000079215:E026	E026	85.28402435	0.013341735	45.74379292	1.35E-11	2.35E-09	19.54546383	12.81667533	-1.278914371	5	36671234	36671234	1	+	42	78	46	53	107	150	163	155	67	83	64	45	ENST00000509272
ENSG00000079215	SLC1A3	ENSG00000079215:E011	E011	97.48803312	0.027276543	113.9002436	1.37E-26	1.35E-23	6.699598259	16.92357562	2.742040009	5	36608699	36609299	601	+	11	57	4	84	7	251	16	309	8	182	7	144	ENST00000512374
ENSG00000079215	SLC1A3	ENSG00000079215:E024	E024	98.04800529	0.014068606	40.32509074	2.15E-10	3.07E-08	20.67570762	13.80003689	-1.233156199	5	36671029	36671184	156	+	40	88	49	60	121	166	199	188	71	102	76	55	c(""ENST00000265113""	""ENST00000381918""	""ENST00000509272""	""ENST00000505376""	""ENST00000613445""	""ENST00000514563""	""ENST00000612708"")
ENSG00000079215	SLC1A3	ENSG00000079215:E021	E021	40.96683207	0.102604412	8.94366431	0.002784336	0.04488033	7.013801705	10.7901427	1.261955223	5	36629943	36630044	102	+	10	46	2	9	5	140	14	93	17	77	9	45	ENST00000502864
ENSG00000079215	SLC1A3	ENSG00000079215:E012	E012	104.2077555	0.017254385	172.3376581	2.28E-39	5.64E-36	6.498871717	17.5257423	2.937278653	5	36612746	36612809	64	+	8	69	4	95	10	251	18	342	5	186	5	158	c(""ENST00000416645""	""ENST00000506725"")
ENSG00000079215	SLC1A3	ENSG00000079215:E009	E009	73.55700689	0.085676792	38.4921727	5.50E-10	7.17E-08	6.249051559	14.75469545	2.529497094	5	36608490	36608604	115	+	6	57	4	19	9	198	16	151	3	178	9	182	c(""ENST00000505202""	""ENST00000265113""	""ENST00000381918""	""ENST00000416645""	""ENST00000506725""	""ENST00000513646""	""ENST00000613445""	""ENST00000513903""	""ENST00000504121""	""ENST00000612708""	""ENST00000502864""	""ENST00000512374"")
ENSG00000079215	SLC1A3	ENSG00000079215:E005	E005	120.7402285	0.005686694	200.7762162	1.41E-45	5.17E-42	9.468370983	18.62905934	2.025333924	5	36606890	36607014	125	+	10	105	11	80	17	282	40	341	15	241	14	198	ENST00000505202
ENSG00000079215	SLC1A3	ENSG00000079215:E023	E023	164.962241	0.018957847	41.41490041	1.23E-10	1.83E-08	26.51124553	17.47451962	-1.313597083	5	36670821	36670903	83	+	84	151	82	97	232	264	358	318	101	161	119	94	ENST00000505376
ENSG00000079215	SLC1A3	ENSG00000079215:E013	E013	138.1568528	0.025808877	138.4570119	5.79E-32	8.59E-29	8.250267883	19.90319534	2.633461986	5	36612810	36612908	99	+	2	91	6	120	12	338	40	436	13	279	9	189	c(""ENST00000416645""	""ENST00000506725""	""ENST00000514563"")
ENSG00000079215	SLC1A3	ENSG00000079215:E010	E010	194.7351777	0.069086325	41.4277065	1.22E-10	1.82E-08	11.32080027	23.09541923	2.171070151	5	36608605	36608698	94	+	19	142	23	61	32	529	40	400	18	471	23	445	c(""ENST00000504121""	""ENST00000512374"")
ENSG00000079215	SLC1A3	ENSG00000079215:E014	E014	98.82452314	0.011796852	153.1293468	3.59E-35	6.51E-32	7.779626941	16.99143893	2.318542463	5	36612909	36613055	147	+	2	71	7	81	11	253	32	317	13	185	7	123	c(""ENST00000506725""	""ENST00000514563"")
ENSG00000079215	SLC1A3	ENSG00000079215:E020	E020	53.05785996	0.073615176	14.60151704	0.000132808	0.004056295	7.528642802	12.33425906	1.451462065	5	36629588	36629588	1	+	4	49	11	9	18	169	13	126	10	112	11	77	c(""ENST00000505202""	""ENST00000513646"")
ENSG00000079215	SLC1A3	ENSG00000079215:E029	E029	215.8063019	0.008148098	56.80370683	4.82E-14	1.22E-11	28.41560206	20.42880757	-1.060546536	5	36677128	36677184	57	+	91	182	112	103	244	377	335	443	212	262	114	157	c(""ENST00000613445""	""ENST00000265113""	""ENST00000381918"")
ENSG00000079215	SLC1A3	ENSG00000079215:E004	E004	74.39542276	0.095851903	27.96743122	1.23E-07	9.41E-06	7.221117197	14.72471936	2.102491943	5	36606617	36606735	119	+	2	33	6	41	11	219	26	126	5	193	14	163	c(""ENST00000265113""	""ENST00000416645""	""ENST00000506725""	""ENST00000613445""	""ENST00000513903""	""ENST00000504121""	""ENST00000612708""	""ENST00000512374"")
ENSG00000079263	SP140	ENSG00000079263:E008	E008	21.75895917	0.028591898	17.631307	2.68E-05	0.001064859	6.123966002	9.232026697	1.197906931	2	230225742	230225744	3	+	7	20	16	18	13	20	23	72	3	35	7	22	c(""ENST00000417495""	""ENST00000392045""	""ENST00000420434"")
ENSG00000079277	MKNK1	ENSG00000079277:E046	E046	8.889029464	0.079423783	12.59167365	0.000387469	0.009748702	3.832324962	6.632522933	1.59100236	1	46583228	46583329	102	-	0	10	10	7	5	19	6	5	7	18	10	7	c(""ENST00000532783""	""ENST00000531355""	""ENST00000529170""	""ENST00000341183""	""ENST00000496619""	""ENST00000486716""	""ENST00000371945""	""ENST00000526513""	""ENST00000528077""	""ENST00000528237""	""ENST00000371946""	""ENST00000342571""	""ENST00000474868""	""ENST00000532110""	""ENST00000465783""	""ENST00000428112""	""ENST00000531769""	""ENST00000480531""	""ENST00000484301"")
ENSG00000079277	MKNK1	ENSG00000079277:E063	E063	8.498534646	0.013858008	32.59000113	1.14E-08	1.11E-06	3.454287178	6.645070677	1.896950204	1	46604185	46604214	30	-	6	10	7	11	1	9	8	8	2	16	7	12	c(""ENST00000529170""	""ENST00000525888""	""ENST00000341183""	""ENST00000371945""	""ENST00000526513""	""ENST00000528077""	""ENST00000371946""	""ENST00000468852"")
ENSG00000079277	MKNK1	ENSG00000079277:E045	E045	14.24718941	0.021050933	22.97108576	1.64E-06	9.39E-05	5.125858732	8.175148802	1.358419494	1	46582906	46582923	18	-	4	14	17	9	8	22	10	16	14	27	15	13	ENST00000526513
ENSG00000079277	MKNK1	ENSG00000079277:E044	E044	18.18101033	0.03211798	21.50446895	3.53E-06	0.000183678	5.847816879	9.183531397	1.316532419	1	46582814	46582905	92	-	4	21	21	12	7	27	24	23	18	31	15	14	c(""ENST00000526513""	""ENST00000484301"")
ENSG00000079308	TNS1	ENSG00000079308:E054	E054	16.58469062	0.076669172	9.66208334	0.001881102	0.033377243	8.214244705	5.47489756	-1.181239234	2	217897893	217897969	77	-	26	9	23	4	23	2	36	6	23	6	50	17	c(""ENST00000446903""	""ENST00000449814""	""ENST00000171887""	""ENST00000430930""	""ENST00000423413""	""ENST00000611415""	""ENST00000439083""	""ENST00000413280""	""ENST00000615025""	""ENST00000310858""	""ENST00000419504""	""ENST00000413554"")
ENSG00000079308	TNS1	ENSG00000079308:E033	E033	64.43075461	0.020232624	26.34549949	2.85E-07	1.99E-05	15.64066524	10.9612015	-1.060952464	2	217858492	217858633	142	-	124	37	87	22	93	27	96	20	134	35	124	38	ENST00000480665
ENSG00000079332	SAR1A	ENSG00000079332:E020	E020	10.16008661	0.030672386	10.67248484	0.001087409	0.021867761	6.817847615	4.693669695	-1.084146914	10	70166727	70166822	96	-	12	11	10	7	8	9	18	6	6	17	19	5	ENST00000373239
ENSG00000079332	SAR1A	ENSG00000079332:E016	E016	39.96773029	0.006386117	55.01168812	1.20E-13	2.81E-11	7.379219497	11.82384233	1.384505515	10	70161858	70161915	58	-	17	58	16	47	15	52	12	65	6	63	19	72	c(""ENST00000373239""	""ENST00000373236""	""ENST00000431664""	""ENST00000373238""	""ENST00000373241""	""ENST00000373242""	""ENST00000477464"")
ENSG00000079999	KEAP1	ENSG00000079999:E020	E020	10.24828394	0.076137914	9.4871388	0.002069173	0.035935267	4.245468586	6.666147731	1.309363838	19	10502388	10502408	21	-	2	11	6	13	4	7	6	10	9	23	13	13	ENST00000591419
ENSG00000079999	KEAP1	ENSG00000079999:E019	E019	25.41099519	0.031089886	14.56889098	0.000135127	0.004116167	7.158021535	10.15868217	1.024898096	19	10499587	10500080	494	-	10	26	21	29	17	26	24	22	18	48	25	30	c(""ENST00000591419""	""ENST00000592055""	""ENST00000591039""	""ENST00000393623""	""ENST00000171111"")
ENSG00000079999	KEAP1	ENSG00000079999:E001	E001	3.683676748	0.020394279	11.55691035	0.000674979	0.015101312	2.321931245	4.158255154	1.684689772	19	10486120	10486124	5	-	1	6	2	4	2	2	2	4	1	8	4	6	ENST00000171111
ENSG00000079999	KEAP1	ENSG00000079999:E002	E002	4.386545015	0.026814363	8.844223326	0.00294018	0.046710053	2.762583264	4.42508801	1.362773971	19	10486125	10486125	1	-	2	7	3	4	3	3	2	4	1	10	6	6	c(""ENST00000171111""	""ENST00000592478"")
ENSG00000080503	SMARCA2	ENSG00000080503:E025	E025	5.586260343	0.01118637	18.87528794	1.40E-05	0.000609285	4.977344767	2.511538914	-1.978859396	9	2054597	2054723	127	+	13	3	9	1	14	0	9	1	9	2	13	2	c(""ENST00000382194""	""ENST00000349721""	""ENST00000382203""	""ENST00000357248""	""ENST00000634760""	""ENST00000450198"")
ENSG00000080546	SESN1	ENSG00000080546:E016	E016	118.3797052	0.019203843	36.57483434	1.47E-09	1.76E-07	15.64998302	22.20045196	1.078384577	6	109002278	109002343	66	-	120	94	126	63	175	143	164	98	96	100	158	145	c(""ENST00000436639""	""ENST00000302071""	""ENST00000356644"")
ENSG00000080546	SESN1	ENSG00000080546:E015	E015	48.09555713	0.015372886	41.04256448	1.49E-10	2.18E-08	9.795585519	14.95190672	1.256326333	6	109001473	109001488	16	-	50	38	52	35	72	51	62	35	24	46	60	70	c(""ENST00000436639""	""ENST00000302071""	""ENST00000356644"")
ENSG00000080822	CLDND1	ENSG00000080822:E001	E001	6.258466567	0.05946842	14.53690621	0.000137441	0.004179063	5.952002039	3.306366777	-1.703218238	3	98497912	98498183	272	-	9	4	10	0	12	7	4	2	3	5	16	10	ENST00000502288
ENSG00000080822	CLDND1	ENSG00000080822:E036	E036	10.88159373	0.024508957	15.54086931	8.07E-05	0.002686494	7.220163151	4.763380957	-1.208454008	3	98521704	98521718	15	-	12	4	13	6	10	16	16	5	8	16	21	11	c(""ENST00000394185""	""ENST00000507874""	""ENST00000503004""	""ENST00000511667""	""ENST00000510545""	""ENST00000506575"")
ENSG00000080822	CLDND1	ENSG00000080822:E035	E035	11.72188919	0.009153411	17.78420664	2.47E-05	0.000994365	7.357698356	5.00861759	-1.117935215	3	98521697	98521703	7	-	12	7	13	8	12	16	17	5	8	17	21	11	c(""ENST00000514537""	""ENST00000394185""	""ENST00000507874""	""ENST00000503799""	""ENST00000510541""	""ENST00000503004""	""ENST00000502299""	""ENST00000511667""	""ENST00000513452""	""ENST00000503621""	""ENST00000394180""	""ENST00000510545""	""ENST00000506575"")
ENSG00000080822	CLDND1	ENSG00000080822:E040	E040	15.0031427	0.008723875	21.45981303	3.61E-06	0.000187272	8.313014584	5.661574928	-1.118856385	3	98522606	98522606	1	-	11	11	20	7	27	16	14	16	12	13	22	19	c(""ENST00000513287""	""ENST00000515620""	""ENST00000507944""	""ENST00000514537"")
ENSG00000080822	CLDND1	ENSG00000080822:E029	E029	21.64274313	0.022417665	18.73721501	1.50E-05	0.000648848	9.855339553	6.879431962	-1.051359452	3	98517190	98517345	156	-	29	21	17	7	28	21	29	11	17	37	30	25	ENST00000506927
ENSG00000080822	CLDND1	ENSG00000080822:E034	E034	21.7687759	0.018559612	20.31096384	6.58E-06	0.000316493	9.886590543	6.845020479	-1.075272584	3	98521653	98521696	44	-	19	23	26	12	27	25	21	9	16	31	42	20	c(""ENST00000394185""	""ENST00000506575""	""ENST00000507874""	""ENST00000508659""	""ENST00000394181""	""ENST00000508503""	""ENST00000510541""	""ENST00000508071""	""ENST00000502299""	""ENST00000503799""	""ENST00000503004""	""ENST00000507944""	""ENST00000515620""	""ENST00000511667""	""ENST00000513452""	""ENST00000503621""	""ENST00000394180""	""ENST00000510545""	""ENST00000514537"")
ENSG00000081019	RSBN1	ENSG00000081019:E014	E014	6.312404854	0.010833451	12.51990809	0.000402639	0.010054959	3.500860248	5.40341882	1.257141474	1	113811710	113812040	331	-	8	7	4	6	6	11	6	8	2	2	7	8	c(""ENST00000612242""	""ENST00000616024""	""ENST00000476412""	""ENST00000615321""	""ENST00000261441"")
ENSG00000081041	CXCL2	ENSG00000081041:E005	E005	155.6826908	0.059600564	16.44514443	5.01E-05	0.001797876	23.25307199	14.74079862	-1.405873026	4	74098685	74098798	114	-	81	233	49	116	56	207	47	195	55	359	90	270	ENST00000510048
ENSG00000081041	CXCL2	ENSG00000081041:E010	E010	16.10175671	0.025933196	285.5468642	4.64E-64	3.34E-60	15.62435291	2.831318672	-4.995336511	4	74099197	74099293	97	-	31	10	21	7	20	6	20	6	23	5	48	14	ENST00000508487
ENSG00000081041	CXCL2	ENSG00000081041:E007	E007	169.2664148	0.058002944	13.95543941	0.000187195	0.005376137	23.73598805	15.38898948	-1.341827276	4	74098923	74099020	98	-	64	277	47	147	57	213	39	201	82	369	102	290	ENST00000296031
ENSG00000081041	CXCL2	ENSG00000081041:E009	E009	11.5029916	0.027251934	187.5114093	1.11E-42	3.37E-39	12.56518026	2.708851854	-4.470044358	4	74099196	74099196	1	-	16	9	10	6	12	5	13	6	17	7	36	11	c(""ENST00000508487""	""ENST00000510048"")
ENSG00000081189	MEF2C	ENSG00000081189:E049	E049	12.01128849	0.009100639	14.15635275	0.000168228	0.0049274	5.070358557	7.194034809	1.016824867	5	88823861	88823927	67	-	17	14	13	13	10	7	16	7	8	18	11	10	c(""ENST00000510942""	""ENST00000502983""	""ENST00000629612""	""ENST00000508569""	""ENST00000515093""	""ENST00000513252""	""ENST00000627659""	""ENST00000511086""	""ENST00000509373""	""ENST00000504921""	""ENST00000514028""	""ENST00000506716""	""ENST00000502831""	""ENST00000424173""	""ENST00000509349""	""ENST00000625674""	""ENST00000506554""	""ENST00000508610""	""ENST00000507984""	""ENST00000625585""	""ENST00000437473""
ENSG00000081870	HSPB11	ENSG00000081870:E007	E007	10.89303384	0.075459331	16.65229979	4.49E-05	0.001641984	7.432659389	3.951575797	-1.834158862	1	53928441	53929000	560	-	23	9	12	1	22	2	4	2	22	8	30	7	ENST00000489675
ENSG00000081870	HSPB11	ENSG00000081870:E003	E003	9.648952225	0.007515348	23.77841754	1.08E-06	6.49E-05	6.772753558	4.087039585	-1.465659547	1	53921562	53921767	206	-	17	6	15	1	17	7	7	5	14	7	26	5	c(""ENST00000194214""	""ENST00000489675"")
ENSG00000081870	HSPB11	ENSG00000081870:E006	E006	13.95173178	0.026749618	21.4654685	3.60E-06	0.000186835	8.015355717	4.883659527	-1.44107969	1	53928372	53928440	69	-	36	14	17	6	24	7	10	2	21	6	25	9	c(""ENST00000371378""	""ENST00000194214""	""ENST00000489675""	""ENST00000371377"")
ENSG00000082068	WDR70	ENSG00000082068:E020	E020	16.44403094	0.003694989	28.24811818	1.07E-07	8.26E-06	8.53605763	5.740898504	-1.155915637	5	37702949	37703004	56	+	24	7	21	8	29	12	28	13	21	11	29	11	c(""ENST00000265107""	""ENST00000510699""	""ENST00000511906"")
ENSG00000082397	EPB41L3	ENSG00000082397:E027	E027	68.11427154	0.008318722	62.9546811	2.12E-15	6.41E-13	10.77225675	16.27591832	1.232870949	18	5400969	5400996	28	-	41	122	41	71	39	92	42	77	36	85	37	86	c(""ENST00000580647""	""ENST00000578196""	""ENST00000581387"")
ENSG00000082397	EPB41L3	ENSG00000082397:E028	E028	75.3781899	0.003354917	98.23469001	3.72E-23	2.63E-20	11.39111191	17.16154496	1.229025528	18	5400997	5401043	47	-	38	129	53	64	41	115	62	100	31	106	41	86	c(""ENST00000580647""	""ENST00000578196""	""ENST00000581387""	""ENST00000582729"")
ENSG00000082781	ITGB5	ENSG00000082781:E008	E008	4.015494464	0.070531036	12.92844051	0.000323627	0.008402278	4.290528256	1.871680331	-2.397880916	3	124769114	124770182	1069	-	6	1	12	0	3	0	5	0	11	2	12	2	ENST00000460797
ENSG00000083093	PALB2	ENSG00000083093:E018	E018	8.587194633	0.036198755	14.17395635	0.000166661	0.004892312	4.081600364	6.510513937	1.354583378	16	23637936	23637952	17	-	9	3	3	10	11	8	11	14	5	8	14	9	c(""ENST00000567003""	""ENST00000561514""	""ENST00000261584""	""ENST00000568219"")
ENSG00000083290	ULK2	ENSG00000083290:E001	E001	11.82623347	0.048349844	11.45210488	0.000714131	0.015790862	7.441854987	4.879286024	-1.226952524	17	19770829	19770829	1	-	9	3	8	3	28	5	24	9	14	14	29	13	ENST00000570983
ENSG00000083312	TNPO1	ENSG00000083312:E014	E014	7.817138329	0.06290949	11.15183322	0.000839487	0.017893512	3.621129876	5.934459611	1.431635973	5	72855917	72855923	7	+	3	4	10	8	5	10	2	14	1	14	8	12	c(""ENST00000509030""	""ENST00000520850""	""ENST00000506528""	""ENST00000337273""	""ENST00000506351""	""ENST00000513944"")
ENSG00000083457	ITGAE	ENSG00000083457:E006	E006	15.55739395	0.011230807	39.6492793	3.04E-10	4.20E-08	8.762303817	4.96155611	-1.655844247	17	3716688	3716798	111	-	24	7	13	5	29	4	29	6	27	10	39	14	c(""ENST00000570360""	""ENST00000572433""	""ENST00000571937""	""ENST00000570415""	""ENST00000572179""	""ENST00000263087"")
ENSG00000083457	ITGAE	ENSG00000083457:E008	E008	5.51539774	0.030352027	11.07787538	0.000873638	0.018433493	5.118778253	3.103035662	-1.448949823	17	3720307	3720402	96	-	8	1	5	1	13	5	6	5	12	3	10	3	c(""ENST00000570360""	""ENST00000572433""	""ENST00000570415""	""ENST00000572179""	""ENST00000263087"")
ENSG00000083642	PDS5B	ENSG00000083642:E001	E001	7.418834105	0.00871003	10.84886703	0.000988562	0.020302671	3.977583536	5.744305933	1.065362193	13	32586427	32586454	28	+	7	8	13	5	3	7	10	10	6	8	6	7	ENST00000315596
ENSG00000083642	PDS5B	ENSG00000083642:E004	E004	11.9163376	0.033539845	10.71805513	0.001060951	0.02145554	5.077112037	7.240523043	1.031740806	13	32586548	32586550	3	+	14	11	23	8	4	11	13	22	8	11	11	9	c(""ENST00000498550""	""ENST00000450460""	""ENST00000315596""	""ENST00000482955"")
ENSG00000083642	PDS5B	ENSG00000083642:E002	E002	7.946505465	0.016064278	13.1012565	0.000295098	0.00779238	4.023877655	6.05069276	1.182830597	13	32586455	32586542	88	+	7	9	15	5	2	7	10	11	6	10	6	8	c(""ENST00000315596""	""ENST00000482955"")
ENSG00000083642	PDS5B	ENSG00000083642:E003	E003	8.523025733	0.033076294	13.57853667	0.000228787	0.006329074	4.078879127	6.33856835	1.27865774	13	32586543	32586547	5	+	7	10	17	5	2	9	8	12	7	11	6	8	c(""ENST00000498550""	""ENST00000315596""	""ENST00000482955"")
ENSG00000083799	CYLD	ENSG00000083799:E012	E012	113.8684367	0.000896765	133.2793957	7.85E-31	1.07E-27	12.9262903	18.86685365	1.144274635	16	50742823	50742841	19	+	43	178	41	134	54	173	54	207	18	153	40	168	c(""ENST00000311559""	""ENST00000569418""	""ENST00000427738""	""ENST00000398568""	""ENST00000569891""	""ENST00000566679""	""ENST00000569681""	""ENST00000564634"")
ENSG00000084072	PPIE	ENSG00000084072:E006	E006	5.394804095	0.012203965	11.86689547	0.000571406	0.013238854	3.203076918	5.048919079	1.317362322	1	39738886	39738887	2	+	6	5	3	2	6	10	5	8	3	6	3	8	c(""ENST00000324379""	""ENST00000456578""	""ENST00000485507""	""ENST00000356511"")
ENSG00000084234	APLP2	ENSG00000084234:E044	E044	29.0939168	0.104475017	18.44683799	1.75E-05	0.00074049	12.08948673	6.560867303	-1.792813122	11	130123612	130123779	168	+	36	13	52	1	39	12	39	8	75	20	55	29	c(""ENST00000278756""	""ENST00000263574""	""ENST00000338167"")
ENSG00000084693	AGBL5	ENSG00000084693:E001	E001	18.49949622	0.081461829	36.54133207	1.49E-09	1.79E-07	4.311392735	10.21150995	2.512257912	2	27042364	27042548	185	+	8	22	6	10	12	15	6	31	2	47	13	42	ENST00000421915
ENSG00000085117	CD82	ENSG00000085117:E012	E012	8.234155296	0.024180663	15.12187807	0.000100788	0.003234943	2.867412122	5.276015109	1.764974734	11	44573078	44573234	157	+	1	22	0	3	2	16	2	15	2	17	4	8	ENST00000525813
ENSG00000085117	CD82	ENSG00000085117:E015	E015	9.616801144	0.021811076	9.067550475	0.002601854	0.042669708	3.669891515	5.512080489	1.178526862	11	44587475	44587503	29	+	4	26	2	7	1	13	5	12	4	20	2	10	c(""ENST00000524704""	""ENST00000525898""	""ENST00000527737""	""ENST00000525813""	""ENST00000529853""	""ENST00000342935""	""ENST00000529277""	""ENST00000227155""	""ENST00000525210""	""ENST00000526958""	""ENST00000532544"")
ENSG00000085117	CD82	ENSG00000085117:E011	E011	15.05209933	0.028588921	20.80207456	5.09E-06	0.000253182	3.977431449	6.989411982	1.636052967	11	44566273	44566330	58	+	7	32	3	13	2	20	3	23	6	23	0	31	ENST00000532544
ENSG00000085377	PREP	ENSG00000085377:E006	E006	22.81355096	0.003754477	61.01156042	5.67E-15	1.61E-12	6.448418032	10.63326639	1.463409364	6	105322255	105323111	857	-	20	25	18	15	14	20	22	36	23	26	28	27	ENST00000448705
ENSG00000085382	HACE1	ENSG00000085382:E023	E023	6.134510604	0.027489735	24.73275903	6.59E-07	4.17E-05	5.582504376	2.5959998	-2.21618766	6	104784086	104784098	13	-	8	1	9	0	18	3	11	3	12	3	16	1	c(""ENST00000262903""	""ENST00000517424""	""ENST00000416605""	""ENST00000369127""	""ENST00000369125""	""ENST00000518503"")
ENSG00000085511	MAP3K4	ENSG00000085511:E041	E041	198.0019672	0.014685865	80.17023077	3.44E-19	1.66E-16	15.75451745	26.06139525	1.57272427	6	161108743	161108754	12	+	58	279	65	175	94	371	125	602	45	237	54	144	c(""ENST00000536852""	""ENST00000392142""	""ENST00000490904""	""ENST00000544041""	""ENST00000366920""	""ENST00000366919""	""ENST00000348824""	""ENST00000541901""	""ENST00000544733"")
ENSG00000085511	MAP3K4	ENSG00000085511:E027	E027	5.688605998	0.014100294	16.81644369	4.12E-05	0.001531224	5.290999627	3.357918956	-1.316698351	6	161092010	161092143	134	+	10	7	8	0	10	6	6	7	6	4	7	2	c(""ENST00000392142""	""ENST00000490904""	""ENST00000366919""	""ENST00000544041""	""ENST00000348824""	""ENST00000366920"")
ENSG00000085511	MAP3K4	ENSG00000085511:E045	E045	16.67207409	0.014875581	22.55804826	2.04E-06	0.000113466	4.694623943	8.059320789	1.571484325	6	161108934	161108950	17	+	2	19	9	12	6	45	9	38	8	23	3	15	ENST00000539610
ENSG00000085511	MAP3K4	ENSG00000085511:E043	E043	239.7906922	0.007290085	149.842762	1.88E-34	3.22E-31	17.06218973	28.4470436	1.619249512	6	161108860	161108878	19	+	77	337	63	179	123	458	123	737	53	329	80	177	ENST00000541901
ENSG00000085511	MAP3K4	ENSG00000085511:E042	E042	210.5011737	0.010471847	104.1229435	1.90E-24	1.52E-21	16.17099217	26.80560942	1.585831056	6	161108755	161108859	105	+	84	269	59	179	100	414	104	653	43	271	73	146	c(""ENST00000536852""	""ENST00000392142""	""ENST00000490904""	""ENST00000366919""	""ENST00000544041""	""ENST00000348824""	""ENST00000541901""	""ENST00000366920"")
ENSG00000085511	MAP3K4	ENSG00000085511:E044	E044	267.2210842	0.004678202	268.7617072	2.11E-60	1.40E-56	16.98191246	30.06434489	1.819228406	6	161108879	161108933	55	+	70	382	68	201	120	514	116	795	62	406	76	218	c(""ENST00000539610""	""ENST00000541901"")
ENSG00000085511	MAP3K4	ENSG00000085511:E031	E031	7.218810085	0.081779604	8.801798066	0.003009338	0.047486927	5.931040407	3.869751623	-1.237829902	6	161096697	161097079	383	+	5	4	2	1	7	10	22	10	13	6	11	4	ENST00000543421
ENSG00000085644	ZNF213	ENSG00000085644:E008	E008	6.636363973	0.0768106	9.985514757	0.001577764	0.02916718	3.482846458	5.899142692	1.526919949	16	3135318	3135387	70	+	10	6	7	2	2	7	9	4	6	11	5	12	c(""ENST00000576863""	""ENST00000416391""	""ENST00000576416""	""ENST00000574902""	""ENST00000574928""	""ENST00000396878"")
ENSG00000085662	AKR1B1	ENSG00000085662:E007	E007	8.630342999	0.007928499	18.04497293	2.16E-05	0.000884674	6.341976519	4.056805104	-1.295929612	7	134447382	134447460	79	-	18	3	12	1	16	7	12	6	10	8	15	6	ENST00000465351
ENSG00000085662	AKR1B1	ENSG00000085662:E006	E006	5.617076283	0.017283963	12.31248871	0.000449938	0.010977338	5.12931038	3.179131657	-1.384870309	7	134447298	134447381	84	-	12	4	6	1	10	1	6	3	9	5	11	5	c(""ENST00000434222""	""ENST00000465351""	""ENST00000285930""	""ENST00000467251"")
ENSG00000085760	MTIF2	ENSG00000085760:E030	E030	11.47581618	0.011358169	20.0135795	7.69E-06	0.0003639	4.840509752	7.403710084	1.235093289	2	55268578	55268739	162	-	15	17	8	8	11	10	21	8	6	17	14	7	c(""ENST00000417363""	""ENST00000412530""	""ENST00000263629""	""ENST00000441307""	""ENST00000366137""	""ENST00000420637"")
ENSG00000085760	MTIF2	ENSG00000085760:E033	E033	5.97797947	0.097596346	10.97869371	0.000921654	0.019238882	3.122192227	5.641165306	1.713142335	2	55268992	55269038	47	-	7	3	2	11	10	5	6	5	3	10	3	4	c(""ENST00000417363""	""ENST00000412530""	""ENST00000446660""	""ENST00000366137""	""ENST00000420637"")
ENSG00000086232	EIF2AK1	ENSG00000086232:E006	E006	12.62135987	0.026494146	13.93499585	0.000189242	0.005427502	5.113467813	7.650956349	1.17187495	7	6026435	6026552	118	-	4	7	17	7	11	10	13	19	13	15	18	21	ENST00000422786
ENSG00000086300	SNX10	ENSG00000086300:E002	E002	18.01520715	0.056032796	66.41830744	3.65E-16	1.25E-13	12.05990724	4.66511141	-2.77553919	7	26291921	26291922	2	+	20	9	19	3	26	24	31	17	19	21	33	13	c(""ENST00000446848""	""ENST00000416246"")
ENSG00000086300	SNX10	ENSG00000086300:E009	E009	12.65452804	0.045126657	41.40849424	1.24E-10	1.83E-08	9.243722769	4.300710221	-2.226805173	7	26357007	26357127	121	+	13	9	10	7	9	14	19	18	11	15	24	10	c(""ENST00000412416""	""ENST00000416246"")
ENSG00000086300	SNX10	ENSG00000086300:E001	E001	18.06586531	0.06379069	65.17638017	6.85E-16	2.26E-13	12.23345121	4.580812631	-2.870794434	7	26291895	26291920	26	+	22	8	19	3	25	24	31	17	21	20	34	12	ENST00000446848
ENSG00000086300	SNX10	ENSG00000086300:E007	E007	62.18616594	0.013125328	240.2621201	3.45E-54	1.70E-50	21.17611333	8.82993103	-2.628240201	7	26346420	26346466	47	+	54	37	80	32	96	48	102	99	62	58	89	38	c(""ENST00000446848""	""ENST00000416246""	""ENST00000412416""	""ENST00000396376""	""ENST00000338523"")
ENSG00000086300	SNX10	ENSG00000086300:E004	E004	51.42379097	0.04028642	113.8646088	1.40E-26	1.37E-23	19.91963838	7.7249002	-2.828259131	7	26292011	26292086	76	+	64	27	61	22	76	42	71	53	61	57	86	38	c(""ENST00000446848""	""ENST00000412416""	""ENST00000416246""	""ENST00000338523"")
ENSG00000086300	SNX10	ENSG00000086300:E006	E006	5.231156108	0.111921494	22.11918244	2.56E-06	0.000138561	6.318874966	2.569375383	-2.605972072	7	26293054	26293158	105	+	5	2	1	3	6	7	8	6	12	7	7	1	ENST00000396376
ENSG00000086300	SNX10	ENSG00000086300:E003	E003	42.97405964	0.039898777	103.9348925	2.09E-24	1.66E-21	18.10794545	7.189721459	-2.743223992	7	26291923	26292010	88	+	47	25	48	16	61	40	62	46	54	46	70	34	c(""ENST00000446848""	""ENST00000416246""	""ENST00000338523"")
ENSG00000086300	SNX10	ENSG00000086300:E005	E005	8.483058278	0.107238102	33.34479202	7.72E-09	7.81E-07	8.398787477	3.084955953	-2.907194679	7	26292087	26292133	47	+	8	3	6	7	9	8	10	6	14	8	23	5	ENST00000446848
ENSG00000087077	TRIP6	ENSG00000087077:E027	E027	6.726411912	0.009956989	18.24319385	1.94E-05	0.000809997	3.323595214	5.607291199	1.514915834	7	100871061	100871177	117	+	5	6	3	6	2	9	8	13	1	6	6	14	ENST00000429658
ENSG00000087111	PIGS	ENSG00000087111:E006	E006	2.967963097	0.027434459	10.84350695	0.000991428	0.020344971	3.675192085	1.725962079	-2.183831822	17	28556267	28556468	202	-	4	0	5	0	10	0	7	2	3	1	10	1	c(""ENST00000487231""	""ENST00000492429"")
ENSG00000087253	LPCAT2	ENSG00000087253:E008	E008	11.11644381	0.011166868	20.10228945	7.34E-06	0.000349109	7.004429432	4.351595722	-1.382004653	16	55531914	55531974	61	+	18	5	18	4	23	2	35	12	15	4	12	3	c(""ENST00000564084""	""ENST00000262134"")
ENSG00000087274	ADD1	ENSG00000087274:E045	E045	7.604433938	0.028464773	14.3768207	0.000149633	0.004476895	3.642412239	5.953032334	1.423762291	4	2905109	2905721	613	+	5	5	5	3	4	9	3	13	7	15	7	14	ENST00000503169
ENSG00000087365	SF3B2	ENSG00000087365:E013	E013	14.89023884	0.031563607	13.69457449	0.000215075	0.006025133	5.446015271	8.037230651	1.132915615	11	66052400	66052406	7	+	12	14	7	12	12	16	14	12	9	29	17	23	c(""ENST00000322535""	""ENST00000531589""	""ENST00000531041""	""ENST00000528302""	""ENST00000530322""	""ENST00000524627""	""ENST00000533595"")
ENSG00000087470	DNM1L	ENSG00000087470:E020	E020	11.67873754	0.02725637	8.895109383	0.002859355	0.045770555	4.738635435	6.707866649	1.009168546	12	32708207	32708224	18	+	9	17	5	6	3	14	9	13	7	23	9	21	c(""ENST00000551476""	""ENST00000551076""	""ENST00000381000""	""ENST00000553257""	""ENST00000266481""	""ENST00000548750""	""ENST00000452533""	""ENST00000413295""	""ENST00000551643""	""ENST00000546757""	""ENST00000549701""	""ENST00000434676""	""ENST00000549926""	""ENST00000548671""	""ENST00000358214""	""ENST00000547312"")
ENSG00000087586	AURKA	ENSG00000087586:E003	E003	18.04944474	0.013851815	39.60297247	3.11E-10	4.29E-08	8.242223618	4.719470705	-1.62178358	20	56369665	56370340	676	-	49	1	39	3	33	2	57	10	17	5	34	5	c(""ENST00000395914""	""ENST00000395907""	""ENST00000395915""	""ENST00000395913""	""ENST00000312783""	""ENST00000395911""	""ENST00000371356""	""ENST00000347343"")
ENSG00000087586	AURKA	ENSG00000087586:E015	E015	28.71959297	0.099497623	16.25032524	5.55E-05	0.001958587	6.774189643	12.65186528	1.834810375	20	56388312	56388506	195	-	13	19	33	14	31	60	19	23	25	42	30	37	ENST00000451915
ENSG00000087586	AURKA	ENSG00000087586:E012	E012	10.96620505	0.006612435	31.47222528	2.02E-08	1.86E-06	6.490741841	3.589716279	-1.717337305	20	56386257	56386336	80	-	27	1	25	0	24	5	36	5	11	0	18	4	c(""ENST00000395914""	""ENST00000395907""	""ENST00000395915""	""ENST00000456249""	""ENST00000395913""	""ENST00000312783""	""ENST00000395911""	""ENST00000422322""	""ENST00000371356""	""ENST00000441357""	""ENST00000420474""	""ENST00000347343"")
ENSG00000087586	AURKA	ENSG00000087586:E016	E016	20.62703558	0.092858145	15.62805377	7.71E-05	0.002582355	5.793974954	10.70998177	1.795674956	20	56388687	56388784	98	-	8	13	23	12	26	38	12	20	20	33	21	22	c(""ENST00000456249""	""ENST00000420474""	""ENST00000395911""	""ENST00000371356"")
ENSG00000087586	AURKA	ENSG00000087586:E017	E017	17.27069419	0.063434518	14.23858551	0.000161035	0.004750368	5.573312212	9.506660141	1.557640769	20	56390556	56390665	110	-	9	11	18	9	20	22	17	20	22	25	16	21	c(""ENST00000395914""	""ENST00000456249""	""ENST00000312783""	""ENST00000451915""	""ENST00000422322""	""ENST00000441357""	""ENST00000420474"")
ENSG00000087586	AURKA	ENSG00000087586:E004	E004	10.26486701	0.00847068	30.80135123	2.86E-08	2.54E-06	6.282746519	3.343507977	-1.828106611	20	56370341	56370484	144	-	27	1	27	2	23	1	32	6	8	0	15	3	ENST00000395907
ENSG00000087586	AURKA	ENSG00000087586:E002	E002	36.68029676	0.012391445	67.87880505	1.74E-16	6.23E-14	11.69533063	6.781890733	-1.598080743	20	56369390	56369664	275	-	73	7	92	4	72	12	133	15	28	11	74	5	c(""ENST00000395914""	""ENST00000395915""	""ENST00000395913""	""ENST00000312783""	""ENST00000395911""	""ENST00000371356""	""ENST00000347343"")
ENSG00000087586	AURKA	ENSG00000087586:E001	E001	8.467598899	0.008543119	18.74185342	1.50E-05	0.000647494	5.677001444	3.468761538	-1.427157227	20	56369389	56369389	1	-	16	2	23	1	17	3	30	3	3	4	19	1	ENST00000395914
ENSG00000087586	AURKA	ENSG00000087586:E013	E013	3.398700509	0.033561292	10.05728304	0.001517468	0.028313041	3.605925887	1.855270411	-1.92019946	20	56386337	56386533	197	-	6	1	14	0	6	1	8	2	5	0	4	0	c(""ENST00000395914""	""ENST00000395907""	""ENST00000395915""	""ENST00000456249""	""ENST00000395913""	""ENST00000312783""	""ENST00000451915""	""ENST00000395911""	""ENST00000422322""	""ENST00000371356""	""ENST00000441357""	""ENST00000420474""	""ENST00000347343"")
ENSG00000087586	AURKA	ENSG00000087586:E005	E005	11.07186651	0.005526989	44.58427427	2.44E-11	4.08E-09	6.648202574	3.07575878	-2.233915836	20	56370485	56370659	175	-	27	2	29	0	24	1	37	4	10	0	21	4	c(""ENST00000395914""	""ENST00000395907""	""ENST00000395915""	""ENST00000395913""	""ENST00000312783""	""ENST00000395911""	""ENST00000371356""	""ENST00000347343"")
ENSG00000087903	RFX2	ENSG00000087903:E003	E003	11.96819105	0.004935463	18.94885481	1.34E-05	0.000589709	6.873621642	4.435734518	-1.271627857	19	5994502	5994815	314	-	15	3	23	4	22	1	30	8	25	7	19	4	c(""ENST00000359161""	""ENST00000303657""	""ENST00000592546"")
ENSG00000087903	RFX2	ENSG00000087903:E004	E004	9.306366336	0.015293091	8.677475067	0.00322167	0.049793381	5.936352037	4.176448499	-1.01965778	19	5994816	5994950	135	-	11	1	17	1	12	3	18	5	26	11	15	3	c(""ENST00000590778""	""ENST00000359161""	""ENST00000303657""	""ENST00000592546"")
ENSG00000088448	ANKRD10	ENSG00000088448:E002	E002	159.7575355	0.005010025	103.9608329	2.06E-24	1.64E-21	25.26101279	17.70504266	-1.116174344	13	110879768	110880112	345	-	238	93	231	54	233	101	278	139	167	128	295	131	c(""ENST00000267339""	""ENST00000485844"")
ENSG00000088448	ANKRD10	ENSG00000088448:E006	E006	70.09341716	0.026551524	19.49037554	1.01E-05	0.000461009	17.11330718	12.18655931	-1.020367993	13	110883709	110883793	85	-	96	46	114	19	101	43	146	70	46	61	125	60	c(""ENST00000267339""	""ENST00000603993""	""ENST00000485844""	""ENST00000489973"")
ENSG00000088448	ANKRD10	ENSG00000088448:E001	E001	252.1965565	0.00616407	104.6200278	1.48E-24	1.20E-21	30.70531175	21.98644504	-1.090911648	13	110878540	110879767	1228	-	378	159	381	79	401	177	398	205	249	206	447	207	ENST00000267339
ENSG00000088451	TGDS	ENSG00000088451:E013	E013	8.626228838	0.024625004	17.72110882	2.56E-05	0.001021618	4.017509739	6.580497231	1.431508292	13	94595975	94596050	76	-	8	6	7	4	10	14	7	7	6	17	9	10	ENST00000498294
ENSG00000088812	ATRN	ENSG00000088812:E030	E030	34.11392133	0.018899813	16.61024433	4.59E-05	0.001672775	11.41557918	8.059609236	-1.022966348	20	3644154	3644268	115	+	39	9	54	11	54	16	72	15	78	23	59	20	ENST00000262919
ENSG00000088827	SIGLEC1	ENSG00000088827:E002	E002	97.58970522	0.030035653	22.73406077	1.86E-06	0.000104619	13.73747027	19.3041315	1.033341305	20	3688620	3689154	535	-	23	53	109	73	67	113	99	193	71	211	40	106	ENST00000419548
ENSG00000088833	NSFL1C	ENSG00000088833:E029	E029	39.17528874	0.066623569	11.77412364	0.000600598	0.013744563	12.48789075	8.286506763	-1.208108149	20	1466906	1466918	13	-	95	9	57	8	73	15	50	15	44	23	108	31	c(""ENST00000476071""	""ENST00000216879"")
ENSG00000089006	SNX5	ENSG00000089006:E006	E006	15.62386046	0.052454928	11.20935326	0.000813861	0.017461574	7.937624864	5.252373551	-1.201533567	20	17943110	17943195	86	-	18	11	22	3	26	5	35	6	34	10	34	5	c(""ENST00000377768""	""ENST00000490175""	""ENST00000491090""	""ENST00000476648""	""ENST00000484809""	""ENST00000606570""	""ENST00000377759""	""ENST00000483485"")
ENSG00000089053	ANAPC5	ENSG00000089053:E017	E017	7.903296716	0.027788246	13.80067146	0.000203264	0.005761473	5.988957991	3.670437654	-1.419070691	12	121320385	121320459	75	-	18	5	9	1	17	3	11	2	13	6	13	6	c(""ENST00000544314""	""ENST00000539079""	""ENST00000261819""	""ENST00000545218""	""ENST00000541887""	""ENST00000534976""	""ENST00000535482""	""ENST00000535641""	""ENST00000366333""	""ENST00000441917"")
ENSG00000089053	ANAPC5	ENSG00000089053:E026	E026	79.64566523	0.036853375	34.87511734	3.52E-09	3.85E-07	18.66007402	11.30643735	-1.507729061	12	121328773	121328835	63	-	139	43	119	16	121	41	140	36	177	54	120	35	ENST00000535463
ENSG00000089053	ANAPC5	ENSG00000089053:E022	E022	20.52311814	0.027873012	23.71004164	1.12E-06	6.70E-05	9.588534691	5.9582164	-1.388875374	12	121327232	121328256	1025	-	40	14	26	4	28	12	36	15	39	10	40	6	c(""ENST00000538334""	""ENST00000535641"")
ENSG00000089053	ANAPC5	ENSG00000089053:E004	E004	2.827134506	0.095310053	9.871940655	0.001678184	0.030574798	3.794481405	1.714616429	-2.295292202	12	121308358	121308691	334	-	2	2	5	0	6	0	4	0	10	1	5	2	c(""ENST00000544314""	""ENST00000539079""	""ENST00000261819""	""ENST00000422342""	""ENST00000541887""	""ENST00000534976""	""ENST00000535482""	""ENST00000535641""	""ENST00000441917"")
ENSG00000089053	ANAPC5	ENSG00000089053:E023	E023	7.354843637	0.008368662	12.14407426	0.000492441	0.011781706	5.668940012	3.750151481	-1.197397041	12	121328257	121328315	59	-	13	3	12	1	11	8	15	4	12	3	10	5	c(""ENST00000535463""	""ENST00000538334""	""ENST00000535641"")
ENSG00000089053	ANAPC5	ENSG00000089053:E044	E044	8.671765388	0.057562268	9.21145456	0.002405055	0.040254417	6.276195031	3.970108384	-1.328138196	12	121342070	121342071	2	-	12	5	9	1	13	7	12	2	12	7	32	5	ENST00000539612
ENSG00000089053	ANAPC5	ENSG00000089053:E016	E016	34.78392257	0.030183014	18.70872434	1.52E-05	0.00065715	12.09772351	8.271186807	-1.119218325	12	121319697	121319818	122	-	54	23	45	5	69	23	51	21	64	25	51	22	c(""ENST00000544314""	""ENST00000539079""	""ENST00000261819""	""ENST00000545218""	""ENST00000541887""	""ENST00000534976""	""ENST00000535482""	""ENST00000535641""	""ENST00000366333""	""ENST00000441917"")
ENSG00000089094	KDM2B	ENSG00000089094:E038	E038	15.5879786	0.079783265	13.627412	0.000222907	0.006203866	5.278423289	8.509547008	1.390599305	12	121516347	121516468	122	-	5	25	1	12	19	27	10	18	16	14	19	16	ENST00000543852
ENSG00000089094	KDM2B	ENSG00000089094:E050	E050	123.3182706	0.009539133	56.47542118	5.69E-14	1.42E-11	15.7895145	21.89379462	1.007628237	12	121536070	121536128	59	-	104	179	120	118	134	151	90	107	96	112	105	128	c(""ENST00000541511""	""ENST00000541318"")
ENSG00000089094	KDM2B	ENSG00000089094:E044	E044	6.501671351	0.010417858	24.37629749	7.92E-07	4.92E-05	3.088424677	5.699379349	1.774389193	12	121532806	121532845	40	-	3	7	2	9	3	8	5	10	4	9	7	7	c(""ENST00000543025""	""ENST00000541511""	""ENST00000545022""	""ENST00000446152""	""ENST00000611216""	""ENST00000543852""	""ENST00000377069""	""ENST00000538379""	""ENST00000541318""	""ENST00000538503""	""ENST00000377071""	""ENST00000536437"")
ENSG00000089127	OAS1	ENSG00000089127:E008	E008	36.57316491	0.089761002	9.198413621	0.00242225	0.040483074	7.13344165	11.66440334	1.44302553	12	112907052	112907219	168	+	6	10	12	28	15	41	30	92	11	97	12	71	c(""ENST00000452357""	""ENST00000553185""	""ENST00000550689""	""ENST00000551241""	""ENST00000202917""	""ENST00000549820""	""ENST00000550883""	""ENST00000445409"")
ENSG00000089127	OAS1	ENSG00000089127:E014	E014	27.41421372	0.12828807	11.39491336	0.000736455	0.016173842	5.943598583	10.18328541	1.572986567	12	112916579	112916616	38	+	10	33	11	27	0	35	21	57	3	60	15	39	c(""ENST00000452357""	""ENST00000550689""	""ENST00000551241""	""ENST00000202917""	""ENST00000549820""	""ENST00000445409"")
ENSG00000089127	OAS1	ENSG00000089127:E015	E015	35.7972909	0.076891703	20.35804811	6.42E-06	0.000310042	6.582229573	11.68002386	1.68118078	12	112916617	112916738	122	+	8	41	12	32	2	49	28	85	4	73	20	54	c(""ENST00000452357""	""ENST00000550689""	""ENST00000553152""	""ENST00000551241""	""ENST00000202917""	""ENST00000549820""	""ENST00000445409"")
ENSG00000089248	ERP29	ENSG00000089248:E005	E005	10.68495134	0.058637297	9.70538787	0.001837285	0.032766488	6.804020061	4.393841555	-1.269476942	12	112014591	112015325	735	+	11	5	23	3	14	4	15	6	23	7	21	7	ENST00000553161
ENSG00000089327	FXYD5	ENSG00000089327:E019	E019	9.09535373	0.008015634	13.54901207	0.000232414	0.006404817	6.306624707	4.261183458	-1.137370073	19	35160709	35160762	54	+	11	6	12	1	15	1	29	7	12	7	15	8	c(""ENST00000543307""	""ENST00000496493""	""ENST00000342879""	""ENST00000541435""	""ENST00000591716""	""ENST00000588699""	""ENST00000392219""	""ENST00000590686""	""ENST00000423817""	""ENST00000592290"")
ENSG00000089327	FXYD5	ENSG00000089327:E025	E025	13.99562255	0.062991744	11.73535012	0.00061324	0.013993239	7.874783637	4.97493126	-1.335709631	19	35166251	35166325	75	+	10	8	32	4	20	3	29	7	21	12	35	7	c(""ENST00000543307""	""ENST00000496493""	""ENST00000342879""	""ENST00000541435""	""ENST00000586925""	""ENST00000591716""	""ENST00000588699""	""ENST00000392219""	""ENST00000392217""	""ENST00000590686""	""ENST00000423817""	""ENST00000592290"")
ENSG00000089351	GRAMD1A	ENSG00000089351:E003	E003	18.67062771	0.082448023	14.95213796	0.000110273	0.003474965	9.062681608	5.239814848	-1.596365156	19	34999387	34999436	50	+	3	24	5	16	8	42	12	32	10	33	19	11	ENST00000594597
ENSG00000089351	GRAMD1A	ENSG00000089351:E010	E010	32.27123294	0.017624098	10.37362854	0.001278281	0.024791708	5.148814761	7.614018315	1.137771027	19	35002422	35002543	122	+	0	47	0	18	6	54	2	61	7	91	3	67	ENST00000603669
ENSG00000089351	GRAMD1A	ENSG00000089351:E019	E019	23.48285189	0.053369256	9.030758309	0.002654743	0.043318784	8.645698308	6.095163886	-1.019307016	19	35010340	35010379	40	+	6	23	6	14	9	30	5	33	10	72	15	45	c(""ENST00000600231""	""ENST00000424536""	""ENST00000594597""	""ENST00000411896""	""ENST00000599564""	""ENST00000317991""	""ENST00000599476"")
ENSG00000089351	GRAMD1A	ENSG00000089351:E009	E009	28.27857126	0.034953111	9.498685208	0.002056192	0.0357591	4.558475358	7.115968015	1.293499136	19	35001140	35001244	105	+	3	55	0	14	1	41	1	52	7	66	2	67	ENST00000598073
ENSG00000089351	GRAMD1A	ENSG00000089351:E020	E020	26.12010219	0.043268082	14.05046923	0.000177969	0.005159374	9.541626975	6.355166808	-1.186983522	19	35010380	35010478	99	+	7	32	8	17	10	27	6	38	15	78	16	43	c(""ENST00000599476""	""ENST00000424536"")
ENSG00000089737	DDX24	ENSG00000089737:E008	E008	10.93068128	0.226202845	10.70958915	0.001065817	0.021531484	8.087809853	4.103050727	-1.971901137	14	94051188	94051259	72	-	7	10	5	3	10	4	11	20	44	4	6	7	c(""ENST00000556635""	""ENST00000553451""	""ENST00000555762""	""ENST00000330836""	""ENST00000622786""	""ENST00000621632""	""ENST00000555054""	""ENST00000544005""	""ENST00000553400"")
ENSG00000089737	DDX24	ENSG00000089737:E009	E009	8.319618569	0.076068486	24.86302002	6.16E-07	3.93E-05	6.983371794	3.579190903	-1.938797153	14	94051260	94051462	203	-	7	6	5	3	10	5	9	9	28	6	6	7	c(""ENST00000556635""	""ENST00000330836""	""ENST00000622786""	""ENST00000555762""	""ENST00000621632""	""ENST00000555054""	""ENST00000544005""	""ENST00000553400"")
ENSG00000089737	DDX24	ENSG00000089737:E010	E010	10.28527071	0.046390189	17.22015371	3.33E-05	0.001278493	6.756912181	4.667290189	-1.074340013	14	94051748	94051824	77	-	4	10	9	8	10	8	13	15	16	10	11	10	ENST00000553400
ENSG00000089820	ARHGAP4	ENSG00000089820:E052	E052	8.08853619	0.010874633	11.58108694	0.00066626	0.01495401	5.859178044	3.980038945	-1.121086092	X	153921160	153921223	64	-	13	1	15	4	8	6	14	5	14	8	14	3	ENST00000470979
ENSG00000089916	GPATCH2L	ENSG00000089916:E036	E036	88.65463969	0.017037228	48.31590492	3.63E-12	6.92E-10	20.08665749	12.64986738	-1.402731419	14	76195988	76196585	598	+	115	71	136	22	134	62	148	44	101	64	193	74	ENST00000553588
ENSG00000090013	BLVRB	ENSG00000090013:E005	E005	9.843852393	0.103117727	12.49696247	0.000407614	0.010150053	6.854170778	3.772420102	-1.73228862	19	40457499	40458154	656	-	13	5	21	0	11	4	13	0	22	9	27	6	ENST00000597870
ENSG00000090020	SLC9A1	ENSG00000090020:E020	E020	273.5376992	0.023701539	29.48686304	5.63E-08	4.67E-06	22.90164811	31.7536274	1.076590159	1	27114233	27114286	54	-	186	167	261	263	239	331	218	271	311	308	351	350	c(""ENST00000374086""	""ENST00000263980""	""ENST00000374084"")
ENSG00000090020	SLC9A1	ENSG00000090020:E016	E016	21.43356728	0.057050841	16.26788796	5.50E-05	0.001944784	9.014884898	6.299819643	-1.04579773	1	27105885	27106087	203	-	29	4	32	8	24	8	41	14	74	18	17	4	c(""ENST00000374086""	""ENST00000263980"")
ENSG00000090020	SLC9A1	ENSG00000090020:E017	E017	6.533804652	0.116207097	12.55816715	0.000394478	0.009889382	5.254871864	2.909111792	-1.711597808	1	27107648	27107865	218	-	13	0	10	0	6	3	14	4	26	5	4	0	c(""ENST00000374086""	""ENST00000263980"")
ENSG00000090054	SPTLC1	ENSG00000090054:E013	E013	20.40513789	0.002998053	32.85756749	9.92E-09	9.77E-07	6.24486315	9.241675414	1.144139393	9	92079061	92079433	373	-	15	27	15	21	20	25	16	22	8	29	14	25	ENST00000337841
ENSG00000090054	SPTLC1	ENSG00000090054:E016	E016	26.23410636	0.023095247	16.22606049	5.62E-05	0.001979034	7.290636272	10.33890325	1.023172783	9	92080016	92080088	73	-	14	38	11	30	25	28	29	35	16	38	26	17	c(""ENST00000477888""	""ENST00000482632""	""ENST00000337841""	""ENST00000262554"")
ENSG00000090238	YPEL3	ENSG00000090238:E023	E023	51.1149835	0.049223298	23.01829556	1.60E-06	9.20E-05	9.860096849	15.51365729	1.348270121	16	30095996	30096012	17	-	35	30	79	65	36	51	28	31	49	50	92	60	c(""ENST00000398841""	""ENST00000565110""	""ENST00000562641"")
ENSG00000090238	YPEL3	ENSG00000090238:E022	E022	36.26588942	0.025364424	38.60151508	5.20E-10	6.81E-08	8.192760703	13.29888593	1.428836967	16	30095589	30095995	407	-	23	29	47	39	35	31	20	27	32	39	64	47	c(""ENST00000398841""	""ENST00000562641"")
ENSG00000090238	YPEL3	ENSG00000090238:E021	E021	77.4770828	0.014113035	36.59848547	1.45E-09	1.74E-07	12.76551692	18.044849	1.044503511	16	30095435	30095588	154	-	89	44	92	69	73	65	75	38	78	88	140	99	c(""ENST00000398841""	""ENST00000562641""	""ENST00000568681"")
ENSG00000090316	MAEA	ENSG00000090316:E007	E007	11.92201068	0.132699955	11.75279014	0.000607521	0.013881576	3.834773447	7.369576554	1.896132293	4	1289897	1289907	11	+	3	17	4	3	2	11	8	23	10	41	2	14	c(""ENST00000502558""	""ENST00000505177""	""ENST00000508634""	""ENST00000512308""	""ENST00000303400""	""ENST00000503653""	""ENST00000514708""	""ENST00000513301""	""ENST00000509254""	""ENST00000264750"")
ENSG00000090316	MAEA	ENSG00000090316:E008	E008	8.403983327	0.095702869	13.26268834	0.000270741	0.007270299	3.174220602	6.255076474	1.965506447	4	1289908	1289913	6	+	2	11	3	1	2	10	3	20	6	26	4	10	c(""ENST00000502558""	""ENST00000505177""	""ENST00000508634""	""ENST00000512308""	""ENST00000303400""	""ENST00000503653""	""ENST00000514708""	""ENST00000513301""	""ENST00000503693""	""ENST00000509254""	""ENST00000264750"")
ENSG00000090316	MAEA	ENSG00000090316:E009	E009	20.00111455	0.068010653	32.05955603	1.50E-08	1.41E-06	4.473963161	9.748569281	2.268567124	4	1289914	1289982	69	+	1	26	5	8	7	24	15	39	5	61	8	33	c(""ENST00000502558""	""ENST00000505177""	""ENST00000508634""	""ENST00000512308""	""ENST00000303400""	""ENST00000503653""	""ENST00000514708""	""ENST00000513301""	""ENST00000503693""	""ENST00000509254""	""ENST00000509531""	""ENST00000264750"")
ENSG00000090376	IRAK3	ENSG00000090376:E004	E004	222.9625759	0.062902111	22.85379056	1.75E-06	9.88E-05	19.33691095	28.32083926	1.22008382	12	66196880	66198220	1341	+	110	340	93	145	148	331	97	342	260	370	67	236	ENST00000545837
ENSG00000090382	LYZ	ENSG00000090382:E005	E005	166.704561	0.068936339	67.90668196	1.71E-16	6.16E-14	28.89024616	11.97607249	-2.733817922	12	69350273	69350506	234	+	360	34	333	36	351	57	267	36	322	55	341	55	ENST00000548839
ENSG00000090674	MCOLN1	ENSG00000090674:E011	E011	6.414945258	0.008985155	18.81211672	1.44E-05	0.000626762	5.416866107	3.036795232	-1.675537054	19	7526927	7527165	239	+	8	1	13	0	9	2	16	4	11	2	18	5	ENST00000596008
ENSG00000090674	MCOLN1	ENSG00000090674:E005	E005	12.69415027	0.005317012	28.44491176	9.64E-08	7.54E-06	7.367956834	4.44281341	-1.469396034	19	7524961	7525166	206	+	14	4	21	2	18	7	22	2	31	5	33	10	c(""ENST00000394321""	""ENST00000596390""	""ENST00000264079""	""ENST00000601003"")
ENSG00000090674	MCOLN1	ENSG00000090674:E012	E012	5.413276399	0.015439776	21.2770404	3.97E-06	0.000203991	5.054116811	2.435875885	-2.11161211	19	7527520	7527628	109	+	9	1	15	0	5	1	11	2	11	1	14	4	c(""ENST00000394321""	""ENST00000598406""	""ENST00000264079"")
ENSG00000090686	USP48	ENSG00000090686:E024	E024	39.20545731	0.036891182	25.25772773	5.02E-07	3.28E-05	12.85628627	8.016634689	-1.391418847	1	21721147	21721163	17	-	72	27	61	6	61	16	60	14	92	24	65	14	c(""ENST00000308271""	""ENST00000487880""	""ENST00000374732""	""ENST00000400301""	""ENST00000529637"")
ENSG00000090776	EFNB1	ENSG00000090776:E001	E001	142.4991286	0.024677183	55.75709365	8.20E-14	1.99E-11	16.72944399	24.20832193	1.151875253	X	68828997	68829904	908	+	189	74	197	86	178	121	217	91	176	119	240	124	ENST00000204961
ENSG00000091039	OSBPL8	ENSG00000091039:E044	E044	15.49652804	0.008682311	17.13982616	3.47E-05	0.001325881	5.549465961	7.903343462	1.029220188	12	76486035	76486108	74	-	7	28	7	14	15	11	16	19	11	23	10	19	ENST00000548341
ENSG00000091039	OSBPL8	ENSG00000091039:E043	E043	12.91577687	0.031578364	8.97258419	0.002740607	0.04434559	5.085622237	7.190526708	1.006686053	12	76459859	76459895	37	-	9	26	11	10	9	7	12	15	10	19	4	17	c(""ENST00000547540""	""ENST00000547544""	""ENST00000551927""	""ENST00000548341""	""ENST00000261183""	""ENST00000611266"")
ENSG00000091106	NLRC4	ENSG00000091106:E015	E015	21.20749403	0.035018536	19.04971488	1.27E-05	0.000563767	6.459235718	9.997841027	1.277026805	2	32265733	32265854	122	-	28	4	22	7	32	17	39	16	19	19	58	22	ENST00000404025
ENSG00000091106	NLRC4	ENSG00000091106:E014	E014	35.64486697	0.040367655	17.26699776	3.25E-05	0.001254619	8.427929111	12.62684255	1.191524135	2	32265587	32265732	146	-	44	4	38	12	56	34	70	26	33	36	100	26	c(""ENST00000404025""	""ENST00000360906""	""ENST00000342905"")
ENSG00000091157	WDR7	ENSG00000091157:E040	E040	6.553394989	0.051458401	11.74481346	0.00061013	0.013934881	3.294244845	5.518689138	1.494328024	18	56890833	56890948	116	+	5	6	0	3	5	11	2	10	8	8	5	13	ENST00000586124
ENSG00000091164	TXNL1	ENSG00000091164:E002	E002	5.361911372	0.017667836	10.11406495	0.001471421	0.027663784	4.958410341	3.2128786	-1.256077201	18	56599068	56600102	1035	-	8	6	8	2	5	6	9	3	8	2	11	1	c(""ENST00000217515""	""ENST00000585497"")
ENSG00000091436	MAP3K20	ENSG00000091436:E015	E015	136.1659467	0.016126454	59.97644943	9.60E-15	2.66E-12	14.16269131	21.67325405	1.303215305	2	173191173	173191177	5	+	46	183	44	146	61	181	66	222	67	247	64	198	c(""ENST00000539448""	""ENST00000338983""	""ENST00000375213""	""ENST00000476618""	""ENST00000480606""	""ENST00000409176"")
ENSG00000091436	MAP3K20	ENSG00000091436:E005	E005	33.56527113	0.031289196	128.1662509	1.03E-29	1.25E-26	2.897970067	12.03630541	4.147263434	2	173075868	173075958	91	+	1	100	2	36	1	46	1	53	8	59	1	44	c(""ENST00000476618""	""ENST00000338983""	""ENST00000468408"")
ENSG00000092036	HAUS4	ENSG00000092036:E006	E006	4.191556986	0.118811266	9.322927535	0.002263041	0.038441511	4.421947848	2.130103573	-2.111786646	14	22947732	22947867	136	-	5	0	13	2	10	2	3	1	11	0	5	2	ENST00000556421
ENSG00000092036	HAUS4	ENSG00000092036:E005	E005	7.387967761	0.061259799	10.24603813	0.001369785	0.026184514	5.644357256	3.409631161	-1.460138229	14	22947309	22947600	292	-	9	2	13	3	13	6	10	2	18	0	15	5	ENST00000554063
ENSG00000092094	OSGEP	ENSG00000092094:E027	E027	17.68260037	0.017473886	26.54660991	2.57E-07	1.81E-05	8.702588042	5.363415103	-1.409919369	14	20449302	20449398	97	-	29	6	31	5	31	7	32	9	37	7	28	11	c(""ENST00000554249""	""ENST00000555656""	""ENST00000556124"")
ENSG00000092094	OSGEP	ENSG00000092094:E032	E032	6.881329886	0.023526319	17.02412124	3.69E-05	0.001396647	5.601898321	3.104520223	-1.709271427	14	20451974	20451977	4	-	14	3	8	2	9	5	17	1	13	3	17	1	c(""ENST00000556439""	""ENST00000555223""	""ENST00000206542""	""ENST00000554699"")
ENSG00000092094	OSGEP	ENSG00000092094:E026	E026	34.1196168	0.068048679	13.09714989	0.000295745	0.007807028	11.9726656	7.758292347	-1.275427771	14	20449274	20449301	28	-	59	17	68	5	43	11	46	18	49	24	95	21	c(""ENST00000554249""	""ENST00000555223""	""ENST00000555656""	""ENST00000556124"")
ENSG00000092094	OSGEP	ENSG00000092094:E025	E025	9.130957607	0.075047354	12.08651819	0.000507877	0.012078807	6.39669615	3.667175813	-1.613121185	14	20449267	20449273	7	-	14	4	21	2	17	1	9	2	17	8	22	4	c(""ENST00000554249""	""ENST00000555223""	""ENST00000555656""	""ENST00000556124""	""ENST00000555785"")
ENSG00000092094	OSGEP	ENSG00000092094:E018	E018	9.80369205	0.078605725	9.155730856	0.002479403	0.041166614	6.525654722	4.060688674	-1.376211304	14	20448812	20448901	90	-	14	7	23	0	10	3	16	7	21	7	20	2	ENST00000554915
ENSG00000092094	OSGEP	ENSG00000092094:E024	E024	7.622489251	0.068600951	10.71385512	0.001063362	0.02149223	5.844039093	3.392358777	-1.575790288	14	20449222	20449266	45	-	9	4	13	1	11	1	10	3	17	6	24	3	c(""ENST00000554249""	""ENST00000554699""	""ENST00000206542""	""ENST00000555223""	""ENST00000555656""	""ENST00000556124""	""ENST00000553640""	""ENST00000555785"")
ENSG00000092098	RNF31	ENSG00000092098:E036	E036	5.701076754	0.054216375	9.418383231	0.002148208	0.036960025	3.204551697	5.228757933	1.417544149	14	24149432	24149476	45	+	3	5	4	2	9	4	2	12	1	8	6	13	c(""ENST00000560071""	""ENST00000559583""	""ENST00000559308""	""ENST00000560787""	""ENST00000324103""	""ENST00000559275""	""ENST00000559533"")
ENSG00000092098	RNF31	ENSG00000092098:E016	E016	10.57811142	0.025256684	18.66149006	1.56E-05	0.000671448	4.380814982	7.091004646	1.398414099	14	24147716	24147831	116	+	6	11	10	4	7	21	15	18	3	10	6	17	c(""ENST00000560875""	""ENST00000559882""	""ENST00000491351""	""ENST00000557991""	""ENST00000324103""	""ENST00000560342"")
ENSG00000092098	RNF31	ENSG00000092098:E015	E015	10.7822866	0.010799227	21.96070717	2.78E-06	0.000149238	4.478584397	7.106954705	1.341028086	14	24147698	24147715	18	+	6	14	9	5	10	15	15	18	3	10	6	19	c(""ENST00000560875""	""ENST00000559882""	""ENST00000491351""	""ENST00000324103""	""ENST00000557991"")
ENSG00000092199	HNRNPC	ENSG00000092199:E018	E018	176.1683621	0.004072155	181.8140132	1.95E-41	5.45E-38	14.3004937	23.61499237	1.546267818	14	21211307	21211405	99	-	44	253	37	203	75	342	66	304	41	229	50	292	c(""ENST00000336053""	""ENST00000553753"")
ENSG00000092199	HNRNPC	ENSG00000092199:E049	E049	29.59402205	0.012256495	20.75719648	5.21E-06	0.000258116	6.918170203	9.941787637	1.06068997	14	21236373	21236460	88	-	15	38	11	21	12	55	16	39	7	57	10	55	c(""ENST00000555137""	""ENST00000556226""	""ENST00000555176"")
ENSG00000092964	DPYSL2	ENSG00000092964:E004	E004	14.24992956	0.078149346	14.994089	0.000107848	0.003416069	4.747089014	8.394667671	1.658471948	8	26578405	26578533	129	+	8	9	4	3	17	21	12	23	7	35	7	26	ENST00000523027
ENSG00000092978	GPATCH2	ENSG00000092978:E001	E001	29.93385854	0.034620773	36.83281235	1.29E-09	1.56E-07	11.85750538	6.858957074	-1.60599533	1	217426992	217431365	4374	-	46	10	50	3	77	19	64	29	37	11	53	10	ENST00000366935
ENSG00000092978	GPATCH2	ENSG00000092978:E002	E002	5.459923347	0.01528314	21.35980152	3.81E-06	0.00019629	5.26671155	2.652731554	-1.984732558	1	217449249	217449337	89	-	14	2	8	1	15	5	12	4	5	0	9	0	ENST00000366935
ENSG00000093072	ADA2	ENSG00000093072:E008	E008	18.50817359	0.062113806	43.01928042	5.42E-11	8.51E-09	9.850305788	3.884184661	-2.708372765	22	17188448	17188727	280	-	23	2	33	7	21	5	21	2	58	3	64	6	ENST00000469063
ENSG00000093072	ADA2	ENSG00000093072:E013	E013	6.245777556	0.13134495	14.44442392	0.000144357	0.004351567	5.625917396	2.664329252	-2.163611264	22	17199549	17199783	235	-	10	1	13	1	12	1	4	1	15	8	17	0	ENST00000330232
ENSG00000093072	ADA2	ENSG00000093072:E012	E012	6.984832801	0.017686721	39.23726297	3.75E-10	5.09E-08	6.043262598	2.444118175	-2.620709975	22	17198599	17198791	193	-	11	1	8	2	16	1	10	2	19	2	20	2	ENST00000480276
ENSG00000093072	ADA2	ENSG00000093072:E009	E009	28.54557658	0.051465854	29.9109681	4.52E-08	3.83E-06	11.63756717	6.149366999	-1.868235333	22	17189784	17189941	158	-	37	6	38	6	34	15	30	5	98	17	67	15	ENST00000480276
ENSG00000093072	ADA2	ENSG00000093072:E022	E022	12.11488724	0.021349651	30.32349044	3.66E-08	3.16E-06	7.485212776	4.088757101	-1.75592893	22	17209724	17209889	166	-	16	2	25	7	15	2	13	7	32	7	27	3	ENST00000262607
ENSG00000093134	VNN3	ENSG00000093134:E015	E015	11.50882139	0.006290083	22.03453505	2.68E-06	0.000144035	4.396539207	6.902279385	1.309452598	6	132728934	132728979	46	-	15	24	9	10	8	18	1	6	7	16	1	13	c(""ENST00000392393""	""ENST00000425515""	""ENST00000275223""	""ENST00000544102""	""ENST00000519686"")
ENSG00000093167	LRRFIP2	ENSG00000093167:E046	E046	5.41556308	0.023239744	9.956640728	0.001602702	0.029504866	2.908760518	4.735313637	1.410080488	3	37172770	37173026	257	-	4	4	1	6	3	7	6	8	1	10	1	11	ENST00000496825
ENSG00000093167	LRRFIP2	ENSG00000093167:E047	E047	66.07532873	0.027590112	19.21546021	1.17E-05	0.000522092	10.83520122	15.67470914	1.101664094	3	37174119	37174538	420	-	39	127	30	74	34	49	36	58	38	120	47	90	ENST00000483306
ENSG00000093167	LRRFIP2	ENSG00000093167:E038	E038	83.15936518	0.00979424	125.0225469	5.03E-29	5.79E-26	9.776736461	18.32182326	1.880007919	3	37121635	37121665	31	-	30	181	31	110	30	89	42	93	28	135	22	113	c(""ENST00000396428""	""ENST00000336686"")
ENSG00000093167	LRRFIP2	ENSG00000093167:E037	E037	23.98413273	0.066906077	15.84740034	6.87E-05	0.002340995	5.696595437	9.892895327	1.611148179	3	37121492	37121536	45	-	4	55	8	39	18	27	8	11	12	33	11	31	c(""ENST00000396428""	""ENST00000461672""	""ENST00000336686"")
ENSG00000093167	LRRFIP2	ENSG00000093167:E018	E018	17.54365473	0.009470768	20.80423327	5.09E-06	0.000252946	5.478863525	8.248635384	1.191353212	3	37072790	37072882	93	-	8	40	7	21	8	21	15	21	6	20	13	17	c(""ENST00000396428""	""ENST00000336686"")
ENSG00000093167	LRRFIP2	ENSG00000093167:E039	E039	47.61350264	0.023042933	61.59247086	4.22E-15	1.22E-12	7.314003366	14.0859675	1.932074379	3	37121666	37121691	26	-	17	88	13	67	18	40	17	49	20	84	16	86	c(""ENST00000396428""	""ENST00000438374""	""ENST00000336686"")
ENSG00000093183	SEC22C	ENSG00000093183:E032	E032	10.78484123	0.023478917	11.03427778	0.000894425	0.018793439	4.833310063	6.877457412	1.024528044	3	42581846	42581901	56	-	7	15	9	9	8	9	18	7	3	18	17	12	c(""ENST00000264454""	""ENST00000493107""	""ENST00000423701""	""ENST00000454141""	""ENST00000420163""	""ENST00000456222""	""ENST00000383750""	""ENST00000445388""	""ENST00000449617""	""ENST00000273156""	""ENST00000416880"")
ENSG00000093183	SEC22C	ENSG00000093183:E019	E019	8.632154956	0.022528131	9.122823697	0.0025244	0.041725593	4.3607389	6.187096572	1.014853937	3	42563765	42563844	80	-	7	10	5	3	14	8	9	19	5	7	10	10	c(""ENST00000493107""	""ENST00000454141""	""ENST00000445388""	""ENST00000449617""	""ENST00000487701"")
ENSG00000094880	CDC23	ENSG00000094880:E020	E020	12.7999772	0.021857008	43.60887342	4.01E-11	6.42E-09	4.033028196	8.137335112	2.039572754	5	138201107	138201164	58	-	6	26	7	12	9	15	7	12	2	19	9	21	c(""ENST00000394886""	""ENST00000483961""	""ENST00000482948"")
ENSG00000094880	CDC23	ENSG00000094880:E019	E019	16.57967679	0.030244762	30.30851199	3.69E-08	3.18E-06	5.088856246	8.972964367	1.651991558	5	138200927	138201106	180	-	12	32	8	14	11	16	13	15	4	27	16	24	ENST00000482948
ENSG00000095066	HOOK2	ENSG00000095066:E039	E039	17.63293325	0.032288555	25.8085232	3.77E-07	2.54E-05	5.354864263	8.894180753	1.478339852	19	12771277	12771319	43	-	11	14	12	13	8	35	3	30	11	26	18	23	c(""ENST00000264827""	""ENST00000592079""	""ENST00000589400""	""ENST00000586719""	""ENST00000586284""	""ENST00000397668""	""ENST00000590839"")
ENSG00000095370	SH2D3C	ENSG00000095370:E019	E019	15.52095248	0.031931244	18.83397508	1.43E-05	0.000620262	5.507793704	8.572163421	1.288618793	9	127751172	127751300	129	-	21	9	23	12	22	9	17	11	19	14	21	15	c(""ENST00000314830""	""ENST00000440630""	""ENST00000420366""	""ENST00000414380""	""ENST00000373276""	""ENST00000488685""	""ENST00000471939""	""ENST00000629203""	""ENST00000373277""	""ENST00000464239""	""ENST00000429553"")
ENSG00000095380	NANS	ENSG00000095380:E016	E016	46.46417339	0.021608237	23.8697874	1.03E-06	6.21E-05	9.472260153	13.43956891	1.035134386	9	98081056	98081082	27	+	19	53	23	38	55	78	36	48	16	84	35	60	c(""ENST00000461452""	""ENST00000210444""	""ENST00000427646"")
ENSG00000095794	CREM	ENSG00000095794:E031	E031	6.968166604	0.024371444	14.91608896	0.0001124	0.003531846	3.002457288	5.238939777	1.611501986	10	35167726	35167803	78	+	6	5	3	4	3	19	1	10	1	12	1	14	c(""ENST00000395887""	""ENST00000484283""	""ENST00000361599""	""ENST00000497686"")
ENSG00000096872	IFT74	ENSG00000096872:E001	E001	7.186600758	0.01549562	12.00000663	0.000532004	0.012519143	3.772752513	5.699827888	1.195789991	9	26947039	26947146	108	+	7	8	5	4	8	5	6	18	1	7	7	11	c(""ENST00000519968""	""ENST00000433700"")
ENSG00000097033	SH3GLB1	ENSG00000097033:E008	E008	7.274370494	0.017041799	18.18063014	2.01E-05	0.000832568	3.194773532	5.538675869	1.593473587	1	86728403	86728441	39	+	3	10	2	5	2	11	2	9	3	18	7	11	c(""ENST00000616170""	""ENST00000482504"")
ENSG00000097033	SH3GLB1	ENSG00000097033:E007	E007	9.756919637	0.007531496	31.69610863	1.80E-08	1.68E-06	3.439517188	6.420993749	1.809535684	1	86724313	86724405	93	+	5	14	3	9	3	16	3	12	6	19	2	16	c(""ENST00000616170""	""ENST00000535010""	""ENST00000370558""	""ENST00000482504"")
ENSG00000099250	NRP1	ENSG00000099250:E026	E026	4.114099955	0.020545094	28.64288178	8.70E-08	6.89E-06	1.757917413	4.665533716	2.82166026	10	33226134	33226289	156	-	1	9	1	6	0	6	2	5	2	8	1	3	c(""ENST00000374816""	""ENST00000395995""	""ENST00000374822""	""ENST00000374823""	""ENST00000374875""	""ENST00000374867""	""ENST00000432372""	""ENST00000374821""	""ENST00000265371"")
ENSG00000099331	MYO9B	ENSG00000099331:E006	E006	65.20955167	0.019788939	111.7310921	4.09E-26	3.86E-23	8.603446331	18.11952478	2.220892781	19	17102182	17102557	376	+	24	67	16	62	31	127	38	72	45	134	27	93	c(""ENST00000594824""	""ENST00000595618""	""ENST00000397274""	""ENST00000593411""	""ENST00000595641"")
ENSG00000099622	CIRBP	ENSG00000099622:E065	E065	91.47804295	0.049576287	14.5614928	0.000135659	0.004130364	19.24409487	13.62575891	-1.048127503	19	1272058	1272374	317	+	161	71	119	16	118	48	104	61	141	76	181	83	c(""ENST00000590171""	""ENST00000590704""	""ENST00000590347""	""ENST00000413636""	""ENST00000587896""	""ENST00000586548""	""ENST00000587323""	""ENST00000589710""	""ENST00000587169""	""ENST00000593093""	""ENST00000628979""	""ENST00000588230""	""ENST00000591097"")
ENSG00000099622	CIRBP	ENSG00000099622:E064	E064	33.09478477	0.073575428	9.228361907	0.002382947	0.039977285	11.91331925	8.161336772	-1.112735407	19	1272052	1272057	6	+	60	26	56	5	28	15	35	20	62	30	57	28	c(""ENST00000590171""	""ENST00000590704""	""ENST00000590347""	""ENST00000413636""	""ENST00000587896""	""ENST00000586548""	""ENST00000587323""	""ENST00000589710""	""ENST00000587169""	""ENST00000593093""	""ENST00000628979""	""ENST00000593283""	""ENST00000588230""	""ENST00000591097"")
ENSG00000099860	GADD45B	ENSG00000099860:E014	E014	91.37916504	0.025047674	31.74263995	1.76E-08	1.64E-06	19.77314825	12.95437851	-1.283002186	19	2477252	2477436	185	+	35	58	54	50	68	144	44	76	95	175	130	158	c(""ENST00000592937""	""ENST00000587345"")
ENSG00000099860	GADD45B	ENSG00000099860:E009	E009	300.0365016	0.033181987	44.15172424	3.04E-11	4.99E-09	35.28218674	21.92578087	-1.58295798	19	2476629	2476630	2	+	158	181	219	228	248	363	192	280	326	444	447	495	c(""ENST00000587345""	""ENST00000592937""	""ENST00000586759""	""ENST00000587887""	""ENST00000593043""	""ENST00000215631"")
ENSG00000099860	GADD45B	ENSG00000099860:E005	E005	385.3662796	0.034376386	35.19747308	2.98E-09	3.32E-07	37.9967963	24.97395789	-1.435231545	19	2476356	2476402	47	+	217	294	302	306	268	456	261	416	315	574	574	606	c(""ENST00000587345""	""ENST00000592937""	""ENST00000586759""	""ENST00000585359""	""ENST00000587887""	""ENST00000593043""	""ENST00000215631"")
ENSG00000099860	GADD45B	ENSG00000099860:E006	E006	513.8324689	0.042019888	32.93348024	9.54E-09	9.44E-07	42.87330856	28.15499167	-1.496458212	19	2476403	2476431	29	+	298	343	391	456	393	595	333	525	488	752	725	791	c(""ENST00000593043""	""ENST00000586759""	""ENST00000587887"")
ENSG00000099860	GADD45B	ENSG00000099860:E010	E010	622.1246724	0.036037538	40.70998013	1.77E-10	2.55E-08	46.45784604	30.35807603	-1.559913322	19	2476631	2476638	8	+	332	387	416	460	509	778	351	580	714	970	919	989	c(""ENST00000592937""	""ENST00000586759"")
ENSG00000099860	GADD45B	ENSG00000099860:E013	E013	188.1238381	0.02365162	36.30839851	1.68E-09	1.99E-07	27.49427877	18.22131258	-1.305098497	19	2477127	2477251	125	+	84	127	96	112	145	298	93	174	225	306	228	332	c(""ENST00000592937""	""ENST00000585359""	""ENST00000587345""	""ENST00000215631"")
ENSG00000099889	ARVCF	ENSG00000099889:E014	E014	5.495982312	0.057945738	11.89154806	0.000563892	0.013094759	3.21477455	5.361388524	1.481011385	22	19975686	19975757	72	-	4	5	8	3	9	3	8	7	3	5	3	10	c(""ENST00000406259""	""ENST00000480792""	""ENST00000401994""	""ENST00000495096""	""ENST00000406522""	""ENST00000263207"")
ENSG00000099917	MED15	ENSG00000099917:E008	E008	6.391149304	0.011808554	8.70719802	0.00316956	0.049214273	3.431688743	5.026008327	1.104821905	22	20507610	20507611	2	+	3	7	4	5	1	12	2	5	6	11	7	10	c(""ENST00000414658""	""ENST00000486656""	""ENST00000292733""	""ENST00000444094""	""ENST00000433831""	""ENST00000432052""	""ENST00000263205"")
ENSG00000099968	BCL2L13	ENSG00000099968:E024	E024	6.46221924	0.044211535	10.28944891	0.00133793	0.025714029	5.580563588	3.502611396	-1.349324568	22	17726677	17727670	994	+	12	3	6	1	17	4	7	5	5	4	15	7	c(""ENST00000611738""	""ENST00000616863""	""ENST00000618481""	""ENST00000498133""	""ENST00000337612""	""ENST00000543133""	""ENST00000399777""	""ENST00000418951""	""ENST00000485631""	""ENST00000317582""	""ENST00000355028""	""ENST00000538149"")
ENSG00000099968	BCL2L13	ENSG00000099968:E016	E016	10.45850814	0.006060232	13.80213671	0.000203105	0.005758133	4.486642426	6.504381686	1.077852561	22	17695738	17696140	403	+	4	11	9	7	8	20	8	19	4	13	7	13	ENST00000479296
ENSG00000099968	BCL2L13	ENSG00000099968:E017	E017	47.23864197	0.001698783	77.46907954	1.35E-18	6.13E-16	9.109820014	13.77158143	1.222582423	22	17696141	17696209	69	+	19	46	36	41	30	74	40	96	17	67	25	59	c(""ENST00000611738""	""ENST00000618481""	""ENST00000498133""	""ENST00000493680""	""ENST00000543133""	""ENST00000479296""	""ENST00000317582""	""ENST00000399781""	""ENST00000399782"")
ENSG00000099968	BCL2L13	ENSG00000099968:E018	E018	29.30165313	0.048559148	30.85114323	2.79E-08	2.48E-06	5.960811184	11.38836433	1.89466067	22	17696210	17696210	1	+	10	20	16	36	15	23	18	100	6	37	6	45	c(""ENST00000611738""	""ENST00000618481""	""ENST00000498133""	""ENST00000493680""	""ENST00000543133""	""ENST00000479296""	""ENST00000317582""	""ENST00000399782"")
ENSG00000099991	CABIN1	ENSG00000099991:E049	E049	11.04044181	0.010318024	11.38546152	0.000740212	0.016226668	6.573383309	4.627711751	-1.018866167	22	24160330	24160406	77	+	24	8	17	1	13	8	23	5	24	6	11	4	ENST00000495121
ENSG00000099992	TBC1D10A	ENSG00000099992:E005	E005	10.80488647	0.007624494	24.26448338	8.40E-07	5.18E-05	7.172590176	4.549430111	-1.32235168	22	30292010	30292772	763	-	12	10	11	5	13	12	17	5	21	11	16	3	c(""ENST00000467596""	""ENST00000403362""	""ENST00000433426""	""ENST00000403477""	""ENST00000215790""	""ENST00000462073"")
ENSG00000100024	UPB1	ENSG00000100024:E009	E009	69.07671619	0.001374251	16.02017559	6.27E-05	0.002170235	6.238640891	8.860018921	1.023389519	22	24515201	24515370	170	+	1	152	2	99	9	98	4	168	1	86	0	103	c(""ENST00000326010""	""ENST00000415388"")
ENSG00000100024	UPB1	ENSG00000100024:E004	E004	1.42480823	0.302289029	21.92572997	2.83E-06	0.000151531	4.848717919	0.937393801	-4.748187382	22	24500107	24500278	172	+	4	0	0	0	1	1	0	4	2	2	3	1	c(""ENST00000382760""	""ENST00000326010"")
ENSG00000100024	UPB1	ENSG00000100024:E003	E003	2.102174833	0.030159897	42.63696713	6.59E-11	1.02E-08	5.475760272	1.115205804	-4.599669596	22	24495242	24495507	266	+	3	3	2	3	4	1	0	2	3	2	1	0	c(""ENST00000326010""	""ENST00000382760""	""ENST00000415388"")
ENSG00000100024	UPB1	ENSG00000100024:E002	E002	1.657550788	0.088451982	18.63558877	1.58E-05	0.000679589	4.296034981	1.116878724	-3.891959956	22	24495060	24495241	182	+	2	4	1	2	5	1	0	1	0	3	0	0	c(""ENST00000326010""	""ENST00000415388"")
ENSG00000100024	UPB1	ENSG00000100024:E017	E017	7.467958786	0.011328749	12.95213973	0.000319556	0.008319711	5.465313905	2.749354631	-1.988764952	22	24526586	24526668	83	+	1	18	1	9	3	7	2	13	5	8	1	12	c(""ENST00000415388""	""ENST00000498140"")
ENSG00000100024	UPB1	ENSG00000100024:E001	E001	3.732008369	0.073216842	62.37404838	2.84E-15	8.38E-13	7.451939415	1.535782006	-4.572394293	22	24494107	24495059	953	+	3	3	3	3	8	1	2	6	6	8	2	0	ENST00000415388
ENSG00000100031	GGT1	ENSG00000100031:E034	E034	8.203296145	0.018668381	9.062665906	0.002608813	0.042743208	5.769240212	3.934690312	-1.109322016	22	24614852	24614861	10	+	14	3	23	6	16	2	20	3	2	4	12	5	c(""ENST00000430289""	""ENST00000400380""	""ENST00000428855""	""ENST00000447416""	""ENST00000419133""	""ENST00000452551""	""ENST00000248923""	""ENST00000425895""	""ENST00000400382""	""ENST00000411974""	""ENST00000451366""	""ENST00000455483""	""ENST00000432867""	""ENST00000412658"")
ENSG00000100034	PPM1F	ENSG00000100034:E011	E011	15.53698209	0.011378138	19.89632174	8.18E-06	0.000383389	8.100709124	5.37831335	-1.192208399	22	21932714	21932775	62	-	24	8	19	6	18	11	32	8	34	8	27	7	ENST00000623652
ENSG00000100055	CYTH4	ENSG00000100055:E002	E002	6.407916758	0.040054892	47.31050758	6.06E-12	1.12E-09	2.414477119	6.699755045	2.955894919	22	37282383	37282440	58	+	3	3	5	3	3	10	1	12	1	16	5	13	ENST00000248901
ENSG00000100055	CYTH4	ENSG00000100055:E001	E001	9.367933269	0.022954043	111.5264597	4.54E-26	4.27E-23	2.125933606	8.431468277	3.994284312	22	37282027	37282196	170	+	1	9	3	11	2	9	3	22	1	22	4	17	ENST00000457992
ENSG00000100055	CYTH4	ENSG00000100055:E021	E021	40.37552444	0.021214444	23.04003277	1.59E-06	9.11E-05	9.372348893	13.26980753	1.028304482	22	37300174	37300271	98	+	61	40	56	14	42	36	39	31	25	67	51	41	ENST00000405206
ENSG00000100055	CYTH4	ENSG00000100055:E010	E010	20.81084127	0.055119676	8.960649638	0.002758568	0.044539016	6.640933281	9.755334881	1.124097849	22	37292144	37292620	477	+	18	10	25	9	21	10	23	19	23	52	26	23	ENST00000467664
ENSG00000100055	CYTH4	ENSG00000100055:E003	E003	6.916962013	0.014931488	10.53495584	0.001171377	0.023141049	3.855283	5.645942395	1.105590802	22	37282441	37282474	34	+	6	2	10	4	9	4	8	10	6	9	7	11	c(""ENST00000248901""	""ENST00000457992"")
ENSG00000100077	GRK3	ENSG00000100077:E014	E014	4.319408553	0.01472614	11.57156096	0.000669682	0.015005431	4.551778837	2.566437093	-1.657345245	22	25684519	25684568	50	+	10	3	7	0	6	1	11	5	6	1	8	1	ENST00000455558
ENSG00000100083	GGA1	ENSG00000100083:E044	E044	3.146816065	0.027149739	10.51879839	0.001181663	0.023302257	3.896113206	2.047630511	-1.859284727	22	37621632	37621632	1	+	4	1	8	2	3	0	5	3	5	1	10	0	c(""ENST00000413251""	""ENST00000423024""	""ENST00000343632""	""ENST00000381756""	""ENST00000481613""	""ENST00000325180""	""ENST00000406772""	""ENST00000449944"")
ENSG00000100084	HIRA	ENSG00000100084:E004	E004	5.572301174	0.03035638	25.32381746	4.85E-07	3.18E-05	2.742185765	5.672988029	2.104575702	22	19430091	19430263	173	-	2	2	2	5	7	8	6	10	1	8	3	12	ENST00000464189
ENSG00000100092	SH3BP1	ENSG00000100092:E001	E001	6.19844128	0.015566426	14.00317012	0.000182503	0.005267171	3.492914295	5.647293893	1.391853885	22	37634654	37634853	200	+	8	2	4	1	8	9	8	13	9	7	5	4	ENST00000417536
ENSG00000100100	PIK3IP1	ENSG00000100100:E004	E004	15.60880548	0.018250727	20.03779409	7.59E-06	0.000359929	5.7981158	8.502397437	1.115549741	22	31281679	31283288	1610	-	15	14	14	9	12	10	30	13	12	22	33	15	c(""ENST00000441972""	""ENST00000493034""	""ENST00000215912""	""ENST00000480654"")
ENSG00000100124	ANKRD54	ENSG00000100124:E024	E024	22.5297146	0.054158277	11.37591906	0.000744024	0.016290404	6.824789872	10.11952666	1.152405723	22	37843617	37843882	266	-	13	14	21	25	29	25	33	14	15	30	32	24	c(""ENST00000406423""	""ENST00000424350"")
ENSG00000100150	DEPDC5	ENSG00000100150:E003	E003	11.46262406	0.060058246	9.108924033	0.002543655	0.041965781	4.836817692	7.276940977	1.186944195	22	31753970	31753978	9	+	6	9	13	7	15	23	8	10	4	9	19	17	c(""ENST00000535622""	""ENST00000437411""	""ENST00000469969"")
ENSG00000100150	DEPDC5	ENSG00000100150:E068	E068	7.364029994	0.009146504	9.16213893	0.002470736	0.041056628	5.382098229	3.773184866	-1.028958696	22	31873255	31873332	78	+	16	2	11	0	14	6	16	7	11	3	12	2	c(""ENST00000400248""	""ENST00000382112""	""ENST00000400246""	""ENST00000433147""	""ENST00000448753""	""ENST00000400249""	""ENST00000494060""	""ENST00000535622""	""ENST00000382111"")
ENSG00000100220	RTCB	ENSG00000100220:E018	E018	16.49672328	0.034668473	20.89466359	4.85E-06	0.000242381	5.076458764	8.367481905	1.454505018	22	32407879	32408174	296	-	9	19	6	18	13	19	13	25	7	35	4	20	ENST00000463455
ENSG00000100220	RTCB	ENSG00000100220:E011	E011	22.86034184	0.01369499	34.74577653	3.76E-09	4.09E-07	6.086315406	9.823675464	1.39825874	22	32399760	32399985	226	-	11	18	16	23	13	26	15	46	6	40	14	36	ENST00000498434
ENSG00000100220	RTCB	ENSG00000100220:E015	E015	12.33271722	0.121059895	12.5085589	0.000405092	0.010104307	4.013567301	7.419079406	1.783770586	22	32407313	32407405	93	-	0	11	7	10	6	15	7	19	9	29	3	24	ENST00000485373
ENSG00000100220	RTCB	ENSG00000100220:E017	E017	12.56666428	0.092795124	10.83111885	0.000998083	0.020441608	4.391614486	7.363933451	1.501376018	22	32407410	32407526	117	-	2	14	9	10	4	12	13	15	7	34	4	21	ENST00000476619
ENSG00000100220	RTCB	ENSG00000100220:E012	E012	28.27983347	0.033718143	27.17058869	1.86E-07	1.36E-05	6.558261211	10.96023061	1.503653381	22	32401562	32401746	185	-	10	25	21	31	20	24	18	60	9	62	9	35	ENST00000487704
ENSG00000100226	GTPBP1	ENSG00000100226:E018	E018	17.24805218	0.040353142	16.19011939	5.73E-05	0.002010481	4.481365599	7.421167686	1.465355063	22	38724297	38724411	115	+	2	21	4	9	11	28	5	39	2	29	2	43	ENST00000216044
ENSG00000100226	GTPBP1	ENSG00000100226:E035	E035	22.11068377	0.040567868	9.310814084	0.002278052	0.038640463	5.728871471	8.219198611	1.051355476	22	38734150	38734232	83	+	6	15	5	13	4	29	4	47	12	53	11	52	ENST00000484971
ENSG00000100226	GTPBP1	ENSG00000100226:E026	E026	65.83452759	0.004581755	46.74535261	8.08E-12	1.46E-09	9.876419754	13.97080596	1.028327864	22	38727213	38727348	136	+	18	76	22	66	17	85	32	117	19	152	20	112	c(""ENST00000216044""	""ENST00000458073"")
ENSG00000100226	GTPBP1	ENSG00000100226:E037	E037	28.78828908	0.034210862	20.5901802	5.69E-06	0.00027847	5.781780667	9.529671651	1.458110414	22	38734325	38734397	73	+	6	37	3	13	8	35	6	54	11	93	9	51	c(""ENST00000484971""	""ENST00000487538""	""ENST00000489527""	""ENST00000458073"")
ENSG00000100226	GTPBP1	ENSG00000100226:E038	E038	11.3211891	0.045544841	11.89264842	0.000563559	0.013091849	3.530650711	6.013581123	1.543315588	22	38735174	38735310	137	+	2	18	1	8	2	9	2	18	5	39	4	18	ENST00000487538
ENSG00000100226	GTPBP1	ENSG00000100226:E040	E040	36.27311154	0.021274557	32.55197437	1.16E-08	1.13E-06	6.3383493	10.70756647	1.534025963	22	38736176	38736184	9	+	7	47	4	21	10	37	10	73	11	111	10	68	c(""ENST00000484971""	""ENST00000458073"")
ENSG00000100226	GTPBP1	ENSG00000100226:E039	E039	20.01389452	0.020191473	22.8271694	1.77E-06	0.000100185	4.74182944	7.998736895	1.520441188	22	38736029	38736175	147	+	4	19	3	14	5	26	6	34	7	67	4	36	c(""ENST00000487538""	""ENST00000458073""	""ENST00000484971"")
ENSG00000100226	GTPBP1	ENSG00000100226:E010	E010	27.82530665	0.012813406	27.76320944	1.37E-07	1.04E-05	5.891453079	9.299384268	1.331715593	22	38715907	38715962	56	+	4	25	9	32	10	25	11	71	6	54	5	57	c(""ENST00000216044""	""ENST00000418601""	""ENST00000484657""	""ENST00000461428""	""ENST00000488787""	""ENST00000470836"")
ENSG00000100284	TOM1	ENSG00000100284:E013	E013	19.11646474	0.01411829	15.49722598	8.26E-05	0.002739765	5.881821859	8.344787694	1.019172127	22	35299894	35299980	87	+	14	19	5	17	9	34	18	27	7	40	6	24	c(""ENST00000404284""	""ENST00000425375""	""ENST00000395736""	""ENST00000439512""	""ENST00000411850""	""ENST00000465529""	""ENST00000449058""	""ENST00000449508""	""ENST00000382034""	""ENST00000456128""	""ENST00000487670""	""ENST00000424387"")
ENSG00000100285	NEFH	ENSG00000100285:E001	E001	6.080632158	0.013067761	19.20653851	1.17E-05	0.000524175	3.338649108	5.429180239	1.408149973	22	29480230	29481145	916	+	3	5	3	3	4	7	9	10	7	9	3	10	ENST00000310624
ENSG00000100292	HMOX1	ENSG00000100292:E002	E002	181.1464917	0.046384683	69.3617818	8.20E-17	3.06E-14	15.72611682	31.60773719	2.223026535	22	35380835	35380933	99	+	116	91	168	152	166	231	170	174	152	219	301	260	ENST00000216117
ENSG00000100297	MCM5	ENSG00000100297:E015	E015	7.630825216	0.087180091	15.94191329	6.53E-05	0.002246712	5.964060203	2.848045919	-2.140449514	22	35406553	35406725	173	+	17	1	7	0	13	3	14	2	18	5	24	1	c(""ENST00000444778""	""ENST00000416905""	""ENST00000216122""	""ENST00000382011"")
ENSG00000100304	TTLL12	ENSG00000100304:E005	E005	4.750860635	0.016945041	10.22073775	0.001388703	0.026469871	4.418353943	2.564346202	-1.573516857	22	43169500	43169568	69	-	8	1	8	3	5	1	8	1	8	2	18	1	c(""ENST00000494035""	""ENST00000216129""	""ENST00000484711"")
ENSG00000100311	PDGFB	ENSG00000100311:E011	E011	15.82144171	0.017071172	33.64602921	6.61E-09	6.81E-07	9.15836631	5.249607197	-1.621747586	22	39241013	39241130	118	-	9	12	17	11	17	18	15	8	12	24	19	29	ENST00000440375
ENSG00000100311	PDGFB	ENSG00000100311:E010	E010	6.537121907	0.010561419	55.79080522	8.06E-14	1.96E-11	7.151425273	2.852191751	-2.664540207	22	39240855	39240909	55	-	4	2	6	4	13	3	9	5	8	8	14	8	ENST00000381551
ENSG00000100330	MTMR3	ENSG00000100330:E021	E021	7.484519712	0.014848915	11.81003197	0.000589124	0.013542229	3.866306021	5.784866443	1.16791813	22	29998761	29998857	97	+	5	10	6	3	5	10	5	4	9	15	8	9	c(""ENST00000401950""	""ENST00000406629""	""ENST00000351488""	""ENST00000323630""	""ENST00000333027"")
ENSG00000100342	APOL1	ENSG00000100342:E012	E012	6.021562038	0.012334435	35.75136607	2.24E-09	2.56E-07	1.588960058	5.107341878	3.375678137	22	36257083	36257136	54	+	0	2	1	3	0	10	0	28	3	12	0	9	c(""ENST00000397279""	""ENST00000319136""	""ENST00000438034""	""ENST00000475519""	""ENST00000433768""	""ENST00000427990""	""ENST00000431184""	""ENST00000397278""	""ENST00000422471""	""ENST00000422706"")
ENSG00000100342	APOL1	ENSG00000100342:E008	E008	5.105204932	0.021856968	15.95238185	6.50E-05	0.002236763	2.242989359	4.560678316	2.05213488	22	36253164	36253219	56	+	2	8	0	2	2	6	2	19	0	12	2	4	c(""ENST00000397279""	""ENST00000426053""	""ENST00000319136""	""ENST00000438034""	""ENST00000475519""	""ENST00000433768""	""ENST00000439680""	""ENST00000427990""	""ENST00000431184""	""ENST00000397278""	""ENST00000422471""	""ENST00000422706"")
ENSG00000100342	APOL1	ENSG00000100342:E013	E013	7.90420924	0.137274016	11.86721463	0.000571308	0.013238854	2.380879332	5.709140634	2.531212216	22	36257319	36257407	89	+	2	0	2	1	1	8	3	39	1	19	0	17	c(""ENST00000397279""	""ENST00000426053""	""ENST00000319136""	""ENST00000438034""	""ENST00000475519""	""ENST00000433768""	""ENST00000439680""	""ENST00000427990""	""ENST00000431184""	""ENST00000397278""	""ENST00000422471""	""ENST00000422706"")
ENSG00000100342	APOL1	ENSG00000100342:E007	E007	9.327719813	0.151194102	18.13257922	2.06E-05	0.00084959	2.248324655	6.196796041	2.934822144	22	36253161	36253163	3	+	3	0	0	9	2	19	2	37	1	23	0	9	c(""ENST00000397279""	""ENST00000426053""	""ENST00000319136""	""ENST00000438034""	""ENST00000475519""	""ENST00000433768""	""ENST00000439680""	""ENST00000427990""	""ENST00000397278""	""ENST00000422471""	""ENST00000422706"")
ENSG00000100348	TXN2	ENSG00000100348:E013	E013	24.60780441	0.057543748	10.70552709	0.00106816	0.02156153	7.11397003	10.3181804	1.088764492	22	36481597	36481632	36	-	30	14	25	19	11	44	20	23	20	27	23	36	c(""ENST00000416967""	""ENST00000216185""	""ENST00000487725"")
ENSG00000100353	EIF3D	ENSG00000100353:E018	E018	11.88048085	0.013316649	12.33958419	0.000443454	0.010849598	5.003854879	7.060733226	1.000605171	22	36517432	36517493	62	-	7	20	8	6	11	18	10	10	12	15	12	12	ENST00000458572
ENSG00000100354	TNRC6B	ENSG00000100354:E030	E030	6.232119816	0.016087359	10.03808968	0.001533361	0.028562056	5.187640306	3.262311133	-1.342992886	22	40312505	40312651	147	+	10	2	10	1	4	3	10	3	15	4	16	4	c(""ENST00000446273""	""ENST00000402203""	""ENST00000454349""	""ENST00000335727""	""ENST00000301923"")
ENSG00000100360	IFT27	ENSG00000100360:E006	E006	8.412590308	0.042317647	14.83572181	0.000117293	0.003659122	6.244145563	3.654959422	-1.552581419	22	36760844	36760907	64	-	15	4	9	4	12	1	20	5	19	5	12	4	c(""ENST00000495987""	""ENST00000474616""	""ENST00000415653""	""ENST00000471809"")
ENSG00000100360	IFT27	ENSG00000100360:E002	E002	12.0999212	0.096616148	13.87292727	0.000195596	0.005582419	7.663886976	4.147048776	-1.78378133	22	36758203	36758210	8	-	18	5	13	2	26	4	13	9	34	7	24	3	c(""ENST00000433985""	""ENST00000340630"")
ENSG00000100360	IFT27	ENSG00000100360:E010	E010	3.096783364	0.075717928	16.62012233	4.57E-05	0.001665486	4.149263906	1.521028572	-2.89985425	22	36762904	36762932	29	-	4	0	12	0	6	1	5	1	7	2	4	0	c(""ENST00000415653""	""ENST00000471809""	""ENST00000340630""	""ENST00000433985""	""ENST00000495555"")
ENSG00000100360	IFT27	ENSG00000100360:E003	E003	6.106021031	0.026999452	19.9218965	8.07E-06	0.000379141	5.516493268	2.846304543	-1.915670527	22	36758211	36758409	199	-	12	1	7	1	12	1	14	5	14	3	9	3	c(""ENST00000415653""	""ENST00000471809""	""ENST00000474616""	""ENST00000340630""	""ENST00000433985""	""ENST00000495987""	""ENST00000495555"")
ENSG00000100364	KIAA0930	ENSG00000100364:E029	E029	9.784678059	0.072771347	9.883897074	0.001667314	0.030427703	6.142558168	3.491043242	-1.63762226	22	45211335	45211432	98	-	10	2	10	1	18	0	34	5	35	6	11	1	c(""ENST00000496226""	""ENST00000492273"")
ENSG00000100364	KIAA0930	ENSG00000100364:E014	E014	10.40737958	0.039886999	14.40614897	0.00014732	0.004419772	6.325607304	3.618039761	-1.619642512	22	45202685	45202715	31	-	24	4	15	1	19	2	19	1	21	4	28	4	ENST00000493003
ENSG00000100364	KIAA0930	ENSG00000100364:E040	E040	8.051039593	0.059357755	10.47869875	0.001207588	0.023715173	5.544030031	3.005267527	-1.773052972	22	45235249	45235413	165	-	7	2	12	2	13	1	19	1	32	3	12	2	ENST00000486640
ENSG00000100364	KIAA0930	ENSG00000100364:E013	E013	13.59822423	0.023980823	16.50266243	4.86E-05	0.001754143	7.126394386	4.336743171	-1.442205293	22	45202594	45202684	91	-	28	6	19	2	24	4	29	3	33	4	27	4	c(""ENST00000474515""	""ENST00000493003"")
ENSG00000100364	KIAA0930	ENSG00000100364:E011	E011	13.32476702	0.036560885	9.935396794	0.001621305	0.029775575	6.945475425	4.521561052	-1.246401453	22	45200036	45200209	174	-	16	5	25	3	18	3	25	4	42	5	24	5	ENST00000498418
ENSG00000100376	FAM118A	ENSG00000100376:E023	E023	6.073670893	0.010084136	16.84138047	4.06E-05	0.001514139	5.234363905	2.993817729	-1.617296466	22	45327961	45328063	103	+	11	1	12	1	8	3	7	2	18	6	7	2	c(""ENST00000441876""	""ENST00000405673""	""ENST00000477714""	""ENST00000216214"")
ENSG00000100417	PMM1	ENSG00000100417:E013	E013	20.48677813	0.011503898	30.37953251	3.55E-08	3.08E-06	6.391769048	9.662409781	1.207233402	22	41584281	41584372	92	-	14	9	27	22	21	22	16	16	14	28	26	30	c(""ENST00000482178""	""ENST00000478337""	""ENST00000466645""	""ENST00000414636""	""ENST00000216259""	""ENST00000485648""	""ENST00000472620"")
ENSG00000100478	AP4S1	ENSG00000100478:E012	E012	9.587720167	0.014020695	34.60355693	4.04E-09	4.37E-07	3.25767148	6.460747032	1.984566099	14	31066220	31066295	76	+	1	13	4	12	2	13	4	12	3	22	6	14	c(""ENST00000556232""	""ENST00000554609""	""ENST00000216366""	""ENST00000542754""	""ENST00000557346""	""ENST00000554345""	""ENST00000616371""	""ENST00000313566""	""ENST00000334725""	""ENST00000622409"")
ENSG00000100478	AP4S1	ENSG00000100478:E013	E013	10.1670626	0.068574903	10.8043083	0.001012642	0.020664749	4.107948756	6.427347674	1.298554096	14	31066296	31066334	39	+	1	14	3	7	1	11	8	23	7	15	12	16	c(""ENST00000556232""	""ENST00000554609""	""ENST00000216366""	""ENST00000542754""	""ENST00000556480""	""ENST00000557346""	""ENST00000554345""	""ENST00000616371""	""ENST00000313566""	""ENST00000334725""	""ENST00000622409"")
ENSG00000100504	PYGL	ENSG00000100504:E019	E019	13.39745664	0.075961433	39.65407487	3.03E-10	4.19E-08	8.601297619	3.142859887	-2.923159118	14	50917016	50917105	90	-	35	4	22	0	16	4	19	1	35	0	36	8	c(""ENST00000553872""	""ENST00000544180""	""ENST00000216392""	""ENST00000532462"")
ENSG00000100523	DDHD1	ENSG00000100523:E025	E025	5.239946308	0.01693845	10.98879318	0.000916645	0.019161566	4.988072938	3.029369082	-1.443394805	14	53103299	53103682	384	-	8	2	8	3	4	2	16	4	9	4	7	2	ENST00000557445
ENSG00000100523	DDHD1	ENSG00000100523:E004	E004	3.561354282	0.030383831	17.97052193	2.24E-05	0.000915787	4.480886099	1.945328569	-2.412173541	14	53048548	53049033	486	-	8	0	5	2	3	0	10	3	5	1	11	1	ENST00000555621
ENSG00000100523	DDHD1	ENSG00000100523:E006	E006	5.026092332	0.096291794	12.66820345	0.000371927	0.009415782	5.194767909	2.321005727	-2.330758836	14	53052510	53053006	497	-	13	3	3	0	8	2	6	1	19	2	5	2	ENST00000555400
ENSG00000100523	DDHD1	ENSG00000100523:E001	E001	210.8069378	0.023079357	53.8705099	2.14E-13	4.83E-11	29.20317192	18.72173662	-1.422447868	14	53036745	53043967	7223	-	340	114	254	50	305	115	276	130	473	179	360	118	c(""ENST00000395606""	""ENST00000612692"")
ENSG00000100523	DDHD1	ENSG00000100523:E007	E007	17.7012135	0.032423086	19.15983546	1.20E-05	0.000536028	9.076785742	5.480534574	-1.470589837	14	53053007	53053086	80	-	33	9	19	5	20	8	19	9	46	12	32	13	c(""ENST00000555621""	""ENST00000555400"")
ENSG00000100577	GSTZ1	ENSG00000100577:E024	E024	10.42937369	0.006408755	21.2059492	4.12E-06	0.000210755	6.759762915	4.217198745	-1.36930505	14	77327472	77327510	39	+	23	5	15	2	20	8	19	2	11	6	25	5	c(""ENST00000557053""	""ENST00000554279""	""ENST00000556914""	""ENST00000555583""	""ENST00000553431""	""ENST00000361389""	""ENST00000393734""	""ENST00000557639""	""ENST00000553586""	""ENST00000349555""	""ENST00000555093""	""ENST00000553838""	""ENST00000216465""	""ENST00000554846"")
ENSG00000100577	GSTZ1	ENSG00000100577:E015	E015	5.072052681	0.048910677	15.47676572	8.35E-05	0.00276444	4.88577664	2.39776147	-2.05895172	14	77322733	77324568	1836	+	11	2	11	2	14	1	6	1	9	2	7	1	ENST00000555093
ENSG00000100577	GSTZ1	ENSG00000100577:E012	E012	5.173545689	0.010116315	15.45432193	8.45E-05	0.002792696	4.933866789	2.762295879	-1.678453243	14	77321469	77321563	95	+	9	2	9	0	12	1	12	4	6	3	12	2	c(""ENST00000393734""	""ENST00000556914""	""ENST00000554846"")
ENSG00000100578	KIAA0586	ENSG00000100578:E046	E046	10.34282231	0.016983551	11.59788325	0.000660269	0.014844519	6.345113157	4.287105849	-1.13750126	14	58498783	58498960	178	+	16	6	17	2	21	3	17	6	16	6	28	2	c(""ENST00000261244""	""ENST00000619416""	""ENST00000538571""	""ENST00000354386""	""ENST00000423743""	""ENST00000555397""	""ENST00000556134""	""ENST00000619722"")
ENSG00000100599	RIN3	ENSG00000100599:E008	E008	71.61445516	0.024749462	50.63232915	1.11E-12	2.28E-10	11.13540707	18.50944391	1.52783801	14	92576244	92576381	138	+	28	65	43	36	31	131	73	92	129	94	56	69	c(""ENST00000555908""	""ENST00000418924"")
ENSG00000100599	RIN3	ENSG00000100599:E004	E004	56.76805377	0.042367123	89.50581441	3.06E-21	1.82E-18	7.361347097	18.52454963	2.744363519	14	92515164	92515507	344	+	16	71	18	46	17	55	30	71	43	128	34	114	ENST00000557762
ENSG00000100599	RIN3	ENSG00000100599:E014	E014	32.22060989	0.072765003	31.01734602	2.56E-08	2.29E-06	6.635673974	13.46405482	2.080468182	14	92615480	92616028	549	+	8	26	5	18	16	72	37	51	36	43	28	41	ENST00000556385
ENSG00000100599	RIN3	ENSG00000100599:E007	E007	6.152918543	0.022389627	27.16222563	1.87E-07	1.37E-05	2.740143849	5.921041523	2.231029601	14	92576234	92576243	10	+	2	5	1	10	4	7	3	7	7	6	5	11	ENST00000418924
ENSG00000100599	RIN3	ENSG00000100599:E022	E022	66.68972206	0.001417861	101.4504432	7.33E-24	5.53E-21	15.30184644	10.44908255	-1.135970071	14	92652501	92653075	575	+	98	32	89	23	87	29	113	21	214	22	113	19	c(""ENST00000555589""	""ENST00000620541""	""ENST00000216487""	""ENST00000556418""	""ENST00000418924"")
ENSG00000100599	RIN3	ENSG00000100599:E024	E024	111.8255742	0.002944664	127.8061509	1.24E-29	1.49E-26	19.6371273	13.59628577	-1.117222076	14	92659385	92659469	85	+	164	34	193	33	147	64	170	42	341	43	179	35	c(""ENST00000620541""	""ENST00000555589""	""ENST00000418924""	""ENST00000216487""	""ENST00000556418""	""ENST00000553959"")
ENSG00000100599	RIN3	ENSG00000100599:E027	E027	78.82569443	0.011468905	90.10282074	2.26E-21	1.36E-18	17.24619754	10.17480836	-1.577284259	14	92684987	92685150	164	+	111	12	145	13	91	40	132	29	294	28	110	17	c(""ENST00000620541""	""ENST00000555589""	""ENST00000418924""	""ENST00000216487""	""ENST00000556418""	""ENST00000553959"")
ENSG00000100599	RIN3	ENSG00000100599:E006	E006	95.07355189	0.008426601	125.966945	3.13E-29	3.65E-26	12.46602752	21.27699421	1.626167339	14	92555840	92555955	116	+	46	80	53	75	46	163	92	112	158	141	65	79	c(""ENST00000556385""	""ENST00000216487""	""ENST00000620541""	""ENST00000555589"")
ENSG00000100599	RIN3	ENSG00000100599:E010	E010	35.54001578	0.025025881	21.70355978	3.18E-06	0.000167512	8.427631633	12.64886294	1.196812301	14	92577360	92577477	118	+	18	18	28	22	21	68	38	46	74	35	26	29	c(""ENST00000620541""	""ENST00000555589""	""ENST00000216487""	""ENST00000555908""	""ENST00000556385""	""ENST00000418924""	""ENST00000555891"")
ENSG00000100599	RIN3	ENSG00000100599:E029	E029	233.8212774	0.003477512	257.9064448	4.91E-58	2.95E-54	27.96376155	18.43165652	-1.325861602	14	92687686	92687925	240	+	366	72	407	43	295	109	421	85	716	108	380	60	c(""ENST00000556418""	""ENST00000553959"")
ENSG00000100599	RIN3	ENSG00000100599:E017	E017	14.17061194	0.020388104	10.18952635	0.001412406	0.026830071	5.506352171	7.765509855	1.000481927	14	92650918	92650960	43	+	6	9	11	11	13	17	10	22	33	11	15	10	ENST00000553992
ENSG00000100599	RIN3	ENSG00000100599:E003	E003	126.2721906	0.007106338	195.4359623	2.07E-44	6.86E-41	13.77211287	24.61919368	1.792719115	14	92513804	92513976	173	+	57	126	67	122	65	144	104	153	175	207	99	140	c(""ENST00000216487""	""ENST00000620541""	""ENST00000557762""	""ENST00000555589"")
ENSG00000100599	RIN3	ENSG00000100599:E005	E005	80.30652892	0.006320623	126.5593311	2.32E-29	2.77E-26	11.53620891	19.53961691	1.590512135	14	92555751	92555839	89	+	40	71	43	76	43	128	80	92	132	107	57	64	c(""ENST00000216487""	""ENST00000620541""	""ENST00000555589"")
ENSG00000100599	RIN3	ENSG00000100599:E001	E001	17.47352395	0.031156035	22.74970603	1.85E-06	0.000103933	5.538178739	9.293664182	1.509481052	14	92513774	92513792	19	+	12	23	6	14	12	10	14	20	29	31	16	17	ENST00000216487
ENSG00000100599	RIN3	ENSG00000100599:E012	E012	13.57360789	0.004989054	39.96003244	2.59E-10	3.64E-08	4.665022597	8.411544297	1.714884983	14	92615407	92615472	66	+	6	9	9	12	8	27	12	13	20	21	9	12	c(""ENST00000556385""	""ENST00000216487""	""ENST00000620541""	""ENST00000418924"")
ENSG00000100599	RIN3	ENSG00000100599:E011	E011	19.88345299	0.021207053	16.35249551	5.26E-05	0.001873265	6.376270133	9.485404997	1.159986633	14	92586447	92586580	134	+	12	9	14	9	12	37	22	27	43	22	15	17	c(""ENST00000555908""	""ENST00000555891"")
ENSG00000100599	RIN3	ENSG00000100599:E028	E028	31.47585256	0.016244699	40.58918798	1.88E-10	2.70E-08	10.9500087	6.61718931	-1.47486682	14	92685151	92687685	2535	+	48	5	57	5	32	19	49	9	122	12	38	8	ENST00000556418
ENSG00000100599	RIN3	ENSG00000100599:E002	E002	32.15301338	0.016918173	52.36920692	4.60E-13	9.92E-11	7.246822098	12.76945256	1.665866794	14	92513793	92513803	11	+	15	27	16	27	20	29	27	35	53	61	22	42	c(""ENST00000216487""	""ENST00000620541""	""ENST00000555589"")
ENSG00000100599	RIN3	ENSG00000100599:E009	E009	9.498474552	0.031916427	36.41274537	1.60E-09	1.90E-07	3.408923818	7.514276096	2.293375498	14	92577295	92577359	65	+	3	15	2	7	2	9	8	12	12	23	7	9	ENST00000555891
ENSG00000100600	LGMN	ENSG00000100600:E010	E010	5.439439106	0.011449536	18.76139727	1.48E-05	0.000641727	5.208946674	2.787158529	-1.80989832	14	92704708	92704905	198	-	8	3	6	0	8	2	19	4	9	1	13	3	ENST00000556790
ENSG00000100600	LGMN	ENSG00000100600:E022	E022	16.3221453	0.143974736	11.8800326	0.000567389	0.013163354	8.831664069	4.877815494	-1.728289601	14	92714424	92714451	28	-	20	2	14	1	20	3	22	7	39	15	65	13	c(""ENST00000393218""	""ENST00000557434""	""ENST00000555699""	""ENST00000554189""	""ENST00000556097""	""ENST00000553802""	""ENST00000334869""	""ENST00000557609"")
ENSG00000100600	LGMN	ENSG00000100600:E009	E009	8.655879373	0.007903339	20.94929314	4.72E-06	0.000236598	6.41851143	3.860300576	-1.474523345	14	92704640	92704707	68	-	5	1	15	1	12	1	25	10	12	6	27	6	c(""ENST00000393218""	""ENST00000557434""	""ENST00000556790""	""ENST00000334869""	""ENST00000557609"")
ENSG00000100600	LGMN	ENSG00000100600:E015	E015	6.564875339	0.026183133	16.92467832	3.89E-05	0.001459169	5.610097534	3.182051284	-1.642205539	14	92711837	92711955	119	-	6	0	8	1	15	2	16	5	13	5	15	4	c(""ENST00000393218""	""ENST00000557434""	""ENST00000555699""	""ENST00000557725""	""ENST00000556097""	""ENST00000334869""	""ENST00000557609"")
ENSG00000100612	DHRS7	ENSG00000100612:E012	E012	4.639874369	0.012719855	12.7554791	0.000354968	0.009059226	4.681815481	2.716339532	-1.574942699	14	60150118	60150187	70	-	12	2	7	2	7	3	8	3	6	1	8	2	c(""ENST00000536410""	""ENST00000557137""	""ENST00000216500""	""ENST00000557185""	""ENST00000557751""	""ENST00000554101""	""ENST00000611054"")
ENSG00000100614	PPM1A	ENSG00000100614:E008	E008	12.10946394	0.007592016	25.71796145	3.95E-07	2.65E-05	4.827144259	7.57151428	1.308488314	14	60250431	60250481	51	+	14	18	9	9	8	9	12	17	8	14	15	12	c(""ENST00000525399""	""ENST00000325658"")
ENSG00000100614	PPM1A	ENSG00000100614:E009	E009	18.26368947	0.031948443	23.31262455	1.38E-06	8.04E-05	5.949902071	9.417094993	1.339952503	14	60256762	60256866	105	+	17	19	16	9	13	17	38	24	7	29	11	26	ENST00000531937
ENSG00000100614	PPM1A	ENSG00000100614:E007	E007	7.140254249	0.039918369	20.88322863	4.88E-06	0.000243639	3.310086408	6.162167421	1.800815978	14	60250380	60250430	51	+	3	12	1	7	4	6	7	13	7	7	9	7	ENST00000325658
ENSG00000100664	EIF5	ENSG00000100664:E002	E002	72.16917947	0.001970925	95.41135009	1.55E-22	1.04E-19	17.59770662	12.25141634	-1.089869381	14	103334002	103334188	187	+	106	64	91	32	111	50	107	65	59	62	132	50	ENST00000216554
ENSG00000100664	EIF5	ENSG00000100664:E001	E001	5.118088683	0.012867183	9.416520808	0.002150391	0.036984003	4.828437634	3.170065079	-1.21785896	14	103333544	103333663	120	+	9	7	9	3	6	2	6	4	6	3	7	2	ENST00000560877
ENSG00000100678	SLC8A3	ENSG00000100678:E001	E001	0.34766433	0.500597515	9.381561643	0.002191788	0.037486259	2.295464426	0.448742219	-4.711096016	14	70044217	70044219	3	-	0	1	0	0	1	1	0	0	1	0	0	0	c(""ENST00000494208""	""ENST00000356921""	""ENST00000381269"")
ENSG00000100697	DICER1	ENSG00000100697:E012	E012	14.85960815	0.017243402	15.89461482	6.70E-05	0.002293861	5.277998379	7.80049927	1.136519852	14	95091323	95091365	43	-	9	11	4	7	12	39	12	18	12	28	7	16	c(""ENST00000527554""	""ENST00000527414""	""ENST00000343455""	""ENST00000393063""	""ENST00000526495""	""ENST00000556045"")
ENSG00000100697	DICER1	ENSG00000100697:E049	E049	7.053291675	0.009553766	13.95336445	0.000187402	0.005381461	3.458965538	5.476224266	1.330805159	14	95133315	95133467	153	-	3	6	4	3	3	17	6	10	7	12	1	10	c(""ENST00000541352""	""ENST00000527414""	""ENST00000531162""	""ENST00000343455""	""ENST00000529720""	""ENST00000393063""	""ENST00000526495""	""ENST00000529206"")
ENSG00000100744	GSKIP	ENSG00000100744:E004	E004	41.47129851	0.0467617	11.82873028	0.000583238	0.01344	9.415184207	13.29304039	1.020140705	14	96363557	96363568	12	+	26	38	38	28	39	46	43	43	45	44	55	57	c(""ENST00000438650""	""ENST00000556095""	""ENST00000553699""	""ENST00000555181""	""ENST00000555088""	""ENST00000554182"")
ENSG00000100767	PAPLN	ENSG00000100767:E027	E027	16.82873669	0.012890232	19.9937569	7.77E-06	0.000366875	8.41404312	5.73585672	-1.116339106	14	73262350	73262397	48	+	24	5	24	2	20	8	25	14	42	15	27	12	c(""ENST00000554301""	""ENST00000340738""	""ENST00000557061""	""ENST00000555700""	""ENST00000555123""	""ENST00000554314"")
ENSG00000100802	C14orf93	ENSG00000100802:E027	E027	5.044006225	0.064173144	24.68589668	6.75E-07	4.26E-05	2.658199476	5.972391484	2.343848956	14	22999121	22999156	36	-	6	2	1	2	7	9	5	5	2	6	9	9	c(""ENST00000553931""	""ENST00000299088""	""ENST00000556896""	""ENST00000553316""	""ENST00000397376""	""ENST00000557513""	""ENST00000556419""	""ENST00000553958""	""ENST00000555098""	""ENST00000553606""	""ENST00000397379""	""ENST00000556812""	""ENST00000555575""	""ENST00000397377""	""ENST00000553675""	""ENST00000555998""	""ENST00000397382""	""ENST00000554536""	""ENST00000397380""	""ENST00000341470""	""ENST00000554179"")
ENSG00000100811	YY1	ENSG00000100811:E009	E009	11.15477031	0.045470185	8.820008945	0.002979452	0.047154051	4.966692609	7.017442779	1.004301188	14	100275729	100276198	470	+	17	5	14	3	10	14	10	14	8	20	9	14	ENST00000623799
ENSG00000100852	ARHGAP5	ENSG00000100852:E001	E001	3.603849416	0.067583332	12.31678245	0.000448904	0.010955296	2.131681954	4.33383572	2.051353092	14	32076114	32076217	104	+	2	5	4	8	2	5	1	4	0	3	3	2	ENST00000555814
ENSG00000100883	SRP54	ENSG00000100883:E030	E030	9.570058406	0.049513661	8.735319749	0.003121046	0.048698461	6.547705955	4.462988237	-1.112480973	14	35013802	35013902	101	+	13	6	14	6	12	5	6	8	13	7	18	11	c(""ENST00000546080""	""ENST00000216774""	""ENST00000556994""	""ENST00000555557"")
ENSG00000100889	PCK2	ENSG00000100889:E005	E005	81.35857694	0.046730343	13.83035618	0.000200077	0.005684622	12.83522821	18.66423162	1.132047004	14	24094194	24094254	61	+	44	31	79	94	89	93	89	79	86	96	104	92	c(""ENST00000396973""	""ENST00000559837""	""ENST00000216780""	""ENST00000560736"")
ENSG00000100889	PCK2	ENSG00000100889:E007	E007	24.35385224	0.043092316	9.149022757	0.002488509	0.041272478	7.276979905	10.26961144	1.008831407	14	24094281	24094300	20	+	12	12	20	20	31	31	24	20	28	24	40	35	c(""ENST00000216780""	""ENST00000396973""	""ENST00000560106"")
ENSG00000100889	PCK2	ENSG00000100889:E008	E008	24.24490191	0.044435404	14.51530555	0.000139025	0.004218605	6.956709433	10.53679725	1.215679574	14	24094301	24094310	10	+	9	13	14	21	24	37	21	28	37	25	35	26	c(""ENST00000545054""	""ENST00000216780""	""ENST00000396973""	""ENST00000560106"")
ENSG00000100897	DCAF11	ENSG00000100897:E078	E078	8.811571098	0.007683104	10.70156614	0.001070449	0.021604281	5.995397062	4.179050169	-1.046612185	14	24121518	24122174	657	+	11	3	19	1	13	5	21	4	11	8	19	5	ENST00000559472
ENSG00000100902	PSMA6	ENSG00000100902:E002	E002	54.25220002	0.003051066	90.82841437	1.57E-21	9.56E-19	6.838307304	12.76641618	1.834210827	14	35292349	35292356	8	+	8	105	6	85	21	101	10	84	6	76	8	64	c(""ENST00000622405""	""ENST00000627895""	""ENST00000554541""	""ENST00000628955"")
ENSG00000100902	PSMA6	ENSG00000100902:E001	E001	26.30808333	0.034467654	17.26101727	3.26E-05	0.001258189	5.366927345	8.883351737	1.468240582	14	35292317	35292348	32	+	6	51	4	44	15	49	3	43	5	34	3	21	c(""ENST00000622405""	""ENST00000627895""	""ENST00000628955"")
ENSG00000100902	PSMA6	ENSG00000100902:E006	E006	226.1146646	0.011243499	77.40851858	1.39E-18	6.30E-16	15.68160607	24.80803897	1.426850355	14	35292395	35292397	3	+	49	404	53	360	90	437	59	311	34	306	37	266	c(""ENST00000261479""	""ENST00000554843""	""ENST00000556167""	""ENST00000622405""	""ENST00000628955""	""ENST00000554541""	""ENST00000627895""	""ENST00000554620""	""ENST00000554961"")
ENSG00000100902	PSMA6	ENSG00000100902:E016	E016	18.66278174	0.022504756	11.25849822	0.000792593	0.017118911	4.97539348	7.44722128	1.172504784	14	35310217	35310287	71	+	4	25	3	23	3	31	8	25	9	34	4	34	c(""ENST00000554620""	""ENST00000627895"")
ENSG00000100902	PSMA6	ENSG00000100902:E022	E022	15.50258903	0.018033125	12.6900099	0.000367614	0.009325337	4.285469806	6.757406639	1.321788323	14	35314456	35317248	2793	+	4	33	3	26	7	31	2	16	3	17	4	17	ENST00000554457
ENSG00000100902	PSMA6	ENSG00000100902:E021	E021	16.44303083	0.028719481	9.695934015	0.001846762	0.032890365	4.555067591	6.960378222	1.231255315	14	35313060	35314360	1301	+	3	38	4	26	8	32	2	16	3	21	6	15	ENST00000554457
ENSG00000100902	PSMA6	ENSG00000100902:E019	E019	75.22154598	0.020457684	25.68088381	4.03E-07	2.69E-05	9.816671412	14.77398682	1.213972573	14	35312743	35312862	120	+	20	95	20	104	23	114	29	91	13	140	18	150	ENST00000554457
ENSG00000100902	PSMA6	ENSG00000100902:E014	E014	31.70976563	0.014188962	19.73806202	8.88E-06	0.000412069	6.372764528	9.659577313	1.215032686	14	35308089	35308436	348	+	6	53	11	43	10	56	7	32	9	54	8	52	ENST00000556167
ENSG00000100902	PSMA6	ENSG00000100902:E003	E003	181.6226505	0.027406779	81.56692572	1.69E-19	8.54E-17	11.39742763	22.90249607	2.124435688	14	35292357	35292387	31	+	23	341	15	289	59	374	28	266	23	248	18	226	c(""ENST00000261479""	""ENST00000622405""	""ENST00000628955""	""ENST00000627895""	""ENST00000554541"")
ENSG00000100902	PSMA6	ENSG00000100902:E005	E005	213.3185658	0.009587574	106.3427942	6.20E-25	5.32E-22	14.47365349	24.28734027	1.600097725	14	35292393	35292394	2	+	43	388	34	336	79	419	54	292	29	295	34	262	c(""ENST00000261479""	""ENST00000554843""	""ENST00000622405""	""ENST00000627895""	""ENST00000628955""	""ENST00000554541""	""ENST00000554620""	""ENST00000554961"")
ENSG00000100902	PSMA6	ENSG00000100902:E004	E004	205.7670934	0.015900005	88.31597087	5.58E-21	3.26E-18	13.58925468	24.01295421	1.752560068	14	35292388	35292392	5	+	39	378	27	328	76	407	43	284	27	285	27	255	c(""ENST00000261479""	""ENST00000554843""	""ENST00000622405""	""ENST00000627895""	""ENST00000628955""	""ENST00000554541"")
ENSG00000100906	NFKBIA	ENSG00000100906:E015	E015	309.4198398	0.03458874	26.5707005	2.54E-07	1.79E-05	29.26931515	20.46076801	-1.154651944	14	35403361	35403430	70	-	98	363	105	217	110	557	90	426	97	698	119	605	ENST00000556664
ENSG00000100906	NFKBIA	ENSG00000100906:E016	E016	590.8697849	0.037949974	27.02033909	2.01E-07	1.46E-05	38.90696283	27.28396384	-1.233665913	14	35403532	35403689	158	-	204	664	225	542	266	1005	139	741	144	1279	265	1138	ENST00000555629
ENSG00000100906	NFKBIA	ENSG00000100906:E010	E010	452.5409027	0.048840417	17.97884609	2.23E-05	0.000912235	33.77689994	24.39839362	-1.088653417	14	35402664	35402770	107	-	146	573	121	259	210	903	114	475	136	1040	139	981	ENST00000555371
ENSG00000100906	NFKBIA	ENSG00000100906:E019	E019	650.0490849	0.042633739	44.60985719	2.40E-11	4.04E-09	44.04885336	27.8807219	-1.634105716	14	35403799	35404140	342	-	246	628	318	440	321	1039	228	937	254	1398	348	1279	ENST00000557389
ENSG00000100911	PSME2	ENSG00000100911:E031	E031	25.39997525	0.098768898	20.39496324	6.30E-06	0.000304468	5.371845853	10.81436339	2.043906943	14	24145466	24145709	244	-	3	21	6	10	8	49	19	74	12	52	11	32	c(""ENST00000560592""	""ENST00000558931"")
ENSG00000100911	PSME2	ENSG00000100911:E038	E038	46.74184889	0.104297305	13.864715	0.000196452	0.005604711	8.059702976	14.17050535	1.666629248	14	24145912	24146207	296	-	27	45	16	17	25	89	23	104	19	91	21	69	c(""ENST00000559453""	""ENST00000560788""	""ENST00000558931"")
ENSG00000100911	PSME2	ENSG00000100911:E026	E026	7.870095495	0.007657594	28.71052066	8.40E-08	6.70E-06	3.146305496	6.030935523	1.884970239	14	24145185	24145226	42	-	4	11	4	7	2	11	7	22	1	10	2	9	c(""ENST00000559493""	""ENST00000560788""	""ENST00000560592""	""ENST00000558931"")
ENSG00000100911	PSME2	ENSG00000100911:E020	E020	20.31733748	0.039695824	64.49747945	9.67E-16	3.10E-13	3.832351731	10.05189534	2.806841305	14	24144658	24144799	142	-	4	20	2	15	5	53	12	52	2	34	5	26	c(""ENST00000559453""	""ENST00000558931"")
ENSG00000100911	PSME2	ENSG00000100911:E037	E037	13.52937891	0.069321482	29.54008225	5.48E-08	4.55E-06	3.458856165	8.132194096	2.482085494	14	24145897	24145911	15	-	6	9	3	6	6	24	3	43	3	31	3	19	c(""ENST00000559613""	""ENST00000559453""	""ENST00000560788""	""ENST00000558931"")
ENSG00000100911	PSME2	ENSG00000100911:E024	E024	5.38878191	0.013607029	17.89664977	2.33E-05	0.000947123	2.636075128	4.946054499	1.820752738	14	24145156	24145169	14	-	1	4	3	5	2	10	3	13	4	8	1	7	c(""ENST00000559493""	""ENST00000615264""	""ENST00000560592""	""ENST00000558931"")
ENSG00000100911	PSME2	ENSG00000100911:E015	E015	12.08288609	0.04029334	27.22721401	1.81E-07	1.32E-05	3.796594707	7.448611754	1.956197962	14	24144034	24144191	158	-	5	9	3	11	6	18	6	27	6	23	3	20	ENST00000559359
ENSG00000100911	PSME2	ENSG00000100911:E036	E036	24.17378925	0.02084947	36.70265239	1.38E-09	1.66E-07	5.995885073	10.31837951	1.586348438	14	24145858	24145896	39	-	15	21	15	13	14	39	18	69	5	40	6	29	c(""ENST00000560788""	""ENST00000558273""	""ENST00000559613""	""ENST00000630027""	""ENST00000559453""	""ENST00000558931"")
ENSG00000100911	PSME2	ENSG00000100911:E035	E035	36.63376946	0.038163147	21.31772408	3.89E-06	0.000200033	7.796015337	12.37734494	1.359967628	14	24145773	24145857	85	-	20	31	23	16	22	59	30	97	14	56	15	51	c(""ENST00000560788""	""ENST00000558273""	""ENST00000559613""	""ENST00000559453""	""ENST00000558931"")
ENSG00000100911	PSME2	ENSG00000100911:E029	E029	8.132360263	0.041625359	10.58951757	0.001137307	0.022622205	3.655797205	5.859866175	1.367324171	14	24145274	24145378	105	-	2	8	3	9	5	13	5	20	5	5	7	11	ENST00000560592
ENSG00000100911	PSME2	ENSG00000100911:E025	E025	6.001034038	0.011499069	30.51585146	3.31E-08	2.90E-06	2.335411896	5.352890109	2.399877304	14	24145170	24145184	15	-	1	4	2	9	2	11	3	16	2	8	1	7	c(""ENST00000559493""	""ENST00000560788""	""ENST00000560592""	""ENST00000615264""	""ENST00000558931"")
ENSG00000100911	PSME2	ENSG00000100911:E011	E011	22.38750829	0.047416549	52.31139155	4.74E-13	1.02E-10	4.326492932	10.422754	2.562448189	14	24143672	24143952	281	-	6	26	3	14	7	45	10	51	5	46	7	34	c(""ENST00000559042""	""ENST00000559005"")
ENSG00000100911	PSME2	ENSG00000100911:E008	E008	4.651407985	0.107321621	12.89834722	0.000328872	0.008507789	2.114595583	4.754633093	2.343060761	14	24143566	24143584	19	-	1	2	2	4	2	7	1	8	1	17	2	6	ENST00000559042
ENSG00000100911	PSME2	ENSG00000100911:E027	E027	6.407954071	0.010794802	30.25933623	3.78E-08	3.25E-06	2.538125767	5.540038217	2.259158291	14	24145227	24145242	16	-	3	10	3	6	0	7	4	18	1	9	2	9	c(""ENST00000559493""	""ENST00000560788""	""ENST00000560592""	""ENST00000615264""	""ENST00000558931"")
ENSG00000100911	PSME2	ENSG00000100911:E012	E012	3.652267488	0.083596744	12.72401083	0.000360991	0.00918597	1.985845526	4.240313859	2.192826715	14	24143953	24143974	22	-	1	4	1	1	3	4	3	8	0	12	0	6	ENST00000559042
ENSG00000100911	PSME2	ENSG00000100911:E021	E021	37.09030845	0.032557886	80.05400989	3.64E-19	1.75E-16	5.608788982	13.26370029	2.524375154	14	24144800	24145057	258	-	11	33	7	36	14	84	20	86	8	67	4	46	c(""ENST00000559493""	""ENST00000559453""	""ENST00000558931"")
ENSG00000100911	PSME2	ENSG00000100911:E019	E019	22.05535895	0.060763155	41.86337422	9.79E-11	1.47E-08	4.430982765	10.30595659	2.460128669	14	24144469	24144657	189	-	8	30	2	11	6	40	13	52	5	46	6	33	c(""ENST00000559453""	""ENST00000559359""	""ENST00000558931"")
ENSG00000100949	RABGGTA	ENSG00000100949:E033	E033	3.354324622	0.01515832	11.21933248	0.000809496	0.017388646	4.026612128	2.203154024	-1.743222559	14	24268827	24268910	84	-	6	1	7	0	5	1	7	1	5	4	8	1	ENST00000560777
ENSG00000100982	PCIF1	ENSG00000100982:E004	E004	30.76307991	0.077679478	11.40530335	0.000732347	0.016101871	7.74864493	11.96240603	1.276517374	20	45937586	45937972	387	+	21	36	28	29	32	27	50	39	11	41	35	26	ENST00000616084
ENSG00000100997	ABHD12	ENSG00000100997:E012	E012	18.13444029	0.019260556	29.80360456	4.78E-08	4.03E-06	8.966288723	5.348101266	-1.505670557	20	25310200	25310472	273	-	40	6	28	3	25	5	49	13	29	8	30	10	ENST00000481556
ENSG00000100997	ABHD12	ENSG00000100997:E005	E005	21.22958151	0.052468097	25.52307275	4.37E-07	2.90E-05	9.853936452	5.324311241	-1.795720754	20	25303263	25303549	287	-	36	7	50	8	42	8	32	5	25	4	58	12	ENST00000576316
ENSG00000101017	CD40	ENSG00000101017:E002	E002	65.4288603	0.007069352	64.55845692	9.37E-16	3.02E-13	15.82180417	10.07434641	-1.344506061	20	46118278	46118315	38	+	18	85	27	62	44	113	66	131	12	80	21	92	c(""ENST00000372285""	""ENST00000620709"")
ENSG00000101017	CD40	ENSG00000101017:E001	E001	16.57608299	0.004069726	14.88087061	0.000114518	0.003583662	7.558280099	5.174533997	-1.101878276	20	46118272	46118277	6	+	3	25	5	18	12	32	12	32	2	18	7	21	ENST00000372285
ENSG00000101040	ZMYND8	ENSG00000101040:E033	E033	12.81330564	0.008404939	17.95113922	2.27E-05	0.000923665	5.226268626	7.594753423	1.087067849	20	47310157	47310204	48	-	15	10	12	6	15	18	8	15	10	21	17	10	c(""ENST00000461685""	""ENST00000536340""	""ENST00000617418""	""ENST00000446994""	""ENST00000262975""	""ENST00000619049""	""ENST00000435836""	""ENST00000441977""	""ENST00000471951""	""ENST00000360911""	""ENST00000372023""	""ENST00000458360""	""ENST00000355972""	""ENST00000611941""	""ENST00000446894""	""ENST00000468376""	""ENST00000311275""	""ENST00000540497""	""ENST00000352431""	""ENST00000396281"")
ENSG00000101138	CSTF1	ENSG00000101138:E019	E019	27.80591424	0.007900293	26.27926201	2.95E-07	2.05E-05	10.10082443	7.03558659	-1.05835929	20	56399162	56399357	196	+	45	14	51	12	54	6	54	12	45	11	57	10	c(""ENST00000415828""	""ENST00000493039""	""ENST00000217109""	""ENST00000452950"")
ENSG00000101182	PSMA7	ENSG00000101182:E017	E017	16.53005014	0.004538549	20.40076293	6.28E-06	0.000303838	5.72309224	8.10411036	1.013065645	20	62143431	62143440	10	-	4	24	15	16	12	21	20	20	9	20	8	23	ENST00000484488
ENSG00000101194	SLC17A9	ENSG00000101194:E016	E016	8.597691859	0.025710281	20.95535142	4.70E-06	0.000235898	6.312140286	3.473488395	-1.731382162	20	62963681	62963849	169	+	17	2	12	2	17	4	8	4	22	6	16	2	c(""ENST00000487303""	""ENST00000488738"")
ENSG00000101194	SLC17A9	ENSG00000101194:E015	E015	7.598508301	0.007808946	22.62421402	1.97E-06	0.000110111	5.888887531	3.298900675	-1.678783017	20	62963584	62963680	97	+	14	3	12	3	9	2	13	4	19	4	14	2	c(""ENST00000488738""	""ENST00000459704""	""ENST00000370351""	""ENST00000370349""	""ENST00000487303"")
ENSG00000101199	ARFGAP1	ENSG00000101199:E028	E028	5.533671096	0.028980745	10.61411895	0.001122274	0.022408062	3.049901191	4.94530676	1.398903195	20	63279220	63279306	87	+	7	10	1	3	0	9	3	6	3	10	6	6	ENST00000518601
ENSG00000101236	RNF24	ENSG00000101236:E011	E011	113.8456329	0.018128161	60.38061127	7.82E-15	2.19E-12	14.88545631	22.04491564	1.207273647	20	4015145	4015389	245	-	67	59	159	128	107	126	100	100	117	131	139	125	ENST00000336095
ENSG00000101236	RNF24	ENSG00000101236:E009	E009	31.01496322	0.036721866	18.75130135	1.49E-05	0.000644737	7.980430515	11.81617609	1.153965246	20	3974332	3974387	56	-	40	25	32	31	40	32	37	20	16	30	30	42	c(""ENST00000545616""	""ENST00000432261"")
ENSG00000101236	RNF24	ENSG00000101236:E002	E002	7.936602012	0.007385659	13.8565774	0.000197305	0.005622287	5.480932269	3.315587977	-1.455727372	20	3931421	3931423	3	-	16	1	16	3	16	4	10	1	17	3	16	2	c(""ENST00000358395""	""ENST00000336095"")
ENSG00000101266	CSNK2A1	ENSG00000101266:E028	E028	33.26004636	0.01750266	43.70591397	3.82E-11	6.13E-09	7.581935227	12.3486183	1.434338227	20	508563	508660	98	-	14	59	20	37	32	43	36	47	13	31	30	25	c(""ENST00000349736""	""ENST00000217244""	""ENST00000619188""	""ENST00000609525""	""ENST00000609606""	""ENST00000608066""	""ENST00000400227"")
ENSG00000101336	HCK	ENSG00000101336:E006	E006	136.0096756	0.007977685	74.4006466	6.38E-18	2.67E-15	15.0292822	21.88359684	1.155144255	20	32054216	32054281	66	+	56	150	53	94	85	223	87	239	80	252	57	192	ENST00000262651
ENSG00000101361	NOP56	ENSG00000101361:E006	E006	83.72532356	0.053688486	10.56673097	0.001151412	0.022845091	13.3713372	18.66962526	1.010897628	20	2652664	2652776	113	+	69	60	61	44	124	123	111	78	108	107	76	71	ENST00000469588
ENSG00000101361	NOP56	ENSG00000101361:E008	E008	91.96638219	0.055035936	13.51209135	0.000237031	0.006510005	13.62816879	19.86612817	1.146207066	20	2653001	2653173	173	+	84	62	96	77	114	104	74	70	89	114	112	114	ENST00000460258
ENSG00000101363	MANBAL	ENSG00000101363:E008	E008	6.162335539	0.0178198	33.36218144	7.65E-09	7.75E-07	2.334609455	5.532663834	2.496738474	20	37301171	37301207	37	+	0	6	0	4	3	9	1	17	3	12	4	11	ENST00000397151
ENSG00000101384	JAG1	ENSG00000101384:E001	E001	18.45641859	0.004415407	12.85201675	0.000337116	0.00867751	7.215915239	4.652445141	-1.275028993	20	10637684	10637758	75	-	4	15	3	15	6	32	6	48	0	41	5	33	ENST00000254958
ENSG00000101384	JAG1	ENSG00000101384:E021	E021	5.08336069	0.061075295	18.80162285	1.45E-05	0.000629569	5.543260342	2.275116385	-2.57685258	20	10645971	10646084	114	-	4	5	1	3	1	11	1	4	3	13	4	8	c(""ENST00000423891""	""ENST00000254958""	""ENST00000612857""	""ENST00000613518""	""ENST00000488480"")
ENSG00000101417	PXMP4	ENSG00000101417:E002	E002	11.05088923	0.005832004	11.20190871	0.000817132	0.017512391	5.59486121	3.31311087	-1.517609159	20	33707269	33707488	220	-	29	1	23	0	27	3	24	3	14	0	31	2	c(""ENST00000409299""	""ENST00000344022"")
ENSG00000101439	CST3	ENSG00000101439:E001	E001	16.31184303	0.029612924	29.39147358	5.91E-08	4.88E-06	8.845686742	4.914350373	-1.711304872	20	23626706	23629465	2760	-	35	4	36	5	18	8	34	4	24	10	28	11	ENST00000398411
ENSG00000101473	ACOT8	ENSG00000101473:E006	E006	8.405285368	0.048578616	8.939954687	0.002789996	0.044937088	6.040175924	3.91537749	-1.256889922	20	45842747	45843398	652	-	13	6	5	1	11	6	30	3	13	5	20	3	c(""ENST00000493118""	""ENST00000483141""	""ENST00000484975"")
ENSG00000101473	ACOT8	ENSG00000101473:E005	E005	8.83313534	0.010498928	21.89409704	2.88E-06	0.000153659	6.30421945	3.668739988	-1.569535468	20	45842023	45842746	724	-	14	5	13	3	15	3	18	3	12	3	27	4	c(""ENST00000493118""	""ENST00000484975"")
ENSG00000101493	ZNF516	ENSG00000101493:E003	E003	59.42493781	0.026269353	24.31249004	8.19E-07	5.07E-05	14.30460293	10.04090319	-1.050533989	18	76358609	76359295	687	-	136	15	77	1	89	16	131	23	84	34	187	33	ENST00000443185
ENSG00000101493	ZNF516	ENSG00000101493:E002	E002	120.0415523	0.005475956	93.16638481	4.81E-22	3.07E-19	20.01070396	13.73760997	-1.144820001	18	76358197	76358608	412	-	215	18	150	11	186	47	274	40	250	65	346	49	c(""ENST00000543743""	""ENST00000443185"")
ENSG00000101558	VAPA	ENSG00000101558:E012	E012	73.87552989	0.010771573	42.92040184	5.70E-11	8.88E-09	12.00815494	17.11758896	1.064904688	18	9936158	9936213	56	+	65	137	54	61	59	102	65	78	36	70	53	80	c(""ENST00000400000""	""ENST00000584796""	""ENST00000340541""	""ENST00000577901""	""ENST00000583879"")
ENSG00000101608	MYL12A	ENSG00000101608:E010	E010	41.22306374	0.005984066	74.47698535	6.13E-18	2.58E-15	7.966465709	13.04082276	1.45223269	18	3249361	3249443	83	+	16	70	21	40	29	45	28	81	5	59	27	51	c(""ENST00000585090""	""ENST00000578611""	""ENST00000583449"")
ENSG00000101751	POLI	ENSG00000101751:E038	E038	40.64079955	0.054182487	19.61018365	9.50E-06	0.000436458	12.95386586	8.048731184	-1.402272564	18	54293760	54293775	16	+	64	9	90	5	56	20	65	24	90	30	77	10	c(""ENST00000579434""	""ENST00000577727""	""ENST00000217800""	""ENST00000582366""	""ENST00000585023""	""ENST00000579534""	""ENST00000406285""	""ENST00000577361"")
ENSG00000101888	NXT2	ENSG00000101888:E001	E001	9.366444438	0.026087626	11.67377133	0.000633874	0.014363635	3.849992544	6.012288046	1.292177428	X	109535781	109535977	197	+	9	16	5	9	5	17	4	25	0	6	3	7	ENST00000218004
ENSG00000101901	ALG13	ENSG00000101901:E037	E037	7.858430152	0.026725489	16.67453997	4.44E-05	0.001627331	6.152735464	3.719591509	-1.458994003	X	111689087	111689197	111	+	12	4	10	4	11	5	17	3	17	8	5	4	c(""ENST00000471924""	""ENST00000487141""	""ENST00000486353""	""ENST00000470704""	""ENST00000371979"")
ENSG00000101901	ALG13	ENSG00000101901:E033	E033	10.48294374	0.069140191	9.033676351	0.002650509	0.043264425	6.959798783	4.533157126	-1.244981999	X	111688220	111688254	35	+	14	4	7	3	11	13	20	5	27	11	12	6	c(""ENST00000371979""	""ENST00000468657""	""ENST00000492038"")
ENSG00000101901	ALG13	ENSG00000101901:E038	E038	5.645672827	0.019873742	10.16041625	0.001434882	0.027159124	5.116599031	3.367601108	-1.211146055	X	111689198	111690172	975	+	6	1	7	2	8	5	14	4	11	6	4	5	ENST00000371979
ENSG00000101901	ALG13	ENSG00000101901:E040	E040	7.282797602	0.028552012	11.80110674	0.000591955	0.013592432	5.803971097	3.777974796	-1.244371886	X	111708167	111708393	227	+	8	3	11	2	7	2	13	6	16	7	9	9	c(""ENST00000436609""	""ENST00000610588""	""ENST00000624881""	""ENST00000621367""	""ENST00000251943""	""ENST00000623148""	""ENST00000624161""	""ENST00000486353""	""ENST00000623144""	""ENST00000495283""	""ENST00000394780"")
ENSG00000101901	ALG13	ENSG00000101901:E066	E066	6.353900947	0.00904725	9.828174583	0.001718588	0.031115654	5.269768929	3.650688866	-1.063247354	X	111730395	111730427	33	+	9	4	8	3	10	5	8	6	11	6	7	3	c(""ENST00000436609""	""ENST00000610588""	""ENST00000621367""	""ENST00000251943""	""ENST00000623148""	""ENST00000486578""	""ENST00000624161""	""ENST00000460092""	""ENST00000623144""	""ENST00000495283""	""ENST00000394780""	""ENST00000470971"")
ENSG00000101916	TLR8	ENSG00000101916:E003	E003	116.8055952	0.002902697	120.6809881	4.49E-28	4.98E-25	15.05225209	21.17686236	1.047317788	X	12910306	12910442	137	+	68	89	79	44	97	245	121	260	53	178	74	104	ENST00000311912
ENSG00000101972	STAG2	ENSG00000101972:E021	E021	32.67245436	0.004424544	39.3185363	3.60E-10	4.91E-08	7.795420182	11.268148	1.08186735	X	124022531	124022552	22	+	30	40	21	25	24	42	17	55	9	55	17	44	c(""ENST00000218089""	""ENST00000471107""	""ENST00000371145""	""ENST00000394478""	""ENST00000394477""	""ENST00000371157""	""ENST00000371160""	""ENST00000371144""	""ENST00000483575""	""ENST00000458176""	""ENST00000435103""	""ENST00000455404""	""ENST00000466748""	""ENST00000435215""	""ENST00000428941""	""ENST00000458700"")
ENSG00000102032	RENBP	ENSG00000102032:E014	E014	19.08688756	0.034692074	13.22290934	0.000276548	0.007396295	8.900580874	6.083626139	-1.109916372	X	153941970	153942031	62	-	27	6	21	6	30	14	29	7	29	16	60	10	c(""ENST00000393700""	""ENST00000423624""	""ENST00000369997"")
ENSG00000102034	ELF4	ENSG00000102034:E021	E021	8.596355673	0.017032623	19.29332918	1.12E-05	0.000503288	6.552271856	3.996960407	-1.433843554	X	130110620	130110716	97	-	6	3	9	7	6	3	15	9	17	9	17	7	ENST00000335997
ENSG00000102078	SLC25A14	ENSG00000102078:E012	E012	2.849409258	0.101174284	13.44087324	0.000246201	0.006712851	4.000668899	1.497826288	-2.83865539	X	130345185	130345185	1	+	11	1	3	2	4	1	2	0	3	0	11	0	c(""ENST00000543953""	""ENST00000478474""	""ENST00000495156""	""ENST00000467496""	""ENST00000361980""	""ENST00000612248""	""ENST00000464342""	""ENST00000339231""	""ENST00000424447""	""ENST00000464184""	""ENST00000545805""	""ENST00000218197"")
ENSG00000102081	FMR1	ENSG00000102081:E006	E006	20.74280274	0.032637041	20.00656975	7.72E-06	0.00036485	6.083973336	9.341238075	1.251458351	X	147912052	147912052	1	+	18	27	5	12	17	28	7	29	16	29	15	37	c(""ENST00000218200""	""ENST00000616614""	""ENST00000621453""	""ENST00000370477""	""ENST00000440235""	""ENST00000439526""	""ENST00000334557""	""ENST00000370475""	""ENST00000370471"")
ENSG00000102100	SLC35A2	ENSG00000102100:E022	E022	6.985274272	0.042018297	14.62785222	0.000130965	0.004006802	3.374351171	5.825373155	1.5818896	X	48909814	48909852	39	-	4	9	4	3	6	7	6	12	4	19	3	6	c(""ENST00000247138""	""ENST00000635460""	""ENST00000635285""	""ENST00000413561""	""ENST00000634665""	""ENST00000376515""	""ENST00000616181""	""ENST00000376512""	""ENST00000376529""	""ENST00000446885""	""ENST00000376521""	""ENST00000452555""	""ENST00000635015""	""ENST00000635628""	""ENST00000445167"")
ENSG00000102100	SLC35A2	ENSG00000102100:E023	E023	6.703005507	0.010055048	21.92759068	2.83E-06	0.000151417	3.245838458	5.742517302	1.652562728	X	48909853	48909872	20	-	4	9	2	3	4	10	6	13	5	12	4	7	c(""ENST00000247138""	""ENST00000635238""	""ENST00000635460""	""ENST00000635285""	""ENST00000413561""	""ENST00000634665""	""ENST00000376515""	""ENST00000616181""	""ENST00000376512""	""ENST00000376529""	""ENST00000446885""	""ENST00000376521""	""ENST00000452555""	""ENST00000635015""	""ENST00000635628""	""ENST00000445167"")
ENSG00000102125	TAZ	ENSG00000102125:E016	E016	3.658207308	0.066086532	12.02544379	0.000524792	0.012388168	4.283475491	2.06378593	-2.110983226	X	154412215	154412683	469	+	3	0	4	0	14	1	6	1	9	2	7	3	ENST00000614595
ENSG00000102125	TAZ	ENSG00000102125:E015	E015	4.479130637	0.03998217	13.3351367	0.000260479	0.00703444	4.658943894	2.466618903	-1.839377814	X	154412203	154412214	12	+	7	0	3	0	13	1	7	1	10	4	11	4	c(""ENST00000612460""	""ENST00000620808""	""ENST00000613002""	""ENST00000483780""	""ENST00000615986""	""ENST00000612012""	""ENST00000615658""	""ENST00000613634""	""ENST00000439735""	""ENST00000475699""	""ENST00000616020""	""ENST00000617701""	""ENST00000614595""	""ENST00000426231""	""ENST00000601016""	""ENST00000621647"")
ENSG00000102125	TAZ	ENSG00000102125:E017	E017	3.587079669	0.014381619	21.94207237	2.81E-06	0.000150502	4.367440823	1.74773067	-2.647165912	X	154412715	154412720	6	+	5	1	4	0	6	1	9	0	9	2	12	1	ENST00000476679
ENSG00000102125	TAZ	ENSG00000102125:E014	E014	12.66082241	0.026087855	11.1314612	0.000848757	0.01803682	7.203302918	4.988598062	-1.067718025	X	154412161	154412202	42	+	14	7	21	4	19	3	13	13	31	7	23	7	c(""ENST00000612460""	""ENST00000620808""	""ENST00000613002""	""ENST00000615986""	""ENST00000612012""	""ENST00000615658""	""ENST00000613634""	""ENST00000439735""	""ENST00000475699""	""ENST00000616020""	""ENST00000617701""	""ENST00000614595""	""ENST00000426231""	""ENST00000601016""	""ENST00000621647"")
ENSG00000102144	PGK1	ENSG00000102144:E016	E016	31.71954287	0.028468033	31.38335791	2.12E-08	1.93E-06	12.23032429	7.400895114	-1.476244706	X	78123339	78123374	36	+	66	14	39	7	81	21	45	17	40	27	43	18	ENST00000373316
ENSG00000102178	UBL4A	ENSG00000102178:E013	E013	9.378888449	0.07810534	8.912983381	0.002831503	0.045440136	4.085670709	6.604732733	1.393506362	X	154486103	154486227	125	-	16	9	16	6	10	6	7	7	18	2	18	2	ENST00000481237
ENSG00000102178	UBL4A	ENSG00000102178:E011	E011	5.462653252	0.094799259	11.20056341	0.000817725	0.017522113	3.00896512	5.562466123	1.779136053	X	154486042	154486083	42	-	6	1	5	3	10	7	4	7	8	2	14	3	c(""ENST00000417913""	""ENST00000477777""	""ENST00000481237"")
ENSG00000102178	UBL4A	ENSG00000102178:E012	E012	4.004436225	0.038879156	10.38044115	0.001273573	0.024728202	2.594920933	4.649904519	1.687253979	X	154486084	154486102	19	-	5	1	4	2	7	4	3	4	7	2	9	3	c(""ENST00000477777""	""ENST00000481237"")
ENSG00000102178	UBL4A	ENSG00000102178:E010	E010	7.930542913	0.051133464	25.50455392	4.41E-07	2.92E-05	3.42239603	7.08344314	2.109816579	X	154485980	154486041	62	-	11	6	7	8	14	8	7	10	8	2	14	3	c(""ENST00000477777""	""ENST00000417913"")
ENSG00000102225	CDK16	ENSG00000102225:E012	E012	9.029117699	0.008146177	19.71945361	8.97E-06	0.000415763	3.658142553	6.10521693	1.48465242	X	47218718	47218775	58	+	2	8	3	4	3	13	6	16	5	22	5	18	c(""ENST00000520893""	""ENST00000622098""	""ENST00000519758""	""ENST00000517426""	""ENST00000357227"")
ENSG00000102265	TIMP1	ENSG00000102265:E009	E009	16.550684	0.157002101	20.63905957	5.55E-06	0.000272402	3.068611254	8.441486406	2.937387256	X	47585332	47585341	10	+	2	17	0	6	5	42	2	10	2	41	5	53	ENST00000456754
ENSG00000102265	TIMP1	ENSG00000102265:E008	E008	7.069982141	0.127503243	11.63826877	0.000646087	0.014576508	2.55840646	5.435583865	2.180917449	X	47585255	47585331	77	+	0	12	2	1	4	20	0	5	2	17	3	14	c(""ENST00000456754""	""ENST00000218388""	""ENST00000377017"")
ENSG00000102309	PIN4	ENSG00000102309:E009	E009	3.305749436	0.069265716	18.55815012	1.65E-05	0.00070333	4.293036019	1.551815766	-2.940638035	X	72196785	72196904	120	+	8	0	9	0	2	2	9	0	4	2	11	0	c(""ENST00000446576""	""ENST00000496835""	""ENST00000423432""	""ENST00000373662""	""ENST00000373669""	""ENST00000439980""	""ENST00000218432"")
ENSG00000102524	TNFSF13B	ENSG00000102524:E007	E007	30.84966903	0.009782811	29.0278231	7.13E-08	5.78E-06	7.648985199	10.82996098	1.020039874	13	108270235	108270339	105	+	18	26	24	30	19	41	28	62	5	53	16	38	c(""ENST00000486502""	""ENST00000479435"")
ENSG00000102531	FNDC3A	ENSG00000102531:E031	E031	22.44812149	0.003133206	60.11908345	8.93E-15	2.48E-12	5.660615122	9.783793952	1.596940544	13	49201133	49201229	97	+	5	32	10	18	14	45	7	25	7	30	20	42	ENST00000497644
ENSG00000102543	CDADC1	ENSG00000102543:E005	E005	15.91712873	0.083860465	10.16791986	0.001429054	0.027081785	5.532472299	8.598698508	1.284688936	13	49247977	49248047	71	+	19	9	17	20	19	12	15	11	8	27	7	23	c(""ENST00000496952""	""ENST00000496061""	""ENST00000484126""	""ENST00000251108""	""ENST00000466868"")
ENSG00000102543	CDADC1	ENSG00000102543:E014	E014	6.103204596	0.03232763	11.31561345	0.000768581	0.016713397	5.103647307	3.066810403	-1.47431027	13	49265927	49266003	77	+	10	1	7	2	11	3	22	2	5	4	19	1	c(""ENST00000484126""	""ENST00000496061"")
ENSG00000102543	CDADC1	ENSG00000102543:E018	E018	20.97230787	0.005122333	25.90557351	3.59E-07	2.43E-05	8.998862207	6.347367421	-1.018716484	13	49267786	49268059	274	+	43	11	34	8	29	4	51	12	18	14	55	7	ENST00000251108
ENSG00000102554	KLF5	ENSG00000102554:E001	E001	65.12162008	0.051719112	45.10268275	1.87E-11	3.19E-09	17.2768932	10.74828741	-1.421104077	13	73054976	73055158	183	+	39	51	45	73	78	86	31	67	38	73	85	97	c(""ENST00000539231""	""ENST00000477333"")
ENSG00000102554	KLF5	ENSG00000102554:E004	E004	25.9944651	0.007610983	65.04062334	7.34E-16	2.40E-13	5.267559518	7.999500395	1.215842666	13	73061861	73062542	682	+	4	46	1	42	6	30	7	43	3	32	7	54	c(""ENST00000476859""	""ENST00000539231""	""ENST00000477333""	""ENST00000377687"")
ENSG00000102572	STK24	ENSG00000102572:E018	E018	14.70828726	0.05759843	15.25080654	9.41E-05	0.003058213	5.074396199	8.531398933	1.512446941	13	98505028	98505053	26	-	12	10	11	1	12	28	6	24	12	26	14	22	ENST00000481288
ENSG00000102572	STK24	ENSG00000102572:E021	E021	32.90404205	0.037997703	14.41993144	0.000146246	0.004394342	8.320927243	11.8145892	1.031436761	13	98519268	98519473	206	-	29	23	27	22	26	36	17	31	45	51	35	48	c(""ENST00000539966""	""ENST00000397517""	""ENST00000376547""	""ENST00000491878""	""ENST00000481288"")
ENSG00000102572	STK24	ENSG00000102572:E017	E017	10.87691565	0.068232374	14.71656421	0.000124944	0.003852992	4.147970784	7.502126758	1.720888109	13	98482265	98482321	57	-	6	7	8	3	4	30	10	13	10	23	7	9	c(""ENST00000444574""	""ENST00000539966""	""ENST00000376547""	""ENST00000491878"")
ENSG00000102575	ACP5	ENSG00000102575:E025	E025	19.80275238	0.065428493	13.02329119	0.000307641	0.008061106	9.281904219	5.877549467	-1.333058684	19	11577742	11578023	282	-	37	2	38	6	28	10	47	8	10	16	59	13	ENST00000592659
ENSG00000102575	ACP5	ENSG00000102575:E020	E020	28.95304552	0.014658274	31.94146203	1.59E-08	1.49E-06	11.09819954	7.223710842	-1.259152328	19	11577318	11577527	210	-	40	10	39	7	35	12	78	18	44	14	75	22	ENST00000590832
ENSG00000102575	ACP5	ENSG00000102575:E013	E013	48.96198246	0.033672993	110.1179996	9.23E-26	8.53E-23	15.79714462	5.712705558	-2.996203015	19	11576844	11576943	100	-	87	6	98	2	82	8	129	9	71	15	182	12	c(""ENST00000588524""	""ENST00000588625""	""ENST00000588079"")
ENSG00000102575	ACP5	ENSG00000102575:E009	E009	26.0211377	0.03789461	46.6538009	8.47E-12	1.53E-09	11.32167766	5.277742633	-2.2306429	19	11576600	11576715	116	-	37	8	39	5	67	4	84	9	15	10	91	8	ENST00000588524
ENSG00000102575	ACP5	ENSG00000102575:E014	E014	41.01350991	0.030116852	83.10939931	7.76E-20	4.06E-17	14.24033015	6.140569111	-2.473817559	19	11576944	11577056	113	-	63	3	70	5	82	14	115	6	52	20	144	12	c(""ENST00000588524""	""ENST00000588079"")
ENSG00000102755	FLT1	ENSG00000102755:E003	E003	4.442102197	0.022745629	16.34411909	5.28E-05	0.001879439	5.030465206	2.530079928	-1.988392231	13	28303134	28303143	10	-	2	5	1	5	11	11	3	6	0	2	2	4	c(""ENST00000282397""	""ENST00000615611""	""ENST00000617835""	""ENST00000543394"")
ENSG00000102755	FLT1	ENSG00000102755:E001	E001	1.464551886	0.334078183	10.57276845	0.001147657	0.022777412	3.769827317	1.30023504	-3.075012842	13	28300344	28303125	2782	-	1	0	0	0	2	1	6	5	1	2	1	1	ENST00000282397
ENSG00000102780	DGKH	ENSG00000102780:E003	E003	25.05505213	0.011549488	60.84262607	6.18E-15	1.75E-12	5.107516007	9.912369793	1.933696612	13	42048762	42048821	60	+	5	56	2	16	7	50	8	49	14	44	7	20	c(""ENST00000379274""	""ENST00000337343""	""ENST00000261491"")
ENSG00000102804	TSC22D1	ENSG00000102804:E015	E015	5.164041138	0.12547904	21.160754	4.22E-06	0.000215217	6.188018264	2.585830818	-2.526682142	13	44437255	44437345	91	-	6	2	7	0	5	8	6	2	11	10	8	1	ENST00000472477
ENSG00000102804	TSC22D1	ENSG00000102804:E022	E022	15.89168679	0.097054613	27.65449527	1.45E-07	1.09E-05	10.45848165	4.707285966	-2.328160562	13	44539937	44540033	97	-	12	5	19	6	19	23	16	9	24	19	36	14	ENST00000437455
ENSG00000102804	TSC22D1	ENSG00000102804:E017	E017	11.85815557	0.125540598	48.9394299	2.64E-12	5.14E-10	10.53007833	3.05017055	-3.603937589	13	44474251	44474301	51	-	19	4	14	0	17	3	27	7	25	6	26	12	ENST00000611198
ENSG00000102804	TSC22D1	ENSG00000102804:E014	E014	6.577060951	0.053276653	38.5449812	5.35E-10	7.00E-08	7.106460232	2.868326339	-2.6298562	13	44437176	44437254	79	-	6	3	10	1	11	9	9	2	9	12	13	1	c(""ENST00000472477""	""ENST00000622051"")
ENSG00000102804	TSC22D1	ENSG00000102804:E018	E018	30.5083752	0.038325515	119.976382	6.40E-28	7.02E-25	15.90110115	5.44395714	-3.155945861	13	44538326	44538721	396	-	43	19	48	8	56	11	52	20	48	23	53	20	c(""ENST00000486464""	""ENST00000460842"")
ENSG00000102804	TSC22D1	ENSG00000102804:E020	E020	31.36037284	0.049869977	85.69896478	2.10E-20	1.17E-17	15.79293967	5.738937009	-2.982093368	13	44539767	44539923	157	-	33	10	28	14	50	23	68	19	65	24	52	22	c(""ENST00000437455""	""ENST00000486464""	""ENST00000460842"")
ENSG00000102804	TSC22D1	ENSG00000102804:E016	E016	12.78678216	0.076049948	73.08761431	1.24E-17	5.07E-15	10.95174603	3.148825737	-3.627770334	13	44474218	44474250	33	-	17	1	20	1	21	4	29	7	26	10	26	11	c(""ENST00000472477""	""ENST00000611198"")
ENSG00000102804	TSC22D1	ENSG00000102804:E019	E019	47.6900146	0.073649523	76.57812926	2.12E-18	9.38E-16	19.62313332	6.816773218	-3.146305479	13	44538722	44538888	167	-	69	22	52	10	69	26	90	35	93	34	93	34	c(""ENST00000437455""	""ENST00000486464""	""ENST00000460842"")
ENSG00000102804	TSC22D1	ENSG00000102804:E021	E021	18.20964882	0.085408002	47.77612667	4.78E-12	8.96E-10	12.15845462	4.341569649	-3.007914299	13	44539924	44539936	13	-	19	7	13	8	19	13	38	10	51	19	29	7	c(""ENST00000437455""	""ENST00000486464"")
ENSG00000102871	TRADD	ENSG00000102871:E005	E005	8.132733386	0.083177456	11.99192449	0.000534316	0.012560657	3.393739145	6.252429125	1.770919045	16	67155295	67155376	82	-	3	4	1	2	5	7	3	19	4	21	9	19	ENST00000566247
ENSG00000102871	TRADD	ENSG00000102871:E011	E011	12.83523531	0.028352377	14.27432278	0.000158006	0.004674694	4.922157153	7.518051976	1.231308557	16	67156200	67156249	50	-	9	9	5	3	6	21	14	20	5	25	14	25	ENST00000486556
ENSG00000102871	TRADD	ENSG00000102871:E010	E010	37.76232396	0.040826369	19.39108632	1.07E-05	0.000481775	8.2026577	12.69560933	1.286924216	16	67155751	67156199	449	-	27	22	9	14	28	47	27	80	24	71	32	71	c(""ENST00000566104""	""ENST00000486556""	""ENST00000563348"")
ENSG00000102871	TRADD	ENSG00000102871:E009	E009	11.4380213	0.009633518	24.58573391	7.11E-07	4.46E-05	4.398595911	7.21738029	1.438165987	16	67155655	67155750	96	-	5	12	4	3	12	13	10	24	8	20	3	22	c(""ENST00000486556""	""ENST00000563348"")
ENSG00000102879	CORO1A	ENSG00000102879:E016	E016	35.26342861	0.043317912	26.0477255	3.33E-07	2.28E-05	12.1265754	7.179316772	-1.539572616	16	30184748	30184964	217	+	78	14	76	7	45	9	65	12	61	23	73	10	ENST00000569970
ENSG00000102879	CORO1A	ENSG00000102879:E036	E036	7.109762451	0.084419636	9.848053634	0.001700115	0.03086321	5.538440814	3.115473175	-1.666017433	16	30187502	30187724	223	+	13	2	19	1	10	3	6	2	13	4	20	2	c(""ENST00000564768""	""ENST00000567034"")
ENSG00000102879	CORO1A	ENSG00000102879:E015	E015	15.46532558	0.065439656	17.46625754	2.92E-05	0.001147859	8.175783798	4.559325943	-1.69815237	16	30184352	30184421	70	+	42	3	30	4	19	4	27	3	23	12	38	4	ENST00000564446
ENSG00000102879	CORO1A	ENSG00000102879:E017	E017	63.75784274	0.049644188	22.06530623	2.64E-06	0.000142108	15.93814015	10.11690019	-1.354279592	16	30185209	30185407	199	+	140	29	122	16	78	12	138	23	93	40	138	30	c(""ENST00000569970""	""ENST00000569469""	""ENST00000570045""	""ENST00000570244""	""ENST00000219150""	""ENST00000563778""	""ENST00000569203""	""ENST00000561815""	""ENST00000561849""	""ENST00000568982""	""ENST00000565497""	""ENST00000568763""	""ENST00000566619"")
ENSG00000102879	CORO1A	ENSG00000102879:E013	E013	29.7759549	0.091075076	9.530275341	0.002021098	0.035272882	10.96110386	7.216108011	-1.225500584	16	30184218	30184225	8	+	69	10	53	3	38	9	65	12	30	24	76	19	ENST00000561849
ENSG00000102879	CORO1A	ENSG00000102879:E014	E014	26.64967087	0.081822096	18.74986008	1.49E-05	0.000645003	10.75586818	5.950602551	-1.730802589	16	30184226	30184343	118	+	68	3	56	3	33	8	61	8	30	18	69	12	c(""ENST00000561849""	""ENST00000570045"")
ENSG00000102879	CORO1A	ENSG00000102879:E023	E023	16.21833097	0.029699112	10.90956377	0.000956691	0.019817644	7.924694125	5.587479384	-1.017282772	16	30186598	30186681	84	+	35	7	31	7	19	3	31	6	23	15	30	7	c(""ENST00000569970""	""ENST00000569469""	""ENST00000570045""	""ENST00000219150""	""ENST00000563778""	""ENST00000567034""	""ENST00000569203""	""ENST00000561815""	""ENST00000568982""	""ENST00000565497""	""ENST00000568763"")
ENSG00000102879	CORO1A	ENSG00000102879:E011	E011	22.31723044	0.018725178	26.45007197	2.70E-07	1.89E-05	9.622325293	6.052176276	-1.353742248	16	30183634	30183725	92	+	48	7	45	6	37	7	57	9	19	15	48	9	c(""ENST00000569469""	""ENST00000570045""	""ENST00000570244""	""ENST00000219150""	""ENST00000568982""	""ENST00000565497""	""ENST00000568763""	""ENST00000566619"")
ENSG00000102893	PHKB	ENSG00000102893:E008	E008	19.87516626	0.009328876	19.70185461	9.05E-06	0.000418839	8.991358684	6.355178845	-1.012694354	16	47461350	47461426	77	+	31	9	20	10	44	8	35	7	32	15	29	18	c(""ENST00000566044""	""ENST00000566721""	""ENST00000567402""	""ENST00000565424""	""ENST00000563376""	""ENST00000299167""	""ENST00000566037""	""ENST00000323584"")
ENSG00000102893	PHKB	ENSG00000102893:E045	E045	9.941350441	0.048521352	9.833470897	0.001713647	0.031041794	6.531509562	4.180693	-1.294504108	16	47650544	47650626	83	+	20	5	15	2	15	5	10	5	27	7	10	5	c(""ENST00000566044""	""ENST00000299167""	""ENST00000323584"")
ENSG00000102893	PHKB	ENSG00000102893:E047	E047	10.47739776	0.034600231	32.80024815	1.02E-08	1.00E-06	7.249357691	3.383623412	-2.210246904	16	47650831	47650921	91	+	17	2	17	0	21	4	23	1	29	8	15	4	c(""ENST00000566044""	""ENST00000568171""	""ENST00000299167""	""ENST00000323584"")
ENSG00000102898	NUTF2	ENSG00000102898:E008	E008	7.301115968	0.028085834	11.68558397	0.000629862	0.014294888	3.630085853	5.677398457	1.29586865	16	67847457	67847566	110	+	2	9	3	9	4	9	10	8	6	4	6	14	ENST00000568396
ENSG00000102901	CENPT	ENSG00000102901:E022	E022	7.826051506	0.017288013	9.82672411	0.001719944	0.031124335	5.804514843	4.008494044	-1.073239163	16	67829949	67830088	140	-	15	4	8	1	14	3	9	3	11	11	18	6	c(""ENST00000562513""	""ENST00000436104""	""ENST00000569862""	""ENST00000562787""	""ENST00000564817""	""ENST00000564128""	""ENST00000566758""	""ENST00000568495""	""ENST00000626059""	""ENST00000565157""	""ENST00000563885""	""ENST00000440851"")
ENSG00000103005	USB1	ENSG00000103005:E016	E016	13.33614361	0.023190411	30.22212712	3.85E-08	3.31E-06	4.409852682	8.122891657	1.775741743	16	58009929	58010112	184	+	4	17	5	8	7	20	14	19	8	26	8	20	c(""ENST00000568848""	""ENST00000561743""	""ENST00000539737""	""ENST00000561568""	""ENST00000562534""	""ENST00000569252""	""ENST00000564387""	""ENST00000563149""	""ENST00000566292""	""ENST00000423271""	""ENST00000219281""	""ENST00000565662"")
ENSG00000103005	USB1	ENSG00000103005:E017	E017	29.00491259	0.002763167	64.1127597	1.17E-15	3.72E-13	7.036274106	11.31414173	1.392741138	16	58010113	58010170	58	+	12	26	13	24	18	44	15	48	44	36	15	37	ENST00000566292
ENSG00000103043	VAC14	ENSG00000103043:E032	E032	6.236702307	0.073394433	10.10662141	0.001477376	0.027736439	3.230231766	5.329003976	1.449562896	16	70783033	70783139	107	-	0	13	2	6	6	9	10	6	4	7	2	7	c(""ENST00000566655""	""ENST00000568548""	""ENST00000261776"")
ENSG00000103066	PLA2G15	ENSG00000103066:E002	E002	13.39467298	0.017705965	10.30713343	0.00132517	0.025525161	4.952190899	7.125980416	1.057501221	16	68245341	68245343	3	+	19	3	30	8	22	4	44	5	9	6	29	6	c(""ENST00000413021""	""ENST00000565744"")
ENSG00000103121	CMC2	ENSG00000103121:E025	E025	8.034184163	0.060131152	11.29166094	0.00077856	0.016885254	3.575579504	5.915043768	1.458733859	16	80996923	80997020	98	-	5	13	2	9	3	14	5	4	3	14	9	10	c(""ENST00000568228""	""ENST00000570086"")
ENSG00000103187	COTL1	ENSG00000103187:E006	E006	15.63421081	0.087223966	8.755130628	0.003087323	0.048339292	8.251243992	5.079149896	-1.412056242	16	84575293	84577096	1804	-	22	10	26	7	13	2	19	11	53	6	20	6	ENST00000567278
ENSG00000103194	USP10	ENSG00000103194:E009	E009	7.398841521	0.009089986	16.63626699	4.53E-05	0.001653763	3.734817811	5.923805801	1.336981774	16	84704740	84704860	121	+	6	8	3	6	4	14	10	7	7	7	8	8	c(""ENST00000570191""	""ENST00000569511"")
ENSG00000103199	ZNF500	ENSG00000103199:E016	E016	7.77332271	0.064263053	13.32655238	0.000261674	0.007062934	3.662408392	6.282930234	1.564696136	16	4762714	4762756	43	-	4	5	10	12	5	8	5	5	12	4	9	10	c(""ENST00000545009""	""ENST00000219478"")
ENSG00000103222	ABCC1	ENSG00000103222:E001	E001	5.644983075	0.019013611	8.801953953	0.003009081	0.047485842	3.350085734	4.982751067	1.149356478	16	15949577	15949799	223	+	1	3	2	5	3	0	6	15	9	10	6	7	c(""ENST00000399410""	""ENST00000399408"")
ENSG00000103245	CIAO3	ENSG00000103245:E022	E022	12.91658848	0.048894584	10.14337022	0.001448211	0.027333433	5.199899262	7.67549608	1.132604879	16	734229	734238	10	-	24	6	10	10	14	9	12	12	15	23	14	9	c(""ENST00000251588""	""ENST00000568545""	""ENST00000565425""	""ENST00000569759""	""ENST00000562421""	""ENST00000540986""	""ENST00000562752""	""ENST00000562862""	""ENST00000565341"")
ENSG00000103257	SLC7A5	ENSG00000103257:E011	E011	734.5602733	0.050890434	50.28775248	1.33E-12	2.69E-10	47.1740076	28.32046079	-1.855042558	16	87851724	87851849	126	-	190	735	363	819	392	1322	360	1337	289	1234	317	915	c(""ENST00000565644""	""ENST00000261622"")
ENSG00000103313	MEFV	ENSG00000103313:E005	E005	6.57935342	0.039977743	8.864785823	0.002907244	0.046301927	3.025508988	4.941211109	1.419712456	16	3243971	3243975	5	-	0	5	2	2	1	22	6	11	1	12	4	11	ENST00000541159
ENSG00000103313	MEFV	ENSG00000103313:E006	E006	14.32398059	0.008634548	16.68504893	4.41E-05	0.001620226	4.791340018	7.178036576	1.174435029	16	3243976	3244067	92	-	4	11	6	5	4	37	11	27	3	33	7	20	c(""ENST00000621655""	""ENST00000541159"")
ENSG00000103326	CAPN15	ENSG00000103326:E005	E005	29.68239277	0.006135896	53.54605965	2.53E-13	5.64E-11	7.23076269	11.49670715	1.360646858	16	533946	533998	53	+	10	35	18	26	18	37	26	32	33	54	21	34	c(""ENST00000562370""	""ENST00000567216""	""ENST00000568988""	""ENST00000219611"")
ENSG00000103326	CAPN15	ENSG00000103326:E006	E006	64.02975082	0.028498304	45.72873959	1.36E-11	2.36E-09	10.4192711	16.73843197	1.416270678	16	536029	536142	114	+	23	88	20	67	38	72	66	70	78	96	36	78	c(""ENST00000567216""	""ENST00000219611"")
ENSG00000103343	ZNF174	ENSG00000103343:E001	E001	5.968957718	0.01087605	13.09880998	0.000295483	0.00780093	3.489618849	5.476243077	1.30529691	16	3401235	3401243	9	+	3	4	8	2	8	6	14	7	6	5	10	5	c(""ENST00000571936""	""ENST00000575752"")
ENSG00000103343	ZNF174	ENSG00000103343:E008	E008	10.80161865	0.005543471	17.51368295	2.85E-05	0.00112358	5.894000299	3.381048088	-1.610177732	16	3404909	3404994	86	+	19	2	20	2	24	1	30	2	22	4	25	0	c(""ENST00000344823""	""ENST00000575752""	""ENST00000572544"")
ENSG00000103353	UBFD1	ENSG00000103353:E013	E013	7.122385297	0.010094148	13.55003136	0.000232288	0.00640274	3.669387063	5.643915864	1.247541497	16	23559841	23559868	28	+	3	9	6	6	8	7	3	12	3	9	9	9	ENST00000569919
ENSG00000103365	GGA2	ENSG00000103365:E044	E044	16.52291948	0.00409837	25.81552707	3.76E-07	2.53E-05	8.017954703	5.138724692	-1.294404967	16	23494379	23494402	24	-	33	6	23	4	22	4	26	5	36	9	44	8	ENST00000567201
ENSG00000103365	GGA2	ENSG00000103365:E001	E001	30.82891963	0.00904961	35.01743152	3.27E-09	3.62E-07	10.90601137	6.99990022	-1.299266204	16	23463542	23464322	781	-	40	13	55	10	37	10	49	10	73	14	88	10	ENST00000309859
ENSG00000103365	GGA2	ENSG00000103365:E014	E014	10.64065152	0.006567602	13.1594467	0.000286073	0.007607469	6.428872112	4.368661917	-1.12106914	16	23468997	23469582	586	-	18	5	15	0	11	8	24	2	22	5	28	6	ENST00000568922
ENSG00000103365	GGA2	ENSG00000103365:E021	E021	8.15026849	0.010360757	26.31523023	2.90E-07	2.01E-05	5.872725829	2.847716052	-2.095948065	16	23480232	23480423	192	-	14	1	10	4	19	1	12	2	21	2	22	1	ENST00000569182
ENSG00000103479	RBL2	ENSG00000103479:E011	E011	4.040915818	0.083678548	14.82975057	0.000117665	0.003669817	4.629127922	1.994336492	-2.434625251	16	53453705	53453769	65	+	9	1	5	1	4	0	4	2	12	1	12	2	c(""ENST00000544405""	""ENST00000262133""	""ENST00000379935"")
ENSG00000103479	RBL2	ENSG00000103479:E021	E021	39.65613266	0.041633311	23.43158627	1.29E-06	7.63E-05	13.2624666	8.564688443	-1.290780801	16	53465438	53465602	165	+	65	20	61	4	54	14	86	39	62	38	67	19	c(""ENST00000544405""	""ENST00000379935""	""ENST00000562850""	""ENST00000544545""	""ENST00000262133"")
ENSG00000103479	RBL2	ENSG00000103479:E026	E026	10.18249186	0.031852032	9.738811159	0.001804175	0.032298738	6.60506473	4.614603229	-1.04107714	16	53470080	53470185	106	+	16	5	15	0	14	5	16	11	20	12	14	5	c(""ENST00000562837""	""ENST00000262133""	""ENST00000544545""	""ENST00000379935"")
ENSG00000103489	XYLT1	ENSG00000103489:E013	E013	23.83823051	0.02010185	17.00971005	3.72E-05	0.001405297	9.76148813	6.886565512	-1.020210425	16	17354672	17355227	556	-	32	10	30	13	22	9	49	21	60	12	35	12	ENST00000568226
ENSG00000103510	KAT8	ENSG00000103510:E006	E006	196.0786246	0.001942052	229.7886943	6.63E-52	3.15E-48	19.21698229	27.68005707	1.163391173	16	31120339	31120514	176	+	147	212	143	124	184	252	189	241	136	278	212	239	c(""ENST00000219797""	""ENST00000539683""	""ENST00000543774""	""ENST00000448516"")
ENSG00000103528	SYT17	ENSG00000103528:E002	E002	30.49798761	0.044158084	26.87384158	2.17E-07	1.56E-05	6.287742735	10.78845657	1.579545522	16	19168024	19168144	121	+	9	24	14	16	8	47	9	82	14	66	11	50	c(""ENST00000566261""	""ENST00000570264"")
ENSG00000103528	SYT17	ENSG00000103528:E017	E017	3.020195451	0.051962163	27.51032379	1.56E-07	1.16E-05	4.599576963	1.605757469	-3.041776821	16	19223045	19223165	121	+	4	2	2	0	11	2	5	1	7	1	6	0	c(""ENST00000568115""	""ENST00000565183""	""ENST00000562711""	""ENST00000355377""	""ENST00000568433""	""ENST00000562034"")
ENSG00000103569	AQP9	ENSG00000103569:E004	E004	322.5855924	0.008540149	447.9583319	2.01E-99	3.61E-95	40.91319124	19.04174385	-2.565768909	15	58138282	58138380	99	+	281	400	199	285	387	400	222	396	169	467	226	352	c(""ENST00000559443""	""ENST00000219919"")
ENSG00000103569	AQP9	ENSG00000103569:E002	E002	76.28580022	0.040524615	152.5603916	4.78E-35	8.61E-32	25.63308888	8.656244937	-3.295658146	15	58138196	58138262	67	+	111	82	64	57	103	71	67	68	36	93	103	77	c(""ENST00000219919""	""ENST00000558772"")
ENSG00000103569	AQP9	ENSG00000103569:E003	E003	108.1952993	0.033394475	178.1547733	1.23E-40	3.29E-37	29.31667839	10.44908362	-3.186182309	15	58138263	58138281	19	+	143	117	89	77	158	113	97	97	48	149	124	107	c(""ENST00000559443""	""ENST00000219919""	""ENST00000558772"")
ENSG00000103569	AQP9	ENSG00000103569:E001	E001	2.55205603	0.133682168	20.68979487	5.40E-06	0.000266265	4.821242042	1.554545439	-3.271746209	15	58138169	58138195	27	+	4	2	5	5	2	1	2	1	1	2	1	3	ENST00000558772
ENSG00000103642	LACTB	ENSG00000103642:E010	E010	283.765362	0.039586343	19.04714532	1.28E-05	0.000564427	21.16393556	29.72441288	1.100875563	15	63129651	63131471	1821	+	94	281	103	162	129	429	187	602	147	500	159	500	ENST00000413507
ENSG00000103707	MTFMT	ENSG00000103707:E004	E004	13.89985437	0.023117742	11.59773569	0.000660322	0.014844519	7.169265606	4.946692688	-1.078371318	15	65002854	65002995	142	-	29	7	36	4	23	11	32	3	12	3	26	3	c(""ENST00000220058""	""ENST00000558460"")
ENSG00000103876	FAH	ENSG00000103876:E012	E012	3.693075531	0.05281207	22.54457631	2.05E-06	0.000114113	4.525117125	1.559276075	-3.079288702	15	80159756	80159877	122	+	5	0	13	0	10	1	6	0	4	0	10	3	c(""ENST00000561421""	""ENST00000261755""	""ENST00000537726""	""ENST00000539156""	""ENST00000407106""	""ENST00000561369""	""ENST00000558767""	""ENST00000558022"")
ENSG00000103876	FAH	ENSG00000103876:E011	E011	5.372648345	0.014479661	17.88790138	2.34E-05	0.000951027	5.0606236	2.699959151	-1.8179635	15	80158060	80158170	111	+	8	4	13	0	11	1	6	2	9	1	13	4	c(""ENST00000561421""	""ENST00000261755""	""ENST00000537726""	""ENST00000539156""	""ENST00000407106""	""ENST00000561369""	""ENST00000558767""	""ENST00000558022"")
ENSG00000103876	FAH	ENSG00000103876:E006	E006	20.08877968	0.049893019	22.29391953	2.34E-06	0.000127823	9.6035632	5.551877996	-1.598614067	15	80152855	80152896	42	+	25	9	31	3	38	8	18	3	37	7	68	21	c(""ENST00000558767""	""ENST00000407106""	""ENST00000561369"")
ENSG00000103876	FAH	ENSG00000103876:E021	E021	12.44307771	0.040179353	23.36629168	1.34E-06	7.85E-05	4.33383139	7.738244979	1.684400274	15	80168052	80168079	28	+	7	18	10	10	5	10	7	27	5	18	10	17	c(""ENST00000561421""	""ENST00000261755""	""ENST00000539156""	""ENST00000407106""	""ENST00000558514""	""ENST00000558022""	""ENST00000558627"")
ENSG00000103932	RPAP1	ENSG00000103932:E034	E034	8.545491263	0.079128903	12.40247969	0.000428764	0.010570723	3.819838717	6.532868021	1.556390745	15	41534714	41534804	91	-	5	11	1	7	3	11	10	10	6	20	14	4	c(""ENST00000304330""	""ENST00000561603""	""ENST00000562303"")
ENSG00000103978	TMEM87A	ENSG00000103978:E031	E031	15.92007924	0.004607995	40.12327403	2.38E-10	3.37E-08	5.268245676	8.610535316	1.430730279	15	42260958	42261002	45	-	15	17	11	18	11	24	18	20	3	19	11	19	c(""ENST00000568400""	""ENST00000561578""	""ENST00000307216""	""ENST00000568432""	""ENST00000389834""	""ENST00000569075""	""ENST00000448392""	""ENST00000562946""	""ENST00000566474""	""ENST00000563371"")
ENSG00000103995	CEP152	ENSG00000103995:E009	E009	11.1372306	0.005923453	12.84456513	0.000338461	0.00870581	6.547328096	4.608534684	-1.019341541	15	48742015	48742100	86	-	22	4	20	5	19	2	23	3	15	10	19	6	c(""ENST00000399334""	""ENST00000325747""	""ENST00000380950"")
ENSG00000104043	ATP8B4	ENSG00000104043:E020	E020	2.981690471	0.041733475	11.79253856	0.000594686	0.013634023	3.715583866	1.652179153	-2.341587424	15	49898068	49898145	78	-	11	0	6	1	5	2	7	0	5	1	2	0	c(""ENST00000559998""	""ENST00000559829""	""ENST00000284509""	""ENST00000557955""	""ENST00000559726""	""ENST00000558906""	""ENST00000560479""	""ENST00000561385""	""ENST00000560161"")
ENSG00000104047	DTWD1	ENSG00000104047:E024	E024	8.753035397	0.037252737	11.88750356	0.000565118	0.013117182	5.436893439	3.003477511	-1.718135834	15	49632178	49632302	125	+	11	0	27	2	17	4	18	1	10	0	32	2	c(""ENST00000403028""	""ENST00000558653""	""ENST00000560632""	""ENST00000559164""	""ENST00000559223""	""ENST00000557988""	""ENST00000251250"")
ENSG00000104064	GABPB1	ENSG00000104064:E024	E024	14.28451053	0.004385882	20.22053636	6.90E-06	0.000330488	8.058177307	5.388447625	-1.171361291	15	50327193	50327329	137	-	22	12	22	9	18	14	22	11	15	8	18	9	ENST00000558335
ENSG00000104081	BMF	ENSG00000104081:E022	E022	66.17175283	0.013016571	53.41767032	2.70E-13	5.99E-11	11.79113547	16.91447289	1.082602605	15	40108358	40108386	29	-	58	39	83	42	74	76	68	43	71	75	127	69	c(""ENST00000559701""	""ENST00000557870""	""ENST00000558057""	""ENST00000354670""	""ENST00000560430"")
ENSG00000104164	BLOC1S6	ENSG00000104164:E007	E007	12.56550992	0.006428294	14.97993685	0.00010866	0.003433588	7.258398474	5.141417592	-1.00242613	15	45587617	45587745	129	+	24	6	18	7	20	9	16	9	14	6	21	11	c(""ENST00000565323""	""ENST00000566801""	""ENST00000568816""	""ENST00000563000"")
ENSG00000104164	BLOC1S6	ENSG00000104164:E008	E008	10.18738756	0.008220279	19.35581563	1.08E-05	0.000489351	6.764087157	4.331206287	-1.293922064	15	45587746	45587771	26	+	19	4	15	6	19	8	12	7	12	3	21	6	c(""ENST00000565323""	""ENST00000563160""	""ENST00000566801""	""ENST00000563000""	""ENST00000568816"")
ENSG00000104164	BLOC1S6	ENSG00000104164:E009	E009	11.68527574	0.02051454	12.60131854	0.000385475	0.009710982	7.046140926	4.875016916	-1.070204545	15	45587772	45587784	13	+	22	6	15	7	20	9	12	5	14	3	23	13	c(""ENST00000565323""	""ENST00000565727""	""ENST00000563160""	""ENST00000566801""	""ENST00000563000""	""ENST00000568816"")
ENSG00000104213	PDGFRL	ENSG00000104213:E001	E001	5.132714212	0.052539922	10.19712802	0.001406595	0.026736131	1.508748145	3.51494101	2.443163251	8	17576433	17576756	324	+	0	8	0	4	1	5	1	20	0	14	0	4	c(""ENST00000251630""	""ENST00000541323"")
ENSG00000104218	CSPP1	ENSG00000104218:E036	E036	8.637500041	0.011244294	15.28343394	9.25E-05	0.003015944	6.115424743	3.93389779	-1.27921656	8	67164391	67164508	118	+	9	3	16	3	20	3	25	5	10	5	14	5	c(""ENST00000519668""	""ENST00000262210""	""ENST00000521168"")
ENSG00000104218	CSPP1	ENSG00000104218:E034	E034	8.292813408	0.016117322	8.903031375	0.002846976	0.045624014	5.791240108	4.095278702	-1.004586529	8	67161811	67161915	105	+	5	4	17	4	18	2	17	7	12	4	15	5	c(""ENST00000519668""	""ENST00000262210""	""ENST00000521168"")
ENSG00000104218	CSPP1	ENSG00000104218:E037	E037	5.890595012	0.01107283	13.04210655	0.000304565	0.007997148	5.093476597	3.113642785	-1.424713731	8	67172416	67172511	96	+	6	3	10	3	15	0	16	2	7	3	11	4	c(""ENST00000519668""	""ENST00000262210""	""ENST00000521168"")
ENSG00000104299	INTS9	ENSG00000104299:E013	E013	9.386241411	0.032384803	13.96193445	0.00018655	0.005361871	6.470300746	3.978448223	-1.410652389	8	28775926	28775926	1	-	12	2	25	4	11	4	26	7	7	4	23	4	c(""ENST00000519578""	""ENST00000520005""	""ENST00000523303""	""ENST00000521022""	""ENST00000522363""	""ENST00000416984""	""ENST00000521777"")
ENSG00000104320	NBN	ENSG00000104320:E032	E032	16.62727432	0.051694568	76.9714412	1.73E-18	7.74E-16	11.82568712	4.300456419	-2.953139784	8	89984238	89984404	167	-	16	11	16	14	12	11	18	24	16	14	25	25	ENST00000409330
ENSG00000104320	NBN	ENSG00000104320:E028	E028	24.57590428	0.00314017	106.3114279	6.30E-25	5.38E-22	12.01133369	5.906904477	-2.078851497	8	89981953	89982002	50	-	19	26	9	13	20	34	31	43	12	39	16	33	c(""ENST00000396252""	""ENST00000517337""	""ENST00000523444"")
ENSG00000104320	NBN	ENSG00000104320:E030	E030	145.3116827	0.007950967	492.6577788	3.76E-109	8.62E-105	31.41161312	12.89210688	-2.797916817	8	89982722	89982855	134	-	129	133	122	89	172	165	197	218	83	165	164	154	c(""ENST00000409330""	""ENST00000519426""	""ENST00000396252""	""ENST00000494804""	""ENST00000265433""	""ENST00000523444""	""ENST00000517337"")
ENSG00000104320	NBN	ENSG00000104320:E034	E034	52.19000609	0.00288485	471.8193634	1.29E-104	2.71E-100	20.46879828	7.719853865	-2.914847102	8	89984620	89984665	46	-	46	35	53	25	64	66	77	81	33	52	55	64	c(""ENST00000396252""	""ENST00000494804""	""ENST00000265433"")
ENSG00000104320	NBN	ENSG00000104320:E029	E029	18.36060672	0.014098195	104.899196	1.29E-24	1.05E-21	11.47310951	4.830725539	-2.526603676	8	89982404	89982721	318	-	20	12	14	9	17	22	15	30	12	26	19	27	ENST00000494804
ENSG00000104320	NBN	ENSG00000104320:E031	E031	7.478241703	0.186798393	22.56522717	2.03E-06	0.000113143	8.05736879	2.861179907	-3.003513806	8	89984208	89984237	30	-	5	7	11	4	0	5	7	8	12	8	11	12	c(""ENST00000517337""	""ENST00000409330"")
ENSG00000104320	NBN	ENSG00000104320:E033	E033	104.0472419	0.006381485	523.4322436	7.58E-116	2.39E-111	27.56422482	10.85597029	-2.868162235	8	89984525	89984619	95	-	83	88	89	66	126	116	146	141	69	120	125	116	c(""ENST00000519426""	""ENST00000396252""	""ENST00000494804""	""ENST00000265433""	""ENST00000523444"")
ENSG00000104320	NBN	ENSG00000104320:E027	E027	617.3470533	0.009731943	160.0617185	1.10E-36	2.25E-33	17.93116942	31.35435427	1.795938177	8	89981524	89981655	132	-	19	732	18	526	84	1207	53	1636	40	1227	33	1177	ENST00000517772
ENSG00000104419	NDRG1	ENSG00000104419:E022	E022	7.577260811	0.137400657	11.51145612	0.000691686	0.015390736	6.121391563	3.288689972	-1.800269136	8	133249329	133249488	160	-	16	2	9	2	15	2	18	6	15	2	9	5	ENST00000521414
ENSG00000104419	NDRG1	ENSG00000104419:E028	E028	16.59886724	0.0585637	8.746281814	0.00310234	0.048504337	8.397294575	5.776487902	-1.090009876	8	133255270	133255400	131	-	52	12	25	4	29	7	10	13	20	13	16	10	c(""ENST00000522377""	""ENST00000519278"")
ENSG00000104419	NDRG1	ENSG00000104419:E016	E016	7.034894936	0.226985385	11.68314449	0.000630689	0.014307203	5.98712176	2.870134005	-2.129336091	8	133244504	133244660	157	-	23	2	8	4	12	8	10	0	16	0	7	0	ENST00000523642
ENSG00000104419	NDRG1	ENSG00000104419:E044	E044	3.98706274	0.015554029	33.50122536	7.12E-09	7.26E-07	4.673493302	1.514960047	-3.256001062	8	133262047	133262059	13	-	12	1	5	2	8	1	4	0	11	0	8	0	c(""ENST00000523892""	""ENST00000522377""	""ENST00000518480""	""ENST00000522476""	""ENST00000520943""	""ENST00000522738""	""ENST00000414097""	""ENST00000517745""	""ENST00000517599""	""ENST00000519228""	""ENST00000522890""	""ENST00000323851""	""ENST00000537882""	""ENST00000520230""	""ENST00000518010""	""ENST00000519580""	""ENST00000518094""	""ENST00000521544"")
ENSG00000104419	NDRG1	ENSG00000104419:E026	E026	26.79277596	0.017970435	70.86948062	3.82E-17	1.48E-14	11.5232051	5.837064001	-1.99044435	8	133254596	133254882	287	-	72	13	56	4	49	5	24	12	42	15	51	11	c(""ENST00000519278""	""ENST00000521664"")
ENSG00000104419	NDRG1	ENSG00000104419:E039	E039	5.826106011	0.029448772	21.81238083	3.01E-06	0.0001595	5.337823442	2.623978312	-2.055134063	8	133258996	133259094	99	-	14	2	8	3	14	2	2	2	15	2	9	1	ENST00000517745
ENSG00000104419	NDRG1	ENSG00000104419:E047	E047	22.76437401	0.03217391	14.7346535	0.000123751	0.003821333	9.714389162	6.719510683	-1.077497193	8	133264547	133264581	35	-	55	23	30	9	34	13	9	12	43	8	33	14	c(""ENST00000523892""	""ENST00000522476""	""ENST00000522377""	""ENST00000518480""	""ENST00000520943""	""ENST00000522738""	""ENST00000414097""	""ENST00000517745""	""ENST00000519228""	""ENST00000522890""	""ENST00000323851""	""ENST00000523931""	""ENST00000520230""	""ENST00000518010""	""ENST00000519580""	""ENST00000521544"")
ENSG00000104419	NDRG1	ENSG00000104419:E029	E029	51.52186843	0.057782783	38.93303164	4.39E-10	5.86E-08	15.87354748	8.088119949	-1.99823777	8	133255401	133256228	828	-	165	22	71	11	114	20	47	27	82	15	82	21	ENST00000519278
ENSG00000104419	NDRG1	ENSG00000104419:E008	E008	59.71123674	0.098720806	22.17707828	2.49E-06	0.000134762	16.84259391	9.130094242	-1.823402787	8	133239120	133241527	2408	-	186	19	75	14	142	23	81	41	69	27	93	26	ENST00000521438
ENSG00000104419	NDRG1	ENSG00000104419:E027	E027	28.87566717	0.043791669	48.95935097	2.61E-12	5.10E-10	12.11010128	5.874149099	-2.119308968	8	133254883	133255269	387	-	91	9	49	5	62	5	33	13	40	16	49	13	ENST00000519278
ENSG00000104419	NDRG1	ENSG00000104419:E010	E010	9.403636853	0.023642702	14.08079149	0.000175123	0.005089873	6.438006299	4.202242905	-1.237668479	8	133241878	133242022	145	-	30	3	16	3	13	4	4	6	8	10	20	5	c(""ENST00000523642""	""ENST00000522665"")
ENSG00000104419	NDRG1	ENSG00000104419:E054	E054	6.286672372	0.01147492	29.10238646	6.87E-08	5.59E-06	5.558301143	2.728473375	-2.059766104	8	133284276	133284329	54	-	14	2	12	3	11	1	6	2	15	4	10	1	c(""ENST00000523892""	""ENST00000522377""	""ENST00000520943""	""ENST00000522738""	""ENST00000414097""	""ENST00000518176""	""ENST00000517599""	""ENST00000519228""	""ENST00000522890""	""ENST00000323851""	""ENST00000537882""	""ENST00000520230""	""ENST00000518010""	""ENST00000519580""	""ENST00000521544""	""ENST00000518066"")
ENSG00000104419	NDRG1	ENSG00000104419:E049	E049	7.42230402	0.072624118	14.75333872	0.00012253	0.003789631	5.992193255	3.283478441	-1.742859345	8	133264653	133264992	340	-	15	3	16	0	11	4	9	5	19	2	7	5	ENST00000523931
ENSG00000104518	GSDMD	ENSG00000104518:E011	E011	8.672801971	0.012095271	17.01270548	3.71E-05	0.001403594	6.2748064	3.965423999	-1.330911862	8	143558371	143558377	7	+	17	3	15	0	2	0	72	9	1	4	0	7	c(""ENST00000526406""	""ENST00000534018""	""ENST00000531184""	""ENST00000525721""	""ENST00000262580""	""ENST00000533348"")
ENSG00000104643	MTMR9	ENSG00000104643:E005	E005	8.049814814	0.008204054	9.387755274	0.002184395	0.037402962	3.756669678	5.383635935	1.042480058	8	11295194	11295302	109	+	5	11	3	5	1	11	4	11	4	14	6	17	c(""ENST00000221086""	""ENST00000530200""	""ENST00000526292""	""ENST00000528389"")
ENSG00000104714	ERICH1	ENSG00000104714:E005	E005	12.91462925	0.119208775	16.20268703	5.69E-05	0.001999135	8.642367879	4.075725541	-2.185232066	8	625675	625968	294	-	33	9	39	3	11	7	16	8	23	9	7	0	c(""ENST00000523415""	""ENST00000519909"")
ENSG00000104714	ERICH1	ENSG00000104714:E002	E002	5.346343057	0.144089844	18.99415655	1.31E-05	0.000577987	5.898157111	2.050617637	-3.057105089	8	614749	615284	536	-	7	2	7	1	8	2	5	0	20	1	13	3	c(""ENST00000522706""	""ENST00000523415"")
ENSG00000104763	ASAH1	ENSG00000104763:E021	E021	39.7847506	0.038963147	38.69447559	4.96E-10	6.53E-08	13.68606984	7.703287698	-1.694552438	8	18063231	18063624	394	-	60	11	68	5	54	17	84	18	68	25	101	28	ENST00000517409
ENSG00000104763	ASAH1	ENSG00000104763:E030	E030	5.482120109	0.093903447	15.73363615	7.29E-05	0.002461441	5.380668486	2.412352124	-2.321265929	8	18075541	18075587	47	-	10	1	6	1	9	3	6	4	11	1	23	0	c(""ENST00000523593""	""ENST00000519545""	""ENST00000518087""	""ENST00000520781""	""ENST00000520051""	""ENST00000519468""	""ENST00000381733""	""ENST00000314146""	""ENST00000262097"")
ENSG00000104763	ASAH1	ENSG00000104763:E011	E011	14.04884466	0.120832414	17.35116649	3.11E-05	0.00120785	8.404988894	4.072185043	-2.106238464	8	18061459	18061682	224	-	23	10	17	4	18	2	31	2	42	4	25	6	ENST00000521542
ENSG00000104763	ASAH1	ENSG00000104763:E023	E023	29.43108963	0.024700779	82.64923962	9.80E-20	5.05E-17	12.39117934	5.433672065	-2.413781687	8	18064532	18064916	385	-	57	4	53	3	63	11	58	7	52	11	70	15	ENST00000523744
ENSG00000104763	ASAH1	ENSG00000104763:E014	E014	14.45457371	0.035624079	77.17150509	1.57E-18	7.04E-16	9.094915208	2.756568924	-3.465704805	8	18061741	18061874	134	-	40	1	31	2	29	3	34	3	26	0	27	4	c(""ENST00000521542""	""ENST00000518746"")
ENSG00000104763	ASAH1	ENSG00000104763:E015	E015	26.19792614	0.015505711	147.9916477	4.76E-34	8.11E-31	12.15159828	3.823862769	-3.373813326	8	18061875	18062205	331	-	66	4	58	6	54	5	65	6	37	0	61	4	ENST00000518746
ENSG00000104774	MAN2B1	ENSG00000104774:E029	E029	11.29273236	0.074659491	17.33741091	3.13E-05	0.001214751	7.499063659	3.885442767	-1.908949755	19	12658063	12658141	79	-	20	8	19	3	18	3	11	4	32	4	17	5	c(""ENST00000466794""	""ENST00000221363""	""ENST00000456935""	""ENST00000465830"")
ENSG00000104870	FCGRT	ENSG00000104870:E036	E036	5.39173454	0.010748777	14.96293668	0.000109644	0.003459892	5.097675485	2.983850528	-1.550184929	19	49524645	49524664	20	+	7	2	8	3	8	2	10	3	7	4	16	2	c(""ENST00000452439""	""ENST00000221466""	""ENST00000426395""	""ENST00000593431""	""ENST00000598319""	""ENST00000596147""	""ENST00000594823""	""ENST00000596975""	""ENST00000598927""	""ENST00000595881"")
ENSG00000104870	FCGRT	ENSG00000104870:E029	E029	24.40428051	0.101432272	9.678689658	0.001864175	0.033121202	10.600928	6.424567941	-1.465205201	19	49515177	49515269	93	+	24	20	37	8	20	9	29	6	76	15	47	16	ENST00000598927
ENSG00000104870	FCGRT	ENSG00000104870:E028	E028	13.19488792	0.039252328	11.43397342	0.000721133	0.015912203	7.571933023	5.119228778	-1.138310949	19	49514422	49514486	65	+	13	9	18	6	13	9	26	4	23	3	31	16	c(""ENST00000593381""	""ENST00000452439""	""ENST00000221466""	""ENST00000426395""	""ENST00000598319""	""ENST00000595677""	""ENST00000594823""	""ENST00000598936""	""ENST00000598076""	""ENST00000598927""	""ENST00000595881"")
ENSG00000104870	FCGRT	ENSG00000104870:E038	E038	23.9089769	0.030835124	47.17551137	6.49E-12	1.19E-09	11.09929457	5.60002347	-1.999972041	19	49524777	49524780	4	+	35	8	35	4	36	5	46	13	38	17	81	10	c(""ENST00000452439""	""ENST00000593431""	""ENST00000596147""	""ENST00000598319""	""ENST00000595881"")
ENSG00000104870	FCGRT	ENSG00000104870:E018	E018	90.73840543	0.040710618	32.13703021	1.44E-08	1.36E-06	19.99876229	12.39550322	-1.449503082	19	49513398	49513403	6	+	130	40	123	15	158	45	141	55	136	66	233	69	c(""ENST00000452439""	""ENST00000599988""	""ENST00000600273""	""ENST00000221466""	""ENST00000426395""	""ENST00000598491""	""ENST00000593431""	""ENST00000596975""	""ENST00000598936""	""ENST00000598927""	""ENST00000595881"")
ENSG00000104870	FCGRT	ENSG00000104870:E037	E037	27.3505751	0.022414605	51.64949288	6.63E-13	1.40E-10	11.68726043	6.254027042	-1.83179408	19	49524665	49524776	112	+	44	10	38	6	49	8	48	13	38	19	84	15	c(""ENST00000452439""	""ENST00000221466""	""ENST00000426395""	""ENST00000593431""	""ENST00000598319""	""ENST00000596147""	""ENST00000596975""	""ENST00000598927""	""ENST00000595881"")
ENSG00000104870	FCGRT	ENSG00000104870:E040	E040	30.32774163	0.022907958	56.25192673	6.38E-14	1.57E-11	12.32495408	6.465584116	-1.89266172	19	49525013	49525164	152	+	43	13	38	5	44	10	64	13	61	21	84	14	c(""ENST00000452439""	""ENST00000598319""	""ENST00000595881"")
ENSG00000104870	FCGRT	ENSG00000104870:E039	E039	23.02407711	0.027515351	48.48187682	3.33E-12	6.39E-10	10.88861822	5.508292593	-1.99131116	19	49524781	49525012	232	+	33	9	27	3	34	8	51	8	40	13	76	14	c(""ENST00000452439""	""ENST00000593431""	""ENST00000598319""	""ENST00000595881"")
ENSG00000104903	LYL1	ENSG00000104903:E007	E007	61.88900116	0.005624099	53.85131247	2.16E-13	4.87E-11	10.82796119	15.63615449	1.096191153	19	13101196	13102530	1335	-	91	30	107	26	94	29	111	25	82	28	149	48	ENST00000590120
ENSG00000104915	STX10	ENSG00000104915:E019	E019	5.501783944	0.010859651	9.506967436	0.002046932	0.035612797	4.698019805	2.955317981	-1.341270787	19	13149499	13149572	74	-	12	1	14	2	12	2	8	0	5	3	11	4	c(""ENST00000593126""	""ENST00000242770""	""ENST00000588848""	""ENST00000589083""	""ENST00000587318""	""ENST00000591197""	""ENST00000440593""	""ENST00000587230"")
ENSG00000104960	PTOV1	ENSG00000104960:E033	E033	4.612999473	0.038698711	14.06722813	0.000176391	0.00511949	4.732143678	2.473803387	-1.876152932	19	49856504	49856974	471	+	7	0	5	2	12	2	7	3	7	2	15	1	c(""ENST00000597793""	""ENST00000595934"")
ENSG00000104960	PTOV1	ENSG00000104960:E030	E030	4.062627707	0.043570979	13.26497849	0.000270411	0.007263729	4.475471973	2.208808272	-2.041851304	19	49855147	49855311	165	+	6	1	6	0	3	1	5	2	11	4	16	0	c(""ENST00000600105""	""ENST00000598632"")
ENSG00000104976	SNAPC2	ENSG00000104976:E001	E001	8.390368365	0.008234252	17.52523972	2.84E-05	0.001118367	5.805921375	3.537043345	-1.435987181	19	7920316	7920386	71	+	12	3	17	1	18	2	14	3	17	2	18	6	ENST00000221573
ENSG00000104976	SNAPC2	ENSG00000104976:E002	E002	13.9625302	0.012415972	17.62519761	2.69E-05	0.001067613	7.308225163	4.923050931	-1.148223469	19	7920387	7920549	163	+	19	5	29	3	28	7	20	4	28	4	28	10	c(""ENST00000595637""	""ENST00000221573"")
ENSG00000104976	SNAPC2	ENSG00000104976:E005	E005	76.95915488	0.024567327	32.91151921	9.65E-09	9.54E-07	12.47882234	18.25697657	1.147974232	19	7921015	7921119	105	+	59	39	69	56	107	124	54	63	35	72	135	129	c(""ENST00000595035""	""ENST00000597584"")
ENSG00000105122	RASAL3	ENSG00000105122:E004	E004	2.709122987	0.117223697	9.05678107	0.002617223	0.042860815	3.706759283	1.599146179	-2.428893461	19	15452045	15452108	64	-	1	1	6	0	3	2	5	1	6	0	13	0	c(""ENST00000343625""	""ENST00000602101""	""ENST00000609274"")
ENSG00000105220	GPI	ENSG00000105220:E020	E020	27.3865568	0.08288209	14.5616179	0.00013565	0.004130364	11.21452652	6.356976912	-1.662114292	19	34366345	34366435	91	+	58	14	32	6	28	17	33	8	98	11	26	12	c(""ENST00000592144""	""ENST00000589399""	""ENST00000587521""	""ENST00000587384""	""ENST00000591204""	""ENST00000590375""	""ENST00000415930""	""ENST00000356487""	""ENST00000586425""	""ENST00000588991""	""ENST00000589504""	""ENST00000589640""	""ENST00000592277"")
ENSG00000105220	GPI	ENSG00000105220:E027	E027	8.766208066	0.018065607	16.61019442	4.59E-05	0.001672775	6.167421574	3.787370712	-1.413674832	19	34377503	34377578	76	+	20	6	8	3	8	4	9	4	25	5	17	2	c(""ENST00000589399""	""ENST00000591204""	""ENST00000590375""	""ENST00000588991""	""ENST00000586425""	""ENST00000356487""	""ENST00000592144"")
ENSG00000105223	PLD3	ENSG00000105223:E044	E044	15.97280657	0.067962516	13.51571189	0.000236574	0.006500999	8.519427662	5.186162605	-1.445148966	19	40370201	40370228	28	+	23	7	18	5	32	13	16	3	31	6	43	12	c(""ENST00000599353""	""ENST00000409587""	""ENST00000409735""	""ENST00000480030""	""ENST00000356508""	""ENST00000409419""	""ENST00000409281""	""ENST00000492243"")
ENSG00000105223	PLD3	ENSG00000105223:E030	E030	4.909680548	0.090118918	10.24349323	0.001371676	0.026210726	4.917027618	2.638201721	-1.801358042	19	40366916	40367263	348	+	10	0	3	0	9	2	5	2	11	3	16	5	c(""ENST00000493006""	""ENST00000485448"")
ENSG00000105223	PLD3	ENSG00000105223:E029	E029	6.932375944	0.077495455	12.86945509	0.000333989	0.008618218	5.838878422	3.145953989	-1.791264542	19	40366881	40366915	35	+	14	2	3	1	17	1	10	3	12	4	21	6	c(""ENST00000596682""	""ENST00000409587""	""ENST00000409735""	""ENST00000485448""	""ENST00000602131""	""ENST00000594908""	""ENST00000493006""	""ENST00000356508""	""ENST00000409419""	""ENST00000392032""	""ENST00000409281""	""ENST00000492243""	""ENST00000359274"")
ENSG00000105223	PLD3	ENSG00000105223:E014	E014	4.261610075	0.015522255	13.88189299	0.000194665	0.005558367	4.560152633	2.535345865	-1.697884009	19	40365718	40365894	177	+	5	0	7	1	10	2	7	5	7	2	11	1	c(""ENST00000409587""	""ENST00000409735""	""ENST00000600948""	""ENST00000600479""	""ENST00000392032""	""ENST00000598962""	""ENST00000409281""	""ENST00000594085"")
ENSG00000105223	PLD3	ENSG00000105223:E049	E049	9.657419424	0.076486799	13.26548417	0.000270338	0.007263332	6.720919028	3.906614568	-1.573977589	19	40371819	40371873	55	+	12	2	18	4	12	2	17	1	17	5	26	12	c(""ENST00000409587""	""ENST00000409735""	""ENST00000356508""	""ENST00000409419""	""ENST00000475983""	""ENST00000409281"")
ENSG00000105223	PLD3	ENSG00000105223:E028	E028	13.22361385	0.036424733	12.89462607	0.000329527	0.008522972	7.608844679	5.103827945	-1.161239837	19	40366880	40366880	1	+	24	2	12	3	22	10	23	7	17	12	34	11	c(""ENST00000596682""	""ENST00000409587""	""ENST00000409735""	""ENST00000485448""	""ENST00000599685""	""ENST00000602131""	""ENST00000594908""	""ENST00000493006""	""ENST00000356508""	""ENST00000409419""	""ENST00000392032""	""ENST00000409281""	""ENST00000492243""	""ENST00000359274"")
ENSG00000105223	PLD3	ENSG00000105223:E050	E050	7.249194702	0.034310374	10.4653161	0.001216367	0.023848576	5.633546246	3.586493917	-1.308302877	19	40374481	40374620	140	+	9	2	11	3	7	4	8	3	18	4	18	6	c(""ENST00000409587""	""ENST00000409735""	""ENST00000356508""	""ENST00000409419""	""ENST00000475983""	""ENST00000409281"")
ENSG00000105281	SLC1A5	ENSG00000105281:E013	E013	46.66333396	0.050550261	15.57302324	7.94E-05	0.002647905	8.819277929	15.84240558	1.739074078	19	46784700	46784732	33	-	30	22	47	51	61	63	26	32	48	57	70	50	c(""ENST00000434726""	""ENST00000594991""	""ENST00000593713"")
ENSG00000105281	SLC1A5	ENSG00000105281:E014	E014	619.6197849	0.037843821	31.23102195	2.29E-08	2.08E-06	31.9849413	45.40097876	1.289523846	19	46784733	46784786	54	-	695	315	622	511	848	684	693	460	733	606	852	609	c(""ENST00000434726""	""ENST00000594991""	""ENST00000593713""	""ENST00000598022"")
ENSG00000105371	ICAM4	ENSG00000105371:E006	E006	9.826848391	0.018387426	13.68975584	0.000215627	0.006039942	3.944075528	6.159311588	1.292524196	19	10287839	10287985	147	+	7	10	5	7	1	26	4	10	4	21	6	11	ENST00000393717
ENSG00000105379	ETFB	ENSG00000105379:E007	E007	6.619560902	0.072488871	9.838701071	0.001708781	0.030984826	5.433043274	3.076910511	-1.646255694	19	51350187	51350328	142	-	6	1	13	2	8	3	10	2	23	4	10	3	ENST00000593992
ENSG00000105379	ETFB	ENSG00000105379:E005	E005	3.908780308	0.022944175	9.41423749	0.002153071	0.037009886	4.242215386	2.511239226	-1.516160789	19	51346900	51347058	159	-	7	0	5	0	3	1	11	2	7	3	11	4	c(""ENST00000596253""	""ENST00000594361""	""ENST00000354232""	""ENST00000309244"")
ENSG00000105397	TYK2	ENSG00000105397:E016	E016	9.42573364	0.024106474	11.5866066	0.000664285	0.014917658	6.34927348	4.215359989	-1.18827732	19	10353099	10353137	39	-	20	7	15	4	11	5	10	3	13	7	23	4	c(""ENST00000530220""	""ENST00000529422"")
ENSG00000105397	TYK2	ENSG00000105397:E028	E028	20.82044257	0.022061861	27.25540485	1.78E-07	1.31E-05	9.625980831	5.892189036	-1.432701593	19	10356614	10356718	105	-	39	7	44	7	23	9	23	12	40	13	42	11	c(""ENST00000264818""	""ENST00000524462""	""ENST00000534228""	""ENST00000529412""	""ENST00000525621"")
ENSG00000105402	NAPA	ENSG00000105402:E001	E001	4.116877071	0.015650918	11.96594815	0.000541816	0.012693184	2.393432992	4.280828222	1.681198931	19	47487637	47487637	1	-	0	5	2	2	4	7	3	7	1	10	1	6	ENST00000263354
ENSG00000105402	NAPA	ENSG00000105402:E021	E021	6.468739455	0.021813314	8.932758456	0.00280101	0.045085674	3.384608648	5.119735959	1.198355448	19	47493101	47493118	18	-	3	7	3	5	3	4	6	9	4	16	3	12	c(""ENST00000596892""	""ENST00000594740""	""ENST00000601927""	""ENST00000602174""	""ENST00000594288""	""ENST00000597778""	""ENST00000602082""	""ENST00000597274""	""ENST00000595826"")
ENSG00000105402	NAPA	ENSG00000105402:E030	E030	7.915894893	0.032066864	17.47535207	2.91E-05	0.001142737	3.234636206	5.835569551	1.709245271	19	47496596	47496914	319	-	2	8	2	7	2	8	2	13	6	15	6	18	c(""ENST00000597778""	""ENST00000597160""	""ENST00000593785"")
ENSG00000105402	NAPA	ENSG00000105402:E028	E028	21.13995863	0.051831266	14.52506042	0.000138307	0.00419985	5.864239854	9.303402787	1.346433047	19	47495773	47495826	54	-	3	18	13	12	11	29	11	27	13	57	15	37	c(""ENST00000597778""	""ENST00000601927""	""ENST00000593785"")
ENSG00000105402	NAPA	ENSG00000105402:E031	E031	7.343255141	0.057427431	14.5858148	0.000133919	0.004084792	3.071507934	5.680119087	1.780437338	19	47496915	47497096	182	-	2	7	0	4	2	9	5	11	7	22	2	13	ENST00000597778
ENSG00000105402	NAPA	ENSG00000105402:E036	E036	8.329755924	0.065774665	20.40031781	6.28E-06	0.000303851	2.882192661	6.210881793	2.223865332	19	47505337	47505543	207	-	1	8	3	4	2	13	4	12	2	16	4	26	ENST00000601208
ENSG00000105402	NAPA	ENSG00000105402:E025	E025	6.077466682	0.092897777	8.966474339	0.002749787	0.044442786	2.912065037	5.065439011	1.602173116	19	47493494	47493640	147	-	1	10	1	4	3	8	2	4	7	17	2	9	ENST00000593905
ENSG00000105402	NAPA	ENSG00000105402:E020	E020	6.672236543	0.04681374	16.60169183	4.61E-05	0.001679077	2.803101956	5.435939538	1.917176766	19	47493083	47493100	18	-	3	9	1	5	1	4	4	11	5	18	1	13	c(""ENST00000594740""	""ENST00000596892""	""ENST00000602174""	""ENST00000594288""	""ENST00000597778""	""ENST00000602082""	""ENST00000597274""	""ENST00000595826"")
ENSG00000105402	NAPA	ENSG00000105402:E018	E018	7.596236184	0.057573992	13.7310616	0.000210937	0.005927654	3.16908505	5.697617216	1.698957248	19	47493046	47493070	25	-	2	9	3	6	2	4	3	14	8	17	1	16	c(""ENST00000596892""	""ENST00000602174""	""ENST00000594288""	""ENST00000597778""	""ENST00000602082""	""ENST00000595826"")
ENSG00000105402	NAPA	ENSG00000105402:E029	E029	13.08686325	0.043569582	15.80819546	7.01E-05	0.002384522	4.444559999	7.443607761	1.498050445	19	47495827	47496595	769	-	2	9	8	9	4	15	9	20	7	39	8	22	c(""ENST00000597778""	""ENST00000593785"")
ENSG00000105402	NAPA	ENSG00000105402:E019	E019	6.13834994	0.050741678	14.84122212	0.000116951	0.003651177	2.711895696	5.203426615	1.885927088	19	47493071	47493082	12	-	3	9	1	4	2	4	3	10	5	17	0	11	c(""ENST00000594740""	""ENST00000596892""	""ENST00000602174""	""ENST00000594288""	""ENST00000597778""	""ENST00000602082""	""ENST00000595826"")
ENSG00000105486	LIG1	ENSG00000105486:E005	E005	2.014513316	0.033730541	11.59247574	0.000662192	0.014877278	1.351394482	3.202492138	2.491889816	19	48115468	48115523	56	-	1	3	0	2	1	2	0	6	2	2	0	3	c(""ENST00000594067""	""ENST00000427526""	""ENST00000263274""	""ENST00000599322""	""ENST00000594759""	""ENST00000536218""	""ENST00000597146"")
ENSG00000105516	DBP	ENSG00000105516:E010	E010	23.27252174	0.030890756	22.81369928	1.78E-06	0.000100822	6.684373906	10.39933925	1.293255455	19	48634508	48634526	19	-	53	14	32	10	26	21	36	6	14	16	54	22	c(""ENST00000594723""	""ENST00000593500""	""ENST00000599385"")
ENSG00000105516	DBP	ENSG00000105516:E008	E008	13.95445501	0.02139362	18.16255373	2.03E-05	0.00083948	5.151277011	7.989224618	1.276840687	19	48633656	48634348	693	-	30	12	18	7	21	9	10	3	14	9	33	12	ENST00000594723
ENSG00000105518	TMEM205	ENSG00000105518:E012	E012	50.09542046	0.036778099	15.95823297	6.48E-05	0.002231994	14.40552713	10.2277344	-1.017369625	19	11345252	11345415	164	-	80	23	56	30	77	34	64	21	62	42	109	45	c(""ENST00000447337""	""ENST00000587948""	""ENST00000585722""	""ENST00000591677""	""ENST00000586218""	""ENST00000590482""	""ENST00000593256""	""ENST00000588560""	""ENST00000586956""	""ENST00000586590""	""ENST00000589555""	""ENST00000586701""	""ENST00000588321""	""ENST00000590788""	""ENST00000354882"")
ENSG00000105518	TMEM205	ENSG00000105518:E009	E009	11.12614634	0.012386622	23.69335277	1.13E-06	6.75E-05	7.282616708	4.471696732	-1.416654936	19	11343064	11343100	37	-	19	3	21	3	20	9	18	5	9	10	25	7	c(""ENST00000447337""	""ENST00000587948""	""ENST00000585722""	""ENST00000591677""	""ENST00000586218""	""ENST00000590482""	""ENST00000593256""	""ENST00000588560""	""ENST00000586956""	""ENST00000586590""	""ENST00000589555""	""ENST00000586701""	""ENST00000588321""	""ENST00000592952""	""ENST00000354882"")
ENSG00000105556	MIER2	ENSG00000105556:E018	E018	17.21850109	0.046975671	8.973039732	0.002739924	0.04433738	6.035700617	8.687405973	1.061890433	19	334115	334399	285	-	24	4	20	22	12	14	20	8	20	25	22	16	ENST00000587966
ENSG00000105559	PLEKHA4	ENSG00000105559:E020	E020	24.95836066	0.006862149	58.38245796	2.16E-14	5.69E-12	2.387885879	7.78538298	3.425668653	19	48853682	48853831	150	-	0	30	2	17	1	10	1	108	1	58	0	49	c(""ENST00000263265""	""ENST00000595867""	""ENST00000355496""	""ENST00000594195"")
ENSG00000105559	PLEKHA4	ENSG00000105559:E014	E014	5.829380266	0.04444738	32.36996891	1.27E-08	1.22E-06	6.462925462	2.854232136	-2.367724924	19	48845552	48845596	45	-	4	8	7	2	7	6	6	11	3	6	10	3	c(""ENST00000593696""	""ENST00000597406""	""ENST00000263265""	""ENST00000595867""	""ENST00000355496"")
ENSG00000105559	PLEKHA4	ENSG00000105559:E019	E019	7.157349392	0.030603038	16.23554741	5.59E-05	0.001971075	1.067999011	4.184160615	3.944710077	19	48852307	48852326	20	-	0	7	0	7	0	3	0	38	0	12	1	11	c(""ENST00000263265""	""ENST00000595867""	""ENST00000355496""	""ENST00000594195"")
ENSG00000105559	PLEKHA4	ENSG00000105559:E015	E015	9.840630986	0.02286374	9.800910302	0.001744255	0.031467365	2.61498035	4.82738913	1.773567364	19	48845597	48845616	20	-	0	4	0	9	2	8	0	35	1	30	3	18	c(""ENST00000597406""	""ENST00000263265""	""ENST00000595867""	""ENST00000355496"")
ENSG00000105559	PLEKHA4	ENSG00000105559:E018	E018	8.049575012	0.010962436	16.80863354	4.13E-05	0.001536179	1.51078805	4.431096846	3.109659349	19	48852238	48852306	69	-	0	7	0	7	0	2	0	37	1	17	1	17	c(""ENST00000594195""	""ENST00000597406""	""ENST00000263265""	""ENST00000595867""	""ENST00000355496"")
ENSG00000105559	PLEKHA4	ENSG00000105559:E016	E016	6.772998384	0.011000497	22.37663755	2.24E-06	0.000123074	0.047962918	4.091074475	12.83359219	19	48847900	48848040	141	-	0	5	0	7	0	4	0	24	0	20	0	14	c(""ENST00000597406""	""ENST00000263265""	""ENST00000595867""	""ENST00000355496"")
ENSG00000105639	JAK3	ENSG00000105639:E021	E021	2.695503326	0.023958774	12.58441461	0.000388977	0.009776737	1.616029288	3.585276893	2.30217533	19	17839180	17839293	114	-	1	1	1	2	2	3	1	8	0	7	0	5	ENST00000526008
ENSG00000105639	JAK3	ENSG00000105639:E020	E020	9.396280579	0.033537845	11.3330998	0.000761377	0.016587476	4.021614368	6.182424995	1.247061925	19	17838270	17838390	121	-	4	5	2	8	2	17	11	18	9	21	3	9	c(""ENST00000534444""	""ENST00000526008""	""ENST00000527670""	""ENST00000527031""	""ENST00000458235"")
ENSG00000105639	JAK3	ENSG00000105639:E015	E015	15.82582839	0.010417309	19.93330884	8.02E-06	0.000377377	5.362090633	7.936725861	1.141219611	19	17835924	17836051	128	-	10	11	5	8	13	33	7	28	16	33	4	16	c(""ENST00000458235""	""ENST00000527670""	""ENST00000534444"")
ENSG00000105639	JAK3	ENSG00000105639:E029	E029	10.49915652	0.009503274	25.69035112	4.01E-07	2.68E-05	3.892205539	6.689095662	1.570855713	19	17842526	17842610	85	-	1	11	5	7	11	21	1	24	7	16	4	12	c(""ENST00000534444""	""ENST00000526008""	""ENST00000527670""	""ENST00000528293""	""ENST00000527031""	""ENST00000458235"")
ENSG00000105643	ARRDC2	ENSG00000105643:E011	E011	55.00518667	0.026694116	32.47730679	1.21E-08	1.17E-06	10.16178197	16.27741799	1.405104686	19	18008778	18008861	84	+	78	44	68	50	65	51	38	14	40	57	101	66	c(""ENST00000593460""	""ENST00000596105"")
ENSG00000105643	ARRDC2	ENSG00000105643:E012	E012	57.76817192	0.046922984	18.12410632	2.07E-05	0.00085296	10.50072245	16.53483401	1.356101449	19	18008862	18008970	109	+	86	54	71	51	66	65	36	9	52	51	102	59	ENST00000593460
ENSG00000105643	ARRDC2	ENSG00000105643:E009	E009	159.299376	0.019512334	81.85000961	1.47E-19	7.43E-17	16.17912815	27.72328907	1.695267253	19	18008585	18008710	126	+	160	127	177	146	169	164	98	71	160	175	244	219	c(""ENST00000593460""	""ENST00000593560"")
ENSG00000105662	CRTC1	ENSG00000105662:E015	E015	35.41488124	0.024152859	21.29723786	3.93E-06	0.000202017	12.00540012	8.148333239	-1.140235732	19	18774900	18774986	87	+	43	20	55	8	33	22	38	16	101	28	74	14	c(""ENST00000321949""	""ENST00000338797""	""ENST00000594658"")
ENSG00000105697	HAMP	ENSG00000105697:E003	E003	11.81817427	0.030483955	18.93684016	1.35E-05	0.000592505	7.593149435	5.009509887	-1.209305641	19	35282494	35282516	23	+	5	5	17	5	11	11	38	19	10	15	11	8	c(""ENST00000598398""	""ENST00000222304"")
ENSG00000105697	HAMP	ENSG00000105697:E005	E005	47.38765043	0.056701037	17.07573625	3.59E-05	0.001364727	8.431104504	12.8719974	1.24767308	19	35282668	35284788	2121	+	11	30	9	21	34	100	32	75	11	105	17	107	ENST00000593580
ENSG00000105697	HAMP	ENSG00000105697:E002	E002	12.97219154	0.019786851	39.88214674	2.70E-10	3.77E-08	8.416856471	4.897727196	-1.575642813	19	35282346	35282493	148	+	8	5	17	6	20	8	42	20	11	15	15	6	ENST00000222304
ENSG00000105700	KXD1	ENSG00000105700:E002	E002	14.69904361	0.005652006	23.62236352	1.17E-06	6.98E-05	5.28174702	7.905573983	1.173535848	19	18557788	18557805	18	+	5	10	9	11	9	26	14	20	13	26	11	19	c(""ENST00000540691""	""ENST00000539106""	""ENST00000222307"")
ENSG00000105711	SCN1B	ENSG00000105711:E009	E009	45.99052654	0.032676695	17.20385295	3.36E-05	0.001288187	4.746859307	8.423843922	1.668762385	19	35037061	35039116	2056	+	3	77	1	28	4	74	1	67	3	144	1	99	ENST00000602150
ENSG00000105722	ERF	ENSG00000105722:E015	E015	14.88069368	0.055703719	15.15132469	9.92E-05	0.003194821	5.275800096	8.733488136	1.468088042	19	42253842	42253894	53	-	11	6	10	11	23	23	12	13	5	18	29	23	c(""ENST00000595941""	""ENST00000593944"")
ENSG00000105722	ERF	ENSG00000105722:E014	E014	22.85804276	0.058795738	10.63462571	0.001109897	0.022219014	6.821628919	10.39957	1.234146743	19	42251389	42251440	52	-	21	9	14	15	34	33	23	17	13	19	46	41	ENST00000595941
ENSG00000105722	ERF	ENSG00000105722:E016	E016	66.7536252	0.087504429	17.16589644	3.43E-05	0.001310543	10.91801304	18.07296382	1.512742878	19	42253895	42253899	5	-	28	53	45	45	79	103	44	50	61	51	131	119	ENST00000593944
ENSG00000105771	SMG9	ENSG00000105771:E035	E035	14.98447083	0.006866236	13.12099514	0.000292005	0.00772933	4.470531144	6.573557569	1.119055314	19	43754542	43754563	22	-	4	13	2	19	5	27	3	26	6	32	4	23	c(""ENST00000602222""	""ENST00000597586""	""ENST00000601925""	""ENST00000596714"")
ENSG00000105829	BET1	ENSG00000105829:E001	E001	12.19878328	0.047638252	13.65858956	0.000219236	0.006121977	7.642871838	4.885565165	-1.300990094	7	93962762	93965409	2648	-	22	6	8	4	16	8	18	13	17	9	26	11	ENST00000357520
ENSG00000105835	NAMPT	ENSG00000105835:E035	E035	117.9651619	0.056411564	14.02091586	0.000180788	0.005226672	8.727128056	13.95178598	1.387271113	7	106285541	106285612	72	-	3	113	6	55	27	369	2	219	8	322	3	185	c(""ENST00000424768""	""ENST00000417537"")
ENSG00000105835	NAMPT	ENSG00000105835:E034	E034	71.4950461	0.055706396	42.17983216	8.33E-11	1.27E-08	17.6201387	9.909458729	-1.720600524	7	106284982	106285192	211	-	41	77	30	66	47	119	40	111	26	147	26	86	ENST00000222553
ENSG00000105835	NAMPT	ENSG00000105835:E027	E027	249.7948364	0.083334985	39.36860668	3.51E-10	4.79E-08	32.57434695	17.81162673	-1.94792163	7	106284348	106284632	285	-	137	360	130	205	156	427	90	319	136	410	163	313	ENST00000484527
ENSG00000105851	PIK3CG	ENSG00000105851:E004	E004	7.688274468	0.008535173	11.1769897	0.00082818	0.017696511	4.067478375	5.970951839	1.113082718	7	106865351	106865426	76	+	14	8	12	2	6	4	13	7	5	11	12	5	c(""ENST00000496166""	""ENST00000473541"")
ENSG00000105875	WDR91	ENSG00000105875:E012	E012	7.001108606	0.022656195	11.9118819	0.00055777	0.01299261	4.984560321	2.861654327	-1.605969098	7	135193578	135193669	92	-	16	0	18	1	6	1	10	2	13	3	24	2	c(""ENST00000474411""	""ENST00000354475""	""ENST00000479698""	""ENST00000466182""	""ENST00000423565""	""ENST00000497853"")
ENSG00000105875	WDR91	ENSG00000105875:E029	E029	157.9469084	0.010060235	56.90203663	4.58E-14	1.16E-11	18.06192764	24.97065619	1.017597984	7	135209576	135209755	180	-	191	112	252	95	167	132	173	99	153	187	272	146	c(""ENST00000423565""	""ENST00000354475""	""ENST00000466182"")
ENSG00000105928	GSDME	ENSG00000105928:E018	E018	17.74026545	0.047378859	9.577239888	0.001970044	0.034575745	5.5959966	8.072004089	1.066672732	7	24710389	24710587	199	-	6	23	10	9	9	16	3	22	17	42	8	37	ENST00000469133
ENSG00000105928	GSDME	ENSG00000105928:E030	E030	51.97026371	0.027576935	98.25717099	3.67E-23	2.61E-20	5.951620946	14.6326641	2.646262132	7	24749564	24749793	230	-	16	140	9	67	16	73	5	54	7	79	8	75	c(""ENST00000342947""	""ENST00000409775""	""ENST00000493723""	""ENST00000473990"")
ENSG00000105928	GSDME	ENSG00000105928:E005	E005	14.19688861	0.005317405	36.14006103	1.84E-09	2.15E-07	4.232653943	7.560035284	1.684806973	7	24698995	24699259	265	-	4	24	6	9	7	18	6	22	5	28	3	28	c(""ENST00000409775""	""ENST00000419307""	""ENST00000409970""	""ENST00000479636""	""ENST00000342947"")
ENSG00000105939	ZC3HAV1	ENSG00000105939:E006	E006	851.2690946	0.029539402	50.01546857	1.53E-12	3.06E-10	22.18816223	32.7859103	1.287412662	7	139060338	139061035	698	-	32	980	68	1099	51	1004	108	2683	28	1711	34	1381	c(""ENST00000460845""	""ENST00000471652"")
ENSG00000105983	LMBR1	ENSG00000105983:E010	E010	9.025332967	0.024721233	14.01637317	0.000181226	0.005237015	6.389619013	4.071813771	-1.307006789	7	156679134	156679306	173	-	14	7	10	6	15	2	9	4	15	8	21	4	c(""ENST00000353442""	""ENST00000430825"")
ENSG00000105983	LMBR1	ENSG00000105983:E012	E012	5.967607612	0.017496683	10.02317863	0.001545825	0.028736881	5.242620835	3.425911272	-1.232077414	7	156680443	156680574	132	-	6	3	3	3	7	3	16	4	10	4	15	5	c(""ENST00000353442""	""ENST00000430825"")
ENSG00000105993	DNAJB6	ENSG00000105993:E048	E048	889.0356678	0.004894945	190.9672459	1.96E-43	6.32E-40	48.59795002	35.21887128	-1.227579746	7	157409795	157410001	207	+	518	1469	560	954	738	1481	567	1137	322	1122	456	791	c(""ENST00000634080""	""ENST00000465908""	""ENST00000443280""	""ENST00000262177""	""ENST00000459889"")
ENSG00000105993	DNAJB6	ENSG00000105993:E002	E002	38.7301554	0.003516095	56.55952175	5.45E-14	1.36E-11	12.81670787	8.143507473	-1.336346288	7	157336362	157336773	412	+	16	67	28	37	32	64	37	45	14	48	19	39	ENST00000441561
ENSG00000105993	DNAJB6	ENSG00000105993:E050	E050	5.136787855	0.024291141	22.88916898	1.72E-06	9.74E-05	5.769526672	2.792412973	-2.101126757	7	157410109	157415529	5421	+	2	7	1	3	9	6	10	9	2	7	5	3	ENST00000459889
ENSG00000105993	DNAJB6	ENSG00000105993:E012	E012	97.83272435	0.045058093	25.6353557	4.12E-07	2.75E-05	20.33895665	12.74750315	-1.418717697	7	157337525	157337542	18	+	76	87	45	88	74	163	53	107	46	145	89	162	ENST00000412557
ENSG00000105993	DNAJB6	ENSG00000105993:E010	E010	30.47264049	0.040927047	25.41822557	4.62E-07	3.04E-05	11.95647676	7.103926061	-1.52841985	7	157337055	157337144	90	+	29	28	21	25	20	45	15	32	20	55	19	44	c(""ENST00000486083""	""ENST00000441561""	""ENST00000443280""	""ENST00000429029""	""ENST00000437030""	""ENST00000441291""	""ENST00000488001""	""ENST00000262177""	""ENST00000459889""	""ENST00000417758"")
ENSG00000105993	DNAJB6	ENSG00000105993:E049	E049	1013.577199	0.005638655	179.1426882	7.46E-41	2.02E-37	51.14354481	37.05599546	-1.25822507	7	157410002	157410108	107	+	596	1684	651	1057	907	1643	629	1371	335	1252	554	894	c(""ENST00000634080""	""ENST00000459889"")
ENSG00000105993	DNAJB6	ENSG00000105993:E003	E003	41.09118926	0.005201641	57.17997705	3.98E-14	1.02E-11	13.26830527	8.382985001	-1.354841557	7	157336966	157337003	38	+	19	75	28	37	35	67	39	48	13	53	23	38	c(""ENST00000429029""	""ENST00000262177"")
ENSG00000105993	DNAJB6	ENSG00000105993:E011	E011	64.86141005	0.048133522	17.59264319	2.74E-05	0.001084679	16.1284789	10.57583043	-1.259555264	7	157337145	157337150	6	+	51	62	30	54	40	106	29	77	39	110	41	106	ENST00000417758
ENSG00000105993	DNAJB6	ENSG00000105993:E008	E008	64.6629029	0.048951928	20.79576792	5.11E-06	0.000253867	16.54611555	10.43482997	-1.376728234	7	157337025	157337045	21	+	24	57	41	80	39	85	35	106	50	100	55	66	c(""ENST00000486083""	""ENST00000441561""	""ENST00000443280""	""ENST00000429029""	""ENST00000417758""	""ENST00000488001""	""ENST00000262177""	""ENST00000459889"")
ENSG00000105993	DNAJB6	ENSG00000105993:E045	E045	622.3976971	0.007347269	134.9730039	3.35E-31	4.74E-28	42.99522564	30.28027082	-1.263265326	7	157385606	157385611	6	+	367	1055	408	691	512	994	371	769	243	767	345	543	c(""ENST00000634080""	""ENST00000487480""	""ENST00000429029""	""ENST00000465908""	""ENST00000262177""	""ENST00000459889"")
ENSG00000105993	DNAJB6	ENSG00000105993:E009	E009	26.57787807	0.049969277	28.8276508	7.91E-08	6.34E-06	11.8365451	6.471769776	-1.769873509	7	157337046	157337054	9	+	29	23	21	20	18	34	13	29	20	45	20	39	c(""ENST00000486083""	""ENST00000441561""	""ENST00000443280""	""ENST00000429029""	""ENST00000417758""	""ENST00000441291""	""ENST00000488001""	""ENST00000262177""	""ENST00000459889"")
ENSG00000105993	DNAJB6	ENSG00000105993:E004	E004	47.60663522	0.007800164	49.0897709	2.45E-12	4.78E-10	13.93583597	9.067685616	-1.271671564	7	157337004	157337009	6	+	19	86	34	48	35	79	42	52	15	66	29	41	c(""ENST00000429029""	""ENST00000262177""	""ENST00000486083"")
ENSG00000106003	LFNG	ENSG00000106003:E001	E001	209.4542346	0.030165675	19.31110427	1.11E-05	0.000499425	20.61686754	28.24405284	1.011792257	7	2512529	2512701	173	+	127	98	252	200	204	226	217	189	220	226	357	239	ENST00000402506
ENSG00000106009	BRAT1	ENSG00000106009:E008	E008	29.55928202	0.006766166	31.60376755	1.89E-08	1.75E-06	10.15510025	6.647609688	-1.239311171	7	2539786	2539888	103	-	64	12	54	5	54	5	53	3	49	15	78	11	c(""ENST00000493232""	""ENST00000340611""	""ENST00000469750""	""ENST00000467558""	""ENST00000473879"")
ENSG00000106012	IQCE	ENSG00000106012:E033	E033	25.61009841	0.021993121	11.67291241	0.000634167	0.014366653	9.490617421	6.56981784	-1.07460694	7	2589907	2590021	115	+	60	7	44	7	53	10	47	8	45	13	42	7	c(""ENST00000623361""	""ENST00000404984""	""ENST00000490913""	""ENST00000402050""	""ENST00000325979""	""ENST00000476665""	""ENST00000470731""	""ENST00000438376""	""ENST00000427817""	""ENST00000611775""	""ENST00000325997"")
ENSG00000106052	TAX1BP1	ENSG00000106052:E037	E037	20.18880045	0.07766765	16.92451957	3.89E-05	0.001459169	9.779432593	5.946574668	-1.452486748	7	27828882	27829022	141	+	39	29	29	3	30	12	38	4	21	10	44	8	c(""ENST00000396319""	""ENST00000457186""	""ENST00000543117""	""ENST00000433216"")
ENSG00000106069	CHN2	ENSG00000106069:E005	E005	29.96878619	0.055135338	13.96673031	0.000186074	0.005351261	11.41391989	7.517353939	-1.225903288	7	29125055	29125087	33	+	66	21	32	7	47	23	61	15	32	20	64	12	c(""ENST00000588769""	""ENST00000606897""	""ENST00000443025"")
ENSG00000106069	CHN2	ENSG00000106069:E006	E006	7.910060124	0.04087353	23.54034927	1.22E-06	7.26E-05	6.374099736	3.057412968	-2.128710458	7	29126329	29126579	251	+	21	3	12	1	16	1	23	3	12	3	8	5	c(""ENST00000443025""	""ENST00000588769""	""ENST00000606897""	""ENST00000582692"")
ENSG00000106070	GRB10	ENSG00000106070:E001	E001	18.17238427	0.012219718	20.88120305	4.89E-06	0.000243849	8.812696051	6.157300977	-1.045853422	7	50590063	50590067	5	-	13	4	25	5	29	18	43	19	22	9	51	9	c(""ENST00000398812""	""ENST00000335866""	""ENST00000398810"")
ENSG00000106144	CASP2	ENSG00000106144:E002	E002	30.25353208	0.002947567	39.93820335	2.62E-10	3.68E-08	7.988286532	11.52411849	1.076948102	7	143288395	143288450	56	+	47	21	36	13	40	19	40	29	39	27	43	29	c(""ENST00000619992""	""ENST00000392925""	""ENST00000310447"")
ENSG00000106144	CASP2	ENSG00000106144:E003	E003	57.06830171	0.005160857	57.74159634	2.99E-14	7.77E-12	10.97791338	15.55918445	1.040665606	7	143288451	143288529	79	+	77	35	76	32	79	34	75	54	67	55	93	47	c(""ENST00000619992""	""ENST00000350623""	""ENST00000392925""	""ENST00000310447"")
ENSG00000106144	CASP2	ENSG00000106144:E001	E001	12.95785796	0.023322528	35.57330541	2.46E-09	2.78E-07	4.66424284	8.490243721	1.742617275	7	143288215	143288394	180	+	15	14	10	6	15	14	11	10	20	11	11	19	c(""ENST00000619992""	""ENST00000310447"")
ENSG00000106443	PHF14	ENSG00000106443:E030	E030	7.620356299	0.013258601	16.97388126	3.79E-05	0.001426175	5.861727447	3.495261032	-1.498144811	7	11062590	11062670	81	+	14	4	9	2	23	2	21	4	7	3	12	4	ENST00000490957
ENSG00000106459	NRF1	ENSG00000106459:E005	E005	12.43057182	0.011307955	64.5644719	9.34E-16	3.01E-13	3.555841333	8.070533282	2.379855425	7	129630068	129630077	10	+	6	21	3	9	3	21	8	24	5	13	4	23	ENST00000393230
ENSG00000106459	NRF1	ENSG00000106459:E006	E006	18.83404556	0.016760288	78.27215989	8.98E-19	4.15E-16	4.339257057	9.82187116	2.379136603	7	129630078	129630168	91	+	4	33	6	18	11	33	6	22	12	34	4	25	c(""ENST00000393230""	""ENST00000477428""	""ENST00000353868"")
ENSG00000106459	NRF1	ENSG00000106459:E020	E020	5.267441911	0.092652914	11.95138872	0.000546067	0.012776135	5.143545113	2.544683981	-2.036233496	7	129744173	129744229	57	+	3	1	5	0	9	3	15	5	19	1	9	1	c(""ENST00000311967""	""ENST00000353868"")
ENSG00000106459	NRF1	ENSG00000106459:E019	E019	3.40271455	0.019027222	9.907476446	0.001646087	0.0301188	4.060525691	2.313455725	-1.62640059	7	129727241	129727365	125	+	3	2	3	1	9	1	12	1	5	2	6	2	c(""ENST00000223190""	""ENST00000311967""	""ENST00000353868""	""ENST00000393230""	""ENST00000393232"")
ENSG00000106462	EZH2	ENSG00000106462:E034	E034	84.81670836	0.004576262	81.4630925	1.79E-19	8.93E-17	18.84031149	12.48656867	-1.242953078	7	148883197	148883261	65	-	34	60	60	67	80	124	64	135	53	135	83	111	c(""ENST00000478654""	""ENST00000476773"")
ENSG00000106462	EZH2	ENSG00000106462:E030	E030	22.55519624	0.065134385	11.19580458	0.000819825	0.017558153	10.16018566	6.428638821	-1.338242949	7	148836822	148837000	179	-	12	16	13	12	28	39	7	15	18	39	24	44	ENST00000483012
ENSG00000106462	EZH2	ENSG00000106462:E035	E035	81.59082499	0.005029028	85.54463068	2.27E-20	1.26E-17	18.74371803	12.16927534	-1.303583015	7	148883262	148883509	248	-	33	55	57	67	80	117	64	123	53	130	83	107	ENST00000476773
ENSG00000106462	EZH2	ENSG00000106462:E031	E031	63.69456383	0.045241713	30.20434718	3.89E-08	3.34E-06	17.91344713	10.3397883	-1.646038683	7	148846470	148846496	27	-	37	41	67	47	75	103	31	61	40	73	83	104	c(""ENST00000498186""	""ENST00000492143""	""ENST00000350995""	""ENST00000483012""	""ENST00000460911""	""ENST00000320356"")
ENSG00000106462	EZH2	ENSG00000106462:E032	E032	90.80883377	0.018053346	54.61934608	1.46E-13	3.37E-11	20.35894166	12.56470939	-1.46476197	7	148846497	148846598	102	-	35	55	71	83	93	135	74	119	60	131	110	116	c(""ENST00000498186""	""ENST00000492143""	""ENST00000476773""	""ENST00000350995""	""ENST00000483012""	""ENST00000478654""	""ENST00000460911""	""ENST00000483967""	""ENST00000320356"")
ENSG00000106462	EZH2	ENSG00000106462:E033	E033	135.5984873	0.006530139	55.05894881	1.17E-13	2.75E-11	22.20145878	15.95625593	-1.019878709	7	148847182	148847305	124	-	44	100	78	124	115	188	96	213	79	238	122	190	c(""ENST00000498186""	""ENST00000492143""	""ENST00000476773""	""ENST00000350995""	""ENST00000483012""	""ENST00000478654""	""ENST00000460911""	""ENST00000483967""	""ENST00000320356"")
ENSG00000106462	EZH2	ENSG00000106462:E038	E038	9.185652836	0.008689832	36.25787465	1.73E-09	2.04E-07	7.379917507	3.74667274	-1.967474181	7	148884246	148884248	3	-	7	3	8	11	12	10	9	10	11	12	7	9	c(""ENST00000498186""	""ENST00000492143""	""ENST00000350995""	""ENST00000483012""	""ENST00000483967""	""ENST00000320356"")
ENSG00000106462	EZH2	ENSG00000106462:E037	E037	15.15830441	0.018917163	35.89423712	2.08E-09	2.41E-07	9.152997171	4.942934796	-1.794599146	7	148884164	148884245	82	-	8	8	9	15	17	15	13	20	23	21	13	17	c(""ENST00000498186""	""ENST00000492143""	""ENST00000350995""	""ENST00000483012""	""ENST00000460911""	""ENST00000483967""	""ENST00000320356"")
ENSG00000106462	EZH2	ENSG00000106462:E036	E036	22.26655143	0.004720774	54.51398715	1.54E-13	3.53E-11	10.71135215	6.164174568	-1.616086314	7	148884060	148884159	100	-	11	14	22	17	20	24	16	34	26	38	20	23	ENST00000478654
ENSG00000106479	ZNF862	ENSG00000106479:E002	E002	43.11914076	0.028473541	32.56988609	1.15E-08	1.12E-06	9.167685155	14.15819625	1.28694757	7	149838375	149838461	87	+	38	37	35	46	51	37	44	41	52	30	61	46	c(""ENST00000489820""	""ENST00000460379""	""ENST00000223210"")
ENSG00000106560	GIMAP2	ENSG00000106560:E004	E004	8.738022003	0.04157148	14.63170203	0.000130697	0.003999111	4.093577715	6.68817315	1.424448288	7	150687052	150687087	36	+	6	3	12	5	13	4	12	13	11	9	14	9	c(""ENST00000474605""	""ENST00000223293""	""ENST00000487388"")
ENSG00000106565	TMEM176B	ENSG00000106565:E011	E011	8.469005058	0.129436407	10.54250495	0.001166602	0.023072033	6.457030447	3.248527943	-1.991019079	7	150796575	150796577	3	-	14	2	14	1	17	5	15	5	30	5	1	0	c(""ENST00000429904""	""ENST00000434545"")
ENSG00000106588	PSMA2	ENSG00000106588:E005	E005	81.03539288	0.040251028	21.08299479	4.40E-06	0.000223047	11.7285877	17.65963343	1.230004019	7	42918074	42921857	3784	-	46	62	47	75	36	117	65	163	32	149	49	100	ENST00000411875
ENSG00000106603	COA1	ENSG00000106603:E039	E039	1.872064532	0.028532954	10.37905503	0.001274529	0.024742608	1.364989663	3.076380648	2.346849812	7	43729484	43729489	6	-	1	2	1	2	1	4	1	3	0	4	0	2	c(""ENST00000438444""	""ENST00000223336""	""ENST00000431651""	""ENST00000415076""	""ENST00000420441""	""ENST00000446330""	""ENST00000457939""	""ENST00000310564""	""ENST00000448704""	""ENST00000478504""	""ENST00000415798"")
ENSG00000106603	COA1	ENSG00000106603:E002	E002	5.096791178	0.114016696	12.12754092	0.000496826	0.011866349	5.179062232	2.566658343	-2.031351883	7	43608819	43609232	414	-	9	0	5	0	8	2	6	2	12	7	17	1	c(""ENST00000446330""	""ENST00000415076"")
ENSG00000106608	URGCP	ENSG00000106608:E014	E014	22.44726096	0.026807236	35.95807676	2.02E-09	2.34E-07	10.68439045	6.335190453	-1.529083221	7	43887790	43887811	22	-	28	21	22	25	12	25	24	28	24	20	27	11	c(""ENST00000478747""	""ENST00000336086""	""ENST00000426198""	""ENST00000477768""	""ENST00000497914""	""ENST00000443736""	""ENST00000453200"")
ENSG00000106608	URGCP	ENSG00000106608:E013	E013	25.62391182	0.004280711	88.42133587	5.29E-21	3.09E-18	11.78431296	6.65805082	-1.67418986	7	43887486	43887789	304	-	24	24	28	20	32	28	30	32	24	27	31	14	ENST00000336086
ENSG00000106609	TMEM248	ENSG00000106609:E004	E004	14.57957921	0.007749792	22.72673965	1.87E-06	0.000104925	5.212317361	7.847606916	1.190429434	7	66921844	66922148	305	+	15	13	4	15	7	22	14	22	11	23	9	14	ENST00000413593
ENSG00000106638	TBL2	ENSG00000106638:E036	E036	8.293178104	0.012232758	10.86989406	0.000977401	0.020130259	4.232093416	6.088560458	1.05490409	7	73576702	73576748	47	-	8	9	7	4	11	5	10	6	11	12	9	10	ENST00000469518
ENSG00000106638	TBL2	ENSG00000106638:E034	E034	6.981846428	0.034600078	10.16047574	0.001434836	0.027159124	3.675535173	5.704189612	1.273543442	7	73574572	73574804	233	-	10	11	4	7	5	8	5	4	8	5	10	5	ENST00000435792
ENSG00000106683	LIMK1	ENSG00000106683:E001	E001	4.419747949	0.079610233	8.842614923	0.002942772	0.046743741	2.928052065	4.896583974	1.48804787	7	74082933	74083179	247	+	2	1	2	1	3	6	14	4	6	6	7	6	ENST00000418310
ENSG00000106683	LIMK1	ENSG00000106683:E002	E002	11.18975581	0.018946669	21.5249038	3.49E-06	0.000181907	4.725606425	7.602118759	1.381876134	7	74083940	74083990	51	+	9	6	12	3	6	8	26	16	12	13	23	12	ENST00000336180
ENSG00000106701	FSD1L	ENSG00000106701:E008	E008	27.24305896	0.019102688	26.92104604	2.12E-07	1.52E-05	10.14039072	6.151588933	-1.460600405	9	105461520	105461615	96	+	4	57	7	37	12	46	9	17	17	22	17	49	c(""ENST00000481272""	""ENST00000495708"")
ENSG00000106701	FSD1L	ENSG00000106701:E002	E002	16.7055697	0.065639722	8.735300032	0.00312108	0.048698461	7.83607614	4.89635103	-1.367478967	9	105448034	105448044	11	+	5	23	8	20	7	25	8	26	7	30	4	22	c(""ENST00000374710""	""ENST00000495708"")
ENSG00000106701	FSD1L	ENSG00000106701:E006	E006	21.95194913	0.013921549	12.50619356	0.000405605	0.010114011	8.30041604	5.638323892	-1.126369628	9	105448136	105448176	41	+	7	51	7	26	8	34	8	19	9	28	5	35	c(""ENST00000394926""	""ENST00000484973""	""ENST00000374710""	""ENST00000469022""	""ENST00000495708""	""ENST00000480279""	""ENST00000481272"")
ENSG00000106701	FSD1L	ENSG00000106701:E011	E011	24.07214725	0.00677763	25.05296999	5.58E-07	3.59E-05	9.331146865	5.853592798	-1.360450353	9	105468193	105468324	132	+	7	53	6	25	9	43	10	21	8	26	16	41	c(""ENST00000394926""	""ENST00000484973""	""ENST00000374710""	""ENST00000469022""	""ENST00000495708""	""ENST00000480279""	""ENST00000481272"")
ENSG00000106701	FSD1L	ENSG00000106701:E012	E012	58.60668331	0.001723861	62.82846163	2.26E-15	6.80E-13	4.165178165	9.720187648	2.467106512	9	105471904	105472005	102	+	0	134	1	107	3	123	2	57	4	55	1	106	c(""ENST00000394926""	""ENST00000484973""	""ENST00000374710""	""ENST00000469022""	""ENST00000495708""	""ENST00000480279""	""ENST00000481272"")
ENSG00000106701	FSD1L	ENSG00000106701:E001	E001	8.560254776	0.069791685	13.16166248	0.000285735	0.007601686	6.419136757	3.378228035	-1.860691834	9	105447796	105448033	238	+	3	13	4	11	5	9	3	9	6	17	5	10	ENST00000495708
ENSG00000106785	TRIM14	ENSG00000106785:E011	E011	5.663738179	0.040339742	30.12244949	4.06E-08	3.47E-06	2.08393925	5.358562275	2.731994131	9	98099977	98100164	188	-	1	3	1	8	0	3	4	18	1	10	2	12	c(""ENST00000341469""	""ENST00000342043""	""ENST00000375098""	""ENST00000478401"")
ENSG00000106829	TLE4	ENSG00000106829:E055	E055	6.326734965	0.018464748	20.2003538	6.97E-06	0.000333524	2.756885717	5.302668977	1.893191251	9	79708227	79708250	24	+	3	8	2	7	4	11	1	16	4	6	1	7	c(""ENST00000428713""	""ENST00000376544""	""ENST00000470872""	""ENST00000496114""	""ENST00000490347""	""ENST00000462803""	""ENST00000467142""	""ENST00000376537""	""ENST00000265284""	""ENST00000376552""	""ENST00000417836"")
ENSG00000106829	TLE4	ENSG00000106829:E038	E038	8.263042693	0.00925444	9.702133219	0.001840542	0.03281463	3.957520413	5.675469919	1.044989517	9	79652738	79652794	57	+	7	13	4	8	3	9	4	10	7	17	6	6	c(""ENST00000470872""	""ENST00000376544""	""ENST00000428713""	""ENST00000490347""	""ENST00000462803""	""ENST00000493163""	""ENST00000376537""	""ENST00000455913""	""ENST00000265284""	""ENST00000376552""	""ENST00000435650""	""ENST00000425506"")
ENSG00000106829	TLE4	ENSG00000106829:E018	E018	5.06310812	0.032999001	9.72023424	0.001822503	0.032569019	2.841081772	4.681874727	1.445229148	9	79574937	79575029	93	+	3	4	0	3	2	10	4	6	3	11	4	9	ENST00000376525
ENSG00000106829	TLE4	ENSG00000106829:E021	E021	13.48553611	0.005542742	19.78300298	8.68E-06	0.000403948	4.965750927	7.377801024	1.150814648	9	79576133	79576177	45	+	12	15	8	13	10	17	7	19	2	25	10	18	c(""ENST00000470872""	""ENST00000376544""	""ENST00000428713""	""ENST00000466428""	""ENST00000462803""	""ENST00000485159""	""ENST00000376524""	""ENST00000376537""	""ENST00000455913""	""ENST00000265284""	""ENST00000376552""	""ENST00000435650""	""ENST00000425506""	""ENST00000474519""	""ENST00000461758"")
ENSG00000106829	TLE4	ENSG00000106829:E039	E039	9.985683862	0.073485859	12.83819624	0.000339615	0.008728368	3.807575579	6.522931312	1.561266483	9	79652795	79652798	4	+	9	14	2	7	2	20	1	15	9	17	5	11	c(""ENST00000435650""	""ENST00000455913"")
ENSG00000106952	TNFSF8	ENSG00000106952:E009	E009	65.62758988	0.022800052	31.56269539	1.93E-08	1.78E-06	16.57310417	10.43426078	-1.381843133	9	114930418	114930595	178	-	63	158	37	52	42	95	28	46	14	56	57	98	ENST00000618336
ENSG00000106991	ENG	ENSG00000106991:E008	E008	12.43858734	0.008201433	14.81459181	0.000118614	0.003693964	4.979583637	7.412936069	1.156605011	9	127818716	127818832	117	-	10	11	18	12	8	10	10	11	26	8	13	10	c(""ENST00000373203""	""ENST00000480266""	""ENST00000344849"")
ENSG00000107020	PLGRKT	ENSG00000107020:E008	E008	18.73506297	0.025443662	28.69759955	8.46E-08	6.74E-06	5.224702677	8.925859144	1.560152016	9	5436569	5436694	126	-	10	23	6	19	10	37	10	24	7	31	11	24	c(""ENST00000223864""	""ENST00000482696""	""ENST00000472145""	""ENST00000473877"")
ENSG00000107020	PLGRKT	ENSG00000107020:E010	E010	25.58027295	0.004787614	37.46400915	9.31E-10	1.16E-07	6.761856305	10.16522886	1.192643506	9	5437789	5437867	79	-	7	36	21	23	19	42	20	48	5	28	19	29	c(""ENST00000223864""	""ENST00000482696"")
ENSG00000107036	RIC1	ENSG00000107036:E016	E016	4.718829596	0.045397394	12.90425842	0.000327835	0.008488802	2.817865071	5.129380629	1.733586602	9	5748585	5748714	130	+	1	3	2	1	7	8	4	9	5	8	5	5	ENST00000276898
ENSG00000107036	RIC1	ENSG00000107036:E038	E038	1.944869291	0.024083595	12.35648183	0.000439458	0.010779036	2.986356406	0.886317474	-3.507294941	9	5776553	5776557	5	+	6	0	4	0	4	0	5	0	2	0	6	1	ENST00000414202
ENSG00000107104	KANK1	ENSG00000107104:E002	E002	38.22764514	0.022158495	49.15681142	2.36E-12	4.63E-10	11.80902926	5.512359573	-2.229220875	9	470556	470591	36	+	1	86	11	50	11	66	12	57	6	60	5	44	ENST00000382303
[truncated: 4,194 more rows]
[truncated: 7 more columns]

## Sheet: lps6_6vsUT
ensembl_gene_id	hgnc_symbol	ID	featureID	exonBaseMean	dispersion	stat	pvalue	padj	UT	LPS6	log2fold_LPS6_UT	genomicData.seqnames	genomicData.start	genomicData.end	genomicData.width	genomicData.strand	countData.HV38_UT	countData.HV38_LPS6	countData.HV39_UT	countData.HV39_LPS6	countData.HV26.2_UT	countData.HV26.2_LPS6	countData.HV41_UT	countData.HV41_LPS6	countData.HV24.3_UT	countData.HV24.3_LPS6	countData.HV42_UT	countData.HV42_LPS6	transcripts	V30	V31	V32	V33	V34	V35	V36	V37	V38	V39	V40	V41	V42	V43	V44	V45	V46	V47	V48	V49
[truncated: 5,424 more rows]
[truncated: 7 more columns]

[truncated: 4 more sheets: lps24vsUT, lps6_6vslps2, lps24vslps2, IFNGvsUT]
