# Supplementary material for: Mapping the epigenomic landscape of human monocytes following innate immune activation reveals context-specific mechanisms driving endotoxin tolerance
Source: BMC Genomics. 2023 Oct 7;24:595. doi: 10.1186/s12864-023-09663-0 (PMC10559536; doi:10.1186/s12864-023-09663-0)
Supplement: Supplementary file 3 — Additional file 3: Table S3. Differential ATAC regions in different treatment conditions. [file 12864_2023_9663_MOESM3_ESM.xlsx]

## Sheet: Title
Table S3. Differential ATAC regions in different treatment conditions.

## Sheet: lps2vsUT
id	baseMean	log2FoldChange	lfcSE	stat	pvalue	padj	strand	chr	pos	start	end	length	expressed.nGene
chr2:112828681-112830115	119.703	2.3058	0.230804	9.99028	1.68114e-23	4.91649e-19	.	chr2	112828681-112830115	112828681	112830115	1434	IL1B
chr19:4228779-4230153	48.9821	1.42091	0.203825	6.97124	3.14157e-12	3.08278e-08	.	chr19	4228779-4230153	4228779	4230153	1374	EBI3
chr6:159676471-159678396	125.235	1.627	0.233418	6.97031	3.16236e-12	3.08278e-08	.	chr6	159676471-159678396	159676471	159678396	1925	SOD2
chr12:69354284-69355492	65.4782	-1.4563	0.212003	-6.86923	6.45474e-12	4.13282e-08	.	chr12	69354284-69355492	69354284	69355492	1208	AC020656.1
chr5:151085175-151087217	98.5588	1.12952	0.164742	6.85632	7.06586e-12	4.13282e-08	.	chr5	151085175-151087217	151085175	151087217	2042	TNIP1
chr2:47071445-47073093	236.515	-0.925024	0.136106	-6.79636	1.07296e-11	5.22981e-08	.	chr2	47071445-47073093	47071445	47073093	1648	AC073283.1
chr19:6767165-6768346	81.2669	1.00582	0.154291	6.51896	7.07972e-11	2.95781e-07	.	chr19	6767165-6768346	6767165	6768346	1181	SH2D3A
chr2:43221505-43222599	51.6354	-1.17721	0.183699	-6.40836	1.47091e-10	5.37708e-07	.	chr2	43221505-43222599	43221505	43222599	1094	AC010883.3
chr6:159715965-159717258	63.9325	1.04286	0.163255	6.38788	1.68202e-10	5.46562e-07	.	chr6	159715965-159717258	159715965	159717258	1293	HNRNPH1P1
chr1:1200586-1202140	72.7838	0.857156	0.134884	6.35474	2.08778e-10	6.10572e-07	.	chr1	1200586-1202140	1200586	1202140	1554	TNFRSF18
chr5:119397297-119398462	27.4702	1.33595	0.221088	6.04262	1.51628e-09	3.7484e-06	.	chr5	119397297-119398462	119397297	119398462	1165	TNFAIP8
chr9:120896564-120897886	37.0438	1.67272	0.276926	6.04032	1.53807e-09	3.7484e-06	.	chr9	120896564-120897886	120896564	120897886	1322	PHF19
chr3:119579121-119580562	56.8938	1.00228	0.166946	6.00363	1.92952e-09	4.34067e-06	.	chr3	119579121-119580562	119579121	119580562	1441	ADPRH
chr3:194572436-194573909	53.0757	1.04329	0.174339	5.98426	2.17371e-09	4.54073e-06	.	chr3	194572436-194573909	194572436	194573909	1473	RPL23AP93
chr8:39951189-39952755	67.5489	1.09287	0.185225	5.90025	3.62948e-09	7.07628e-06	.	chr8	39951189-39952755	39951189	39952755	1566	IDO2
chr12:6182338-6183986	51.6543	-1.08025	0.18533	-5.82879	5.58312e-09	1.02049e-05	.	chr12	6182338-6183986	6182338	6183986	1648	CD9
chr2:112836089-112837420	60.46	1.05189	0.183525	5.7316	9.94878e-09	1.71148e-05	.	chr2	112836089-112837420	112836089	112837420	1331	IL1B
chr14:105069534-105070989	117.207	0.827459	0.144841	5.71289	1.11076e-08	1.80467e-05	.	chr14	105069534-105070989	105069534	105070989	1455	GPR132
chr3:9779199-9780765	89.729	-0.838948	0.148592	-5.64597	1.64248e-08	2.51827e-05	.	chr3	9779199-9780765	9779199	9780765	1566	TADA3
chr5:151056304-151057403	93.1674	0.969975	0.172048	5.63782	1.72219e-08	2.51827e-05	.	chr5	151056304-151057403	151056304	151057403	1099	TNIP1
chr1:1012697-1014641	94.5218	0.838976	0.15	5.59318	2.22942e-08	3.10474e-05	.	chr1	1012697-1014641	1012697	1014641	1944	ISG15
chr16:28505965-28508750	134.898	0.69442	0.125393	5.53795	3.06036e-08	3.85467e-05	.	chr16	28505965-28508750	28505965	28508750	2785	IL27
chr2:43218825-43220464	115.495	-0.68565	0.123786	-5.539	3.04211e-08	3.85467e-05	.	chr2	43218825-43220464	43218825	43220464	1639	AC010883.3
chr6:30768772-30770129	66.2225	0.965657	0.174554	5.53215	3.16335e-08	3.85467e-05	.	chr6	30768772-30770129	30768772	30770129	1357	HCG20
chr9:120925472-120926948	86.2844	0.849578	0.15622	5.43836	5.3774e-08	6.29048e-05	.	chr9	120925472-120926948	120925472	120926948	1476	TRAF1
chr1:26279024-26280624	155.229	-0.709313	0.130604	-5.43104	5.6028e-08	6.30207e-05	.	chr1	26279024-26280624	26279024	26280624	1600	SH3BGRL3
chr21:25561312-25562765	45.5861	0.945463	0.175695	5.38127	7.39629e-08	8.01127e-05	.	chr21	25561312-25562765	25561312	25562765	1453	MIR155HG
chr17:81422478-81423875	107.627	0.810981	0.151765	5.34367	9.10814e-08	9.51313e-05	.	chr17	81422478-81423875	81422478	81423875	1397	BAHCC1
chr2:96156988-96158482	75.3713	0.754567	0.142716	5.28718	1.24217e-07	0.000125267	.	chr2	96156988-96158482	96156988	96158482	1494	AC012307.1
chr2:144523389-144524979	88.227	-0.778097	0.149065	-5.21984	1.79079e-07	0.000174572	.	chr2	144523389-144524979	144523389	144524979	1590	LINC01412
chr22:24433446-24435025	151.63	0.800532	0.153711	5.20804	1.9085e-07	0.000180045	.	chr22	24433446-24435025	24433446	24435025	1579	ADORA2A
chr2:191150165-191152041	54.4965	0.836155	0.161446	5.17916	2.22882e-07	0.000203693	.	chr2	191150165-191152041	191150165	191152041	1876	STAT4
chr5:60843298-60844991	37.8965	0.987247	0.191966	5.14283	2.70634e-07	0.000239839	.	chr5	60843298-60844991	60843298	60844991	1693	ELOVL7
chr16:81625046-81626880	55.2359	0.900364	0.175701	5.12442	2.98451e-07	0.000256712	.	chr16	81625046-81626880	81625046	81626880	1834	AC092135.3
chr19:48967081-48968513	192.527	-0.746429	0.145969	-5.1136	3.16082e-07	0.000264109	.	chr19	48967081-48968513	48967081	48968513	1432	FTL
chr17:36088318-36090940	140.898	0.696371	0.136363	5.10676	3.27727e-07	0.000266233	.	chr17	36088318-36090940	36088318	36090940	2622	CCL3
chr22:38217979-38219734	38.2268	0.927908	0.181993	5.09859	3.42188e-07	0.000270467	.	chr22	38217979-38219734	38217979	38219734	1755	TMEM184B
chr11:64869522-64871493	65.3873	0.823457	0.162481	5.06802	4.01976e-07	0.00030143	.	chr11	64869522-64871493	64869522	64871493	1971	EHD1
chr12:113141942-113143513	121.005	-0.659601	0.130036	-5.07245	3.92729e-07	0.00030143	.	chr12	113141942-113143513	113141942	113143513	1571	RASAL1
chr2:47057010-47058929	108.002	-0.642425	0.127115	-5.0539	4.3288e-07	0.000316489	.	chr2	47057010-47058929	47057010	47058929	1919	AC073283.1
chr4:168317740-168319306	52.1812	0.847248	0.16795	5.04466	4.5433e-07	0.000318545	.	chr4	168317740-168319306	168317740	168319306	1566	DDX60
chr5:75052409-75053930	55.8594	0.808832	0.160376	5.04334	4.57476e-07	0.000318545	.	chr5	75052409-75053930	75052409	75053930	1521	GCNT4
chr5:134576352-134577910	58.3849	0.770014	0.153418	5.01907	5.1923e-07	0.000353137	.	chr5	134576352-134577910	134576352	134577910	1558	JADE2
chr1:184973419-184974936	78.8048	0.747714	0.149797	4.99151	5.99081e-07	0.000398184	.	chr1	184973419-184974936	184973419	184974936	1517	FAM129A
chr1:41661577-41663364	89.0293	0.623217	0.125321	4.97298	6.59299e-07	0.000428471	.	chr1	41661577-41663364	41661577	41663364	1787	HIVEP3
chr14:103137560-103139124	94.6453	1.03673	0.208674	4.96818	6.75854e-07	0.000429682	.	chr14	103137560-103139124	103137560	103139124	1564	NDUFB4P11
chr16:67998798-68000685	69.4038	-0.745208	0.150516	-4.95102	7.38266e-07	0.000459374	.	chr16	67998798-68000685	67998798	68000685	1887	DPEP2
chr14:22850808-22852090	64.9003	0.930228	0.188472	4.93562	7.98975e-07	0.000486792	.	chr14	22850808-22852090	22850808	22852090	1282	RF00019
chr2:222423729-222425439	55.3819	0.873762	0.177458	4.92378	8.48894e-07	0.000506651	.	chr2	222423729-222425439	222423729	222425439	1710	SGPP2
chr7:44976960-44981274	260.475	0.624072	0.127092	4.9104	9.08929e-07	0.000531632	.	chr7	44976960-44981274	44976960	44981274	4314	MYO1G
chr20:32033882-32035791	115.957	0.734811	0.149849	4.9037	9.40501e-07	0.000539313	.	chr20	32033882-32035791	32033882	32035791	1909	AL031658.1
chr17:79038203-79039699	40.6544	1.00266	0.205302	4.88382	1.04051e-06	0.000585187	.	chr17	79038203-79039699	79038203	79039699	1496	C1QTNF1
chr10:44965672-44966820	34.0053	0.988877	0.202795	4.87624	1.08125e-06	0.000596625	.	chr10	44965672-44966820	44965672	44966820	1148	RASSF4
chr9:133475751-133477321	85.5291	0.70494	0.145519	4.84433	1.27039e-06	0.00068801	.	chr9	133475751-133477321	133475751	133477321	1570	SLC2A6
chr16:11205342-11206821	66.4949	0.746239	0.154301	4.83625	1.32312e-06	0.000703541	.	chr16	11205342-11206821	11205342	11206821	1479	RMI2
chr17:7131258-7133460	95.0156	-0.708679	0.146745	-4.82932	1.37003e-06	0.000715474	.	chr17	7131258-7133460	7131258	7133460	2202	RPL7AP64
chr4:73740014-73741576	58.8474	0.897971	0.186118	4.82473	1.40193e-06	0.000719287	.	chr4	73740014-73741576	73740014	73741576	1562	CXCL8
chr14:61561387-61563087	48.0036	0.963523	0.200676	4.8014	1.57564e-06	0.000785476	.	chr14	61561387-61563087	61561387	61563087	1700	LINC01303
chr15:69666359-69668040	97.1502	-0.73692	0.153517	-4.80025	1.58465e-06	0.000785476	.	chr15	69666359-69668040	69666359	69668040	1681	AC027237.3
chr1:160742069-160743526	60.126	0.946011	0.197414	4.79202	1.65114e-06	0.000804792	.	chr1	160742069-160743526	160742069	160743526	1457	SLAMF7
chr19:11577561-11578956	79.4753	-0.692057	0.145149	-4.76792	1.86139e-06	0.000892397	.	chr19	11577561-11578956	11577561	11578956	1395	ACP5
chr1:209606594-209608443	62.9298	0.836943	0.175985	4.75576	1.97704e-06	0.000917757	.	chr1	209606594-209608443	209606594	209608443	1849	CAMK1G
chr8:55988538-55989791	32.1383	1.18884	0.249964	4.75606	1.97407e-06	0.000917757	.	chr8	55988538-55989791	55988538	55989791	1253	LYN
chr3:119561927-119563184	31.221	1.03219	0.217412	4.74764	2.05806e-06	0.000940439	.	chr3	119561927-119563184	119561927	119563184	1257	CD80
chr4:3555964-3557775	65.6841	-0.775007	0.163539	-4.73897	2.14803e-06	0.000966446	.	chr4	3555964-3557775	3555964	3557775	1811	LRPAP1
chr19:35029602-35031361	74.6315	0.857548	0.18147	4.72558	2.29465e-06	0.00101677	.	chr19	35029602-35031361	35029602	35031361	1759	SCN1B
chr5:151093109-151094410	48.839	0.898336	0.190385	4.71851	2.37577e-06	0.0010353	.	chr5	151093109-151094410	151093109	151094410	1301	TNIP1
chr6:26156811-26158583	279.843	-0.656765	0.139268	-4.71583	2.40727e-06	0.0010353	.	chr6	26156811-26158583	26156811	26158583	1772	HIST1H2BD
chr4:184761769-184762813	23.6551	1.17123	0.248978	4.70413	2.54951e-06	0.00108058	.	chr4	184761769-184762813	184761769	184762813	1044	ACSL1
chr14:103260021-103261370	35.5539	0.941242	0.200742	4.68882	2.74781e-06	0.001148	.	chr14	103260021-103261370	103260021	103261370	1349	RAP2CP1
chr9:34993270-34994437	52.6269	0.835002	0.178657	4.67377	2.95725e-06	0.0012181	.	chr9	34993270-34994437	34993270	34994437	1167	DNAJB5
chr10:30586713-30588429	43.6775	0.808413	0.173276	4.66546	3.07932e-06	0.00123737	.	chr10	30586713-30588429	30586713	30588429	1716	AL590068.3
chr7:36283117-36284809	100.604	-0.598211	0.128238	-4.66483	3.08866e-06	0.00123737	.	chr7	36283117-36284809	36283117	36284809	1692	EEPD1
chr15:66907417-66909035	59.2272	-0.766201	0.164503	-4.65767	3.19813e-06	0.00126391	.	chr15	66907417-66909035	66907417	66909035	1618	AC110048.2
chr14:68788580-68790008	70.2747	-0.802553	0.173189	-4.63397	3.5872e-06	0.00139877	.	chr14	68788580-68790008	68788580	68790008	1428	ZFP36L1
chr16:75105034-75106390	49.799	-0.799865	0.173065	-4.62175	3.80515e-06	0.00146423	.	chr16	75105034-75106390	75105034	75106390	1356	ZNRF1
chr13:91154439-91155650	48.1099	-0.795551	0.172884	-4.60166	4.19141e-06	0.00159192	.	chr13	91154439-91155650	91154439	91155650	1211	LINC00379
chr6:6711902-6713647	77.1728	-0.711071	0.154793	-4.5937	4.35461e-06	0.0016327	.	chr6	6711902-6713647	6711902	6713647	1745	AL031123.1
chr20:48796879-48798079	38.8297	-0.857312	0.187243	-4.5786	4.68108e-06	0.00173289	.	chr20	48796879-48798079	48796879	48798079	1200	PREX1
chr16:84175119-84176743	50.2688	0.767515	0.16787	4.57208	4.82902e-06	0.00175866	.	chr16	84175119-84176743	84175119	84176743	1624	DNAAF1
chr2:222318723-222320400	59.0279	0.721886	0.157953	4.57027	4.87096e-06	0.00175866	.	chr2	222318723-222320400	222318723	222320400	1677	CT75
chr6:163404590-163406506	88.6692	-0.660322	0.144647	-4.56506	4.99357e-06	0.00178094	.	chr6	163404590-163406506	163404590	163406506	1916	CAHM
chr16:8643995-8645557	54.272	-0.742862	0.162982	-4.55794	5.16566e-06	0.00182012	.	chr16	8643995-8645557	8643995	8645557	1562	METTL22
chr9:137150490-137151889	49.2617	0.766825	0.168563	4.54918	5.38558e-06	0.00187502	.	chr9	137150490-137151889	137150490	137151889	1399	ANAPC2
chr4:102598432-102600030	26.3302	1.04661	0.230419	4.54222	5.5666e-06	0.00191524	.	chr4	102598432-102600030	102598432	102600030	1598	NFKB1
chr7:36207548-36208961	48.2608	-0.849809	0.187193	-4.53974	5.63232e-06	0.00191532	.	chr7	36207548-36208961	36207548	36208961	1413	EEPD1
chr10:6050343-6051590	34.3015	0.884769	0.195246	4.53157	5.85479e-06	0.00192407	.	chr10	6050343-6051590	6050343	6051590	1247	IL2RA
chr19:45769031-45771021	108.388	0.588787	0.129931	4.53154	5.85545e-06	0.00192407	.	chr19	45769031-45771021	45769031	45771021	1990	SIX5
chr15:90034351-90035932	88.165	-0.641194	0.141766	-4.52291	6.09939e-06	0.00198196	.	chr15	90034351-90035932	90034351	90035932	1581	AC087284.1
chr9:133468824-133470622	140.957	0.961775	0.21281	4.51941	6.20111e-06	0.00199287	.	chr9	133468824-133470622	133468824	133470622	1798	CACFD1
chr9:131253592-131255079	65.0213	-0.725789	0.160677	-4.51706	6.27029e-06	0.0019932	.	chr9	131253592-131255079	131253592	131255079	1487	FAM78A
chr19:4840539-4841888	30.5361	0.983527	0.218963	4.49174	7.06427e-06	0.00222145	.	chr19	4840539-4841888	4840539	4841888	1349	TICAM1
chr11:47393354-47395085	201.836	-0.650058	0.144964	-4.48428	7.31607e-06	0.00227615	.	chr11	47393354-47395085	47393354	47395085	1731	AC090559.1
chr17:78356095-78357160	68.3684	0.898977	0.200685	4.47953	7.48073e-06	0.00230288	.	chr17	78356095-78357160	78356095	78357160	1065	SOCS3
chr12:26369044-26370569	26.4423	1.09969	0.245942	4.47134	7.77315e-06	0.00234356	.	chr12	26369044-26370569	26369044	26370569	1525	RNA5SP354
chr19:8639605-8641358	48.1621	-0.74628	0.167147	-4.46482	8.01358e-06	0.00237808	.	chr19	8639605-8641358	8639605	8641358	1753	ADAMTS10
chr3:172591840-172593608	76.3617	0.668719	0.14988	4.46169	8.13157e-06	0.00237808	.	chr3	172591840-172593608	172591840	172593608	1768	LINC02068
chr5:132439162-132440332	48.4963	0.896943	0.201002	4.46235	8.10657e-06	0.00237808	.	chr5	132439162-132440332	132439162	132440332	1170	AC116366.2
chr3:10191838-10193596	72.2667	0.789353	0.177217	4.45415	8.42262e-06	0.00243881	.	chr3	10191838-10193596	10191838	10193596	1758	IRAK2
chr12:124754436-124756137	110.967	-0.600859	0.135142	-4.44612	8.74351e-06	0.00248256	.	chr12	124754436-124756137	124754436	124756137	1701	SCARB1
chr10:71747510-71749458	152.535	-0.614951	0.138557	-4.43825	9.06938e-06	0.00252604	.	chr10	71747510-71749458	71747510	71749458	1948	VSIR
chr3:13413712-13414889	94.9465	-0.586529	0.132102	-4.43997	8.99732e-06	0.00252604	.	chr3	13413712-13414889	13413712	13414889	1177	NUP210
chr1:206739061-206740278	38.8047	0.783755	0.176744	4.43442	9.23201e-06	0.00254708	.	chr1	206739061-206740278	206739061	206740278	1217	MAPKAPK2
chr16:2506893-2508398	108.123	-0.629807	0.142211	-4.42867	9.48151e-06	0.00259147	.	chr16	2506893-2508398	2506893	2508398	1505	TBC1D24
chr19:43764848-43766053	78.3158	0.730175	0.165008	4.42509	9.64029e-06	0.00261047	.	chr19	43764848-43766053	43764848	43766053	1205	KCNN4
chr20:63552803-63554647	88.6698	0.592838	0.134353	4.41254	1.02166e-05	0.00274113	.	chr20	63552803-63554647	63552803	63554647	1844	HELZ2
chr20:37345408-37346911	69.8706	0.616047	0.139824	4.40589	1.05352e-05	0.00280093	.	chr20	37345408-37346911	37345408	37346911	1503	SRC
chr11:64856252-64857724	54.8355	0.748627	0.17041	4.3931	1.11745e-05	0.00289203	.	chr11	64856252-64857724	64856252	64857724	1472	EHD1
chr4:74230498-74231860	31.8262	0.910019	0.20707	4.39475	1.10902e-05	0.00289203	.	chr4	74230498-74231860	74230498	74231860	1362	MTHFD2L
chr7:601315-602833	90.6814	0.667905	0.151915	4.39656	1.09979e-05	0.00289203	.	chr7	601315-602833	601315	602833	1518	PRKAR1B
chr2:144519720-144521306	81.9864	-0.697991	0.159205	-4.38423	1.16394e-05	0.00298592	.	chr2	144519720-144521306	144519720	144521306	1586	ZEB2-AS1
chr20:19936820-19938174	30.7883	0.893728	0.204627	4.36759	1.25623e-05	0.00319465	.	chr20	19936820-19938174	19936820	19938174	1354	RIN2
chr1:234607478-234608801	93.0042	-0.627015	0.144216	-4.34775	1.37542e-05	0.0034676	.	chr1	234607478-234608801	234607478	234608801	1323	IRF2BP2
chr16:85823899-85825425	54.8558	0.701678	0.162108	4.32845	1.50165e-05	0.00375349	.	chr16	85823899-85825425	85823899	85825425	1526	AC018695.5
chr14:68785782-68787224	97.7869	-0.995912	0.230912	-4.31294	1.61096e-05	0.0038936	.	chr14	68785782-68787224	68785782	68787224	1442	ZFP36L1
chr2:38037378-38038960	47.7244	0.902867	0.20928	4.31415	1.60218e-05	0.0038936	.	chr2	38037378-38038960	38037378	38038960	1582	RMDN2-AS1
chr21:41425448-41427176	69.7846	0.687902	0.159385	4.31598	1.58894e-05	0.0038936	.	chr21	41425448-41427176	41425448	41427176	1728	MX1
chr7:73826083-73827405	36.9569	-0.837008	0.194043	-4.31351	1.60686e-05	0.0038936	.	chr7	73826083-73827405	73826083	73827405	1322	METTL27
chr12:48977541-48979068	39.6099	0.772954	0.179346	4.30985	1.63363e-05	0.00391602	.	chr12	48977541-48979068	48977541	48979068	1527	DDN-AS1
chr11:96075196-96076682	29.3813	0.939402	0.218275	4.30376	1.67921e-05	0.00399257	.	chr11	96075196-96076682	96075196	96076682	1486	MAML2
chr9:120930994-120932256	48.5693	0.768434	0.178677	4.30068	1.70275e-05	0.00401587	.	chr9	120930994-120932256	120930994	120932256	1262	TRAF1
chr12:111393421-111394512	49.9936	-0.763565	0.177996	-4.28978	1.7885e-05	0.00402343	.	chr12	111393421-111394512	111393421	111394512	1091	LINC02356
chr15:88638012-88640018	142.473	0.607205	0.14137	4.29514	1.74579e-05	0.00402343	.	chr15	88638012-88640018	88638012	88640018	2006	ISG20
chr4:73743850-73744888	60.6402	1.40074	0.326203	4.29409	1.75414e-05	0.00402343	.	chr4	73743850-73744888	73743850	73744888	1038	CXCL8
chr5:151067668-151068967	42.2659	0.82967	0.19336	4.29082	1.78018e-05	0.00402343	.	chr5	151067668-151068967	151067668	151068967	1299	TNIP1
chr6:7617742-7619287	52.5991	-0.698867	0.162682	-4.29591	1.73975e-05	0.00402343	.	chr6	7617742-7619287	7617742	7619287	1545	AL390026.1
chr2:231241366-231242822	28.072	-0.930741	0.218418	-4.26128	2.03258e-05	0.00450323	.	chr2	231241366-231242822	231241366	231242822	1456	ARMC9
chr13:48499955-48501523	63.8486	-0.734197	0.172648	-4.25255	2.11346e-05	0.00464722	.	chr13	48499955-48501523	48499955	48501523	1568	RCBTB2
chr3:5026147-5027529	73.7546	0.648204	0.152995	4.23676	2.26764e-05	0.00494904	.	chr3	5026147-5027529	5026147	5027529	1382	BHLHE40-AS1
chr5:172869852-172871233	33.7372	0.865276	0.204537	4.23041	2.33271e-05	0.00505333	.	chr5	172869852-172871233	172869852	172871233	1381	ERGIC1
chr10:89309445-89310789	46.7571	1.46954	0.34776	4.22572	2.3818e-05	0.00512174	.	chr10	89309445-89310789	89309445	89310789	1344	IFIT2
chr20:40682378-40684234	139.523	-0.67884	0.16073	-4.22347	2.40572e-05	0.00513543	.	chr20	40682378-40684234	40682378	40684234	1856	MAFB
chr15:45454303-45455770	62.3533	0.64647	0.153424	4.21362	2.51305e-05	0.0052347	.	chr15	45454303-45455770	45454303	45455770	1467	AC025580.2
chr19:11190899-11192165	42.4491	0.774408	0.18364	4.21698	2.47598e-05	0.0052347	.	chr19	11190899-11192165	11190899	11192165	1266	KANK2
chr22:38953175-38954932	70.0799	0.695622	0.165127	4.21266	2.52382e-05	0.0052347	.	chr22	38953175-38954932	38953175	38954932	1757	APOBEC3A
chr1:205287709-205288940	65.1874	-0.620747	0.147592	-4.20584	2.60116e-05	0.00533605	.	chr1	205287709-205288940	205287709	205288940	1231	TMCC2
chr5:135115877-135117591	82.8093	-0.654601	0.155667	-4.20514	2.60918e-05	0.00533605	.	chr5	135115877-135117591	135115877	135117591	1714	PITX1
chr16:15976341-15978021	35.9683	1.00864	0.240592	4.19234	2.7609e-05	0.00558997	.	chr16	15976341-15978021	15976341	15978021	1680	ABCC1
chr17:14373244-14374613	38.7386	0.903992	0.215674	4.19147	2.77157e-05	0.00558997	.	chr17	14373244-14374613	14373244	14374613	1369	AC022816.1
chr11:76670196-76671744	42.4284	0.738856	0.176507	4.18598	2.8394e-05	0.00561144	.	chr11	76670196-76671744	76670196	76671744	1548	LRRC32
chr3:52475828-52476963	43.7014	-0.944198	0.225564	-4.18595	2.83978e-05	0.00561144	.	chr3	52475828-52476963	52475828	52476963	1135	NISCH
chr1:37486020-37487862	74.5417	0.744158	0.178429	4.1706	3.03799e-05	0.00596282	.	chr1	37486020-37487862	37486020	37487862	1842	ZC3H12A
chr14:68396958-68398526	67.8982	-0.731533	0.175599	-4.16594	3.10071e-05	0.00604535	.	chr14	68396958-68398526	68396958	68398526	1568	RAD51B
chr5:159411657-159413344	24.4929	0.906528	0.217754	4.16308	3.13983e-05	0.00608108	.	chr5	159411657-159413344	159411657	159413344	1687	IL12B
chr14:75283210-75284598	70.4995	-0.67781	0.163495	-4.14575	3.38707e-05	0.00641929	.	chr14	75283210-75284598	75283210	75284598	1388	FOS
chr5:172361125-172362749	66.2292	0.718503	0.173354	4.14472	3.40226e-05	0.00641929	.	chr5	172361125-172362749	172361125	172362749	1624	SH3PXD2B
chr8:143023734-143025027	103.345	0.670536	0.161729	4.14605	3.38255e-05	0.00641929	.	chr8	143023734-143025027	143023734	143025027	1293	LY6E
chr22:37541478-37542626	44.3304	0.777022	0.187764	4.13829	3.49898e-05	0.00655947	.	chr22	37541478-37542626	37541478	37542626	1148	CDC42EP1
chr22:37933087-37934593	97.5061	0.634871	0.153897	4.12531	3.70241e-05	0.00689663	.	chr22	37933087-37934593	37933087	37934593	1506	MICALL1
chr6:113630407-113633036	90.2034	0.595962	0.144731	4.11773	3.82624e-05	0.00708218	.	chr6	113630407-113633036	113630407	113633036	2629	LINC02541
chr6:163711644-163713671	94.0893	-0.602245	0.1467	-4.10528	4.0383e-05	0.00738126	.	chr6	163711644-163713671	163711644	163713671	2027	QKI
chr7:157317718-157319109	52.8544	0.754825	0.183959	4.10323	4.07421e-05	0.00740063	.	chr7	157317718-157319109	157317718	157319109	1391	DNAJB6
chr19:18180100-18181664	59.7878	-0.723437	0.176621	-4.09599	4.20368e-05	0.00758869	.	chr19	18180100-18181664	18180100	18181664	1564	IFI30
chr1:184151806-184153733	50.5316	0.793158	0.194082	4.08672	4.37509e-05	0.00784967	.	chr1	184151806-184153733	184151806	184153733	1927	AL158011.1
chr9:105499776-105501072	23.7327	0.991326	0.243227	4.07572	4.58726e-05	0.00818015	.	chr9	105499776-105501072	105499776	105501072	1296	FSD1L
chr1:27001511-27002922	90.3474	-0.608149	0.149856	-4.05821	4.94493e-05	0.008608	.	chr1	27001511-27002922	27001511	27002922	1411	TRNP1
chr11:75181106-75182735	83.0908	-0.630571	0.155335	-4.05943	4.91924e-05	0.008608	.	chr11	75181106-75182735	75181106	75182735	1629	SLCO2B1
chr6:34283993-34285893	51.8068	-0.742215	0.18386	-4.03684	5.41759e-05	0.00928682	.	chr6	34283993-34285893	34283993	34285893	1900	RPL35P2
chr7:155343991-155345868	68.0194	0.610737	0.151311	4.0363	5.43015e-05	0.00928682	.	chr7	155343991-155345868	155343991	155345868	1877	BLACE
chr6:111604420-111606517	69.3405	0.637591	0.158092	4.03304	5.50603e-05	0.00932867	.	chr6	111604420-111606517	111604420	111606517	2097	TRAF3IP2
chr6:7324120-7325389	38.4111	-0.750598	0.186199	-4.03116	5.55031e-05	0.00932867	.	chr6	7324120-7325389	7324120	7325389	1269	SSR1
chr2:43127061-43128796	96.7612	-0.619276	0.15386	-4.02494	5.69908e-05	0.00944282	.	chr2	43127061-43128796	43127061	43128796	1735	AC010883.2
chr2:68857086-68858558	59.6495	0.729455	0.181238	4.02484	5.70146e-05	0.00944282	.	chr2	68857086-68858558	68857086	68858558	1472	BMP10
chr6:159700727-159702692	56.3576	0.767304	0.190856	4.02033	5.81161e-05	0.009495	.	chr6	159700727-159702692	159700727	159702692	1965	SOD2
chr7:47474824-47475926	68.9733	-0.617028	0.153465	-4.02063	5.80425e-05	0.009495	.	chr7	47474824-47475926	47474824	47475926	1102	TNS3
chr12:6643425-6644665	86.728	-0.601406	0.149651	-4.01872	5.85156e-05	0.00950715	.	chr12	6643425-6644665	6643425	6644665	1240	ACRBP
chr15:68204791-68206658	75.0008	-0.60201	0.149932	-4.01522	5.93902e-05	0.00954322	.	chr15	68204791-68206658	68204791	68206658	1867	CALML4
chr3:101826937-101828436	61.0339	0.643321	0.160179	4.01625	5.91306e-05	0.00954322	.	chr3	101826937-101828436	101826937	101828436	1499	NFKBIZ
chr7:106424246-106425934	60.8207	0.615079	0.153494	4.00719	6.14462e-05	0.00976937	.	chr7	106424246-106425934	106424246	106425934	1688	AC005050.3
chr11:64852695-64853823	36.0191	0.765398	0.191582	3.99515	6.46537e-05	0.0101517	.	chr11	64852695-64853823	64852695	64853823	1128	EHD1
chr14:103292453-103294131	38.2737	0.710489	0.177961	3.99239	6.54116e-05	0.0101753	.	chr14	103292453-103294131	103292453	103294131	1678	RAP2CP1
chr10:124721306-124722467	35.8972	-0.802532	0.201458	-3.98363	6.78712e-05	0.0104468	.	chr10	124721306-124722467	124721306	124722467	1161	FAM53B
chr16:85055269-85056980	62.8622	-0.677735	0.170187	-3.9823	6.8252e-05	0.0104504	.	chr16	85055269-85056980	85055269	85056980	1711	KIAA0513
chr19:46550717-46552201	24.4284	-0.906481	0.227735	-3.98043	6.8792e-05	0.0104782	.	chr19	46550717-46552201	46550717	46552201	1484	AC093503.2
chr14:20799415-20800979	36.2327	-0.813734	0.204832	-3.9727	7.10637e-05	0.0106988	.	chr14	20799415-20800979	20799415	20800979	1564	RNASE1
chr17:36103007-36104336	36.9394	0.675951	0.17017	3.97221	7.12103e-05	0.0106988	.	chr17	36103007-36104336	36103007	36104336	1329	CCL4
chr6:137815537-137816780	31.5471	0.834915	0.210212	3.97178	7.13378e-05	0.0106988	.	chr6	137815537-137816780	137815537	137816780	1243	AL357060.1
chr12:121038438-121039733	66.5433	0.621362	0.156647	3.96664	7.28933e-05	0.0108593	.	chr12	121038438-121039733	121038438	121039733	1295	OASL
chr18:77061757-77063954	69.2699	-0.595113	0.150061	-3.9658	7.31505e-05	0.0108593	.	chr18	77061757-77063954	77061757	77063954	2197	MBP
chr12:6613106-6614711	75.7318	-0.659797	0.166457	-3.96378	7.37716e-05	0.0108962	.	chr12	6613106-6614711	6613106	6614711	1605	CHD4
chr11:67286554-67287654	87.8751	-0.633155	0.160037	-3.95631	7.61177e-05	0.0111862	.	chr11	67286554-67287654	67286554	67287654	1100	ANKRD13D
chr19:47330177-47332187	51.2128	-0.679166	0.172062	-3.94722	7.90634e-05	0.0114756	.	chr19	47330177-47332187	47330177	47332187	2010	C5AR2
chr20:25309304-25310810	112.167	-0.593461	0.150372	-3.94662	7.92636e-05	0.0114756	.	chr20	25309304-25310810	25309304	25310810	1506	ABHD12
chr4:121156008-121157793	34.3658	0.869836	0.220349	3.94754	7.89575e-05	0.0114756	.	chr4	121156008-121157793	121156008	121157793	1785	TNIP3
chr15:74869635-74871081	55.9652	-0.66651	0.169105	-3.9414	8.10083e-05	0.0116132	.	chr15	74869635-74871081	74869635	74871081	1446	SCAMP2
chr10:89331773-89334418	63.682	0.676192	0.171632	3.93976	8.15617e-05	0.0116355	.	chr10	89331773-89334418	89331773	89334418	2645	IFIT3
chr2:60833662-60835188	35.1961	0.826326	0.209916	3.93646	8.26941e-05	0.0117397	.	chr2	60833662-60835188	60833662	60835188	1526	PAPOLG
chr10:97689185-97690311	71.5688	-0.594293	0.152205	-3.90455	9.44022e-05	0.0131687	.	chr10	97689185-97690311	97689185	97690311	1126	AVPI1
chr1:184159479-184162470	87.7472	0.700635	0.179791	3.89695	9.74127e-05	0.0132468	.	chr1	184159479-184162470	184159479	184162470	2991	RF00019
chr1:22850383-22852203	64.1248	-0.637145	0.163596	-3.89461	9.83557e-05	0.0132468	.	chr1	22850383-22852203	22850383	22852203	1820	MIR4253
chr11:117993832-117995060	83.9211	-0.590609	0.151614	-3.89548	9.80058e-05	0.0132468	.	chr11	117993832-117995060	117993832	117995060	1228	IL10RA
chr17:1763878-1765135	33.2584	-0.857203	0.220154	-3.89365	9.87455e-05	0.0132468	.	chr17	1763878-1765135	1763878	1765135	1257	SERPINF1
chr17:7136795-7138060	33.2631	-0.839451	0.21534	-3.89826	9.68874e-05	0.0132468	.	chr17	7136795-7138060	7136795	7138060	1265	RPL7AP64
chr2:112839048-112840293	76.1587	0.688755	0.176698	3.89792	9.70217e-05	0.0132468	.	chr2	112839048-112840293	112839048	112840293	1245	AC079753.1
chr10:110535307-110537187	58.6669	0.602682	0.15553	3.87502	0.000106614	0.0141907	.	chr10	110535307-110537187	110535307	110537187	1880	SMC3
chr12:92551221-92554156	73.3805	0.657033	0.16967	3.87242	0.000107761	0.01426	.	chr12	92551221-92554156	92551221	92554156	2935	LINC02397
chr17:30950069-30951594	50.1763	-0.716755	0.185623	-3.86135	0.00011276	0.0147217	.	chr17	30950069-30951594	30950069	30951594	1525	ADAP2
chr17:75227990-75229291	61.1531	-0.63903	0.165936	-3.85107	0.000117604	0.0151512	.	chr17	75227990-75229291	75227990	75229291	1301	NUP85
chr6:2902098-2903827	58.6326	0.589319	0.153085	3.84962	0.000118299	0.0151739	.	chr6	2902098-2903827	2902098	2903827	1729	SERPINB9
chr6:31945060-31946741	65.4628	0.630515	0.163996	3.8447	0.000120699	0.0154142	.	chr6	31945060-31946741	31945060	31946741	1681	CFB
chr6:16746905-16748418	25.5891	0.902269	0.235096	3.83787	0.000124106	0.015712	.	chr6	16746905-16748418	16746905	16748418	1513	ATXN1
chr4:184850302-184851836	41.4603	0.754568	0.19672	3.83575	0.000125182	0.0157122	.	chr4	184850302-184851836	184850302	184851836	1534	MIR3945HG
chr4:85556462-85557956	34.4329	0.740344	0.193002	3.83593	0.000125088	0.0157122	.	chr4	85556462-85557956	85556462	85557956	1494	ARHGAP24
chr9:97388323-97389546	50.1647	0.749061	0.195794	3.82575	0.000130374	0.0160877	.	chr9	97388323-97389546	97388323	97389546	1223	TDRD7
chr16:50588437-50589891	46.103	-0.674117	0.176358	-3.82244	0.00013214	0.0162371	.	chr16	50588437-50589891	50588437	50589891	1454	SNX20
chr4:88823017-88824082	65.478	-0.61085	0.159968	-3.81857	0.000134229	0.0164249	.	chr4	88823017-88824082	88823017	88824082	1065	FAM13A
chr12:4566752-4568241	33.7	-0.773062	0.202517	-3.81727	0.000134938	0.0164427	.	chr12	4566752-4568241	4566752	4568241	1489	DYRK4
chr19:5946707-5948302	51.3154	-0.626823	0.164553	-3.80925	0.000139389	0.0168448	.	chr19	5946707-5948302	5946707	5948302	1595	RANBP3
chr17:6775272-6777011	47.0228	0.680506	0.179421	3.7928	0.000148961	0.0179274	.	chr17	6775272-6777011	6775272	6777011	1739	FBXO39
chr2:113103872-113105311	29.8809	0.805542	0.212674	3.78769	0.000152055	0.0182005	.	chr2	113103872-113105311	113103872	113105311	1439	IL1RN
chr4:121689979-121691085	32.5296	0.812438	0.214903	3.78048	0.000156524	0.0185505	.	chr4	121689979-121691085	121689979	121691085	1106	ANXA5
chr10:110500906-110501941	30.0928	0.842944	0.223287	3.77517	0.000159901	0.0187803	.	chr10	110500906-110501941	110500906	110501941	1035	DUSP5
chr17:40598459-40599920	37.7072	0.743526	0.197523	3.76425	0.000167049	0.0192851	.	chr17	40598459-40599920	40598459	40599920	1461	SMARCE1
chr15:76988213-76989637	48.7871	-0.663604	0.176569	-3.75833	0.000171052	0.0196173	.	chr15	76988213-76989637	76988213	76989637	1424	PSTPIP1
chr17:36153556-36154991	27.9568	0.848857	0.226478	3.74808	0.000178194	0.0201987	.	chr17	36153556-36154991	36153556	36154991	1435	AC243829.1
chr2:208017051-208018884	33.1529	0.858714	0.229462	3.74228	0.000182355	0.0205906	.	chr2	208017051-208018884	208017051	208018884	1833	RNU6-360P
chr12:14690827-14692422	37.4664	-0.764471	0.204369	-3.74065	0.000183547	0.0206455	.	chr12	14690827-14692422	14690827	14692422	1595	AC010168.1
chr1:228989810-228991525	76.2767	-0.604795	0.161898	-3.73567	0.000187218	0.0208976	.	chr1	228989810-228991525	228989810	228991525	1715	RHOU
chr3:183161773-183163351	37.1524	0.697218	0.186615	3.73613	0.000186874	0.0208976	.	chr3	183161773-183163351	183161773	183163351	1578	LAMP3
chr3:195110363-195111691	39.7694	-0.730847	0.195859	-3.73149	0.00019035	0.0211665	.	chr3	195110363-195111691	195110363	195111691	1328	XXYLT1
chr2:217798637-217800085	35.5311	-0.758896	0.204161	-3.71715	0.000201484	0.0221519	.	chr2	217798637-217800085	217798637	217800085	1448	TNS1
chr17:6755329-6756900	45.5084	0.64768	0.174294	3.71602	0.000202385	0.0221676	.	chr17	6755329-6756900	6755329	6756900	1571	XAF1
chr22:45234841-45236041	59.7157	-0.642451	0.172934	-3.71501	0.0002032	0.0221738	.	chr22	45234841-45236041	45234841	45236041	1200	KIAA0930
chr3:37556401-37557665	27.3342	-0.862437	0.232487	-3.70962	0.000207571	0.0225666	.	chr3	37556401-37557665	37556401	37557665	1264	ITGA9
chr15:88648759-88650309	46.1218	0.669478	0.180805	3.70277	0.000213262	0.0225999	.	chr15	88648759-88650309	88648759	88650309	1550	ISG20
chr16:70403686-70405512	47.0332	0.748876	0.202249	3.70274	0.000213286	0.0225999	.	chr16	70403686-70405512	70403686	70405512	1826	ST3GAL2
chr17:60105919-60107222	32.9264	0.816822	0.220335	3.70718	0.000209577	0.0225999	.	chr17	60105919-60107222	60105919	60107222	1303	AC025048.6
chr20:37349238-37351003	72.2397	0.613907	0.165796	3.70279	0.00021324	0.0225999	.	chr20	37349238-37351003	37349238	37351003	1765	SRC
chr5:159330855-159332336	32.7756	0.715234	0.193133	3.70333	0.000212787	0.0225999	.	chr5	159330855-159332336	159330855	159332336	1481	IL12B
chr2:112884559-112885933	31.0147	0.822159	0.222273	3.69887	0.000216559	0.0228638	.	chr2	112884559-112885933	112884559	112885933	1374	AC079753.1
chr9:5549331-5550592	23.077	0.951225	0.257539	3.69351	0.000221177	0.023169	.	chr9	5549331-5550592	5549331	5550592	1261	PDCD1LG2
chr12:69355593-69357903	116.071	-0.828336	0.224429	-3.69086	0.000223498	0.0232605	.	chr12	69355593-69357903	69355593	69357903	2310	AC020656.1
chr2:218381461-218382959	64.0316	-0.592016	0.160653	-3.68506	0.000228646	0.0234779	.	chr2	218381461-218382959	218381461	218382959	1498	SLC11A1
chr2:98504783-98506677	51.4004	-0.705692	0.191645	-3.68229	0.000231148	0.0236361	.	chr2	98504783-98506677	98504783	98506677	1894	INPP4A
chr11:67283102-67284150	63.5102	-0.598445	0.162676	-3.67876	0.000234367	0.0237165	.	chr11	67283102-67284150	67283102	67284150	1048	GRK2
chr11:35597949-35599304	28.3953	0.867133	0.235872	3.67629	0.000236649	0.0238648	.	chr11	35597949-35599304	35597949	35599304	1355	FJX1
chr1:109639483-109641347	40.0147	0.634127	0.172741	3.67097	0.000241631	0.0242003	.	chr1	109639483-109641347	109639483	109641347	1864	AMPD2
chr18:77006159-77007448	44.6461	-0.658987	0.179472	-3.67181	0.000240842	0.0242003	.	chr18	77006159-77007448	77006159	77007448	1289	AC093330.2
chr17:76272012-76273334	60.4065	0.609152	0.166104	3.66729	0.000245134	0.0243437	.	chr17	76272012-76273334	76272012	76273334	1322	UBALD2
chr9:4936766-4938046	23.9948	0.894773	0.244358	3.66173	0.000250516	0.0246678	.	chr9	4936766-4938046	4936766	4938046	1280	JAK2
chr11:44574254-44575584	35.7507	0.790107	0.216071	3.6567	0.000255487	0.0250729	.	chr11	44574254-44575584	44574254	44575584	1330	CD82
chr20:25042272-25044124	62.3664	-0.613944	0.168354	-3.64674	0.00026559	0.0258289	.	chr20	25042272-25044124	25042272	25044124	1852	ACSS1
chr22:39286700-39287821	58.0595	-0.614528	0.16873	-3.64207	0.000270449	0.0261897	.	chr22	39286700-39287821	39286700	39287821	1121	AL022326.1
chr1:1207687-1209373	56.2983	0.601966	0.165473	3.63784	0.000274929	0.0264446	.	chr1	1207687-1209373	1207687	1209373	1686	TNFRSF18
chr14:92396873-92398297	31.1356	0.756604	0.20796	3.63822	0.000274526	0.0264446	.	chr14	92396873-92398297	92396873	92398297	1424	SLC24A4
chr20:48846146-48847633	33.4908	0.68544	0.189616	3.61487	0.000300494	0.0281531	.	chr20	48846146-48847633	48846146	48847633	1487	AL133342.1
chr22:26572863-26574176	35.1842	-0.733236	0.202775	-3.616	0.000299189	0.0281531	.	chr22	26572863-26574176	26572863	26574176	1313	TPST2
chr5:142024568-142025850	32.1228	-0.760032	0.210274	-3.61449	0.00030094	0.0281531	.	chr5	142024568-142025850	142024568	142025850	1282	GNPDA1
chr17:58526552-58528277	48.8092	0.633555	0.175349	3.61311	0.000302541	0.0281777	.	chr17	58526552-58528277	58526552	58528277	1725	SEPT4
chr1:89907890-89909616	39.0155	0.688905	0.190761	3.61134	0.000304619	0.0281917	.	chr1	89907890-89909616	89907890	89909616	1726	AL391497.1
chr8:21857543-21859036	71.2181	-0.598635	0.166404	-3.59749	0.000321305	0.0294563	.	chr8	21857543-21859036	21857543	21859036	1493	GFRA2
chr1:21293991-21295333	61.8472	0.59773	0.166211	3.59621	0.000322885	0.0295087	.	chr1	21293991-21295333	21293991	21295333	1342	ECE1
chr3:183157966-183159593	41.0194	0.739627	0.206194	3.58705	0.000334444	0.0302837	.	chr3	183157966-183159593	183157966	183159593	1627	LAMP3
chr10:6238487-6239931	39.8975	0.693165	0.19367	3.57911	0.000344773	0.0309291	.	chr10	6238487-6239931	6238487	6239931	1444	RF00019
chr9:131255906-131257120	56.1537	-0.59803	0.167149	-3.57783	0.00034646	0.0309854	.	chr9	131255906-131257120	131255906	131257120	1214	FAM78A
chr3:16399135-16400168	24.495	0.886698	0.248558	3.56737	0.000360589	0.0319558	.	chr3	16399135-16400168	16399135	16400168	1033	RFTN1
chr1:209674740-209676284	55.7152	0.658307	0.184912	3.56011	0.000370699	0.0325558	.	chr1	209674740-209676284	209674740	209676284	1544	G0S2
chr11:44591549-44592951	47.4454	0.737112	0.20842	3.53666	0.000405226	0.0346515	.	chr11	44591549-44592951	44591549	44592951	1402	CD82
chr5:150112289-150113842	50.0149	0.618062	0.174819	3.53544	0.0004071	0.0347103	.	chr5	150112289-150113842	150112289	150113842	1553	CSF1R
chr2:186574969-186576489	28.3039	-0.790899	0.224089	-3.5294	0.000416503	0.0353806	.	chr2	186574969-186576489	186574969	186576489	1520	ITGAV
chr8:71843026-71844821	100.361	0.595948	0.168879	3.52884	0.000417381	0.0353806	.	chr8	71843026-71844821	71843026	71844821	1795	MSC-AS1
chr8:130061734-130063036	33.241	0.732435	0.207941	3.52233	0.000427773	0.0361567	.	chr8	130061734-130063036	130061734	130063036	1302	RNU6-1255P
chr17:36148839-36150092	44.9987	0.630946	0.179185	3.5212	0.000429596	0.0361714	.	chr17	36148839-36150092	36148839	36150092	1253	AC243829.1
chr5:91301188-91302587	30.1173	0.757317	0.215472	3.51468	0.000440282	0.036373	.	chr5	91301188-91302587	91301188	91302587	1399	LUCAT1
chr10:30583269-30584735	26.4019	0.875054	0.249335	3.50956	0.000448856	0.0367338	.	chr10	30583269-30584735	30583269	30584735	1466	AL590068.3
chr16:87852959-87854792	55.7736	0.59691	0.170268	3.50571	0.000455397	0.0369947	.	chr16	87852959-87854792	87852959	87854792	1833	SLC7A5
chr15:81311179-81312854	58.11	-0.607484	0.173525	-3.50084	0.000463801	0.037573	.	chr15	81311179-81312854	81311179	81312854	1675	STARD5
chr16:12061815-12063542	36.1571	-0.655159	0.187291	-3.49808	0.000468614	0.0377538	.	chr16	12061815-12063542	12061815	12063542	1727	SNX29
chr5:148831170-148832508	34.2314	-0.68295	0.19532	-3.49658	0.000471267	0.0378632	.	chr5	148831170-148832508	148831170	148832508	1338	ADRB2
chrX:74535676-74537115	42.835	0.591457	0.169829	3.48267	0.000496438	0.039452	.	chrX	74535676-74537115	74535676	74537115	1439	PABPC1P3
chr14:69317108-69318654	38.9156	-0.644335	0.185054	-3.48188	0.000497913	0.039462	.	chr14	69317108-69318654	69317108	69318654	1546	ERH
chr12:124920783-124922074	54.6868	0.598746	0.172049	3.48009	0.000501246	0.0396187	.	chr12	124920783-124922074	124920783	124922074	1291	UBC
chr2:174778125-174779455	43.3226	0.605964	0.174945	3.46374	0.000532711	0.041324	.	chr2	174778125-174779455	174778125	174779455	1330	H3F3AP4
chr11:119172099-119173362	32.9751	-0.686576	0.198652	-3.45618	0.000547895	0.0416644	.	chr11	119172099-119173362	119172099	119173362	1263	NLRX1
chr16:17380270-17381326	24.5084	-0.813557	0.23541	-3.45591	0.000548429	0.0416644	.	chr16	17380270-17381326	17380270	17381326	1056	XYLT1
chr4:184792441-184794048	42.6933	0.621728	0.179904	3.45588	0.000548497	0.0416644	.	chr4	184792441-184794048	184792441	184794048	1607	SLED1
chr14:35375298-35376815	40.3121	0.681104	0.197174	3.45433	0.000551672	0.041797	.	chr14	35375298-35376815	35375298	35376815	1517	AL133163.2
chr12:8065667-8067244	35.9839	-0.668359	0.193615	-3.452	0.000556458	0.0420506	.	chr12	8065667-8067244	8065667	8067244	1577	C3AR1
chr15:25792992-25794213	40.1665	-0.631499	0.183196	-3.44713	0.000566585	0.0425958	.	chr15	25792992-25794213	25792992	25794213	1221	MIR4715
chr2:207238672-207240000	36.1211	0.64682	0.187891	3.44252	0.000576317	0.0429959	.	chr2	207238672-207240000	207238672	207240000	1328	MYOSLID
chr2:230913275-230914516	27.9703	-0.764859	0.222656	-3.43515	0.000592221	0.0435164	.	chr2	230913275-230914516	230913275	230914516	1241	ITM2C
chr5:148776455-148777874	22.6572	0.796257	0.231672	3.437	0.000588193	0.0435164	.	chr5	148776455-148777874	148776455	148777874	1419	ADRB2
chr12:51241798-51243241	37.8148	-0.680749	0.199089	-3.41932	0.00062779	0.0454448	.	chr12	51241798-51243241	51241798	51243241	1443	DAZAP2
chr1:206792784-206794186	25.7932	0.839076	0.246238	3.40758	0.000655415	0.0464926	.	chr1	206792784-206794186	206792784	206794186	1402	IL19
chr3:5139267-5140934	46.6866	0.591343	0.173562	3.4071	0.000656572	0.0464926	.	chr3	5139267-5140934	5139267	5140934	1667	ARL8B
chr3:183285270-183286897	39.6569	0.619466	0.181901	3.40551	0.000660408	0.0466513	.	chr3	183285270-183286897	183285270	183286897	1627	B3GNT5
chr12:116443605-116444839	34.0588	0.65022	0.191056	3.4033	0.000665764	0.0469163	.	chr12	116443605-116444839	116443605	116444839	1234	LINC00173
chr4:73725462-73726854	26.4148	0.772637	0.227603	3.39467	0.000687113	0.0478444	.	chr4	73725462-73726854	73725462	73726854	1392	CXCL8
chr2:231642311-231643797	46.0091	0.593499	0.175132	3.38887	0.000701804	0.0480191	.	chr2	231642311-231643797	231642311	231643797	1486	PTMA
chr5:134543465-134545032	40.313	0.598222	0.176515	3.38907	0.000701306	0.0480191	.	chr5	134543465-134545032	134543465	134545032	1567	JADE2
chr1:23907929-23909695	48.6847	-0.592377	0.17523	-3.38057	0.000723352	0.0489686	.	chr1	23907929-23909695	23907929	23909695	1766	AL590609.3
chr7:41777625-41778976	33.1387	0.676924	0.200471	3.37667	0.000733688	0.0494394	.	chr7	41777625-41778976	41777625	41778976	1351	INHBA
chr17:78915680-78916853	46.8516	-0.594265	0.176151	-3.37361	0.000741892	0.0497629	.	chr17	78915680-78916853	78915680	78916853	1173	TIMP2
chr1:160682646-160684053	28.3184	0.783759	0.232507	3.3709	0.000749223	0.0499112	.	chr1	160682646-160684053	160682646	160684053	1407	AL121985.1

## Sheet: lps6_6vsUT
id	baseMean	log2FoldChange	lfcSE	stat	pvalue	padj	strand	chr	pos	start	end	length	expressed.nGene
chr4:73872002-73873695	57.1487	1.78505	0.251462	7.0987	1.25937e-12	3.42951e-08	.	chr4	73872002-73873695	73872002	73873695	1693	CXCL1
chr14:22850808-22852090	64.9003	1.26953	0.182727	6.94769	3.71306e-12	5.0557e-08	.	chr14	22850808-22852090	22850808	22852090	1282	RF00019
chr19:703090-704747	214.02	-0.797519	0.116418	-6.8505	7.35928e-12	6.68026e-08	.	chr19	703090-704747	703090	704747	1657	PRSS57
chr2:112828681-112830115	119.703	1.56848	0.233097	6.7289	1.70953e-11	1.16385e-07	.	chr2	112828681-112830115	112828681	112830115	1434	IL1B
chr1:184159479-184162470	87.7472	1.15112	0.174419	6.59972	4.11921e-11	1.61563e-07	.	chr1	184159479-184162470	184159479	184162470	2991	RF00019
chr4:73743850-73744888	60.6402	2.11977	0.321249	6.59851	4.15298e-11	1.61563e-07	.	chr4	73743850-73744888	73743850	73744888	1038	CXCL8
chr5:151056304-151057403	93.1674	1.12477	0.169232	6.64635	3.00458e-11	1.61563e-07	.	chr5	151056304-151057403	151056304	151057403	1099	TNIP1
chr6:159676471-159678396	125.235	1.5325	0.233038	6.57617	4.82712e-11	1.64315e-07	.	chr6	159676471-159678396	159676471	159678396	1925	SOD2
chr9:97388323-97389546	50.1647	1.17459	0.187707	6.25759	3.90962e-10	1.18296e-06	.	chr9	97388323-97389546	97388323	97389546	1223	TDRD7
chr8:55972159-55973675	120.544	0.867473	0.14047	6.17552	6.59454e-10	1.79582e-06	.	chr8	55972159-55973675	55972159	55973675	1516	LYN
chr1:25022102-25023624	156.515	-0.671309	0.109376	-6.13764	8.37568e-10	2.07351e-06	.	chr1	25022102-25023624	25022102	25023624	1522	MIR4425
chr4:73868790-73870560	60.2071	1.14649	0.187566	6.11246	9.81089e-10	2.22642e-06	.	chr4	73868790-73870560	73868790	73870560	1770	CXCL1
chr3:10191838-10193596	72.2667	1.03331	0.172727	5.98232	2.19979e-09	4.60806e-06	.	chr3	10191838-10193596	10191838	10193596	1758	IRAK2
chr16:56657337-56658571	93.3864	1.03904	0.175349	5.92557	3.11216e-09	5.2969e-06	.	chr16	56657337-56658571	56657337	56658571	1234	MT1F
chr17:81034254-81036008	287.96	-0.642185	0.108248	-5.93253	2.98293e-09	5.2969e-06	.	chr17	81034254-81036008	81034254	81036008	1754	BAIAP2
chr22:24433446-24435025	151.63	0.903265	0.152061	5.94017	2.84735e-09	5.2969e-06	.	chr22	24433446-24435025	24433446	24435025	1579	ADORA2A
chr1:32335094-32336457	136.645	-0.724095	0.123325	-5.87144	4.32037e-09	6.39481e-06	.	chr1	32335094-32336457	32335094	32336457	1363	MARCKSL1
chr12:92551221-92554156	73.3805	0.961442	0.163859	5.86749	4.42453e-09	6.39481e-06	.	chr12	92551221-92554156	92551221	92554156	2935	LINC02397
chr14:22822221-22823846	68.6055	0.878514	0.149949	5.85874	4.66384e-09	6.39481e-06	.	chr14	22822221-22823846	22822221	22823846	1625	SLC7A7
chr2:38037378-38038960	47.7244	1.18948	0.203067	5.85758	4.69654e-09	6.39481e-06	.	chr2	38037378-38038960	38037378	38038960	1582	RMDN2-AS1
chr22:37933087-37934593	97.5061	0.874347	0.14981	5.83638	5.3346e-09	6.75938e-06	.	chr22	37933087-37934593	37933087	37934593	1506	MICALL1
chr6:159715965-159717258	63.9325	0.943899	0.161835	5.83249	5.46072e-09	6.75938e-06	.	chr6	159715965-159717258	159715965	159717258	1293	HNRNPH1P1
chr14:22847565-22849131	88.4631	0.958511	0.166214	5.76674	8.08208e-09	9.56918e-06	.	chr14	22847565-22849131	22847565	22849131	1566	RF00019
chr12:107328412-107329810	52.5048	1.16936	0.203597	5.74354	9.27187e-09	1.05205e-05	.	chr12	107328412-107329810	107328412	107329810	1398	BTBD11
chr5:132439162-132440332	48.4963	1.11814	0.195563	5.71755	1.08068e-08	1.17716e-05	.	chr5	132439162-132440332	132439162	132440332	1170	AC116366.2
chr11:96155484-96157266	97.3479	0.839839	0.147694	5.68636	1.29778e-08	1.30893e-05	.	chr11	96155484-96157266	96155484	96157266	1782	MAML2
chr20:32033882-32035791	115.957	0.839426	0.147527	5.68997	1.27058e-08	1.30893e-05	.	chr20	32033882-32035791	32033882	32035791	1909	AL031658.1
chr12:121576569-121577753	44.7583	1.19811	0.212264	5.64444	1.6572e-08	1.56146e-05	.	chr12	121576569-121577753	121576569	121577753	1184	KDM2B
chr9:34993270-34994437	52.6269	0.984345	0.17441	5.64386	1.66283e-08	1.56146e-05	.	chr9	34993270-34994437	34993270	34994437	1167	DNAJB5
chr2:43225448-43227773	402.952	-0.601981	0.107067	-5.6225	1.88217e-08	1.7085e-05	.	chr2	43225448-43227773	43225448	43227773	2325	ZFP36L2
chr7:20329773-20331528	110.308	0.927493	0.16523	5.61336	1.98439e-08	1.74319e-05	.	chr7	20329773-20331528	20329773	20331528	1755	ITGB8
chr11:47244449-47246041	99.8138	0.776495	0.138825	5.59333	2.22758e-08	1.89567e-05	.	chr11	47244449-47246041	47244449	47246041	1592	NR1H3
chr3:127750151-127751521	63.794	1.0585	0.190216	5.56474	2.62542e-08	2.16652e-05	.	chr3	127750151-127751521	127750151	127751521	1370	MGLL
chr8:55988538-55989791	32.1383	1.35492	0.244016	5.55257	2.81506e-08	2.25469e-05	.	chr8	55988538-55989791	55988538	55989791	1253	LYN
chr4:73740014-73741576	58.8474	1.01278	0.182944	5.53603	3.09401e-08	2.40732e-05	.	chr4	73740014-73741576	73740014	73741576	1562	CXCL8
chr17:81422478-81423875	107.627	0.827486	0.149996	5.51671	3.45399e-08	2.54214e-05	.	chr17	81422478-81423875	81422478	81423875	1397	BAHCC1
chr3:50352571-50353729	49.2537	0.988798	0.179166	5.51888	3.41166e-08	2.54214e-05	.	chr3	50352571-50353729	50352571	50353729	1158	CYB561D2
chr1:184151806-184153733	50.5316	1.038	0.188352	5.51097	3.5686e-08	2.55737e-05	.	chr1	184151806-184153733	184151806	184153733	1927	AL158011.1
chr17:41785879-41787355	137.749	-0.593209	0.108774	-5.45357	4.93687e-08	3.4472e-05	.	chr17	41785879-41787355	41785879	41787355	1476	JUP
chr14:69715999-69717351	63.3006	0.867251	0.159425	5.43988	5.3315e-08	3.62969e-05	.	chr14	69715999-69717351	69715999	69717351	1352	SRSF5
chr11:118920955-118922379	86.9589	0.940189	0.173178	5.42903	5.66605e-08	3.76336e-05	.	chr11	118920955-118922379	118920955	118922379	1424	BCL9L
chr11:74025153-74026494	38.6414	1.0698	0.198255	5.39606	6.8119e-08	4.41671e-05	.	chr11	74025153-74026494	74025153	74026494	1341	C2CD3
chr8:55978071-55979395	42.7041	0.935484	0.176863	5.28932	1.22772e-07	7.77515e-05	.	chr8	55978071-55979395	55978071	55979395	1324	LYN
chr19:858706-861121	100.574	-0.687494	0.130088	-5.28485	1.25805e-07	7.78617e-05	.	chr19	858706-861121	858706	861121	2415	CFD
chr22:27725907-27727738	57.718	0.998403	0.18932	5.27363	1.33749e-07	8.09391e-05	.	chr22	27725907-27727738	27725907	27727738	1831	AL121885.3
chr1:9128344-9129946	204.397	-0.631598	0.119952	-5.26542	1.39869e-07	8.28026e-05	.	chr1	9128344-9129946	9128344	9129946	1602	GPR157
chr6:89036715-89038133	49.7812	1.0454	0.198691	5.26143	1.42942e-07	8.2821e-05	.	chr6	89036715-89038133	89036715	89038133	1418	RNU2-61P
chr22:37541478-37542626	44.3304	0.955265	0.182003	5.24863	1.53231e-07	8.69332e-05	.	chr22	37541478-37542626	37541478	37542626	1148	CDC42EP1
chr5:151085175-151087217	98.5588	0.863249	0.165195	5.22563	1.73562e-07	9.45286e-05	.	chr5	151085175-151087217	151085175	151087217	2042	TNIP1
chr9:107636899-107638459	82.4761	-0.865132	0.165525	-5.22659	1.72662e-07	9.45286e-05	.	chr9	107636899-107638459	107636899	107638459	1560	KLF4
chr19:4373991-4375247	86.5795	0.780804	0.149727	5.21484	1.83973e-07	9.82343e-05	.	chr19	4373991-4375247	4373991	4375247	1256	SH3GL1
chr2:43218825-43220464	115.495	-0.623848	0.120266	-5.18722	2.13458e-07	0.000111786	.	chr2	43218825-43220464	43218825	43220464	1639	AC010883.3
chr19:8591751-8593266	81.658	-0.756563	0.146014	-5.18144	2.20175e-07	0.000113128	.	chr19	8591751-8593266	8591751	8593266	1515	ADAMTS10
chr4:73725462-73726854	26.4148	1.12424	0.217134	5.17762	2.24731e-07	0.000113331	.	chr4	73725462-73726854	73725462	73726854	1392	CXCL8
chr11:64869522-64871493	65.3873	0.826492	0.159954	5.16707	2.37788e-07	0.000117736	.	chr11	64869522-64871493	64869522	64871493	1971	EHD1
chr12:62702274-62703806	53.1026	0.893036	0.173277	5.15381	2.55241e-07	0.00012412	.	chr12	62702274-62703806	62702274	62703806	1532	PPM1H
chr20:47359841-47361186	46.3391	0.945413	0.18542	5.09876	3.41894e-07	0.000163342	.	chr20	47359841-47361186	47359841	47361186	1345	ZMYND8
chr16:29271256-29272637	39.9785	1.02895	0.202324	5.08567	3.66338e-07	0.000172002	.	chr16	29271256-29272637	29271256	29272637	1381	AC009093.6
chr11:35227181-35228982	64.4261	0.891078	0.176452	5.04998	4.41852e-07	0.000203941	.	chr11	35227181-35228982	35227181	35228982	1801	CD44
chr19:33301638-33303417	246.916	-0.585543	0.116329	-5.0335	4.81613e-07	0.000218588	.	chr19	33301638-33303417	33301638	33303417	1779	CEBPA
chr1:44262863-44264719	56.1113	0.870172	0.173623	5.01185	5.39083e-07	0.000240661	.	chr1	44262863-44264719	44262863	44264719	1856	ERI3
chr14:52379699-52381474	34.9442	1.04047	0.211264	4.92496	8.43777e-07	0.000370608	.	chr14	52379699-52381474	52379699	52381474	1775	PTGER2
chr2:8520260-8521642	40.8879	0.846254	0.172184	4.91483	8.88585e-07	0.000384094	.	chr2	8520260-8521642	8520260	8521642	1382	ID2-AS1
chr21:33382651-33384084	100.89	0.721369	0.147064	4.90514	9.33614e-07	0.000392924	.	chr21	33382651-33384084	33382651	33384084	1433	IFNGR2
chr8:30722521-30723591	31.7913	0.962071	0.196171	4.90425	9.37869e-07	0.000392924	.	chr8	30722521-30723591	30722521	30723591	1070	GSR
chr16:67998798-68000685	69.4038	-0.717817	0.146597	-4.89654	9.75407e-07	0.000402459	.	chr16	67998798-68000685	67998798	68000685	1887	DPEP2
chr15:51618965-51620359	51.6555	0.850454	0.174323	4.87861	1.06837e-06	0.000427852	.	chr15	51618965-51620359	51618965	51620359	1394	DMXL2
chr17:60105919-60107222	32.9264	1.04036	0.213127	4.8814	1.05338e-06	0.000427852	.	chr17	60105919-60107222	60105919	60107222	1303	AC025048.6
chr3:119579121-119580562	56.8938	0.812203	0.1666	4.87517	1.08712e-06	0.000429051	.	chr3	119579121-119580562	119579121	119580562	1441	ADPRH
chr16:56669194-56670668	61.8225	0.840982	0.172769	4.86766	1.12928e-06	0.000433136	.	chr16	56669194-56670668	56669194	56670668	1474	MT1H
chr3:171564385-171565993	59.2863	0.7724	0.158627	4.86928	1.12003e-06	0.000433136	.	chr3	171564385-171565993	171564385	171565993	1608	PLD1
chr16:57013941-57015317	45.7897	0.926116	0.191316	4.84076	1.29343e-06	0.000489205	.	chr16	57013941-57015317	57013941	57015317	1376	NLRC5
chr14:22837811-22839509	57.9819	0.864835	0.178818	4.8364	1.32209e-06	0.000493192	.	chr14	22837811-22839509	22837811	22839509	1698	MMP14
chr11:47241448-47242666	47.0585	0.839107	0.173875	4.82592	1.39355e-06	0.000512827	.	chr11	47241448-47242666	47241448	47242666	1218	DDB2
chr1:222817136-222818517	26.6525	1.04745	0.217486	4.81616	1.46347e-06	0.000525989	.	chr1	222817136-222818517	222817136	222818517	1381	AL392172.1
chr11:102882195-102883568	29.7472	1.04352	0.216697	4.81555	1.46795e-06	0.000525989	.	chr11	102882195-102883568	102882195	102883568	1373	MMP12
chr10:88270926-88272475	69.5585	0.87128	0.182018	4.78678	1.69482e-06	0.000576917	.	chr10	88270926-88272475	88270926	88272475	1549	RF00284
chr20:53899265-53900819	43.8545	0.935745	0.195175	4.79439	1.63169e-06	0.000576917	.	chr20	53899265-53900819	53899265	53900819	1554	SUMO1P1
chr4:121168454-121170092	41.0895	0.932191	0.194671	4.78854	1.68001e-06	0.000576917	.	chr4	121168454-121170092	121168454	121170092	1638	TNIP3
chr8:55962543-55964021	27.0312	1.02652	0.214286	4.79042	1.66431e-06	0.000576917	.	chr8	55962543-55964021	55962543	55964021	1478	LYN
chr4:138392106-138393909	37.4923	0.847682	0.178115	4.75919	1.94373e-06	0.000637731	.	chr4	138392106-138393909	138392106	138393909	1803	LINC00500
chr7:101882043-101883328	66.0434	0.843634	0.177357	4.75669	1.96794e-06	0.000637989	.	chr7	101882043-101883328	101882043	101883328	1285	CUX1
chr19:35029602-35031361	74.6315	0.853195	0.179538	4.75218	2.01235e-06	0.000644708	.	chr19	35029602-35031361	35029602	35031361	1759	SCN1B
chr8:71843026-71844821	100.361	0.78685	0.165674	4.74939	2.04028e-06	0.000646058	.	chr8	71843026-71844821	71843026	71844821	1795	MSC-AS1
chr14:105069534-105070989	117.207	0.684506	0.14431	4.74329	2.10272e-06	0.000650697	.	chr14	105069534-105070989	105069534	105070989	1455	GPR132
chr2:218744301-218746238	71.0299	0.720206	0.152057	4.73643	2.17521e-06	0.000665566	.	chr2	218744301-218746238	218744301	218746238	1937	TTLL4
chr17:14373244-14374613	38.7386	0.998573	0.211168	4.7288	2.25853e-06	0.000676519	.	chr17	14373244-14374613	14373244	14374613	1369	AC022816.1
chr9:133468824-133470622	140.957	1.00065	0.211617	4.7286	2.26069e-06	0.000676519	.	chr9	133468824-133470622	133468824	133470622	1798	CACFD1
chr11:119509281-119510748	73.2912	0.72942	0.155185	4.70034	2.59724e-06	0.000760517	.	chr11	119509281-119510748	119509281	119510748	1467	NECTIN1
chr14:35365137-35366849	133.071	0.710607	0.15116	4.70102	2.58867e-06	0.000760517	.	chr14	35365137-35366849	35365137	35366849	1712	AL133163.2
chr4:10105988-10107729	64.5243	0.727887	0.15505	4.69452	2.6723e-06	0.00077417	.	chr4	10105988-10107729	10105988	10107729	1741	WDR1
chr16:57889658-57890735	33.3179	0.965563	0.205925	4.6889	2.74681e-06	0.000787379	.	chr16	57889658-57890735	57889658	57890735	1077	KIFC3
chr10:132334856-132336133	77.4288	-0.658709	0.140723	-4.68088	2.85649e-06	0.00081029	.	chr10	132334856-132336133	132334856	132336133	1277	LRRC27
chr10:6347345-6348783	52.0517	0.743953	0.159426	4.66644	3.06457e-06	0.000860354	.	chr10	6347345-6348783	6347345	6348783	1438	LINC02656
chr9:21831719-21833798	64.9785	0.679855	0.145765	4.66406	3.10037e-06	0.000861523	.	chr9	21831719-21833798	21831719	21833798	2079	MTAP
chr9:70466636-70467986	70.0672	0.845764	0.181782	4.65264	3.27719e-06	0.00090146	.	chr9	70466636-70467986	70466636	70467986	1350	KLF9
chr15:45640632-45642027	39.3949	0.961922	0.207057	4.64568	3.3895e-06	0.000913889	.	chr15	45640632-45642027	45640632	45642027	1395	SQOR
chr11:115924532-115926043	65.3036	1.09439	0.236341	4.63056	3.64672e-06	0.000955669	.	chr11	115924532-115926043	115924532	115926043	1511	LINC00900
chr5:107370055-107371213	30.1015	1.16093	0.250539	4.63374	3.59118e-06	0.000955669	.	chr5	107370055-107371213	107370055	107371213	1158	EFNA5
chr7:50435798-50437125	26.9239	1.0992	0.237387	4.63039	3.64973e-06	0.000955669	.	chr7	50435798-50437125	50435798	50437125	1327	FIGNL1
chr7:151795940-151797633	103.684	0.683118	0.147757	4.62324	3.77786e-06	0.000979797	.	chr7	151795940-151797633	151795940	151797633	1693	PRKAG2
chr8:133897444-133900111	85.072	0.693734	0.150201	4.61871	3.86129e-06	0.000982767	.	chr8	133897444-133900111	133897444	133900111	2667	AC110741.1
chr2:38064729-38066202	36.4946	0.856734	0.185627	4.61536	3.92406e-06	0.000989444	.	chr2	38064729-38066202	38064729	38066202	1473	RMDN2-AS1
chr1:239914173-239915749	27.3315	1.04235	0.226177	4.60854	4.05501e-06	0.00100387	.	chr1	239914173-239915749	239914173	239915749	1576	RF00019
chr12:6182338-6183986	51.6543	-0.812461	0.176247	-4.6098	4.03061e-06	0.00100387	.	chr12	6182338-6183986	6182338	6183986	1648	CD9
chr11:10455050-10456544	103.266	0.68627	0.149183	4.60017	4.22142e-06	0.00102641	.	chr11	10455050-10456544	10455050	10456544	1494	AMPD3
chr11:13215850-13217505	44.0266	0.791292	0.171974	4.60122	4.20019e-06	0.00102641	.	chr11	13215850-13217505	13215850	13217505	1655	ARNTL
chr19:38506454-38507848	69.2218	-0.657191	0.143753	-4.57167	4.8386e-06	0.00115902	.	chr19	38506454-38507848	38506454	38507848	1394	RYR1
chr4:6925472-6927165	82.7506	0.615586	0.134669	4.57109	4.85195e-06	0.00115902	.	chr4	6925472-6927165	6925472	6927165	1693	TBC1D14
chr11:64856252-64857724	54.8355	0.764682	0.167479	4.56583	4.97528e-06	0.00116799	.	chr11	64856252-64857724	64856252	64857724	1472	EHD1
chr6:30768772-30770129	66.2225	0.794775	0.174193	4.56261	5.05218e-06	0.00117591	.	chr6	30768772-30770129	30768772	30770129	1357	HCG20
chr10:6238487-6239931	39.8975	0.856175	0.187814	4.55863	5.14873e-06	0.00117824	.	chr10	6238487-6239931	6238487	6239931	1444	RF00019
chr7:28408295-28410345	93.661	0.652287	0.143076	4.55903	5.13909e-06	0.00117824	.	chr7	28408295-28410345	28408295	28410345	2050	CREB5
chr5:133976950-133978505	40.8159	0.84791	0.186131	4.55545	5.22745e-06	0.00118628	.	chr5	133976950-133978505	133976950	133978505	1555	VDAC1
chr8:39997505-39999012	31.5307	1.04062	0.228746	4.54925	5.38379e-06	0.00121166	.	chr8	39997505-39999012	39997505	39999012	1507	AC007991.1
chr17:14351481-14353295	56.2687	0.783506	0.172511	4.54178	5.57812e-06	0.00124511	.	chr17	14351481-14353295	14351481	14353295	1814	AC022816.1
chr4:138241008-138243040	97.2157	0.699862	0.154331	4.53482	5.76519e-06	0.0012764	.	chr4	138241008-138243040	138241008	138243040	2032	SLC7A11
chr19:35012132-35013645	53.0796	0.755793	0.167558	4.51064	6.4631e-06	0.0013852	.	chr19	35012132-35013645	35012132	35013645	1513	GRAMD1A
chr2:112836089-112837420	60.46	0.828056	0.183608	4.50992	6.4851e-06	0.0013852	.	chr2	112836089-112837420	112836089	112837420	1331	IL1B
chr20:32085910-32087410	43.9151	0.889297	0.197219	4.50919	6.50769e-06	0.0013852	.	chr20	32085910-32087410	32085910	32087410	1500	TM9SF4
chr5:172361125-172362749	66.2292	0.768114	0.170348	4.50908	6.51094e-06	0.0013852	.	chr5	172361125-172362749	172361125	172362749	1624	SH3PXD2B
chr1:36299556-36300931	65.1625	0.669366	0.148553	4.50591	6.60893e-06	0.00139515	.	chr1	36299556-36300931	36299556	36300931	1375	SH3D21
chr17:36088318-36090940	140.898	0.609769	0.135591	4.49711	6.88845e-06	0.00142111	.	chr17	36088318-36090940	36088318	36090940	2622	CCL3
chr5:134554336-134556671	109.398	0.615789	0.137915	4.46499	8.00714e-06	0.00162724	.	chr5	134554336-134556671	134554336	134556671	2335	JADE2
chr20:48776060-48777733	43.1616	0.784855	0.176121	4.45633	8.33744e-06	0.00168182	.	chr20	48776060-48777733	48776060	48777733	1673	PREX1
chr1:244348684-244350002	38.7587	0.815567	0.183327	4.44871	8.63878e-06	0.00172979	.	chr1	244348684-244350002	244348684	244350002	1318	TGIF2P1
chr14:52324412-52326114	50.1265	0.709342	0.159797	4.43902	9.03695e-06	0.00175781	.	chr14	52324412-52326114	52324412	52326114	1702	PTGER2
chr19:49921843-49923695	108.168	0.603043	0.135734	4.44282	8.87854e-06	0.00175781	.	chr19	49921843-49923695	49921843	49923695	1852	NUP62
chr16:56631801-56633059	72.3859	1.14721	0.258567	4.43679	9.13111e-06	0.00176354	.	chr16	56631801-56633059	56631801	56633059	1258	MT1M
chr17:78356095-78357160	68.3684	0.881468	0.198753	4.43499	9.20745e-06	0.00176576	.	chr17	78356095-78357160	78356095	78357160	1065	SOCS3
chr1:32984307-32985660	59.8748	0.800389	0.180809	4.42671	9.56823e-06	0.00179698	.	chr1	32984307-32985660	32984307	32985660	1353	AL355864.2
chr17:75996643-75997940	65.1615	0.662198	0.149557	4.42775	9.52232e-06	0.00179698	.	chr17	75996643-75997940	75996643	75997940	1297	CDK3
chr21:45541347-45543249	98.2951	-0.586485	0.132398	-4.4297	9.43642e-06	0.00179698	.	chr21	45541347-45543249	45541347	45543249	1902	SLC19A1
chr10:44965672-44966820	34.0053	0.888211	0.200834	4.42262	9.75096e-06	0.00181875	.	chr10	44965672-44966820	44965672	44966820	1148	RASSF4
chr1:167791391-167792617	42.9007	0.934916	0.211632	4.41764	9.97836e-06	0.00183602	.	chr1	167791391-167792617	167791391	167792617	1226	MPZL1
chr7:130960026-130961514	55.6333	0.726332	0.164487	4.41574	1.00667e-05	0.00183984	.	chr7	130960026-130961514	130960026	130961514	1488	LINC-PINT
chr11:35214470-35215574	37.1156	0.935927	0.21322	4.38948	1.1362e-05	0.00204815	.	chr11	35214470-35215574	35214470	35215574	1104	CD44-AS1
chr5:172451133-172452482	31.5389	0.940117	0.214698	4.37879	1.19338e-05	0.00211027	.	chr5	172451133-172452482	172451133	172452482	1349	SH3PXD2B
chr1:183915426-183916733	47.109	0.746254	0.170564	4.37521	1.21317e-05	0.00213143	.	chr1	183915426-183916733	183915426	183916733	1307	COLGALT2
chr11:47376464-47378163	120.531	0.592493	0.135506	4.37244	1.22867e-05	0.0021394	.	chr11	47376464-47378163	47376464	47378163	1699	SPI1
chr6:108597213-108599178	54.0257	0.775533	0.177403	4.37159	1.23343e-05	0.0021394	.	chr6	108597213-108599178	108597213	108599178	1965	FOXO3
chr12:24718600-24720151	50.0905	1.17107	0.26919	4.35035	1.35922e-05	0.00229902	.	chr12	24718600-24720151	24718600	24720151	1551	RN7SL38P
chr7:100365183-100366433	40.2121	0.79368	0.182915	4.33906	1.43095e-05	0.00240282	.	chr7	100365183-100366433	100365183	100366433	1250	PILRA
chr12:108825615-108827220	47.2726	0.77053	0.178234	4.32313	1.53828e-05	0.00248114	.	chr12	108825615-108827220	108825615	108827220	1605	SSH1
chr16:56609536-56610913	91.3312	0.61792	0.142836	4.32609	1.51779e-05	0.00248114	.	chr16	56609536-56610913	56609536	56610913	1377	AC026461.3
chr17:44905400-44907011	42.0548	0.739954	0.17117	4.32292	1.53978e-05	0.00248114	.	chr17	44905400-44907011	44905400	44907011	1611	EFTUD2
chr6:32472609-32474117	43.9174	-0.833944	0.192753	-4.3265	1.515e-05	0.00248114	.	chr6	32472609-32474117	32472609	32474117	1508	HLA-DRB9
chr7:102124868-102126217	39.9363	0.837592	0.193957	4.31845	1.57132e-05	0.00251707	.	chr7	102124868-102126217	102124868	102126217	1349	CUX1
chr12:6199589-6201323	63.0444	-0.615022	0.142888	-4.30422	1.67577e-05	0.00263783	.	chr12	6199589-6201323	6199589	6201323	1734	CD9
chr6:111604420-111606517	69.3405	0.666397	0.155139	4.29549	1.74305e-05	0.00272798	.	chr6	111604420-111606517	111604420	111606517	2097	TRAF3IP2
chr11:35303481-35304919	84.9085	0.600193	0.139817	4.29271	1.76506e-05	0.00273103	.	chr11	35303481-35304919	35303481	35304919	1438	SLC1A2
chr4:138235178-138236770	39.6259	0.835658	0.194647	4.29319	1.76123e-05	0.00273103	.	chr4	138235178-138236770	138235178	138236770	1592	SLC7A11
chr19:54450924-54452019	49.9706	0.713467	0.166297	4.29031	1.78421e-05	0.00274506	.	chr19	54450924-54452019	54450924	54452019	1095	LENG8
chr17:50640453-50641839	89.1074	0.612206	0.143369	4.27015	1.95346e-05	0.00297187	.	chr17	50640453-50641839	50640453	50641839	1386	ABCC3
chr20:63698509-63699915	55.2974	0.734799	0.172129	4.26889	1.96451e-05	0.00297208	.	chr20	63698509-63699915	63698509	63699915	1406	ARFRP1
chr22:24401562-24403070	70.6489	0.649833	0.153065	4.24548	2.18126e-05	0.00328087	.	chr22	24401562-24403070	24401562	24403070	1508	SPECC1L
chr10:26780635-26782257	48.7068	0.788289	0.186087	4.23614	2.27396e-05	0.00334727	.	chr10	26780635-26782257	26780635	26782257	1622	RF00191
chr11:118087860-118089564	43.3184	-0.719981	0.169884	-4.23809	2.25434e-05	0.00334727	.	chr11	118087860-118089564	118087860	118089564	1704	SMIM35
chr20:1469803-1470873	38.0852	0.785972	0.185532	4.23632	2.27208e-05	0.00334727	.	chr20	1469803-1470873	1469803	1470873	1070	NSFL1C
chr17:68359466-68360854	36.0834	0.80772	0.191221	4.22402	2.39985e-05	0.00343962	.	chr17	68359466-68360854	68359466	68360854	1388	ARSG
chr5:54785445-54786972	42.6122	-0.850249	0.201285	-4.22411	2.39882e-05	0.00343962	.	chr5	54785445-54786972	54785445	54786972	1527	AC112198.2
chr20:47740087-47741567	64.7368	-0.683333	0.161889	-4.221	2.43222e-05	0.00346776	.	chr20	47740087-47741567	47740087	47741567	1480	SULF2
chr6:113630407-113633036	90.2034	0.601031	0.142506	4.21758	2.4694e-05	0.00348462	.	chr6	113630407-113633036	113630407	113633036	2629	LINC02541
chr20:35304968-35307273	80.195	0.654029	0.155254	4.21264	2.52408e-05	0.00350078	.	chr20	35304968-35307273	35304968	35307273	2305	UQCC1
chr3:127696604-127697934	43.8453	0.764729	0.181513	4.21309	2.51898e-05	0.00350078	.	chr3	127696604-127697934	127696604	127697934	1330	MGLL
chr3:157127627-157129409	64.5274	0.667469	0.158433	4.21294	2.52068e-05	0.00350078	.	chr3	157127627-157129409	157127627	157129409	1782	CCNL1
chr6:89034149-89036425	111.374	0.626993	0.148863	4.21188	2.53252e-05	0.00350078	.	chr6	89034149-89036425	89034149	89036425	2276	RNU2-61P
chr14:74571397-74572706	50.3451	0.726956	0.172925	4.20387	2.62394e-05	0.00360884	.	chr14	74571397-74572706	74571397	74572706	1309	LTBP2
chr22:41216613-41218391	68.6586	0.631022	0.150584	4.19051	2.78327e-05	0.0037897	.	chr22	41216613-41218391	41216613	41218391	1778	AL035681.1
chr5:150105454-150107243	66.3972	0.743993	0.177704	4.18671	2.83033e-05	0.0038346	.	chr5	150105454-150107243	150105454	150107243	1789	CSF1R
chr21:34835243-34836884	74.0679	0.630479	0.151085	4.17302	3.00593e-05	0.00401308	.	chr21	34835243-34836884	34835243	34836884	1641	AP000331.1
chr19:34988544-34990224	37.6998	1.23361	0.295938	4.16847	3.06651e-05	0.00405375	.	chr19	34988544-34990224	34988544	34990224	1680	GRAMD1A
chr21:33203431-33204694	40.1518	0.896185	0.215509	4.15846	3.20402e-05	0.00415654	.	chr21	33203431-33204694	33203431	33204694	1263	IFNAR2
chr19:43764848-43766053	78.3158	0.678873	0.163433	4.15383	3.26957e-05	0.00421975	.	chr19	43764848-43766053	43764848	43766053	1205	KCNN4
chr2:142867525-142869011	65.6453	0.694607	0.167536	4.14601	3.38313e-05	0.00432533	.	chr2	142867525-142869011	142867525	142869011	1486	KYNU
chr20:37378588-37379912	34.0893	0.79921	0.192744	4.14649	3.37618e-05	0.00432533	.	chr20	37378588-37379912	37378588	37379912	1324	SRC
chr6:136592874-136594584	96.7654	0.585111	0.141294	4.14108	3.4568e-05	0.00439886	.	chr6	136592874-136594584	136592874	136594584	1710	MAP3K5
chr19:51119201-51120557	38.7872	0.73597	0.178075	4.13291	3.58193e-05	0.00453689	.	chr19	51119201-51120557	51119201	51120557	1356	SIGLEC18P
chr18:10289958-10291577	48.2269	0.752827	0.182362	4.12819	3.65629e-05	0.00460963	.	chr18	10289958-10291577	10289958	10291577	1619	APCDD1
chr8:124771575-124772941	44.9683	0.708235	0.171828	4.12178	3.75956e-05	0.00469634	.	chr8	124771575-124772941	124771575	124772941	1366	AC100858.3
chr16:56624812-56626566	74.989	0.750902	0.18237	4.11746	3.83063e-05	0.00476327	.	chr16	56624812-56626566	56624812	56626566	1754	MT1E
chr14:35375298-35376815	40.3121	0.789687	0.19205	4.11188	3.92454e-05	0.00483588	.	chr14	35375298-35376815	35375298	35376815	1517	AL133163.2
chr8:39951189-39952755	67.5489	0.765981	0.186697	4.10281	4.08162e-05	0.00498433	.	chr8	39951189-39952755	39951189	39952755	1566	IDO2
chr1:65082796-65084424	42.2684	0.765305	0.186583	4.10168	4.10165e-05	0.00498643	.	chr1	65082796-65084424	65082796	65084424	1628	MRPS21P1
chr7:157317718-157319109	52.8544	0.742338	0.181212	4.09651	4.19432e-05	0.00507643	.	chr7	157317718-157319109	157317718	157319109	1391	DNAJB6
chr1:27666473-27667985	53.8522	0.63597	0.155509	4.08959	4.32131e-05	0.00518405	.	chr1	27666473-27667985	27666473	27667985	1512	LINC02574
chr11:35597949-35599304	28.3953	0.944758	0.230969	4.09041	4.30619e-05	0.00518405	.	chr11	35597949-35599304	35597949	35599304	1355	FJX1
chr19:11190899-11192165	42.4491	0.739685	0.180951	4.08778	4.35528e-05	0.00520188	.	chr19	11190899-11192165	11190899	11192165	1266	KANK2
chr15:81315356-81316458	45.4976	0.749485	0.183548	4.08332	4.43977e-05	0.00525669	.	chr15	81315356-81316458	81315356	81316458	1102	STARD5
chr11:63844767-63846271	39.8681	0.784734	0.192271	4.08139	4.47679e-05	0.00527757	.	chr11	63844767-63846271	63844767	63846271	1504	MARK2
chr1:25098903-25100152	28.7319	-0.825911	0.20254	-4.07776	4.5472e-05	0.00531457	.	chr1	25098903-25100152	25098903	25100152	1249	MIR4425
chr1:183901303-183902952	36.4375	0.77084	0.189245	4.07324	4.63627e-05	0.00538293	.	chr1	183901303-183902952	183901303	183902952	1649	COLGALT2
chr3:188787993-188789473	34.993	0.828415	0.203402	4.0728	4.64523e-05	0.00538293	.	chr3	188787993-188789473	188787993	188789473	1480	LPP
chr4:40648487-40650029	88.8587	0.593595	0.145872	4.06928	4.71583e-05	0.00544159	.	chr4	40648487-40650029	40648487	40650029	1542	RBM47
chr10:3775118-3776428	56.1824	0.772073	0.189873	4.06626	4.7774e-05	0.00547333	.	chr10	3775118-3776428	3775118	3776428	1310	KLF6
chr12:62848150-62849685	29.9296	0.906512	0.222952	4.06596	4.78354e-05	0.00547333	.	chr12	62848150-62849685	62848150	62849685	1535	PPM1H
chr20:50502071-50503634	74.5169	0.669705	0.164936	4.06039	4.89906e-05	0.0055588	.	chr20	50502071-50503634	50502071	50503634	1563	PTPN1
chr5:150112289-150113842	50.0149	0.692142	0.170448	4.06073	4.89204e-05	0.0055588	.	chr5	150112289-150113842	150112289	150113842	1553	CSF1R
chr17:79038203-79039699	40.6544	0.830478	0.204697	4.0571	4.9686e-05	0.00561432	.	chr17	79038203-79039699	79038203	79039699	1496	C1QTNF1
chr1:41802522-41803923	46.7803	-0.684734	0.169034	-4.05087	5.10271e-05	0.00574202	.	chr1	41802522-41803923	41802522	41803923	1401	HIVEP3
chr11:62004109-62005990	54.1292	0.671702	0.165965	4.04725	5.18237e-05	0.00580766	.	chr11	62004109-62005990	62004109	62005990	1881	AP003733.1
chr17:36148839-36150092	44.9987	0.706733	0.174875	4.04136	5.31427e-05	0.00590587	.	chr17	36148839-36150092	36148839	36150092	1253	AC243829.1
chr7:36658248-36659515	26.8018	1.04429	0.25846	4.04044	5.33506e-05	0.00590587	.	chr7	36658248-36659515	36658248	36659515	1267	AOAH
chr1:153389900-153391590	57.0685	0.593892	0.147147	4.03606	5.43571e-05	0.00592101	.	chr1	153389900-153391590	153389900	153391590	1690	S100A8
chr16:15976341-15978021	35.9683	0.962865	0.238463	4.03779	5.39567e-05	0.00592101	.	chr16	15976341-15978021	15976341	15978021	1680	ABCC1
chr20:37349238-37351003	72.2397	0.658706	0.163176	4.03678	5.41909e-05	0.00592101	.	chr20	37349238-37351003	37349238	37351003	1765	SRC
chr12:51356974-51358285	37.6116	0.873423	0.216671	4.03111	5.55138e-05	0.00599901	.	chr12	51356974-51358285	51356974	51358285	1311	GALNT6
chr4:38074997-38076721	53.8897	0.652543	0.161989	4.02832	5.61777e-05	0.00602295	.	chr4	38074997-38076721	38074997	38076721	1724	TBC1D1
chr8:66535048-66536663	40.6562	0.705263	0.175041	4.02912	5.59861e-05	0.00602295	.	chr8	66535048-66536663	66535048	66536663	1615	MYBL1
chr17:76497820-76499114	96.0655	0.847198	0.210895	4.01716	5.89046e-05	0.00629055	.	chr17	76497820-76499114	76497820	76499114	1294	RHBDF2
chr2:234335312-234336604	41.2774	-0.693001	0.17261	-4.01484	5.94856e-05	0.00632779	.	chr2	234335312-234336604	234335312	234336604	1292	LINC01891
chr12:121189628-121191422	58.5783	0.600275	0.149605	4.0124	6.01036e-05	0.00636865	.	chr12	121189628-121191422	121189628	121191422	1794	AC069209.1
chr17:56915461-56916558	41.0759	0.743118	0.185456	4.00698	6.14996e-05	0.00646676	.	chr17	56915461-56916558	56915461	56916558	1097	AC015912.3
chr21:33975542-33977204	72.0921	0.683956	0.171225	3.99449	6.48326e-05	0.00679047	.	chr21	33975542-33977204	33975542	33977204	1662	LINC00649
chr9:129175527-129176794	88.3387	-0.588279	0.147327	-3.99301	6.52389e-05	0.00680684	.	chr9	129175527-129176794	129175527	129176794	1267	AL158151.3
chr10:93383208-93384533	30.4389	0.830487	0.208133	3.99018	6.60236e-05	0.00681481	.	chr10	93383208-93384533	93383208	93384533	1325	MYOF
chr14:89275629-89277415	55.1901	0.691533	0.173315	3.99003	6.6066e-05	0.00681481	.	chr14	89275629-89277415	89275629	89277415	1786	CAP2P1
chr10:6395892-6397451	39.0503	0.780289	0.195679	3.98759	6.67465e-05	0.00685902	.	chr10	6395892-6397451	6395892	6397451	1559	LINC02656
chr1:114108061-114109522	41.7987	0.73782	0.185659	3.97405	7.06599e-05	0.00716463	.	chr1	114108061-114109522	114108061	114109522	1461	OLFML3
chr5:169997408-169998875	55.9813	0.73254	0.184652	3.96713	7.27425e-05	0.00725613	.	chr5	169997408-169998875	169997408	169998875	1467	DOCK2
chr8:100901266-100902517	25.801	0.857152	0.216006	3.96819	7.24198e-05	0.00725613	.	chr8	100901266-100902517	100901266	100902517	1251	RPS26P6
chr11:35235977-35237351	34.2956	0.773595	0.195148	3.96414	7.36606e-05	0.0073209	.	chr11	35235977-35237351	35235977	35237351	1374	CD44
chr11:44591549-44592951	47.4454	0.809866	0.20443	3.96158	7.44549e-05	0.00735952	.	chr11	44591549-44592951	44591549	44592951	1402	CD82
chr2:142877055-142878358	29.9417	0.85717	0.217071	3.9488	7.85424e-05	0.00772154	.	chr2	142877055-142878358	142877055	142878358	1303	KYNU
chr20:37293947-37295307	40.0494	0.739728	0.187633	3.94242	8.06651e-05	0.0079017	.	chr20	37293947-37295307	37293947	37295307	1360	MANBAL
chr15:89781546-89783605	71.3919	0.599908	0.152297	3.93906	8.18004e-05	0.00798419	.	chr15	89781546-89783605	89781546	89783605	2059	ANPEP
chr3:158709348-158710401	24.9928	0.853347	0.216707	3.9378	8.22326e-05	0.00799771	.	chr3	158709348-158710401	158709348	158710401	1053	RARRES1
chr10:44963913-44964953	35.5873	0.788963	0.200542	3.93416	8.34891e-05	0.00803384	.	chr10	44963913-44964953	44963913	44964953	1040	RASSF4
chr17:64706130-64707795	46.3207	0.633356	0.161152	3.93018	8.48831e-05	0.00813921	.	chr17	64706130-64707795	64706130	64707795	1665	MICOS10P2
chr14:69718903-69720288	77.2118	0.641663	0.163332	3.92859	8.54452e-05	0.00816436	.	chr14	69718903-69720288	69718903	69720288	1385	SRSF5
chr12:121558615-121561317	69.6776	0.619225	0.157853	3.92279	8.75294e-05	0.00821931	.	chr12	121558615-121561317	121558615	121561317	2702	KDM2B
chr6:46734288-46736093	74.4216	0.59163	0.150777	3.92388	8.71346e-05	0.00821931	.	chr6	46734288-46736093	46734288	46736093	1805	PLA2G7
chr17:18025271-18026990	53.2012	0.686871	0.17526	3.91915	8.88618e-05	0.00826108	.	chr17	18025271-18026990	18025271	18026990	1719	ATPAF2
chr3:194572436-194573909	53.0757	0.689599	0.176083	3.91633	8.99072e-05	0.00832773	.	chr3	194572436-194573909	194572436	194573909	1473	RPL23AP93
chr3:33791217-33792841	42.9792	0.749045	0.191375	3.91402	9.07718e-05	0.00837931	.	chr3	33791217-33792841	33791217	33792841	1624	AC112220.2
chr12:68559363-68560894	57.5168	0.689467	0.177147	3.89205	9.94014e-05	0.00905318	.	chr12	68559363-68560894	68559363	68560894	1531	RPSAP12
chr9:34992014-34993110	41.8986	0.677993	0.17438	3.88802	0.000101065	0.0091435	.	chr9	34992014-34993110	34992014	34993110	1096	DNAJB5
chr3:49420864-49422706	53.4427	0.621545	0.159896	3.88718	0.000101416	0.00914489	.	chr3	49420864-49422706	49420864	49422706	1842	RHOA
chr9:87564118-87565538	39.2085	0.792577	0.204223	3.88094	0.000104055	0.00932109	.	chr9	87564118-87565538	87564118	87565538	1420	DAPK1-IT1
chr1:201551285-201552949	57.1333	0.599373	0.154577	3.87751	0.00010553	0.0093609	.	chr1	201551285-201552949	201551285	201552949	1664	RPS10P7
chr14:22810552-22812006	48.3918	0.694033	0.178925	3.87891	0.000104927	0.0093609	.	chr14	22810552-22812006	22810552	22812006	1454	SLC7A7
chr2:38091458-38093150	51.2196	0.70373	0.18147	3.87793	0.000105347	0.0093609	.	chr2	38091458-38093150	38091458	38093150	1692	CYP1B1-AS1
chr8:133889938-133891669	43.5837	0.698429	0.180427	3.87098	0.000108401	0.00952247	.	chr8	133889938-133891669	133889938	133891669	1731	AC110741.1
chr15:99485514-99486895	40.7123	-0.725384	0.187484	-3.86905	0.00010926	0.00956713	.	chr15	99485514-99486895	99485514	99486895	1381	AC015660.4
chr8:28385355-28387029	88.5374	-0.603902	0.156142	-3.86763	0.000109898	0.00959209	.	chr8	28385355-28387029	28385355	28387029	1674	ZNF395
chr19:1168563-1169746	53.9748	0.675594	0.174947	3.86171	0.000112595	0.00979612	.	chr19	1168563-1169746	1168563	1169746	1183	SBNO2
chr8:39942699-39944554	48.0407	0.702481	0.182303	3.85337	0.000116501	0.0100716	.	chr8	39942699-39944554	39942699	39944554	1855	IDO2
chr2:46520508-46522178	68.0099	0.611526	0.1588	3.85092	0.000117673	0.0101408	.	chr2	46520508-46522178	46520508	46522178	1670	ATP6V1E2
chr20:44642095-44644192	70.1068	0.628085	0.163166	3.84937	0.00011842	0.0101729	.	chr20	44642095-44644192	44642095	44644192	2097	ADA
chr3:127734379-127735459	29.5263	0.775561	0.201545	3.84807	0.000119053	0.0101951	.	chr3	127734379-127735459	127734379	127735459	1080	MGLL
chr6:37032849-37034202	48.4567	0.693731	0.180391	3.84571	0.000120206	0.0102616	.	chr6	37032849-37034202	37032849	37034202	1353	COX6A1P2
chr10:70354544-70356119	52.3151	0.626661	0.163155	3.8409	0.000122584	0.0103442	.	chr10	70354544-70356119	70354544	70356119	1575	LRRC20
chr16:57763677-57765201	62.4082	0.616	0.160388	3.84068	0.000122693	0.0103442	.	chr16	57763677-57765201	57763677	57765201	1524	KIFC3
chr6:113652489-113655104	46.4641	0.758432	0.198091	3.8287	0.00012882	0.010794	.	chr6	113652489-113655104	113652489	113655104	2615	LINC02541
chr2:69933141-69935045	54.902	0.698982	0.182815	3.82344	0.000131604	0.010948	.	chr2	69933141-69935045	69933141	69935045	1904	MXD1
chr9:120925472-120926948	86.2844	0.598447	0.156597	3.82158	0.000132601	0.0109757	.	chr9	120925472-120926948	120925472	120926948	1476	TRAF1
chr20:50247756-50249079	57.7156	0.64239	0.16827	3.8176	0.000134754	0.0110973	.	chr20	50247756-50249079	50247756	50249079	1323	SMIM25
chr6:11824228-11825730	26.055	0.850393	0.222839	3.81618	0.000135535	0.0111172	.	chr6	11824228-11825730	11824228	11825730	1502	ADTRP
chr5:135229816-135231297	51.7612	0.622083	0.163143	3.81312	0.000137222	0.0112217	.	chr5	135229816-135231297	135229816	135231297	1481	H2AFY
chr14:67680210-67681657	29.3326	0.80559	0.211363	3.8114	0.00013818	0.0112663	.	chr14	67680210-67681657	67680210	67681657	1447	VTI1B
chr14:92396873-92398297	31.1356	0.775365	0.203483	3.81047	0.000138705	0.0112752	.	chr14	92396873-92398297	92396873	92398297	1424	SLC24A4
chr1:107936150-107937829	38.9862	0.71201	0.187082	3.80588	0.000141303	0.0112845	.	chr1	107936150-107937829	107936150	107937829	1679	VAV3
chr7:18508285-18509972	42.8218	0.689993	0.181194	3.80804	0.000140075	0.0112845	.	chr7	18508285-18509972	18508285	18509972	1687	HDAC9
chr1:209606594-209608443	62.9298	0.666756	0.175457	3.80011	0.00014463	0.0114827	.	chr1	209606594-209608443	209606594	209608443	1849	CAMK1G
chr8:56006082-56007444	49.0022	0.682106	0.179927	3.79101	0.000150036	0.0118086	.	chr8	56006082-56007444	56006082	56007444	1362	AC046176.1
chr6:11778699-11780198	33.3623	0.734264	0.193983	3.78519	0.000153591	0.012019	.	chr6	11778699-11780198	11778699	11780198	1499	ADTRP
chr10:73803349-73804647	32.9142	0.736673	0.194837	3.78098	0.000156214	0.0121197	.	chr10	73803349-73804647	73803349	73804647	1298	NDST2
chr5:151059125-151060636	70.7486	0.628834	0.166309	3.78112	0.000156124	0.0121197	.	chr5	151059125-151060636	151059125	151060636	1511	TNIP1
chr19:13796387-13797613	55.8115	0.692304	0.183182	3.77932	0.000157259	0.0121198	.	chr19	13796387-13797613	13796387	13797613	1226	AC020916.2
chr2:216004408-216007068	66.0777	0.676732	0.179217	3.77606	0.00015933	0.0121198	.	chr2	216004408-216007068	216004408	216007068	2660	MREG
chr5:151093109-151094410	48.839	0.718199	0.190013	3.77973	0.000156999	0.0121198	.	chr5	151093109-151094410	151093109	151094410	1301	TNIP1
chr2:28445112-28446587	59.207	0.622908	0.16527	3.76904	0.000163876	0.0124014	.	chr2	28445112-28446587	28445112	28446587	1475	AC104695.1
chr9:112058475-112060376	55.9295	0.683287	0.18143	3.76612	0.000165805	0.0125075	.	chr9	112058475-112060376	112058475	112060376	1901	SUSD1
chr5:119397297-119398462	27.4702	0.850152	0.225907	3.76328	0.000167696	0.0125659	.	chr5	119397297-119398462	119397297	119398462	1165	TNFAIP8
chr16:88244521-88246271	33.7468	0.769041	0.204637	3.75808	0.000171223	0.0127392	.	chr16	88244521-88246271	88244521	88246271	1750	ZNF469
chr4:163612794-163614150	35.6346	0.732064	0.194832	3.75741	0.000171684	0.0127392	.	chr4	163612794-163614150	163612794	163614150	1356	MARCH1
chr14:49992398-49993671	31.5065	0.78848	0.209915	3.75618	0.000172525	0.0127493	.	chr14	49992398-49993671	49992398	49993671	1273	LINC01588
chr16:81625046-81626880	55.2359	0.660901	0.175966	3.75585	0.000172755	0.0127493	.	chr16	81625046-81626880	81625046	81626880	1834	AC092135.3
chr12:124920783-124922074	54.6868	0.63157	0.168532	3.74749	0.000178616	0.0131462	.	chr12	124920783-124922074	124920783	124922074	1291	UBC
chr3:50627069-50628374	68.0439	0.586047	0.156646	3.74122	0.00018313	0.0134059	.	chr3	50627069-50628374	50627069	50628374	1305	MAPKAPK3
chr11:68014163-68015509	47.2249	0.592256	0.158402	3.73894	0.000184794	0.0134915	.	chr11	68014163-68015509	68014163	68015509	1346	ALDH3B1
chr7:2820186-2822287	61.41	0.607264	0.162488	3.73729	0.000186013	0.0135441	.	chr7	2820186-2822287	2820186	2822287	2101	GNA12
chr3:45075673-45077419	39.2806	0.656351	0.175796	3.73359	0.000188766	0.0135633	.	chr3	45075673-45077419	45075673	45077419	1746	RNU5B-3P
chr7:131187993-131189417	38.7761	0.668574	0.178994	3.73518	0.000187579	0.0135633	.	chr7	131187993-131189417	131187993	131189417	1424	LINC-PINT
chr22:27668868-27670930	78.302	0.593018	0.158873	3.73265	0.000189473	0.0135782	.	chr22	27668868-27670930	27668868	27670930	2062	AL121885.3
chr12:68785003-68786139	26.2211	0.82156	0.220208	3.73084	0.000190845	0.0135839	.	chr12	68785003-68786139	68785003	68786139	1136	SLC35E3
chr8:129981135-129982805	41.5887	0.708861	0.190162	3.72767	0.000193259	0.0136537	.	chr8	129981135-129982805	129981135	129982805	1670	FAM49B
chr11:35035573-35037313	65.3538	0.654192	0.175706	3.72322	0.000196699	0.0138095	.	chr11	35035573-35037313	35035573	35037313	1740	PDHX
chr11:57310622-57312028	53.4274	0.617159	0.165763	3.72314	0.000196757	0.0138095	.	chr11	57310622-57312028	57310622	57312028	1406	TNKS1BP1
chr7:20466102-20467295	43.276	0.755711	0.203107	3.72075	0.000198634	0.0139054	.	chr7	20466102-20467295	20466102	20467295	1193	RF00275
chr14:103382092-103383265	29.3757	0.771064	0.207406	3.71766	0.000201075	0.0140402	.	chr14	103382092-103383265	103382092	103383265	1173	MARK3
chr5:136019827-136021427	49.3606	0.653262	0.175771	3.71656	0.000201951	0.0140653	.	chr5	136019827-136021427	136019827	136021427	1600	TGFBI
chr6:32665877-32667280	47.2941	-0.726694	0.195682	-3.71364	0.000204296	0.0141923	.	chr6	32665877-32667280	32665877	32667280	1403	HLA-DQB1
chr17:35891755-35893097	36.5387	0.823152	0.222167	3.70511	0.000211298	0.014526	.	chr17	35891755-35893097	35891755	35893097	1342	RF00100
chr20:44660214-44661382	31.0156	0.841456	0.22718	3.70391	0.000212301	0.014526	.	chr20	44660214-44661382	44660214	44661382	1168	ADA
chr5:172793360-172795022	41.3037	0.687524	0.185527	3.70579	0.00021073	0.014526	.	chr5	172793360-172795022	172793360	172795022	1662	RF00019
chr12:26369044-26370569	26.4423	0.908954	0.245596	3.70101	0.000214745	0.0146268	.	chr12	26369044-26370569	26369044	26370569	1525	RNA5SP354
chr14:103372209-103373548	31.7762	0.803687	0.217161	3.70089	0.000214847	0.0146268	.	chr14	103372209-103373548	103372209	103373548	1339	MARK3
chr20:34564478-34565743	48.5251	1.05378	0.285153	3.69548	0.000219472	0.0149044	.	chr20	34564478-34565743	34564478	34565743	1265	MAP1LC3A
chr9:127740147-127741435	28.1925	0.765791	0.207383	3.69265	0.000221932	0.015034	.	chr9	127740147-127741435	127740147	127741435	1288	SH2D3C
chr19:41233403-41234889	65.9623	-0.595991	0.161835	-3.68269	0.000230781	0.0154794	.	chr19	41233403-41234889	41233403	41234889	1486	AXL
chr14:61561387-61563087	48.0036	0.738778	0.200734	3.68038	0.000232887	0.0155715	.	chr14	61561387-61563087	61561387	61563087	1700	LINC01303
chr14:93032449-93033919	39.4813	-0.707628	0.192294	-3.67993	0.000233298	0.0155715	.	chr14	93032449-93033919	93032449	93033919	1470	ITPK1
chr17:31564400-31565684	37.0899	0.773797	0.210318	3.67918	0.000233984	0.0155791	.	chr17	31564400-31565684	31564400	31565684	1284	RNU6ATAC7P
chr17:59514666-59516261	40.9478	0.787356	0.214491	3.67081	0.00024178	0.0159809	.	chr17	59514666-59516261	59514666	59516261	1595	DHX40
chr6:30741061-30743595	464.203	0.59936	0.163732	3.66061	0.000251617	0.0163924	.	chr6	30741061-30743595	30741061	30743595	2534	FLOT1
chr19:10427737-10428818	43.684	0.659002	0.180198	3.65711	0.000255077	0.0165538	.	chr19	10427737-10428818	10427737	10428818	1081	PDE4A
chr2:57443811-57445212	56.8693	0.678098	0.185462	3.65626	0.000255918	0.0165538	.	chr2	57443811-57445212	57443811	57445212	1401	AC068276.1
chr19:51407019-51408282	36.6322	0.694908	0.190173	3.65409	0.000258099	0.0166159	.	chr19	51407019-51408282	51407019	51408282	1263	AC008750.1
chr1:34918267-34919820	39.0532	-0.70414	0.192832	-3.65158	0.000260629	0.0166999	.	chr1	34918267-34919820	34918267	34919820	1553	SMIM12
chr11:75771241-75772361	34.3678	0.743863	0.203818	3.64965	0.000262601	0.0167867	.	chr11	75771241-75772361	75771241	75772361	1120	DGAT2
chr1:160742069-160743526	60.126	0.72092	0.197685	3.64681	0.000265514	0.0169332	.	chr1	160742069-160743526	160742069	160743526	1457	SLAMF7
chr2:145744508-145746289	27.8521	0.894574	0.245704	3.64087	0.000271722	0.0171296	.	chr2	145744508-145746289	145744508	145746289	1781	AC092484.1
chr8:130283809-130285496	55.0447	0.609856	0.167537	3.64013	0.000272497	0.0171296	.	chr8	130283809-130285496	130283809	130285496	1687	ASAP1
chr9:129338655-129339791	43.6121	0.643954	0.176956	3.63907	0.000273626	0.0171296	.	chr9	129338655-129339791	129338655	129339791	1136	LINC01503
chr9:37998456-37999497	38.9484	0.716241	0.19679	3.63962	0.000273045	0.0171296	.	chr9	37998456-37999497	37998456	37999497	1041	RNU7-124P
chr8:124751188-124752403	57.0744	0.60534	0.166589	3.63372	0.000279359	0.0174085	.	chr8	124751188-124752403	124751188	124752403	1215	MTSS1
chr14:68231889-68233499	32.4621	0.719331	0.198092	3.6313	0.000281994	0.0175248	.	chr14	68231889-68233499	68231889	68233499	1610	RAD51B
chr4:74230498-74231860	31.8262	0.748445	0.206136	3.63083	0.000282513	0.0175248	.	chr4	74230498-74231860	74230498	74231860	1362	MTHFD2L
chr11:44570203-44571276	33.6938	0.692448	0.19136	3.61857	0.000296236	0.0181691	.	chr11	44570203-44571276	44570203	44571276	1073	CD82
chr16:66205194-66207431	48.8447	-0.608632	0.168309	-3.61615	0.000299014	0.0182618	.	chr16	66205194-66207431	66205194	66207431	2237	LINC00920
chr5:17224584-17225660	26.4979	0.980712	0.271208	3.61609	0.000299087	0.0182618	.	chr5	17224584-17225660	17224584	17225660	1076	BASP1
chr8:133644389-133646305	46.3354	0.624434	0.172907	3.61139	0.000304556	0.0185127	.	chr8	133644389-133646305	133644389	133646305	1916	AC103706.1
chr11:44574254-44575584	35.7507	0.767867	0.212867	3.60725	0.000309455	0.0187686	.	chr11	44574254-44575584	44574254	44575584	1330	CD82
chr19:17079467-17080666	46.117	0.604927	0.167962	3.60157	0.000316299	0.0190986	.	chr19	17079467-17080666	17079467	17080666	1199	MYO9B
chr3:172201067-172202353	35.473	0.837433	0.232497	3.60191	0.000315882	0.0190986	.	chr3	172201067-172202353	172201067	172202353	1286	RN7SL141P
chr14:81400549-81402144	39.4644	0.669813	0.186286	3.59563	0.000323613	0.019497	.	chr14	81400549-81402144	81400549	81402144	1595	STON2
chr2:236787522-236789015	31.3846	-0.728271	0.202683	-3.59316	0.000326694	0.0196391	.	chr2	236787522-236789015	236787522	236789015	1493	ACKR3
chr5:79106365-79108150	36.9722	0.633544	0.176456	3.59038	0.00033019	0.0198056	.	chr5	79106365-79108150	79106365	79108150	1785	RNY3P1
chr2:239936600-239937874	34.1502	0.743062	0.207052	3.58877	0.000332239	0.0198305	.	chr2	239936600-239937874	239936600	239937874	1274	MIR4786
chr5:74315659-74316951	42.902	0.726934	0.20262	3.58767	0.00033364	0.0198377	.	chr5	74315659-74316951	74315659	74316951	1292	ENC1
chr10:62614402-62615497	28.3168	0.731428	0.204107	3.58356	0.000338943	0.02004	.	chr10	62614402-62615497	62614402	62615497	1095	ALDH7A1P4
chr8:55947623-55949335	44.4417	0.629866	0.175923	3.58035	0.000343137	0.0202258	.	chr8	55947623-55949335	55947623	55949335	1712	LYN
chr14:103479791-103481626	27.1837	0.757636	0.212031	3.57323	0.000352608	0.0206056	.	chr14	103479791-103481626	103479791	103481626	1835	MARK3
chr15:51322207-51323640	44.4881	0.638948	0.178789	3.57375	0.000351906	0.0206056	.	chr15	51322207-51323640	51322207	51323640	1433	CYP19A1
chr4:121689979-121691085	32.5296	0.758433	0.212238	3.57351	0.000352234	0.0206056	.	chr4	121689979-121691085	121689979	121691085	1106	ANXA5
chr1:39925397-39926925	44.053	0.635897	0.178077	3.57091	0.000355746	0.0207445	.	chr1	39925397-39926925	39925397	39926925	1528	RF00019
chr10:3804467-3806273	47.5462	0.647504	0.18193	3.55909	0.000372144	0.0215279	.	chr10	3804467-3806273	3804467	3806273	1806	AL513303.1
chr10:124493205-124494725	34.1156	0.691297	0.194572	3.55291	0.000380992	0.021615	.	chr10	124493205-124494725	124493205	124494725	1520	LHPP
chr20:47274171-47275368	31.2614	0.700945	0.197281	3.55303	0.000380817	0.021615	.	chr20	47274171-47275368	47274171	47275368	1197	ZMYND8
chr8:47734687-47735910	62.5247	-0.594564	0.167318	-3.55349	0.000380153	0.021615	.	chr8	47734687-47735910	47734687	47735910	1223	SPIDR
chr17:34251743-34253201	56.9048	0.633095	0.178511	3.54652	0.000390351	0.0219629	.	chr17	34251743-34253201	34251743	34253201	1458	CCL2
chr17:58526552-58528277	48.8092	0.609717	0.172144	3.54189	0.000397268	0.0220334	.	chr17	58526552-58528277	58526552	58528277	1725	SEPT4
chr18:9825186-9826821	42.2871	-0.599684	0.169163	-3.545	0.000392619	0.0220334	.	chr18	9825186-9826821	9825186	9826821	1635	RAB31
chr2:101463118-101464799	48.0947	0.63557	0.179373	3.5433	0.00039516	0.0220334	.	chr2	101463118-101464799	101463118	101464799	1681	RFX8
chr20:32526045-32527488	46.7924	0.688667	0.194423	3.54211	0.000396941	0.0220334	.	chr20	32526045-32527488	32526045	32527488	1443	NOL4L
chr6:137944090-137945626	31.617	0.712107	0.200941	3.54385	0.000394327	0.0220334	.	chr6	137944090-137945626	137944090	137945626	1536	LINC02528
chr6:139337554-139339446	43.1316	0.661576	0.186996	3.53792	0.000403294	0.0222769	.	chr6	139337554-139339446	139337554	139339446	1892	AL592429.1
chr6:44626399-44628027	42.8605	-0.650306	0.183794	-3.53823	0.000402819	0.0222769	.	chr6	44626399-44628027	44626399	44628027	1628	MIR4642
chr4:40339411-40340985	25.5585	0.878144	0.248448	3.53452	0.000408514	0.022474	.	chr4	40339411-40340985	40339411	40340985	1574	LINC02265
chr7:47481297-47483099	61.755	0.593013	0.168162	3.52645	0.000421174	0.0229388	.	chr7	47481297-47483099	47481297	47483099	1802	TNS3
chr17:76483284-76484368	43.9395	0.69561	0.197743	3.51775	0.000435222	0.0235626	.	chr17	76483284-76484368	76483284	76484368	1084	RHBDF2
chr14:90275526-90276996	49.2196	0.602346	0.17136	3.5151	0.000439595	0.0236115	.	chr14	90275526-90276996	90275526	90276996	1470	NRDE2
chr6:36650074-36651770	29.4349	-0.726895	0.206785	-3.51522	0.000439392	0.0236115	.	chr6	36650074-36651770	36650074	36651770	1696	RNU1-88P
chr8:96620327-96621737	43.2773	0.727018	0.20725	3.50793	0.000451602	0.0240666	.	chr8	96620327-96621737	96620327	96621737	1410	CPQ
chr5:91301188-91302587	30.1173	0.741631	0.211904	3.49984	0.000465545	0.0245758	.	chr5	91301188-91302587	91301188	91302587	1399	LUCAT1
chr2:101516750-101518037	46.5125	0.686017	0.19614	3.49759	0.000469477	0.0246366	.	chr2	101516750-101518037	101516750	101518037	1287	RFX8
chr7:106366689-106368421	33.5981	0.690002	0.197433	3.49486	0.000474307	0.0248391	.	chr7	106366689-106368421	106366689	106368421	1732	AC005050.3
chr11:118620618-118621955	40.1857	0.644345	0.184538	3.49166	0.000480025	0.0250903	.	chr11	118620618-118621955	118620618	118621955	1337	PHLDB1
chr5:76269550-76270869	28.3343	0.72676	0.208494	3.48576	0.000490741	0.0255035	.	chr5	76269550-76270869	76269550	76270869	1319	HMGN2P4
chr12:106245660-106246905	42.4664	0.662026	0.190474	3.47568	0.000509557	0.0262808	.	chr12	106245660-106246905	106245660	106246905	1245	AC079174.1
chr11:61962428-61964317	369.438	0.733842	0.211193	3.47475	0.000511331	0.0263224	.	chr11	61962428-61964317	61962428	61964317	1889	FTH1
chr1:183883151-183884726	42.2286	0.593859	0.171096	3.47092	0.000518683	0.0264642	.	chr1	183883151-183884726	183883151	183884726	1575	COLGALT2
chr21:33316364-33318144	29.264	0.672312	0.19372	3.47053	0.000519436	0.0264642	.	chr21	33316364-33318144	33316364	33318144	1780	IFNAR1
chr2:156457285-156458695	26.6858	0.809273	0.233874	3.4603	0.000539574	0.0271101	.	chr2	156457285-156458695	156457285	156458695	1410	GPD2
chr20:1934118-1935151	28.6503	0.818459	0.237013	3.45323	0.000553924	0.0275497	.	chr20	1934118-1935151	1934118	1935151	1033	PDYN-AS1
chr6:24658446-24660304	40.3353	0.747598	0.216627	3.45108	0.000558355	0.0275955	.	chr6	24658446-24660304	24658446	24660304	1858	TDP2
chr2:38146017-38147582	46.4155	0.603163	0.174849	3.44962	0.000561372	0.0276944	.	chr2	38146017-38147582	38146017	38147582	1565	AC009229.2
chr1:15965356-15966872	55.6534	0.610679	0.177295	3.44442	0.00057228	0.0281814	.	chr1	15965356-15966872	15965356	15966872	1516	ZBTB17
chr14:61113153-61114533	29.1779	0.721775	0.209774	3.44073	0.000580146	0.0284658	.	chr14	61113153-61114533	61113153	61114533	1380	SLC38A6
chr5:151270505-151272075	36.7105	0.676515	0.196933	3.43525	0.000592017	0.0288405	.	chr5	151270505-151272075	151270505	151272075	1570	GM2A
chr4:7634272-7635654	35.193	0.640715	0.186585	3.4339	0.000594969	0.0289325	.	chr4	7634272-7635654	7634272	7635654	1382	AFAP1
chr13:114098477-114100330	36.8216	0.668363	0.194679	3.43315	0.000596617	0.0289574	.	chr13	114098477-114100330	114098477	114100330	1853	RASA3-IT1
chr22:27107186-27108586	33.0322	0.699112	0.203924	3.42829	0.000607391	0.0292752	.	chr22	27107186-27108586	27107186	27108586	1400	RNU6-1066P
chr6:18405302-18406675	29.9604	0.795656	0.232317	3.42488	0.000615075	0.0295409	.	chr6	18405302-18406675	18405302	18406675	1373	RNF144B
chr18:44732870-44734470	42.4173	0.595583	0.174235	3.41827	0.000630201	0.0297432	.	chr18	44732870-44734470	44732870	44734470	1600	SETBP1
chr4:38128132-38129766	41.1414	0.708812	0.2073	3.41926	0.000627908	0.0297432	.	chr4	38128132-38129766	38128132	38129766	1634	TBC1D1
chr6:154138450-154140565	54.9459	0.604591	0.176861	3.41844	0.000629807	0.0297432	.	chr6	154138450-154140565	154138450	154140565	2115	IPCEF1
chr7:47465964-47467328	35.5912	0.688568	0.201445	3.41815	0.000630475	0.0297432	.	chr7	47465964-47467328	47465964	47467328	1364	TNS3
chr8:80348668-80350295	38.7102	0.648296	0.189487	3.42132	0.000623191	0.0297432	.	chr8	80348668-80350295	80348668	80350295	1627	AC034114.1
chr14:52354789-52356301	29.8056	0.797067	0.233316	3.41626	0.000634875	0.02986	.	chr14	52354789-52356301	52354789	52356301	1512	PTGER2
chr17:68383321-68384725	40.9436	0.589518	0.172612	3.41528	0.000637163	0.0298801	.	chr17	68383321-68384725	68383321	68384725	1404	ARSG
chr4:140717976-140719441	36.0071	0.690917	0.202762	3.40752	0.000655549	0.0303604	.	chr4	140717976-140719441	140717976	140719441	1465	RNY1P14
chr4:56879694-56880904	28.0986	0.810243	0.23789	3.40596	0.000659312	0.0304551	.	chr4	56879694-56880904	56879694	56880904	1210	REST
chr1:156160561-156162009	57.9933	0.619703	0.182008	3.4048	0.000662114	0.0305088	.	chr1	156160561-156162009	156160561	156162009	1448	SEMA4A
chr2:69564688-69566283	27.3245	-0.742067	0.218216	-3.4006	0.000672372	0.030825	.	chr2	69564688-69566283	69564688	69566283	1595	AAK1
chr13:44263650-44264957	36.2995	0.668708	0.196818	3.3976	0.000679803	0.031009	.	chr13	44263650-44264957	44263650	44264957	1307	TSC22D1
chr16:9067622-9069069	29.9614	0.829932	0.244778	3.39055	0.000697531	0.0315523	.	chr16	9067622-9069069	9067622	9069069	1447	C16orf72
chr17:59842727-59844693	276.514	0.712032	0.210088	3.3892	0.000700956	0.0315606	.	chr17	59842727-59844693	59842727	59844693	1966	RNU6-450P
chr2:8514778-8516340	43.4954	0.657989	0.194147	3.38912	0.000701166	0.0315606	.	chr2	8514778-8516340	8514778	8516340	1562	ID2-AS1
chr3:107988150-107989497	30.2952	0.680826	0.201158	3.38453	0.000713004	0.0320405	.	chr3	107988150-107989497	107988150	107989497	1347	AC012020.1
chr6:159700727-159702692	56.3576	0.642393	0.18987	3.38334	0.0007161	0.0320738	.	chr6	159700727-159702692	159700727	159702692	1965	SOD2
chr2:177280774-177282522	79.0822	0.59048	0.17455	3.38287	0.000717323	0.0320757	.	chr2	177280774-177282522	177280774	177282522	1748	NFE2L2
chr6:4361833-4363265	38.7107	0.677098	0.200265	3.381	0.000722216	0.0321888	.	chr6	4361833-4363265	4361833	4363265	1432	RNA5SP202
chr16:10820865-10822398	35.4768	0.665417	0.197	3.37775	0.000730813	0.0324657	.	chr16	10820865-10822398	10820865	10822398	1533	TVP23A
chr4:85556462-85557956	34.4329	0.644791	0.190961	3.37655	0.000734003	0.0325543	.	chr4	85556462-85557956	85556462	85557956	1494	ARHGAP24
chr11:60184868-60186381	33.9911	-0.761097	0.225553	-3.37436	0.000739881	0.0326555	.	chr11	60184868-60186381	60184868	60186381	1513	MS4A4A
chr7:73826083-73827405	36.9569	-0.616884	0.18293	-3.37224	0.000745591	0.0328012	.	chr7	73826083-73827405	73826083	73827405	1322	METTL27
chr3:141331313-141332675	34.3763	0.666497	0.197723	3.37087	0.000749313	0.0329118	.	chr3	141331313-141332675	141331313	141332675	1362	ZBTB38
chr6:12051492-12052898	25.2612	0.719415	0.213533	3.36911	0.000754126	0.0330166	.	chr6	12051492-12052898	12051492	12052898	1406	HIVEP1
chr22:22449754-22451636	31.2259	-0.647426	0.192528	-3.36275	0.000771689	0.0335161	.	chr22	22449754-22451636	22449754	22451636	1882	IGLV1-36
chr5:172869852-172871233	33.7372	0.685514	0.203954	3.36112	0.000776281	0.0335904	.	chr5	172869852-172871233	172869852	172871233	1381	ERGIC1
chr6:32603570-32605189	31.4434	-0.686553	0.204371	-3.35934	0.000781285	0.0337012	.	chr6	32603570-32605189	32603570	32605189	1619	HLA-DRB1
chr3:183370440-183371619	31.4276	0.639451	0.190974	3.34837	0.000812893	0.0347515	.	chr3	183370440-183371619	183370440	183371619	1179	LINC00888
chr8:19664633-19666440	28.0297	0.695833	0.207883	3.34723	0.000816237	0.0348397	.	chr8	19664633-19666440	19664633	19666440	1807	CSGALNACT1
chr20:2313936-2315727	56.1025	0.624469	0.186944	3.3404	0.000836565	0.0353747	.	chr20	2313936-2315727	2313936	2315727	1791	AL121899.4
chr7:139681865-139682865	34.0741	0.709835	0.212552	3.33958	0.000839049	0.0354053	.	chr7	139681865-139682865	139681865	139682865	1000	HIPK2
chr8:133752469-133753803	41.35	0.652804	0.195571	3.33794	0.00084401	0.0354146	.	chr8	133752469-133753803	133752469	133753803	1334	AC110741.1
chr1:45272503-45274048	26.5668	0.77848	0.23382	3.3294	0.000870341	0.0361388	.	chr1	45272503-45274048	45272503	45274048	1545	LINC01144
chr17:10036107-10037413	40.0874	0.66008	0.198409	3.32687	0.000878275	0.0363483	.	chr17	10036107-10037413	10036107	10037413	1306	AC005747.1
chr1:155478599-155480324	26.9959	0.679678	0.205176	3.31266	0.000924132	0.0379005	.	chr1	155478599-155480324	155478599	155480324	1725	ASH1L-IT1
chr6:16746905-16748418	25.5891	0.771987	0.233257	3.3096	0.000934299	0.0380881	.	chr6	16746905-16748418	16746905	16748418	1513	ATXN1
chr16:75011325-75013068	40.6867	0.695151	0.210322	3.30517	0.000949196	0.0385798	.	chr16	75011325-75013068	75011325	75013068	1743	ZNRF1
chr15:85645878-85647384	28.3257	0.758575	0.230014	3.29796	0.00097391	0.0391248	.	chr15	85645878-85647384	85645878	85647384	1506	AKAP13
chr1:155648213-155649295	31.0317	0.686755	0.208284	3.29721	0.000976509	0.0391639	.	chr1	155648213-155649295	155648213	155649295	1082	AL353807.5
chr6:4358258-4359697	44.7695	0.610416	0.185253	3.29505	0.000984045	0.0393502	.	chr6	4358258-4359697	4358258	4359697	1439	RNA5SP202
chr6:39289116-39290187	26.0488	0.733377	0.222642	3.29397	0.000987834	0.0394438	.	chr6	39289116-39290187	39289116	39290187	1071	KCNK5
chr6:38131257-38132793	31.0288	0.753584	0.228817	3.2934	0.000989853	0.0394509	.	chr6	38131257-38132793	38131257	38132793	1536	ZFAND3
chr5:170289138-170290489	26.4794	0.719565	0.218761	3.28927	0.00100447	0.0397008	.	chr5	170289138-170290489	170289138	170290489	1351	LCP2
chr7:30168907-30170421	41.4695	0.655778	0.199345	3.28966	0.00100307	0.0397008	.	chr7	30168907-30170421	30168907	30170421	1514	RPS27P16
chr17:62170485-62172181	45.0763	0.585346	0.17823	3.28421	0.00102268	0.0402453	.	chr17	62170485-62172181	62170485	62172181	1696	POLRMTP1
chr7:80721820-80723010	32.8456	0.727262	0.221624	3.28151	0.00103253	0.0404574	.	chr7	80721820-80723010	80721820	80723010	1190	CD36
chr10:93378682-93380084	43.732	0.601496	0.184111	3.26702	0.00108685	0.0417568	.	chr10	93378682-93380084	93378682	93380084	1402	MYOF
chr16:56616782-56618250	46.8927	0.63163	0.19332	3.26728	0.00108588	0.0417568	.	chr16	56616782-56618250	56616782	56618250	1468	MT1L
chr2:112884559-112885933	31.0147	0.719036	0.220095	3.26694	0.00108716	0.0417568	.	chr2	112884559-112885933	112884559	112885933	1374	AC079753.1
chr7:80941076-80943014	34.2412	0.643714	0.197208	3.26414	0.00109797	0.0419942	.	chr7	80941076-80943014	80941076	80943014	1938	SEMA3C
chr20:34570554-34572022	28.8277	0.741052	0.227261	3.2608	0.001111	0.0423735	.	chr20	34570554-34572022	34570554	34572022	1468	MAP1LC3A
chr12:4566752-4568241	33.7	-0.628309	0.193058	-3.25451	0.0011359	0.0431419	.	chr12	4566752-4568241	4566752	4568241	1489	DYRK4
chr8:130219978-130221445	33.3133	0.648866	0.199901	3.24594	0.00117062	0.044031	.	chr8	130219978-130221445	130219978	130221445	1467	ASAP1
chr3:69330427-69331855	29.6036	-0.694052	0.214117	-3.24146	0.00118919	0.04436	.	chr3	69330427-69331855	69330427	69331855	1428	FRMD4B
chr15:63371527-63373007	59.3878	0.82643	0.255226	3.23804	0.00120355	0.0447748	.	chr15	63371527-63373007	63371527	63373007	1480	CA12
chr5:35883417-35885147	35.6721	0.630215	0.194726	3.23642	0.00121039	0.0449064	.	chr5	35883417-35885147	35883417	35885147	1730	IL7R
chr2:152444957-152446582	37.2605	0.710113	0.219498	3.23517	0.00121571	0.044934	.	chr2	152444957-152446582	152444957	152446582	1625	AC012066.1
chr1:212667088-212668498	32.8789	0.627821	0.194795	3.22299	0.00126862	0.0459282	.	chr1	212667088-212668498	212667088	212668498	1410	AL590648.3
chr5:178452701-178454173	27.4156	0.749628	0.232808	3.21995	0.00128215	0.0461236	.	chr5	178452701-178454173	178452701	178454173	1472	AC008659.1
chr2:24481801-24483281	34.4134	0.614954	0.191043	3.21893	0.0012867	0.0461348	.	chr2	24481801-24483281	24481801	24483281	1480	NCOA1
chr4:182975306-182976836	29.1018	0.710495	0.220737	3.21874	0.00128755	0.0461348	.	chr4	182975306-182976836	182975306	182976836	1530	DCTD
chr1:28313907-28315340	47.5451	0.629567	0.1957	3.217	0.00129541	0.0462109	.	chr1	28313907-28315340	28313907	28315340	1433	MED18
chr1:201403643-201405176	52.0741	0.650365	0.202446	3.21253	0.0013157	0.0467133	.	chr1	201403643-201405176	201403643	201405176	1533	LAD1
chr17:29240415-29242099	37.4477	0.611625	0.190572	3.20942	0.00133003	0.0470382	.	chr17	29240415-29242099	29240415	29242099	1684	TWF1P1
chr8:134023066-134024556	39.3021	0.605448	0.188744	3.20777	0.00133769	0.0471026	.	chr8	134023066-134024556	134023066	134024556	1490	AC110741.1
chr7:116630310-116632038	38.6493	0.618619	0.192888	3.20714	0.0013406	0.047106	.	chr7	116630310-116632038	116630310	116632038	1728	MET
chr2:113858709-113860033	32.7648	0.610218	0.190557	3.20229	0.0013634	0.0475394	.	chr2	113858709-113860033	113858709	113860033	1324	AC104653.1
chrX:130172893-130174693	32.5248	0.696694	0.217853	3.198	0.00138382	0.0480667	.	chrX	130172893-130174693	130172893	130174693	1800	RAB33A
chr16:70403686-70405512	47.0332	0.640375	0.200833	3.1886	0.00142964	0.0492204	.	chr16	70403686-70405512	70403686	70405512	1826	ST3GAL2
chr6:161228476-161230127	29.3126	0.708916	0.222329	3.18859	0.00142969	0.0492204	.	chr6	161228476-161230127	161228476	161230127	1651	AGPAT4
chr11:46356810-46358014	34.466	0.641896	0.20136	3.18781	0.00143354	0.0492907	.	chr11	46356810-46358014	46356810	46358014	1204	DGKZ
chr7:47291050-47292452	31.8638	0.701013	0.219978	3.18675	0.00143883	0.0493537	.	chr7	47291050-47292452	47291050	47292452	1402	TNS3
chr10:62640092-62641279	27.9511	0.658239	0.206683	3.18477	0.00144869	0.0495118	.	chr10	62640092-62641279	62640092	62641279	1187	ALDH7A1P4
chr7:141563512-141565328	30.3687	0.646948	0.203352	3.18142	0.00146553	0.0498242	.	chr7	141563512-141565328	141563512	141565328	1816	AGK

## Sheet: lps24vsUT
id	baseMean	log2FoldChange	lfcSE	stat	pvalue	padj	strand	chr	pos	start	end	length	expressed.nGene
chr16:56657337-56658571	93.3864	1.834	0.169203	10.8391	2.24749e-27	4.89964e-23	.	chr16	56657337-56658571	56657337	56658571	1234	MT1F
chr16:56669194-56670668	61.8225	1.75463	0.162197	10.8179	2.83102e-27	4.89964e-23	.	chr16	56669194-56670668	56669194	56670668	1474	MT1H
chr19:49921843-49923695	108.168	1.32074	0.12795	10.3223	5.58974e-25	6.44944e-21	.	chr19	49921843-49923695	49921843	49923695	1852	NUP62
chr16:56667186-56668704	71.9629	1.4557	0.148075	9.83083	8.29326e-23	7.17657e-19	.	chr16	56667186-56668704	56667186	56668704	1518	MT1G
chr1:28313907-28315340	47.5451	1.76252	0.180284	9.77638	1.4221e-22	7.5848e-19	.	chr1	28313907-28315340	28313907	28315340	1433	MED18
chr11:96155484-96157266	97.3479	1.38004	0.141381	9.76115	1.65266e-22	7.5848e-19	.	chr11	96155484-96157266	96155484	96157266	1782	MAML2
chr14:22850808-22852090	64.9003	1.72354	0.176076	9.78864	1.25977e-22	7.5848e-19	.	chr14	22850808-22852090	22850808	22852090	1282	RF00019
chr6:89036715-89038133	49.7812	1.82564	0.187145	9.75517	1.753e-22	7.5848e-19	.	chr6	89036715-89038133	89036715	89038133	1418	RNU2-61P
chr12:62702274-62703806	53.1026	1.53912	0.162282	9.48425	2.44143e-21	9.38975e-18	.	chr12	62702274-62703806	62702274	62703806	1532	PPM1H
chr11:35227181-35228982	64.4261	1.57947	0.167213	9.44584	3.52567e-21	1.13279e-17	.	chr11	35227181-35228982	35227181	35228982	1801	CD44
chr17:81034254-81036008	287.96	-1.01063	0.107016	-9.44366	3.5999e-21	1.13279e-17	.	chr17	81034254-81036008	81034254	81036008	1754	BAIAP2
chr12:68364675-68365947	101.681	1.1648	0.124422	9.36171	7.84577e-21	2.26311e-17	.	chr12	68364675-68365947	68364675	68365947	1272	LINC02384
chr16:56607939-56609027	122.792	1.18409	0.127437	9.29163	1.51942e-20	3.75666e-17	.	chr16	56607939-56609027	56607939	56609027	1088	MT2A
chr19:44744969-44746059	65.782	1.40601	0.151271	9.2946	1.47757e-20	3.75666e-17	.	chr19	44744969-44746059	44744969	44746059	1090	BCL3
chr17:78351113-78353688	171.51	1.16808	0.126578	9.22812	2.7542e-20	6.3556e-17	.	chr17	78351113-78353688	78351113	78353688	2575	SOCS3
chr16:56609536-56610913	91.3312	1.22681	0.13407	9.15049	5.6677e-20	1.22614e-16	.	chr16	56609536-56610913	56609536	56610913	1377	AC026461.3
chr1:27881804-27882929	43.0322	1.5672	0.171622	9.13168	6.74414e-20	1.37319e-16	.	chr1	27881804-27882929	27881804	27882929	1125	THEMIS2
chr5:151056304-151057403	93.1674	1.48914	0.164234	9.06718	1.22138e-19	2.34871e-16	.	chr5	151056304-151057403	151056304	151057403	1099	TNIP1
chr7:101882043-101883328	66.0434	1.51972	0.16885	9.00043	2.24844e-19	4.09618e-16	.	chr7	101882043-101883328	101882043	101883328	1285	CUX1
chr1:20603347-20604974	54.9138	1.48129	0.165181	8.96767	3.02863e-19	5.24165e-16	.	chr1	20603347-20604974	20603347	20604974	1627	CDA
chr6:30751636-30753415	123.472	1.14648	0.128069	8.95209	3.48816e-19	5.74948e-16	.	chr6	30751636-30753415	30751636	30753415	1779	RN7SL353P
chr14:22847565-22849131	88.4631	1.43118	0.160461	8.9192	4.6966e-19	7.38945e-16	.	chr14	22847565-22849131	22847565	22849131	1566	RF00019
chr11:118920955-118922379	86.9589	1.48497	0.16695	8.89471	5.85746e-19	8.81522e-16	.	chr11	118920955-118922379	118920955	118922379	1424	BCL9L
chr2:112828681-112830115	119.703	2.03184	0.229307	8.86078	7.9454e-19	1.14593e-15	.	chr2	112828681-112830115	112828681	112830115	1434	IL1B
chr2:142867525-142869011	65.6453	1.38686	0.157705	8.79398	1.4435e-18	1.99862e-15	.	chr2	142867525-142869011	142867525	142869011	1486	KYNU
chr11:10455050-10456544	103.266	1.24714	0.14265	8.74267	2.27662e-18	2.91863e-15	.	chr11	10455050-10456544	10455050	10456544	1494	AMPD3
chr19:3154698-3156247	85.2706	1.14123	0.130479	8.74649	2.20094e-18	2.91863e-15	.	chr19	3154698-3156247	3154698	3156247	1549	AC005264.1
chr22:24433446-24435025	151.63	1.29225	0.148364	8.71002	3.03809e-18	3.75573e-15	.	chr22	24433446-24435025	24433446	24435025	1579	ADORA2A
chr1:44809011-44810250	92.385	1.11022	0.127899	8.68049	3.94066e-18	4.70351e-15	.	chr1	44809011-44810250	44809011	44810250	1239	BTBD19
chr22:37933087-37934593	97.5061	1.24709	0.143999	8.66036	4.70267e-18	5.42595e-15	.	chr22	37933087-37934593	37933087	37934593	1506	MICALL1
chr11:74025153-74026494	38.6414	1.61053	0.186568	8.63244	6.00587e-18	6.70604e-15	.	chr11	74025153-74026494	74025153	74026494	1341	C2CD3
chr16:56631801-56633059	72.3859	2.16237	0.251977	8.5816	9.3565e-18	1.01208e-14	.	chr16	56631801-56633059	56631801	56633059	1258	MT1M
chr14:69715999-69717351	63.3006	1.28152	0.150885	8.49334	2.0079e-17	2.04416e-14	.	chr14	69715999-69717351	69715999	69717351	1352	SRSF5
chr14:90275526-90276996	49.2196	1.34751	0.158645	8.49386	1.99887e-17	2.04416e-14	.	chr14	90275526-90276996	90275526	90276996	1470	NRDE2
chr20:47359841-47361186	46.3391	1.47955	0.174917	8.45855	2.70716e-17	2.6773e-14	.	chr20	47359841-47361186	47359841	47361186	1345	ZMYND8
chr19:17847331-17848532	53.9145	1.29417	0.153408	8.43611	3.28078e-17	3.15447e-14	.	chr19	17847331-17848532	17847331	17848532	1201	JAK3
chr12:6199589-6201323	63.0444	-1.19857	0.142165	-8.43086	3.43131e-17	3.17157e-14	.	chr12	6199589-6201323	6199589	6201323	1734	CD9
chr5:151085175-151087217	98.5588	1.34067	0.159052	8.42915	3.48182e-17	3.17157e-14	.	chr5	151085175-151087217	151085175	151087217	2042	TNIP1
chr3:141302431-141304070	64.1512	1.21486	0.144543	8.40486	4.28376e-17	3.802e-14	.	chr3	141302431-141304070	141302431	141304070	1639	PXYLP1
chr8:143023734-143025027	103.345	1.28206	0.152892	8.38542	5.05434e-17	4.37377e-14	.	chr8	143023734-143025027	143023734	143025027	1293	LY6E
chr8:143025639-143027197	132.906	1.07582	0.128468	8.37422	5.55902e-17	4.69317e-14	.	chr8	143025639-143027197	143025639	143027197	1558	LY6E
chr12:107328412-107329810	52.5048	1.63955	0.195936	8.36778	5.87124e-17	4.83874e-14	.	chr12	107328412-107329810	107328412	107329810	1398	BTBD11
chr15:64691823-64693431	77.7619	1.07926	0.129356	8.34332	7.22344e-17	5.79248e-14	.	chr15	64691823-64693431	64691823	64693431	1608	AC100830.3
chr7:20329773-20331528	110.308	1.34131	0.160808	8.34105	7.36318e-17	5.79248e-14	.	chr7	20329773-20331528	20329773	20331528	1755	ITGB8
chr6:159715965-159717258	63.9325	1.27887	0.153515	8.33061	8.04279e-17	6.18651e-14	.	chr6	159715965-159717258	159715965	159717258	1293	HNRNPH1P1
chr15:81315356-81316458	45.4976	1.40689	0.171349	8.21065	2.19996e-16	1.65542e-13	.	chr15	81315356-81316458	81315356	81316458	1102	STARD5
chr5:150105454-150107243	66.3972	1.38012	0.168772	8.17745	2.89906e-16	2.13507e-13	.	chr5	150105454-150107243	150105454	150107243	1789	CSF1R
chr6:30646541-30647987	97.0046	0.974216	0.119343	8.16314	3.26431e-16	2.35398e-13	.	chr6	30646541-30647987	30646541	30647987	1446	C6orf136
chr7:151795940-151797633	103.684	1.15124	0.141849	8.11597	4.81906e-16	3.40422e-13	.	chr7	151795940-151797633	151795940	151797633	1693	PRKAG2
chr20:32033882-32035791	115.957	1.1543	0.142847	8.08068	6.44083e-16	4.45886e-13	.	chr20	32033882-32035791	32033882	32035791	1909	AL031658.1
chr17:31595984-31597528	136.349	0.89599	0.111899	8.00717	1.17382e-15	7.96678e-13	.	chr17	31595984-31597528	31595984	31597528	1544	AC007923.4
chr3:50352571-50353729	49.2537	1.35935	0.17045	7.97505	1.52325e-15	1.01396e-12	.	chr3	50352571-50353729	50352571	50353729	1158	CYB561D2
chr2:38091458-38093150	51.2196	1.35483	0.170026	7.96835	1.6081e-15	1.05024e-12	.	chr2	38091458-38093150	38091458	38093150	1692	CYP1B1-AS1
chr6:111604420-111606517	69.3405	1.16256	0.14615	7.95458	1.79741e-15	1.15214e-12	.	chr6	111604420-111606517	111604420	111606517	2097	TRAF3IP2
chr17:75996643-75997940	65.1615	1.11479	0.140343	7.94332	1.96839e-15	1.2388e-12	.	chr17	75996643-75997940	75996643	75997940	1297	CDK3
chr19:4373991-4375247	86.5795	1.13888	0.143727	7.92392	2.3013e-15	1.42245e-12	.	chr19	4373991-4375247	4373991	4375247	1256	SH3GL1
chr3:10191838-10193596	72.2667	1.321	0.166888	7.91551	2.46233e-15	1.49529e-12	.	chr3	10191838-10193596	10191838	10193596	1758	IRAK2
chr1:15948702-15950666	106.561	0.924229	0.116795	7.91327	2.50721e-15	1.49629e-12	.	chr1	15948702-15950666	15948702	15950666	1964	ZBTB17
chr17:81422478-81423875	107.627	1.14515	0.145024	7.89627	2.8738e-15	1.68599e-12	.	chr17	81422478-81423875	81422478	81423875	1397	BAHCC1
chr16:56624812-56626566	74.989	1.37912	0.175283	7.86798	3.604e-15	2.06563e-12	.	chr16	56624812-56626566	56624812	56626566	1754	MT1E
chr9:120925472-120926948	86.2844	1.16825	0.148505	7.86673	3.64025e-15	2.06563e-12	.	chr9	120925472-120926948	120925472	120926948	1476	TRAF1
chr16:56637871-56639100	39.9199	1.3433	0.171233	7.84487	4.33403e-15	2.41965e-12	.	chr16	56637871-56639100	56637871	56639100	1229	MT1A
chr16:57013941-57015317	45.7897	1.406	0.179382	7.83803	4.57681e-15	2.51463e-12	.	chr16	57013941-57015317	57013941	57015317	1376	NLRC5
chr12:92551221-92554156	73.3805	1.23401	0.157484	7.83583	4.65766e-15	2.51907e-12	.	chr12	92551221-92554156	92551221	92554156	2935	LINC02397
chr5:169997408-169998875	55.9813	1.36765	0.174903	7.81946	5.30499e-15	2.82503e-12	.	chr5	169997408-169998875	169997408	169998875	1467	DOCK2
chr20:50308085-50309463	109.599	1.03771	0.133007	7.80188	6.09899e-15	3.19864e-12	.	chr20	50308085-50309463	50308085	50309463	1378	LINC01270
chr11:119509281-119510748	73.2912	1.14285	0.146992	7.77494	7.54823e-15	3.89962e-12	.	chr11	119509281-119510748	119509281	119510748	1467	NECTIN1
chr20:63698509-63699915	55.2974	1.26007	0.162149	7.7711	7.78076e-15	3.96064e-12	.	chr20	63698509-63699915	63698509	63699915	1406	ARFRP1
chr1:32335094-32336457	136.645	-0.929944	0.119885	-7.75697	8.69803e-15	4.36339e-12	.	chr1	32335094-32336457	32335094	32336457	1363	MARCKSL1
chr8:130283809-130285496	55.0447	1.21443	0.156955	7.73741	1.01463e-14	5.01721e-12	.	chr8	130283809-130285496	130283809	130285496	1687	ASAP1
chr11:13215850-13217505	44.0266	1.24137	0.160918	7.7143	1.21652e-14	5.93081e-12	.	chr11	13215850-13217505	13215850	13217505	1655	ARNTL
chr22:37303221-37304805	91.3856	0.97504	0.126743	7.69304	1.43677e-14	6.81267e-12	.	chr22	37303221-37304805	37303221	37304805	1584	CYTH4
chr4:6925472-6927165	82.7506	0.974927	0.126711	7.6941	1.42496e-14	6.81267e-12	.	chr4	6925472-6927165	6925472	6927165	1693	TBC1D14
chr12:26125172-26126901	88.3842	1.0464	0.13608	7.68959	1.47606e-14	6.90438e-12	.	chr12	26125172-26126901	26125172	26126901	1729	AC022509.3
chr1:204512575-204513921	39.9716	-1.427	0.186834	-7.6378	2.20973e-14	1.00642e-11	.	chr1	204512575-204513921	204512575	204513921	1346	MDM4
chr17:78356095-78357160	68.3684	1.45477	0.190443	7.63891	2.19067e-14	1.00642e-11	.	chr17	78356095-78357160	78356095	78357160	1065	SOCS3
chr1:201551285-201552949	57.1333	1.09549	0.143742	7.62122	2.51293e-14	1.10105e-11	.	chr1	201551285-201552949	201551285	201552949	1664	RPS10P7
chr2:218332198-218333785	97.5478	1.13071	0.148307	7.6241	2.45735e-14	1.10105e-11	.	chr2	218332198-218333785	218332198	218333785	1587	PNKD
chr20:35304968-35307273	80.195	1.12983	0.148225	7.62236	2.4908e-14	1.10105e-11	.	chr20	35304968-35307273	35304968	35307273	2305	UQCC1
chr16:56616782-56618250	46.8927	1.37669	0.180692	7.61897	2.55699e-14	1.10635e-11	.	chr16	56616782-56618250	56616782	56618250	1468	MT1L
chr8:71843026-71844821	100.361	1.21948	0.160333	7.60597	2.82778e-14	1.20841e-11	.	chr8	71843026-71844821	71843026	71844821	1795	MSC-AS1
chr2:28445112-28446587	59.207	1.18394	0.155721	7.603	2.89353e-14	1.22142e-11	.	chr2	28445112-28446587	28445112	28446587	1475	AC104695.1
chr7:102124868-102126217	39.9363	1.38142	0.182021	7.58934	3.21539e-14	1.34093e-11	.	chr7	102124868-102126217	102124868	102126217	1349	CUX1
chr1:184159479-184162470	87.7472	1.28628	0.170555	7.54171	4.63854e-14	1.91141e-11	.	chr1	184159479-184162470	184159479	184162470	2991	RF00019
chr14:69718903-69720288	77.2118	1.16835	0.155175	7.52921	5.10494e-14	2.05708e-11	.	chr14	69718903-69720288	69718903	69720288	1385	SRSF5
chr17:1110693-1112218	120.931	0.928573	0.123332	7.52905	5.11091e-14	2.05708e-11	.	chr17	1110693-1112218	1110693	1112218	1525	ABR
chr16:56642809-56644387	62.0289	1.045	0.138827	7.52735	5.17797e-14	2.06012e-11	.	chr16	56642809-56644387	56642809	56644387	1578	MT1DP
chr19:45467197-45470335	256.631	-0.81151	0.107888	-7.52177	5.40415e-14	2.10179e-11	.	chr19	45467197-45470335	45467197	45470335	3138	FOSB
chr2:38037378-38038960	47.7244	1.47302	0.195818	7.52236	5.37957e-14	2.10179e-11	.	chr2	38037378-38038960	38037378	38038960	1582	RMDN2-AS1
chr3:157127627-157129409	64.5274	1.12368	0.149624	7.51006	5.90988e-14	2.27294e-11	.	chr3	157127627-157129409	157127627	157129409	1782	CCNL1
chr1:153985427-153987143	113.449	0.947459	0.126669	7.47983	7.44205e-14	2.83076e-11	.	chr1	153985427-153987143	153985427	153987143	1716	AL358472.6
chr21:33975542-33977204	72.0921	1.22415	0.163828	7.47213	7.89096e-14	2.96889e-11	.	chr21	33975542-33977204	33975542	33977204	1662	LINC00649
chr11:44591549-44592951	47.4454	1.44464	0.193598	7.46208	8.5165e-14	3.16979e-11	.	chr11	44591549-44592951	44591549	44592951	1402	CD82
chr6:4358258-4359697	44.7695	1.27853	0.172167	7.42608	1.1186e-13	4.11907e-11	.	chr6	4358258-4359697	4358258	4359697	1439	RNA5SP202
chr3:5026147-5027529	73.7546	1.05657	0.142606	7.40906	1.27202e-13	4.63471e-11	.	chr3	5026147-5027529	5026147	5027529	1382	BHLHE40-AS1
chr20:50247756-50249079	57.7156	1.1715	0.158193	7.40547	1.30689e-13	4.71215e-11	.	chr20	50247756-50249079	50247756	50249079	1323	SMIM25
chr12:92603126-92604732	30.977	1.7479	0.23616	7.4013	1.34856e-13	4.80384e-11	.	chr12	92603126-92604732	92603126	92604732	1606	LINC02397
chr6:159676471-159678396	125.235	1.70602	0.230538	7.40017	1.36008e-13	4.80384e-11	.	chr6	159676471-159678396	159676471	159678396	1925	SOD2
chr3:55623274-55625254	51.1039	1.11521	0.150777	7.39637	1.39956e-13	4.89336e-11	.	chr3	55623274-55625254	55623274	55625254	1980	WNT5A
chr6:158025903-158027282	85.1463	0.912959	0.123469	7.39426	1.422e-13	4.9221e-11	.	chr6	158025903-158027282	158025903	158027282	1379	SYNJ2
chr1:159076368-159077954	65.3247	1.05494	0.143009	7.37675	1.62202e-13	5.55888e-11	.	chr1	159076368-159077954	159076368	159077954	1586	AIM2
chr7:157317718-157319109	52.8544	1.25118	0.170614	7.33338	2.24426e-13	7.61597e-11	.	chr7	157317718-157319109	157317718	157319109	1391	DNAJB6
chr7:102063978-102065783	66.5237	1.02183	0.139856	7.3063	2.74605e-13	9.22834e-11	.	chr7	102063978-102065783	102063978	102065783	1805	CUX1
chr1:9128344-9129946	204.397	-0.857065	0.117619	-7.28682	3.17362e-13	1.05627e-10	.	chr1	9128344-9129946	9128344	9129946	1602	GPR157
chr1:65082796-65084424	42.2684	1.27256	0.174855	7.27781	3.3927e-13	1.11843e-10	.	chr1	65082796-65084424	65082796	65084424	1628	MRPS21P1
chr3:127750151-127751521	63.794	1.33764	0.184591	7.24652	4.27617e-13	1.39637e-10	.	chr3	127750151-127751521	127750151	127751521	1370	MGLL
chr17:78342058-78344113	120.833	0.874505	0.120737	7.24305	4.387e-13	1.41918e-10	.	chr17	78342058-78344113	78342058	78344113	2055	AC087645.2
chr2:112884559-112885933	31.0147	1.46412	0.202443	7.23226	4.7503e-13	1.52247e-10	.	chr2	112884559-112885933	112884559	112885933	1374	AC079753.1
chr1:39925397-39926925	44.053	1.19437	0.16559	7.21282	5.48061e-13	1.70404e-10	.	chr1	39925397-39926925	39925397	39926925	1528	RF00019
chr11:35303481-35304919	84.9085	0.955079	0.132429	7.212	5.51375e-13	1.70404e-10	.	chr11	35303481-35304919	35303481	35304919	1438	SLC1A2
chr14:105069534-105070989	117.207	1.00162	0.13883	7.21468	5.40618e-13	1.70404e-10	.	chr14	105069534-105070989	105069534	105070989	1455	GPR132
chr6:43977051-43979146	80.9446	1.04297	0.144589	7.21336	5.45879e-13	1.70404e-10	.	chr6	43977051-43979146	43977051	43979146	2095	C6orf223
chr20:32062223-32064418	131.619	0.922858	0.127985	7.21068	5.56725e-13	1.70535e-10	.	chr20	32062223-32064418	32062223	32064418	2195	HCK
chr5:132439162-132440332	48.4963	1.35809	0.188413	7.20805	5.67568e-13	1.72332e-10	.	chr5	132439162-132440332	132439162	132440332	1170	AC116366.2
chr11:35214470-35215574	37.1156	1.45362	0.201721	7.20613	5.75651e-13	1.73266e-10	.	chr11	35214470-35215574	35214470	35215574	1104	CD44-AS1
chr8:23540797-23542166	59.6388	1.11243	0.154588	7.19609	6.19654e-13	1.84903e-10	.	chr8	23540797-23542166	23540797	23542166	1369	SLC25A37
chr14:74571397-74572706	50.3451	1.17473	0.163521	7.18399	6.77061e-13	2.00306e-10	.	chr14	74571397-74572706	74571397	74572706	1309	LTBP2
chr4:40648487-40650029	88.8587	0.998294	0.139097	7.17696	7.12786e-13	2.09088e-10	.	chr4	40648487-40650029	40648487	40650029	1542	RBM47
chr2:218370079-218371419	64.2074	1.03802	0.144763	7.1705	7.47242e-13	2.17353e-10	.	chr2	218370079-218371419	218370079	218371419	1340	CATIP-AS1
chr17:79038203-79039699	40.6544	1.38281	0.192907	7.16826	7.59579e-13	2.19101e-10	.	chr17	79038203-79039699	79038203	79039699	1496	C1QTNF1
chr6:7617742-7619287	52.5991	-1.10322	0.153936	-7.16675	7.68002e-13	2.19699e-10	.	chr6	7617742-7619287	7617742	7619287	1545	AL390026.1
chr10:6347345-6348783	52.0517	1.07469	0.150095	7.16005	8.06494e-13	2.25678e-10	.	chr10	6347345-6348783	6347345	6348783	1438	LINC02656
chr2:43225448-43227773	402.952	-0.755908	0.105578	-7.15971	8.08461e-13	2.25678e-10	.	chr2	43225448-43227773	43225448	43227773	2325	ZFP36L2
chr4:74364234-74366052	61.7946	1.07034	0.149473	7.16078	8.02213e-13	2.25678e-10	.	chr4	74364234-74366052	74364234	74366052	1818	EREG
chr20:50502071-50503634	74.5169	1.12222	0.157121	7.14238	9.17298e-13	2.54011e-10	.	chr20	50502071-50503634	50502071	50503634	1563	PTPN1
chr14:89275629-89277415	55.1901	1.16388	0.16299	7.14083	9.2769e-13	2.5485e-10	.	chr14	89275629-89277415	89275629	89277415	1786	CAP2P1
chr1:206503654-206504741	97.8279	0.976848	0.136831	7.13906	9.39719e-13	2.56121e-10	.	chr1	206503654-206504741	206503654	206504741	1087	AC244034.2
chr10:70354544-70356119	52.3151	1.08105	0.15152	7.13472	9.69815e-13	2.60226e-10	.	chr10	70354544-70356119	70354544	70356119	1575	LRRC20
chr14:22837811-22839509	57.9819	1.22333	0.171439	7.13563	9.63456e-13	2.60226e-10	.	chr14	22837811-22839509	22837811	22839509	1698	MMP14
chr11:18383191-18384712	102.245	1.02209	0.143586	7.11832	1.09254e-12	2.90902e-10	.	chr11	18383191-18384712	18383191	18384712	1521	MIR3159
chr11:63844767-63846271	39.8681	1.28249	0.18023	7.11585	1.11227e-12	2.93895e-10	.	chr11	63844767-63846271	63844767	63846271	1504	MARK2
chr19:3132824-3134115	70.44	1.02225	0.143806	7.10857	1.17255e-12	3.07476e-10	.	chr19	3132824-3134115	3132824	3134115	1291	GNA15
chr20:32085910-32087410	43.9151	1.32826	0.187022	7.10215	1.22832e-12	3.19676e-10	.	chr20	32085910-32087410	32085910	32087410	1500	TM9SF4
chr4:102734058-102735672	57.1124	1.17659	0.166013	7.08731	1.36742e-12	3.53223e-10	.	chr4	102734058-102735672	102734058	102735672	1614	LRRC37A15P
chr5:150112289-150113842	50.0149	1.12948	0.159623	7.0759	1.48487e-12	3.8072e-10	.	chr5	150112289-150113842	150112289	150113842	1553	CSF1R
chr1:234932683-234935310	76.9482	0.975033	0.137819	7.07475	1.49721e-12	3.81062e-10	.	chr1	234932683-234935310	234932683	234935310	2627	AL391832.2
chr20:38152027-38153469	56.9299	1.06073	0.15027	7.05883	1.67913e-12	4.24243e-10	.	chr20	38152027-38153469	38152027	38153469	1442	TGM2
chr19:2049533-2051804	343.175	-0.822641	0.116618	-7.05413	1.73681e-12	4.35638e-10	.	chr19	2049533-2051804	2049533	2051804	2271	MKNK2
chr5:107370055-107371213	30.1015	1.68928	0.239584	7.05089	1.77781e-12	4.42712e-10	.	chr5	107370055-107371213	107370055	107371213	1158	EFNA5
chr7:158818076-158819250	99.5501	0.957626	0.13593	7.04501	1.85448e-12	4.58506e-10	.	chr7	158818076-158819250	158818076	158819250	1174	ESYT2
chr19:45769031-45771021	108.388	0.857765	0.121816	7.04145	1.90246e-12	4.67034e-10	.	chr19	45769031-45771021	45769031	45771021	1990	SIX5
chr17:76497820-76499114	96.0655	1.44617	0.205442	7.03934	1.93159e-12	4.70845e-10	.	chr17	76497820-76499114	76497820	76499114	1294	RHBDF2
chr1:221097861-221099763	64.7144	1.0847	0.154923	7.00152	2.53208e-12	6.12905e-10	.	chr1	221097861-221099763	221097861	221099763	1902	HLX
chr19:16324208-16325962	276.803	-0.809497	0.11567	-6.99834	2.59021e-12	6.22622e-10	.	chr19	16324208-16325962	16324208	16325962	1754	KLF2
chr14:50037924-50039386	145.668	1.01154	0.144628	6.99409	2.66996e-12	6.37365e-10	.	chr14	50037924-50039386	50037924	50039386	1462	LINC01588
chr14:35365137-35366849	133.071	1.02734	0.147142	6.98196	2.91081e-12	6.90101e-10	.	chr14	35365137-35366849	35365137	35366849	1712	AL133163.2
chr7:130960026-130961514	55.6333	1.08224	0.155092	6.97803	2.99341e-12	7.04856e-10	.	chr7	130960026-130961514	130960026	130961514	1488	LINC-PINT
chr17:50640453-50641839	89.1074	0.95838	0.137374	6.97641	3.02816e-12	7.0822e-10	.	chr17	50640453-50641839	50640453	50641839	1386	ABCC3
chr11:73288069-73289749	158.639	0.852365	0.12222	6.97403	3.07986e-12	7.15479e-10	.	chr11	73288069-73289749	73288069	73289749	1680	P2RY6
chr6:44010147-44012993	78.364	1.03958	0.149308	6.96263	3.33971e-12	7.70672e-10	.	chr6	44010147-44012993	44010147	44012993	2846	AL109615.3
chr1:167791391-167792617	42.9007	1.40762	0.202217	6.96091	3.38072e-12	7.74968e-10	.	chr1	167791391-167792617	167791391	167792617	1226	MPZL1
chr9:70466636-70467986	70.0672	1.21806	0.175927	6.92366	4.40128e-12	1.00228e-09	.	chr9	70466636-70467986	70466636	70467986	1350	KLF9
chr15:31434476-31436051	103.005	0.937062	0.135454	6.91791	4.58356e-12	1.03696e-09	.	chr15	31434476-31436051	31434476	31436051	1575	KLF13
chr3:39145681-39148404	133.243	0.787517	0.114303	6.88976	5.58867e-12	1.25615e-09	.	chr3	39145681-39148404	39145681	39148404	2723	AC092053.2
chr21:35420339-35421691	26.1855	1.40159	0.203643	6.88259	5.87738e-12	1.31251e-09	.	chr21	35420339-35421691	35420339	35421691	1352	RUNX1
chr14:61561387-61563087	48.0036	1.30684	0.189934	6.88051	5.96386e-12	1.32329e-09	.	chr14	61561387-61563087	61561387	61563087	1700	LINC01303
chr1:27666473-27667985	53.8522	0.998603	0.145308	6.87234	6.31573e-12	1.38362e-09	.	chr1	27666473-27667985	27666473	27667985	1512	LINC02574
chr6:113630407-113633036	90.2034	0.933277	0.135799	6.87249	6.30889e-12	1.38362e-09	.	chr6	113630407-113633036	113630407	113633036	2629	LINC02541
chr17:68359466-68360854	36.0834	1.2304	0.179328	6.86119	6.82882e-12	1.48662e-09	.	chr17	68359466-68360854	68359466	68360854	1388	ARSG
chr22:49966418-49968142	153.209	0.963099	0.140428	6.85829	6.9692e-12	1.5077e-09	.	chr22	49966418-49968142	49966418	49968142	1724	MIR6821
chr9:133468824-133470622	140.957	1.42748	0.208167	6.85738	7.01347e-12	1.50785e-09	.	chr9	133468824-133470622	133468824	133470622	1798	CACFD1
chr17:76491737-76493805	316.73	0.878037	0.128089	6.85488	7.13749e-12	1.52504e-09	.	chr17	76491737-76493805	76491737	76493805	2068	RHBDF2
chr1:22850383-22852203	64.1248	-1.07351	0.15684	-6.84464	7.66682e-12	1.62809e-09	.	chr1	22850383-22852203	22850383	22852203	1820	MIR4253
chr12:27332659-27333735	64.8082	1.00513	0.147031	6.83619	8.13267e-12	1.71649e-09	.	chr12	27332659-27333735	27332659	27333735	1076	ARNTL2
chr5:74315659-74316951	42.902	1.30714	0.191364	6.83066	8.45232e-12	1.77314e-09	.	chr5	74315659-74316951	74315659	74316951	1292	ENC1
chr6:31945060-31946741	65.4628	1.03377	0.151364	6.82966	8.51143e-12	1.77479e-09	.	chr6	31945060-31946741	31945060	31946741	1681	CFB
chr5:36689337-36691024	74.7798	0.966342	0.141744	6.81753	9.26172e-12	1.91967e-09	.	chr5	36689337-36691024	36689337	36691024	1687	SLC1A3
chr6:89034149-89036425	111.374	0.979061	0.143657	6.81526	9.40943e-12	1.93868e-09	.	chr6	89034149-89036425	89034149	89036425	2276	RNU2-61P
chr9:97388323-97389546	50.1647	1.23834	0.182038	6.80265	1.02715e-11	2.10377e-09	.	chr9	97388323-97389546	97388323	97389546	1223	TDRD7
chr17:78324197-78326000	108.457	1.08844	0.16037	6.78709	1.14418e-11	2.32969e-09	.	chr17	78324197-78326000	78324197	78326000	1803	AC087645.2
chr8:24386398-24388024	74.2188	1.13855	0.16787	6.78237	1.18221e-11	2.39304e-09	.	chr8	24386398-24388024	24386398	24388024	1626	AC120193.1
chr7:36658248-36659515	26.8018	1.66009	0.245151	6.77173	1.27254e-11	2.54612e-09	.	chr7	36658248-36659515	36658248	36659515	1267	AOAH
chr8:129981135-129982805	41.5887	1.20453	0.177874	6.77182	1.27168e-11	2.54612e-09	.	chr8	129981135-129982805	129981135	129982805	1670	FAM49B
chr11:47241448-47242666	47.0585	1.11391	0.165171	6.74399	1.54095e-11	3.0594e-09	.	chr11	47241448-47242666	47241448	47242666	1218	DDB2
chr6:35725394-35726757	83.2446	0.935116	0.13867	6.74344	1.54676e-11	3.0594e-09	.	chr6	35725394-35726757	35725394	35726757	1363	FKBP5
chr5:172451133-172452482	31.5389	1.36621	0.202853	6.73498	1.63953e-11	3.22447e-09	.	chr5	172451133-172452482	172451133	172452482	1349	SH3PXD2B
chr19:34999297-35001201	178.549	0.861148	0.12791	6.73244	1.66847e-11	3.26284e-09	.	chr19	34999297-35001201	34999297	35001201	1904	GRAMD1A
chr9:121074169-121075669	106.12	0.820863	0.122656	6.69241	2.1952e-11	4.2688e-09	.	chr9	121074169-121075669	121074169	121075669	1500	CNTRL
chr3:16466580-16468385	45.6308	1.04461	0.156454	6.67682	2.44188e-11	4.72196e-09	.	chr3	16466580-16468385	16466580	16468385	1805	RFTN1
chr21:33382651-33384084	100.89	0.948597	0.142102	6.67548	2.46418e-11	4.73861e-09	.	chr21	33382651-33384084	33382651	33384084	1433	IFNGR2
chr11:64869522-64871493	65.3873	1.01998	0.153057	6.66403	2.66421e-11	5.06699e-09	.	chr11	64869522-64871493	64869522	64871493	1971	EHD1
chr7:151793203-151794564	67.5563	1.06674	0.160067	6.66434	2.65865e-11	5.06699e-09	.	chr7	151793203-151794564	151793203	151794564	1361	PRKAG2
chr20:63686197-63687645	142.511	0.895705	0.13445	6.66197	2.70177e-11	5.11034e-09	.	chr20	63686197-63687645	63686197	63687645	1448	RTEL1-TNFRSF6B
chr2:234335312-234336604	41.2774	-1.12302	0.168947	-6.64719	2.98735e-11	5.61979e-09	.	chr2	234335312-234336604	234335312	234336604	1292	LINC01891
chr17:41665559-41667654	119.874	0.732211	0.110206	6.64402	3.0524e-11	5.68043e-09	.	chr17	41665559-41667654	41665559	41667654	2095	EIF1
chr19:35029602-35031361	74.6315	1.15347	0.173591	6.64477	3.03694e-11	5.68043e-09	.	chr19	35029602-35031361	35029602	35031361	1759	SCN1B
chr1:183278803-183280620	66.634	0.980543	0.147629	6.64193	3.09605e-11	5.73085e-09	.	chr1	183278803-183280620	183278803	183280620	1817	LAMC1
chr8:102600403-102601770	70.809	-0.937752	0.141398	-6.63202	3.31124e-11	6.09656e-09	.	chr8	102600403-102601770	102600403	102601770	1367	KLF10
chr12:108825615-108827220	47.2726	1.11545	0.168635	6.61459	3.72586e-11	6.82364e-09	.	chr12	108825615-108827220	108825615	108827220	1605	SSH1
chr2:218397635-218400396	277.339	0.733223	0.110892	6.61205	3.79026e-11	6.90505e-09	.	chr2	218397635-218400396	218397635	218400396	2761	CTDSP1
chr17:57948052-57949402	43.6105	1.05698	0.159882	6.61103	3.8165e-11	6.91646e-09	.	chr17	57948052-57949402	57948052	57949402	1350	CUEDC1
chr11:119533638-119534769	43.0418	1.07296	0.162364	6.60835	3.88623e-11	7.00615e-09	.	chr11	119533638-119534769	119533638	119534769	1131	NECTIN1
chr20:44642095-44644192	70.1068	1.02761	0.15569	6.60034	4.1021e-11	7.35699e-09	.	chr20	44642095-44644192	44642095	44644192	2097	ADA
chr19:10427737-10428818	43.684	1.11187	0.168749	6.58889	4.43132e-11	7.90648e-09	.	chr19	10427737-10428818	10427737	10428818	1081	PDE4A
chr14:35331536-35333293	69.0479	1.01493	0.154105	6.58593	4.5204e-11	7.98313e-09	.	chr14	35331536-35333293	35331536	35333293	1757	PSMA6
chr22:46149476-46151337	181.788	-0.643438	0.0976893	-6.58658	4.50082e-11	7.98313e-09	.	chr22	46149476-46151337	46149476	46151337	1861	PPARA
chr6:30681966-30683449	148.948	0.798198	0.121336	6.57843	4.75441e-11	8.31157e-09	.	chr6	30681966-30683449	30681966	30683449	1483	PPP1R18
chr6:4361833-4363265	38.7107	1.22817	0.186691	6.57861	4.74852e-11	8.31157e-09	.	chr6	4361833-4363265	4361833	4363265	1432	RNA5SP202
chr2:112879605-112882088	82.7587	0.884582	0.134531	6.57528	4.85607e-11	8.44663e-09	.	chr2	112879605-112882088	112879605	112882088	2483	AC079753.1
chr15:45444783-45446148	55.458	1.09381	0.166401	6.57332	4.92047e-11	8.51586e-09	.	chr15	45444783-45446148	45444783	45446148	1365	AC025580.2
chr16:31032835-31034555	253.503	-0.781139	0.118897	-6.5699	5.03483e-11	8.67043e-09	.	chr16	31032835-31034555	31032835	31034555	1720	STX4
chr21:34835243-34836884	74.0679	0.947244	0.1443	6.56441	5.22398e-11	8.95163e-09	.	chr21	34835243-34836884	34835243	34836884	1641	AP000331.1
chr2:57443811-57445212	56.8693	1.16143	0.176984	6.56235	5.29671e-11	9.03154e-09	.	chr2	57443811-57445212	57443811	57445212	1401	AC068276.1
chr22:41216613-41218391	68.6586	0.931458	0.142223	6.54927	5.78176e-11	9.81028e-09	.	chr22	41216613-41218391	41216613	41218391	1778	AL035681.1
chr19:14090031-14091952	140.824	-0.724019	0.110696	-6.54063	6.12617e-11	1.0344e-08	.	chr19	14090031-14091952	14090031	14091952	1921	SAMD1
chr7:102425202-102426843	210.98	0.777056	0.118945	6.53291	6.45027e-11	1.08383e-08	.	chr7	102425202-102426843	102425202	102426843	1641	ORAI2
chr1:10377614-10379156	58.5761	0.964229	0.147796	6.52406	6.84305e-11	1.13878e-08	.	chr1	10377614-10379156	10377614	10379156	1542	KIF1B
chr9:137076642-137078300	95.1424	-0.825879	0.126577	-6.52471	6.81315e-11	1.13878e-08	.	chr9	137076642-137078300	137076642	137078300	1658	UAP1L1
chr2:239936600-239937874	34.1502	1.26057	0.193308	6.52106	6.98128e-11	1.15622e-08	.	chr2	239936600-239937874	239936600	239937874	1274	MIR4786
chr12:26274205-26275720	88.3322	0.903804	0.138652	6.51851	7.10081e-11	1.17042e-08	.	chr12	26274205-26275720	26274205	26275720	1515	AC022509.4
chr20:32068461-32070011	76.5806	0.945686	0.145202	6.51289	7.37208e-11	1.20937e-08	.	chr20	32068461-32070011	32068461	32070011	1550	HCK
chr14:64653848-64655288	59.682	1.00746	0.154717	6.51162	7.43462e-11	1.21388e-08	.	chr14	64653848-64655288	64653848	64655288	1440	PLEKHG3
chr5:133976950-133978505	40.8159	1.1441	0.1758	6.50793	7.61912e-11	1.23816e-08	.	chr5	133976950-133978505	133976950	133978505	1555	VDAC1
chr1:3530473-3532233	73.8623	-0.948249	0.145782	-6.50456	7.79219e-11	1.26037e-08	.	chr1	3530473-3532233	3530473	3532233	1760	MEGF6
chr5:134554336-134556671	109.398	0.862845	0.132834	6.49565	8.26754e-11	1.33104e-08	.	chr5	134554336-134556671	134554336	134556671	2335	JADE2
chr2:69944593-69946949	74.08	0.888277	0.136779	6.49425	8.34464e-11	1.33723e-08	.	chr2	69944593-69946949	69944593	69946949	2356	MXD1
chr18:10289958-10291577	48.2269	1.12501	0.173405	6.48778	8.71121e-11	1.38781e-08	.	chr18	10289958-10291577	10289958	10291577	1619	APCDD1
chr20:38143280-38144956	90.7753	1.06	0.163397	6.48727	8.7405e-11	1.38781e-08	.	chr20	38143280-38144956	38143280	38144956	1676	TGM2
chr7:50435798-50437125	26.9239	1.45916	0.224982	6.48565	8.83523e-11	1.39645e-08	.	chr7	50435798-50437125	50435798	50437125	1327	FIGNL1
chr22:40682643-40684166	58.8769	1.09084	0.168456	6.47551	9.44898e-11	1.48667e-08	.	chr22	40682643-40684166	40682643	40684166	1523	MRTFA
chr10:88270926-88272475	69.5585	1.13943	0.176005	6.47386	9.55329e-11	1.49628e-08	.	chr10	88270926-88272475	88270926	88272475	1549	RF00284
chr2:85318069-85319738	54.5181	0.967097	0.149705	6.46002	1.04692e-10	1.63235e-08	.	chr2	85318069-85319738	85318069	85319738	1669	TGOLN2
chr17:18025271-18026990	53.2012	1.07563	0.166751	6.45049	1.1149e-10	1.73054e-08	.	chr17	18025271-18026990	18025271	18026990	1719	ATPAF2
chr17:79996383-79997780	48.5142	1.10225	0.170902	6.4496	1.12143e-10	1.73291e-08	.	chr17	79996383-79997780	79996383	79997780	1397	TBC1D16
chr20:48776060-48777733	43.1616	1.07103	0.16613	6.44696	1.14114e-10	1.75554e-08	.	chr20	48776060-48777733	48776060	48777733	1673	PREX1
chr6:113652489-113655104	46.4641	1.21105	0.188182	6.43551	1.23057e-10	1.88474e-08	.	chr6	113652489-113655104	113652489	113655104	2615	LINC02541
chr16:56681702-56683390	99.7181	0.778966	0.121094	6.43274	1.25324e-10	1.911e-08	.	chr16	56681702-56683390	56681702	56683390	1688	MT1X
chr17:78412186-78413840	70.2863	0.950437	0.147832	6.42915	1.28319e-10	1.94809e-08	.	chr17	78412186-78413840	78412186	78413840	1654	PGS1
chr17:42337124-42338219	25.131	1.54719	0.2415	6.40659	1.48814e-10	2.24936e-08	.	chr17	42337124-42338219	42337124	42338219	1095	STAT3
chr5:132425290-132428563	135.305	0.687134	0.107483	6.39298	1.6268e-10	2.43767e-08	.	chr5	132425290-132428563	132425290	132428563	3273	AC116366.2
chr9:89421291-89423027	47.5916	1.0922	0.170843	6.39302	1.62645e-10	2.43767e-08	.	chr9	89421291-89423027	89421291	89423027	1736	SEMA4D
chr15:90165117-90166636	50.1281	1.03074	0.161375	6.38725	1.68896e-10	2.51989e-08	.	chr15	90165117-90166636	90165117	90166636	1519	RN7SL346P
chr7:44976960-44981274	260.475	0.791318	0.124036	6.37975	1.77374e-10	2.63503e-08	.	chr7	44976960-44981274	44976960	44981274	4314	MYO1G
chr19:858706-861121	100.574	-0.793853	0.124467	-6.378	1.7942e-10	2.64849e-08	.	chr19	858706-861121	858706	861121	2415	CFD
chr2:231241366-231242822	28.072	-1.30585	0.204754	-6.37766	1.7981e-10	2.64849e-08	.	chr2	231241366-231242822	231241366	231242822	1456	ARMC9
chr20:1934118-1935151	28.6503	1.4226	0.223352	6.36931	1.89879e-10	2.78494e-08	.	chr20	1934118-1935151	1934118	1935151	1033	PDYN-AS1
chr11:47244449-47246041	99.8138	0.855098	0.134304	6.3669	1.92881e-10	2.81704e-08	.	chr11	47244449-47246041	47244449	47246041	1592	NR1H3
chr16:57889658-57890735	33.3179	1.24094	0.195216	6.35675	2.06065e-10	2.99695e-08	.	chr16	57889658-57890735	57889658	57890735	1077	KIFC3
chr16:81550941-81552490	50.8313	1.04589	0.164619	6.35342	2.10581e-10	3.04982e-08	.	chr16	81550941-81552490	81550941	81552490	1549	MIR7854
chr1:18926134-18927983	72.1507	0.865737	0.136458	6.34434	2.23376e-10	3.22165e-08	.	chr1	18926134-18927983	18926134	18927983	1849	IFFO2
chr1:246152345-246154146	34.796	-1.15525	0.182232	-6.33946	2.30566e-10	3.31154e-08	.	chr1	246152345-246154146	246152345	246154146	1801	RNU6-1283P
chr14:91227932-91229431	53.0822	1.07774	0.170089	6.33633	2.35307e-10	3.36566e-08	.	chr14	91227932-91229431	91227932	91229431	1499	DGLUCY
chr8:144011700-144013247	112.212	0.769704	0.121564	6.33166	2.42537e-10	3.45481e-08	.	chr8	144011700-144013247	144011700	144013247	1547	SPATC1
chr17:74568885-74570321	92.0678	0.799783	0.126344	6.33022	2.44807e-10	3.47285e-08	.	chr17	74568885-74570321	74568885	74570321	1436	CD300H
chr7:106344320-106345856	67.2264	0.850076	0.13442	6.32403	2.54832e-10	3.60031e-08	.	chr7	106344320-106345856	106344320	106345856	1536	NAMPT
chr1:234656426-234658191	107.158	0.759257	0.120186	6.31735	2.66087e-10	3.74403e-08	.	chr1	234656426-234658191	234656426	234658191	1765	IRF2BP2
chr9:127827851-127829615	56.5476	0.905729	0.143515	6.31103	2.77188e-10	3.88445e-08	.	chr9	127827851-127829615	127827851	127829615	1764	ENG
chr22:37228869-37230716	80.8956	0.836766	0.13265	6.30806	2.82551e-10	3.94364e-08	.	chr22	37228869-37230716	37228869	37230716	1847	RAC2
chr8:55988538-55989791	32.1383	1.48617	0.235782	6.30317	2.91617e-10	4.05383e-08	.	chr8	55988538-55989791	55988538	55989791	1253	LYN
chr2:145692686-145693842	36.3813	1.16517	0.185036	6.29699	3.03474e-10	4.20179e-08	.	chr2	145692686-145693842	145692686	145693842	1156	AC092484.1
chr4:184513656-184515285	62.177	0.902285	0.143314	6.29587	3.0569e-10	4.21559e-08	.	chr4	184513656-184515285	184513656	184515285	1629	LINC02427
chr7:2820186-2822287	61.41	0.972155	0.154472	6.29342	3.10553e-10	4.26566e-08	.	chr7	2820186-2822287	2820186	2822287	2101	GNA12
chr6:30741061-30743595	464.203	1.02048	0.162457	6.28153	3.35249e-10	4.58668e-08	.	chr6	30741061-30743595	30741061	30743595	2534	FLOT1
chr8:39951189-39952755	67.5489	1.11404	0.177541	6.27486	3.49959e-10	4.76909e-08	.	chr8	39951189-39952755	39951189	39952755	1566	IDO2
chr5:151059125-151060636	70.7486	0.996604	0.158887	6.2724	3.55521e-10	4.82589e-08	.	chr5	151059125-151060636	151059125	151060636	1511	TNIP1
chr12:68559363-68560894	57.5168	1.05899	0.168892	6.2702	3.60588e-10	4.87554e-08	.	chr12	68559363-68560894	68559363	68560894	1531	RPSAP12
chr3:171564385-171565993	59.2863	0.950387	0.151724	6.26392	3.75416e-10	5.05629e-08	.	chr3	171564385-171565993	171564385	171565993	1608	PLD1
chr10:45379667-45381175	112.612	0.875882	0.139877	6.26179	3.8059e-10	5.1061e-08	.	chr10	45379667-45381175	45379667	45381175	1508	ALOX5
chr16:11205342-11206821	66.4949	0.904854	0.144521	6.26106	3.82375e-10	5.11024e-08	.	chr16	11205342-11206821	11205342	11206821	1479	RMI2
chr15:51322207-51323640	44.4881	1.04939	0.167712	6.25712	3.92162e-10	5.22089e-08	.	chr15	51322207-51323640	51322207	51323640	1433	CYP19A1
chr11:47376464-47378163	120.531	0.818016	0.130765	6.25564	3.95889e-10	5.25031e-08	.	chr11	47376464-47378163	47376464	47378163	1699	SPI1
chr1:32984307-32985660	59.8748	1.08189	0.173184	6.24706	4.18246e-10	5.52563e-08	.	chr1	32984307-32985660	32984307	32985660	1353	AL355864.2
chr22:30195404-30197229	80.1948	1.01795	0.162971	6.24622	4.20501e-10	5.5343e-08	.	chr22	30195404-30197229	30195404	30197229	1825	LIF
chr5:178388099-178389400	62.999	0.973282	0.156003	6.23886	4.40779e-10	5.77922e-08	.	chr5	178388099-178389400	178388099	178389400	1301	AC136601.1
chr19:51688200-51690788	115.526	0.796345	0.1279	6.22633	4.77481e-10	6.2368e-08	.	chr19	51688200-51690788	51688200	51690788	2588	SPACA6
chr6:16746905-16748418	25.5891	1.34296	0.215745	6.22474	4.82347e-10	6.27668e-08	.	chr6	16746905-16748418	16746905	16748418	1513	ATXN1
chr15:72226343-72227410	47.9383	0.9453	0.151969	6.22034	4.96083e-10	6.43124e-08	.	chr15	72226343-72227410	72226343	72227410	1067	PKM
chr17:35891755-35893097	36.5387	1.31097	0.210818	6.21851	5.01905e-10	6.48244e-08	.	chr17	35891755-35893097	35891755	35893097	1342	RF00100
chr17:39118250-39119553	32.9315	-1.18044	0.189861	-6.21739	5.05477e-10	6.50431e-08	.	chr17	39118250-39119553	39118250	39119553	1303	CACNB1
chr17:81832176-81834017	169.963	-0.796533	0.128287	-6.20897	5.33315e-10	6.8371e-08	.	chr17	81832176-81834017	81832176	81834017	1841	MCRIP1
chr9:107636899-107638459	82.4761	-0.990544	0.159664	-6.20393	5.50686e-10	7.03374e-08	.	chr9	107636899-107638459	107636899	107638459	1560	KLF4
chr17:38703385-38704586	67.301	0.999973	0.161268	6.20068	5.62188e-10	7.15425e-08	.	chr17	38703385-38704586	38703385	38704586	1201	AC006449.6
chr6:30768772-30770129	66.2225	1.03871	0.167583	6.19817	5.71222e-10	7.24259e-08	.	chr6	30768772-30770129	30768772	30770129	1357	HCG20
chr2:152444957-152446582	37.2605	1.28105	0.207053	6.18707	6.12924e-10	7.74297e-08	.	chr2	152444957-152446582	152444957	152446582	1625	AC012066.1
chr11:44568688-44569854	89.5467	0.736271	0.11907	6.18353	6.26835e-10	7.86133e-08	.	chr11	44568688-44569854	44568688	44569854	1166	CD82
chr3:172591840-172593608	76.3617	0.860411	0.139141	6.18372	6.26101e-10	7.86133e-08	.	chr3	172591840-172593608	172591840	172593608	1768	LINC02068
chr22:23304811-23307157	56.8937	0.95922	0.155219	6.17977	6.41955e-10	8.02188e-08	.	chr22	23304811-23307157	23304811	23307157	2346	BCR
chr17:68579295-68581122	56.756	1.14789	0.1858	6.17809	6.48797e-10	8.07822e-08	.	chr17	68579295-68581122	68579295	68581122	1827	FAM20A
chr17:14351481-14353295	56.2687	1.01706	0.164754	6.17324	6.69038e-10	8.30038e-08	.	chr17	14351481-14353295	14351481	14353295	1814	AC022816.1
chr12:24660823-24662396	48.2109	0.953437	0.154764	6.16059	7.2476e-10	8.95959e-08	.	chr12	24660823-24662396	24660823	24662396	1573	RN7SL38P
chr7:1919404-1920904	90.9418	-0.823304	0.133915	-6.14795	7.8489e-10	9.6684e-08	.	chr7	1919404-1920904	1919404	1920904	1500	MAD1L1
chr1:36299556-36300931	65.1625	0.868989	0.141407	6.1453	7.98124e-10	9.76193e-08	.	chr1	36299556-36300931	36299556	36300931	1375	SH3D21
chr6:159692149-159694468	339.076	0.735732	0.119716	6.14565	7.96358e-10	9.76193e-08	.	chr6	159692149-159694468	159692149	159694468	2319	SOD2
chr20:47740087-47741567	64.7368	-0.96531	0.157115	-6.14398	8.04768e-10	9.80853e-08	.	chr20	47740087-47741567	47740087	47741567	1480	SULF2
chr10:103849549-103851060	44.2498	0.97356	0.158553	6.14029	8.2371e-10	1.00042e-07	.	chr10	103849549-103851060	103849549	103851060	1511	SH3PXD2A
chr11:65775211-65776671	69.0587	0.927682	0.151292	6.13172	8.69325e-10	1.0509e-07	.	chr11	65775211-65776671	65775211	65776671	1460	AP5B1
chr3:129599214-129600399	106.066	0.837814	0.136644	6.13135	8.71348e-10	1.0509e-07	.	chr3	129599214-129600399	129599214	129600399	1185	PLXND1
chr2:160207635-160210267	58.2565	0.915752	0.149641	6.11967	9.37703e-10	1.127e-07	.	chr2	160207635-160210267	160207635	160210267	2632	LINC02478
chr3:171809457-171811050	94.8387	0.724256	0.118552	6.10919	1.00136e-09	1.19935e-07	.	chr3	171809457-171811050	171809457	171811050	1593	PLD1
chr15:63371527-63373007	59.3878	1.51794	0.248551	6.10716	1.01417e-09	1.2105e-07	.	chr15	63371527-63373007	63371527	63373007	1480	CA12
chr1:24964601-24966837	71.7746	0.861922	0.141172	6.10546	1.02505e-09	1.21096e-07	.	chr1	24964601-24966837	24964601	24966837	2236	RUNX3
chr14:22822221-22823846	68.6055	0.88418	0.144793	6.10652	1.01825e-09	1.21096e-07	.	chr14	22822221-22823846	22822221	22823846	1625	SLC7A7
chr22:36920948-36922770	80.2246	0.786914	0.128878	6.10588	1.02238e-09	1.21096e-07	.	chr22	36920948-36922770	36920948	36922770	1822	CSF2RB
chr22:45268081-45269913	85.4147	-0.774098	0.126849	-6.10251	1.04416e-09	1.22934e-07	.	chr22	45268081-45269913	45268081	45269913	1832	AL008718.2
chr5:150780179-150781289	41.7467	1.17217	0.192256	6.09693	1.08124e-09	1.26394e-07	.	chr5	150780179-150781289	150780179	150781289	1110	SMIM3
chr5:172361125-172362749	66.2292	0.995842	0.163348	6.09645	1.0845e-09	1.26394e-07	.	chr5	172361125-172362749	172361125	172362749	1624	SH3PXD2B
chr2:101516750-101518037	46.5125	1.1372	0.186553	6.09586	1.08848e-09	1.26432e-07	.	chr2	101516750-101518037	101516750	101518037	1287	RFX8
chr1:201403643-201405176	52.0741	1.17733	0.193255	6.09213	1.1142e-09	1.28986e-07	.	chr1	201403643-201405176	201403643	201405176	1533	LAD1
chr3:4994578-4995943	47.3547	1.68075	0.275985	6.09	1.12911e-09	1.30276e-07	.	chr3	4994578-4995943	4994578	4995943	1365	BHLHE40-AS1
chr1:25905029-25907049	127.421	-0.685745	0.112641	-6.08789	1.14405e-09	1.31562e-07	.	chr1	25905029-25907049	25905029	25907049	2020	STMN1
chr9:127835426-127836642	94.5885	0.772755	0.126975	6.08588	1.15851e-09	1.32784e-07	.	chr9	127835426-127836642	127835426	127836642	1216	RF00019
chr11:2884363-2886458	198.249	-0.654238	0.107565	-6.08226	1.18499e-09	1.3537e-07	.	chr11	2884363-2886458	2884363	2886458	2095	CDKN1C
chr1:182142845-182144977	121.809	0.709407	0.116696	6.0791	1.20859e-09	1.36713e-07	.	chr1	182142845-182144977	182142845	182144977	2132	GLUL
chr2:96769376-96770899	37.8498	-1.17963	0.194029	-6.07965	1.20448e-09	1.36713e-07	.	chr2	96769376-96770899	96769376	96770899	1523	CNNM4
chr20:1469803-1470873	38.0852	1.06916	0.175862	6.07952	1.20544e-09	1.36713e-07	.	chr20	1469803-1470873	1469803	1470873	1070	NSFL1C
chr15:85580276-85582114	95.9695	0.802125	0.132127	6.07087	1.27216e-09	1.43435e-07	.	chr15	85580276-85582114	85580276	85582114	1838	AC087286.3
chr17:14373244-14374613	38.7386	1.22921	0.202506	6.06997	1.27935e-09	1.43777e-07	.	chr17	14373244-14374613	14373244	14374613	1369	AC022816.1
chr3:129525395-129526810	80.8507	0.841222	0.138664	6.06662	1.30634e-09	1.46335e-07	.	chr3	129525395-129526810	129525395	129526810	1415	IFT122
chr17:31487406-31489211	131.754	-0.713479	0.117635	-6.06518	1.31803e-09	1.47169e-07	.	chr17	31487406-31489211	31487406	31489211	1805	RAB11FIP4
chr1:209606594-209608443	62.9298	1.01594	0.167531	6.06415	1.32655e-09	1.47643e-07	.	chr1	209606594-209608443	209606594	209608443	1849	CAMK1G
chr19:1073813-1075719	93.6909	-0.735922	0.121488	-6.05756	1.38201e-09	1.53324e-07	.	chr19	1073813-1075719	1073813	1075719	1906	AC004151.1
chr1:223142338-223144308	117.389	-0.76331	0.126219	-6.04752	1.47088e-09	1.62662e-07	.	chr1	223142338-223144308	223142338	223144308	1970	TLR5
chr1:13593314-13594569	50.8949	1.1767	0.194866	6.03851	1.55539e-09	1.7146e-07	.	chr1	13593314-13594569	13593314	13594569	1255	PDPN
chr14:52379699-52381474	34.9442	1.22383	0.202729	6.03679	1.57211e-09	1.72205e-07	.	chr14	52379699-52381474	52379699	52381474	1775	PTGER2
chr22:37633304-37634904	203.167	0.805689	0.133459	6.03699	1.57013e-09	1.72205e-07	.	chr22	37633304-37634904	37633304	37634904	1600	SH3BP1
chr17:78591935-78593100	102.512	0.789862	0.130872	6.03538	1.58588e-09	1.73167e-07	.	chr17	78591935-78593100	78591935	78593100	1165	DNAH17
chr17:50638607-50640004	52.1223	0.925676	0.153647	6.0247	1.69421e-09	1.83357e-07	.	chr17	50638607-50640004	50638607	50640004	1397	ABCC3
chr17:59842727-59844693	276.514	1.25298	0.207977	6.02462	1.6951e-09	1.83357e-07	.	chr17	59842727-59844693	59842727	59844693	1966	RNU6-450P
chr17:76383477-76385403	194.976	0.737336	0.122381	6.02493	1.69181e-09	1.83357e-07	.	chr17	76383477-76385403	76383477	76385403	1926	PRPSAP1
chr20:32056755-32058097	41.1739	1.26756	0.210513	6.02128	1.73048e-09	1.86372e-07	.	chr20	32056755-32058097	32056755	32058097	1342	HCK
chr20:50497667-50500082	89.1151	0.816679	0.135639	6.02097	1.73375e-09	1.86372e-07	.	chr20	50497667-50500082	50497667	50500082	2415	PTPN1
chr9:89439956-89441745	84.518	0.752801	0.125074	6.01882	1.75693e-09	1.8828e-07	.	chr9	89439956-89441745	89439956	89441745	1789	SEMA4D
chr7:2862995-2864755	97.5862	0.689641	0.114751	6.00989	1.85645e-09	1.98331e-07	.	chr7	2862995-2864755	2862995	2864755	1760	GNA12
chr17:78226429-78227984	41.4498	0.996399	0.165985	6.00295	1.9376e-09	2.06364e-07	.	chr17	78226429-78227984	78226429	78227984	1555	AC087645.3
chr18:5463057-5464620	58.3886	0.894855	0.149123	6.00078	1.96372e-09	2.08504e-07	.	chr18	5463057-5464620	5463057	5464620	1563	AP005059.2
chr1:236685572-236687237	45.3463	-0.981922	0.163646	-6.00028	1.96977e-09	2.08506e-07	.	chr1	236685572-236687237	236685572	236687237	1665	ACTN2
chr4:56879694-56880904	28.0986	1.3437	0.224275	5.99129	2.08181e-09	2.19695e-07	.	chr4	56879694-56880904	56879694	56880904	1210	REST
chr10:26780635-26782257	48.7068	1.0616	0.177301	5.98755	2.13019e-09	2.24117e-07	.	chr10	26780635-26782257	26780635	26782257	1622	RF00191
chr1:233326736-233328660	155.309	-0.703731	0.117685	-5.97981	2.23399e-09	2.34326e-07	.	chr1	233326736-233328660	233326736	233328660	1924	MAP3K21
chr7:101717374-101718860	130.504	0.831904	0.139169	5.97768	2.26343e-09	2.36696e-07	.	chr7	101717374-101718860	101717374	101718860	1486	CUX1
chr14:105180470-105182095	70.8668	-0.760415	0.12728	-5.97434	2.31023e-09	2.40862e-07	.	chr14	105180470-105182095	105180470	105182095	1625	NUDT14
chr12:6182338-6183986	51.6543	-1.01603	0.170084	-5.9737	2.3193e-09	2.41081e-07	.	chr12	6182338-6183986	6182338	6183986	1648	CD9
chr14:92396873-92398297	31.1356	1.13265	0.189669	5.97173	2.34748e-09	2.4328e-07	.	chr14	92396873-92398297	92396873	92398297	1424	SLC24A4
chr10:70361879-70363135	28.5008	1.24474	0.208566	5.96808	2.40059e-09	2.48041e-07	.	chr10	70361879-70363135	70361879	70363135	1256	LRRC20
chr22:39264089-39265434	122.562	0.715814	0.119961	5.96704	2.41603e-09	2.48894e-07	.	chr22	39264089-39265434	39264089	39265434	1345	AL031590.1
chr6:20402232-20403788	254.463	-0.592684	0.0994429	-5.96004	2.52176e-09	2.59015e-07	.	chr6	20402232-20403788	20402232	20403788	1556	E2F3
chr11:2443953-2445672	105.725	-0.674555	0.113211	-5.9584	2.54727e-09	2.60092e-07	.	chr11	2443953-2445672	2443953	2445672	1719	KCNQ1
chr19:43764848-43766053	78.3158	0.935235	0.156949	5.95883	2.54055e-09	2.60092e-07	.	chr19	43764848-43766053	43764848	43766053	1205	KCNN4
chr12:124920783-124922074	54.6868	0.948244	0.1592	5.95633	2.57971e-09	2.6186e-07	.	chr12	124920783-124922074	124920783	124922074	1291	UBC
chr16:70403686-70405512	47.0332	1.13306	0.19022	5.95655	2.57611e-09	2.6186e-07	.	chr16	70403686-70405512	70403686	70405512	1826	ST3GAL2
chr10:69065073-69066595	76.1586	0.819393	0.137626	5.95377	2.62037e-09	2.65209e-07	.	chr10	69065073-69066595	69065073	69066595	1522	SRGN
chr8:21683207-21684654	63.0357	0.883556	0.148529	5.94871	2.70262e-09	2.72736e-07	.	chr8	21683207-21684654	21683207	21684654	1447	GFRA2
chr11:118911396-118912989	56.4151	0.884291	0.148883	5.93949	2.85918e-09	2.87697e-07	.	chr11	118911396-118912989	118911396	118912989	1593	BCL9L
chr7:44637623-44640158	96.5778	0.698552	0.117633	5.93838	2.87856e-09	2.88274e-07	.	chr7	44637623-44640158	44637623	44640158	2535	OGDH
chr9:37998456-37999497	38.9484	1.10218	0.185608	5.93821	2.88157e-09	2.88274e-07	.	chr9	37998456-37999497	37998456	37999497	1041	RNU7-124P
chr9:131597374-131598932	72.5145	0.795134	0.133922	5.9373	2.89756e-09	2.89038e-07	.	chr9	131597374-131598932	131597374	131598932	1558	RAPGEF1
chr1:206470097-206471339	86.0393	0.773528	0.130375	5.93311	2.97257e-09	2.95668e-07	.	chr1	206470097-206471339	206470097	206471339	1242	IKBKE
chr15:63887013-63888658	55.8411	0.860096	0.145077	5.92855	3.05617e-09	3.03112e-07	.	chr15	63887013-63888658	63887013	63888658	1645	MIR422A
chr2:46520508-46522178	68.0099	0.895743	0.151283	5.92095	3.20081e-09	3.16551e-07	.	chr2	46520508-46522178	46520508	46522178	1670	ATP6V1E2
chr11:44574254-44575584	35.7507	1.18914	0.200928	5.91822	3.25453e-09	3.20035e-07	.	chr11	44574254-44575584	44574254	44575584	1330	CD82
chr7:139679976-139681459	56.1833	0.837278	0.141468	5.9185	3.24895e-09	3.20035e-07	.	chr7	139679976-139681459	139679976	139681459	1483	HIPK2
chr11:35235977-35237351	34.2956	1.08574	0.183529	5.91593	3.30003e-09	3.2359e-07	.	chr11	35235977-35237351	35235977	35237351	1374	CD44
chr15:66907417-66909035	59.2272	-0.899327	0.152075	-5.91372	3.3446e-09	3.27034e-07	.	chr15	66907417-66909035	66907417	66909035	1618	AC110048.2
chr1:239914173-239915749	27.3315	1.27261	0.215423	5.90752	3.47294e-09	3.38626e-07	.	chr1	239914173-239915749	239914173	239915749	1576	RF00019
chr19:2722648-2723770	33.9994	-1.10004	0.186413	-5.9011	3.61082e-09	3.51082e-07	.	chr19	2722648-2723770	2722648	2723770	1122	DIRAS1
chr15:90036825-90038311	36.7336	1.02714	0.174255	5.8945	3.75828e-09	3.64396e-07	.	chr15	90036825-90038311	90036825	90038311	1486	AC087284.1
chr22:37738720-37740316	63.5496	0.772032	0.131137	5.88724	3.92705e-09	3.79696e-07	.	chr22	37738720-37740316	37738720	37740316	1596	TRIOBP
chr2:177280774-177282522	79.0822	0.989148	0.168338	5.87597	4.2038e-09	4.05321e-07	.	chr2	177280774-177282522	177280774	177282522	1748	NFE2L2
chr4:153651297-153652965	107.245	0.848629	0.144503	5.87275	4.28621e-09	4.1212e-07	.	chr4	153651297-153652965	153651297	153652965	1668	AC106865.2
chr5:151208119-151209515	47.7596	0.941906	0.160443	5.87064	4.34106e-09	4.16236e-07	.	chr5	151208119-151209515	151208119	151209515	1396	CCDC69
chr14:52324412-52326114	50.1265	0.887687	0.151485	5.8599	4.63144e-09	4.42853e-07	.	chr14	52324412-52326114	52324412	52326114	1702	PTGER2
chr8:9087963-9089547	54.5837	0.943724	0.161089	5.8584	4.67348e-09	4.45641e-07	.	chr8	9087963-9089547	9087963	9089547	1584	RNU7-55P
chr12:94643502-94645039	54.9637	0.877429	0.149837	5.85589	4.7447e-09	4.49585e-07	.	chr12	94643502-94645039	94643502	94645039	1537	TMCC3
chr14:104984740-104986521	99.8404	-0.698726	0.119322	-5.85583	4.74637e-09	4.49585e-07	.	chr14	104984740-104986521	104984740	104986521	1781	CLBA1
chr8:66535048-66536663	40.6562	0.959175	0.163806	5.85557	4.7538e-09	4.49585e-07	.	chr8	66535048-66536663	66535048	66536663	1615	MYBL1
chr14:24160487-24162138	134.332	0.612408	0.104614	5.85398	4.79942e-09	4.52662e-07	.	chr14	24160487-24162138	24160487	24162138	1651	IRF9
chr17:7466187-7467538	55.4985	0.930283	0.158947	5.85277	4.83445e-09	4.54727e-07	.	chr17	7466187-7467538	7466187	7467538	1351	CHRNB1
chr2:25997352-25998495	24.898	1.37923	0.235715	5.85127	4.87837e-09	4.57615e-07	.	chr2	25997352-25998495	25997352	25998495	1143	KIF3C
chr6:33207629-33209118	85.1945	-0.745421	0.127506	-5.84615	5.03087e-09	4.70645e-07	.	chr6	33207629-33209118	33207629	33209118	1489	RING1
chr4:138241008-138243040	97.2157	0.876991	0.150038	5.84512	5.06201e-09	4.71012e-07	.	chr4	138241008-138243040	138241008	138243040	2032	SLC7A11
chr5:172757283-172759253	91.6119	0.892548	0.152698	5.84517	5.06057e-09	4.71012e-07	.	chr5	172757283-172759253	172757283	172759253	1970	AC022217.2
chr6:139308194-139309556	48.0246	1.00258	0.171543	5.84447	5.08195e-09	4.716e-07	.	chr6	139308194-139309556	139308194	139309556	1362	TXLNB
chr8:133897444-133900111	85.072	0.847812	0.145316	5.83426	5.40311e-09	5.00062e-07	.	chr8	133897444-133900111	133897444	133900111	2667	AC110741.1
chr2:234950968-234953123	71.4793	-0.782959	0.134258	-5.83175	5.48486e-09	5.06275e-07	.	chr2	234950968-234953123	234950968	234953123	2155	SH3BP4
chr17:56915461-56916558	41.0759	1.02281	0.175428	5.83038	5.53005e-09	5.09088e-07	.	chr17	56915461-56916558	56915461	56916558	1097	AC015912.3
chr5:172793360-172795022	41.3037	1.01648	0.174411	5.82807	5.6072e-09	5.14821e-07	.	chr5	172793360-172795022	172793360	172795022	1662	RF00019
chr20:46557943-46559277	49.1221	1.4775	0.253871	5.81987	5.88924e-09	5.39286e-07	.	chr20	46557943-46559277	46557943	46559277	1334	OCSTAMP
chr1:32992087-32993823	151.863	0.755438	0.129813	5.81942	5.90517e-09	5.39318e-07	.	chr1	32992087-32993823	32992087	32993823	1736	AL355864.2
chr14:104677036-104678703	138.585	-0.674824	0.116098	-5.81252	6.15402e-09	5.60567e-07	.	chr14	104677036-104678703	104677036	104678703	1667	MIR4710
chr1:161216647-161218249	97.2388	0.845414	0.145459	5.81202	6.17222e-09	5.60749e-07	.	chr1	161216647-161218249	161216647	161218249	1602	FCER1G
chr17:68602705-68604077	40.6195	1.02608	0.176572	5.81111	6.20585e-09	5.61555e-07	.	chr17	68602705-68604077	68602705	68604077	1372	FAM20A
chr2:237686544-237688365	67.2116	0.799894	0.137654	5.81091	6.21355e-09	5.61555e-07	.	chr2	237686544-237688365	237686544	237688365	1821	LRRFIP1
chr15:89820922-89824233	156.128	0.672774	0.115859	5.80682	6.36704e-09	5.73031e-07	.	chr15	89820922-89824233	89820922	89824233	3311	ANPEP
chr2:69933141-69935045	54.902	1.01553	0.174892	5.80665	6.37363e-09	5.73031e-07	.	chr2	69933141-69935045	69933141	69935045	1904	MXD1
chr19:18023260-18024564	69.6753	-0.835937	0.143978	-5.806	6.39835e-09	5.73763e-07	.	chr19	18023260-18024564	18023260	18024564	1304	AC020904.2
chr13:51065837-51067287	37.2036	1.07998	0.186115	5.80278	6.52246e-09	5.83381e-07	.	chr13	51065837-51067287	51065837	51067287	1450	GUCY1B2
chr4:153655111-153656888	59.0288	0.860766	0.148416	5.79968	6.64432e-09	5.92748e-07	.	chr4	153655111-153656888	153655111	153656888	1777	AC106865.2
chr15:51618965-51620359	51.6555	0.971787	0.167605	5.79808	6.70779e-09	5.96873e-07	.	chr15	51618965-51620359	51618965	51620359	1394	DMXL2
chr10:97541719-97543819	72.5767	0.72373	0.124835	5.79749	6.73152e-09	5.97448e-07	.	chr10	97541719-97543819	97541719	97543819	2100	ANKRD2
chr16:81444179-81445735	205.878	-0.649782	0.112102	-5.79636	6.7768e-09	5.99929e-07	.	chr16	81444179-81445735	81444179	81445735	1556	CMIP
chr11:35035573-35037313	65.3538	0.978542	0.168961	5.79151	6.97556e-09	6.15949e-07	.	chr11	35035573-35037313	35035573	35037313	1740	PDHX
chr11:75771241-75772361	34.3678	1.11339	0.192352	5.78831	7.10963e-09	6.26191e-07	.	chr11	75771241-75772361	75771241	75772361	1120	DGAT2
chr8:128167273-128168879	55.2329	0.843037	0.145685	5.78671	7.17785e-09	6.30594e-07	.	chr8	128167273-128168879	128167273	128168879	1606	MIR1208
chr10:71770182-71771493	56.4348	0.863759	0.14931	5.78499	7.25178e-09	6.34278e-07	.	chr10	71770182-71771493	71770182	71771493	1311	VSIR
chr8:124751188-124752403	57.0744	0.917749	0.158655	5.78454	7.27094e-09	6.34278e-07	.	chr8	124751188-124752403	124751188	124752403	1215	MTSS1
chr11:35272056-35273437	41.0495	1.03896	0.179631	5.78388	7.29975e-09	6.34859e-07	.	chr11	35272056-35273437	35272056	35273437	1381	SLC1A2
chr10:6351081-6352146	21.985	1.23487	0.213538	5.78291	7.34179e-09	6.36914e-07	.	chr10	6351081-6352146	6351081	6352146	1065	LINC02656
chr2:60515354-60516998	65.9747	0.905433	0.156683	5.77877	7.52477e-09	6.51156e-07	.	chr2	60515354-60516998	60515354	60516998	1644	BCL11A
chr9:87564118-87565538	39.2085	1.11965	0.194047	5.77001	7.92686e-09	6.8424e-07	.	chr9	87564118-87565538	87564118	87565538	1420	DAPK1-IT1
chr17:78316706-78318184	47.2297	0.95632	0.165892	5.7647	8.18053e-09	7.04381e-07	.	chr17	78316706-78318184	78316706	78318184	1478	AC087645.2
chr11:118618952-118620531	50.4773	0.875393	0.152063	5.75678	8.57322e-09	7.36361e-07	.	chr11	118618952-118620531	118618952	118620531	1579	PHLDB1
chr2:239274160-239276053	77.0193	0.713397	0.123951	5.75549	8.63893e-09	7.40168e-07	.	chr2	239274160-239276053	239274160	239276053	1893	HDAC4
chr12:26471127-26472517	50.7954	0.891621	0.155018	5.75172	8.83388e-09	7.55003e-07	.	chr12	26471127-26472517	26471127	26472517	1390	ITPR2
chr12:57771165-57772925	128.086	0.65401	0.113815	5.74627	9.12311e-09	7.7711e-07	.	chr12	57771165-57772925	57771165	57772925	1760	METTL1
chr15:45640632-45642027	39.3949	1.1445	0.199182	5.74601	9.13745e-09	7.7711e-07	.	chr15	45640632-45642027	45640632	45642027	1395	SQOR
chr2:70043052-70044563	42.4453	0.978349	0.170305	5.74468	9.20975e-09	7.81339e-07	.	chr2	70043052-70044563	70043052	70044563	1511	PCBP1-AS1
chr17:81097018-81098357	64.1142	-0.782552	0.136266	-5.74284	9.31027e-09	7.87936e-07	.	chr17	81097018-81098357	81097018	81098357	1339	BAIAP2
chr1:12177805-12179444	59.7637	0.837741	0.145985	5.73854	9.54952e-09	8.06212e-07	.	chr1	12177805-12179444	12177805	12179444	1639	TNFRSF1B
chr19:861589-863212	94.2089	-0.812545	0.14162	-5.73751	9.60795e-09	8.09172e-07	.	chr19	861589-863212	861589	863212	1623	CFD
chr8:39942699-39944554	48.0407	0.98777	0.172567	5.72397	1.04064e-08	8.74287e-07	.	chr8	39942699-39944554	39942699	39944554	1855	IDO2
chr10:45418515-45420169	121.398	0.719179	0.125686	5.72202	1.05264e-08	8.80619e-07	.	chr10	45418515-45420169	45418515	45420169	1654	ALOX5
chr15:45447647-45449175	94.8721	0.764626	0.133631	5.72192	1.05326e-08	8.80619e-07	.	chr15	45447647-45449175	45447647	45449175	1528	AC025580.2
chr19:14374729-14376417	72.0516	-0.913413	0.159647	-5.72144	1.05622e-08	8.80964e-07	.	chr19	14374729-14376417	14374729	14376417	1688	ADGRE5
chr7:102061287-102062905	70.3862	0.757969	0.132623	5.7152	1.09575e-08	9.11739e-07	.	chr7	102061287-102062905	102061287	102062905	1618	CUX1
chr20:34564478-34565743	48.5251	1.59229	0.27864	5.7145	1.10027e-08	9.13299e-07	.	chr20	34564478-34565743	34564478	34565743	1265	MAP1LC3A
chr16:57801218-57803121	77.6374	0.698327	0.122229	5.71328	1.10821e-08	9.1769e-07	.	chr16	57801218-57803121	57801218	57803121	1903	KIFC3
chr10:6395892-6397451	39.0503	1.06177	0.185915	5.71108	1.12262e-08	9.27405e-07	.	chr10	6395892-6397451	6395892	6397451	1559	LINC02656
chr10:44965672-44966820	34.0053	1.08251	0.189593	5.70964	1.13214e-08	9.33046e-07	.	chr10	44965672-44966820	44965672	44966820	1148	RASSF4
chr3:16511839-16513546	97.4251	0.743988	0.130404	5.70523	1.16185e-08	9.55258e-07	.	chr3	16511839-16513546	16511839	16513546	1707	RFTN1
chr12:4566752-4568241	33.7	-1.07781	0.188937	-5.70459	1.16627e-08	9.56616e-07	.	chr12	4566752-4568241	4566752	4568241	1489	DYRK4
chr17:76483284-76484368	43.9395	1.06357	0.186541	5.70155	1.18725e-08	9.71526e-07	.	chr17	76483284-76484368	76483284	76484368	1084	RHBDF2
chr22:38700351-38701571	133.308	-0.666188	0.117169	-5.6857	1.30281e-08	1.06357e-06	.	chr22	38700351-38701571	38700351	38701571	1220	JOSD1
chr16:29271256-29272637	39.9785	1.11078	0.195393	5.68486	1.30919e-08	1.06627e-06	.	chr16	29271256-29272637	29271256	29272637	1381	AC009093.6
chr8:130329153-130330693	37.2122	1.162	0.20442	5.68437	1.31293e-08	1.0668e-06	.	chr8	130329153-130330693	130329153	130330693	1540	ASAP1
chr18:12879556-12880924	62.534	0.881761	0.155142	5.68356	1.3192e-08	1.06939e-06	.	chr18	12879556-12880924	12879556	12880924	1368	PTPN2
chr8:55972159-55973675	120.544	0.78162	0.137542	5.68276	1.32539e-08	1.07189e-06	.	chr8	55972159-55973675	55972159	55973675	1516	LYN
chr14:22852710-22854101	57.7016	0.882299	0.155285	5.6818	1.33286e-08	1.07542e-06	.	chr14	22852710-22854101	22852710	22854101	1391	RF00019
chr19:49910884-49912285	68.5962	0.793328	0.139662	5.68036	1.34413e-08	1.08199e-06	.	chr19	49910884-49912285	49910884	49912285	1401	NUP62
chr22:37281629-37282963	61.0134	0.865654	0.152458	5.67798	1.36297e-08	1.09461e-06	.	chr22	37281629-37282963	37281629	37282963	1334	CYTH4
chr14:35375298-35376815	40.3121	1.03461	0.182307	5.6751	1.38611e-08	1.11062e-06	.	chr14	35375298-35376815	35375298	35376815	1517	AL133163.2
chr10:11225191-11227304	63.4572	0.826278	0.14577	5.66838	1.44153e-08	1.15236e-06	.	chr10	11225191-11227304	11225191	11227304	2113	AL136320.1
chr14:61551048-61552147	37.3482	0.994043	0.175669	5.65861	1.52604e-08	1.2171e-06	.	chr14	61551048-61552147	61551048	61552147	1099	AL355916.2
chr9:19229720-19231413	137.473	-0.679344	0.12007	-5.65792	1.53218e-08	1.21919e-06	.	chr9	19229720-19231413	19229720	19231413	1693	DENND4C
chr17:6751905-6753431	46.8505	0.879108	0.155484	5.65399	1.56763e-08	1.24454e-06	.	chr17	6751905-6753431	6751905	6753431	1526	AC004706.2
chr3:50627069-50628374	68.0439	0.846178	0.149706	5.65227	1.58338e-08	1.25131e-06	.	chr3	50627069-50628374	50627069	50628374	1305	MAPKAPK3
chr9:114348300-114349926	96.4056	0.728091	0.128808	5.65254	1.58095e-08	1.25131e-06	.	chr9	114348300-114349926	114348300	114349926	1626	AKNA
chr10:6238487-6239931	39.8975	1.01196	0.179139	5.64899	1.61392e-08	1.27253e-06	.	chr10	6238487-6239931	6238487	6239931	1444	RF00019
chr17:78374946-78376423	39.9599	0.945461	0.167391	5.64821	1.62129e-08	1.27544e-06	.	chr17	78374946-78376423	78374946	78376423	1477	PGS1
chr1:244348684-244350002	38.7587	0.984247	0.174642	5.63579	1.74262e-08	1.36331e-06	.	chr1	244348684-244350002	244348684	244350002	1318	TGIF2P1
chr22:37541478-37542626	44.3304	0.986927	0.175119	5.63574	1.74313e-08	1.36331e-06	.	chr22	37541478-37542626	37541478	37542626	1148	CDC42EP1
chr7:150784602-150786348	73.0116	0.83425	0.148033	5.63557	1.7448e-08	1.36331e-06	.	chr7	150784602-150786348	150784602	150786348	1746	TMEM176B
chr17:42111485-42113284	98.3939	0.720188	0.127809	5.63487	1.75189e-08	1.36577e-06	.	chr17	42111485-42113284	42111485	42113284	1799	DHX58
chr17:44137612-44139124	54.5443	0.817964	0.145221	5.63254	1.77574e-08	1.38125e-06	.	chr17	44137612-44139124	44137612	44139124	1512	RNU6-131P
chr19:703090-704747	214.02	-0.62761	0.111476	-5.63	1.80212e-08	1.39863e-06	.	chr19	703090-704747	703090	704747	1657	PRSS57
chr1:21936325-21937959	73.4971	-0.723425	0.128504	-5.62961	1.8062e-08	1.39866e-06	.	chr1	21936325-21937959	21936325	21937959	1634	HSPG2
chr8:102655381-102656652	268.024	-0.722694	0.128383	-5.62922	1.81027e-08	1.39867e-06	.	chr8	102655381-102656652	102655381	102656652	1271	KLF10
chr11:64856252-64857724	54.8355	0.901572	0.160251	5.62599	1.84446e-08	1.42192e-06	.	chr11	64856252-64857724	64856252	64857724	1472	EHD1
chr2:218386843-218388405	48.6727	0.930527	0.165421	5.62521	1.85281e-08	1.42518e-06	.	chr2	218386843-218388405	218386843	218388405	1562	SLC11A1
chr14:50000161-50001786	45.1994	0.879911	0.156455	5.62406	1.86519e-08	1.43152e-06	.	chr14	50000161-50001786	50000161	50001786	1625	LINC01588
chr11:64233945-64235484	104.127	-0.649434	0.115509	-5.62237	1.88353e-08	1.4424e-06	.	chr11	64233945-64235484	64233945	64235484	1539	VEGFB
chr6:139290372-139292655	66.2872	0.803268	0.142918	5.62048	1.90425e-08	1.45505e-06	.	chr6	139290372-139292655	139290372	139292655	2283	TXLNB
chr12:113135052-113136789	78.0601	-0.723977	0.128837	-5.61932	1.91715e-08	1.46168e-06	.	chr12	113135052-113136789	113135052	113136789	1737	RASAL1
chr11:115924532-115926043	65.3036	1.30174	0.231994	5.6111	2.01046e-08	1.52945e-06	.	chr11	115924532-115926043	115924532	115926043	1511	LINC00900
chr19:11190899-11192165	42.4491	0.962094	0.171531	5.60887	2.03655e-08	1.5459e-06	.	chr19	11190899-11192165	11190899	11192165	1266	KANK2
chr10:71637377-71639117	87.4021	0.730309	0.130271	5.60607	2.0697e-08	1.56377e-06	.	chr10	71637377-71639117	71637377	71639117	1740	CDH23
chr17:60102273-60103589	47.3662	0.878231	0.156677	5.60537	2.07816e-08	1.56377e-06	.	chr17	60102273-60103589	60102273	60103589	1316	AC025048.6
chr19:17507470-17508742	38.0906	1.05991	0.189083	5.60553	2.07623e-08	1.56377e-06	.	chr19	17507470-17508742	17507470	17508742	1272	AC010618.4
chr4:10105988-10107729	64.5243	0.83605	0.149142	5.60575	2.07356e-08	1.56377e-06	.	chr4	10105988-10107729	10105988	10107729	1741	WDR1
chr8:21192291-21193602	26.6377	1.26786	0.226373	5.60075	2.1342e-08	1.60246e-06	.	chr8	21192291-21193602	21192291	21193602	1311	GFRA2
chr15:50884757-50886274	61.6348	0.839009	0.149817	5.60021	2.14092e-08	1.60402e-06	.	chr15	50884757-50886274	50884757	50886274	1517	AP4E1
chr20:62727571-62729034	73.5045	0.792362	0.141504	5.59959	2.14861e-08	1.60631e-06	.	chr20	62727571-62729034	62727571	62729034	1463	NTSR1
chr17:78923313-78926365	151.128	-0.58501	0.104507	-5.5978	2.17092e-08	1.61949e-06	.	chr17	78923313-78926365	78923313	78926365	3052	TIMP2
chr6:111972813-111974088	36.3326	0.996594	0.178122	5.59501	2.20606e-08	1.64216e-06	.	chr6	111972813-111974088	111972813	111974088	1275	FYN
chr3:129596367-129597605	54.8349	0.933314	0.166833	5.5943	2.21515e-08	1.64539e-06	.	chr3	129596367-129597605	129596367	129597605	1238	RN7SL752P
chr1:153389900-153391590	57.0685	0.777681	0.139053	5.59269	2.23578e-08	1.65715e-06	.	chr1	153389900-153391590	153389900	153391590	1690	S100A8
chr13:74298976-74300447	29.2799	-1.30567	0.233706	-5.58679	2.31299e-08	1.71073e-06	.	chr13	74298976-74300447	74298976	74300447	1471	KLF12
chr16:75011325-75013068	40.6867	1.11445	0.19973	5.57977	2.40843e-08	1.77751e-06	.	chr16	75011325-75013068	75011325	75013068	1743	ZNRF1
chr1:158147575-158149155	39.7914	-1.05823	0.189713	-5.57804	2.43243e-08	1.79141e-06	.	chr1	158147575-158149155	158147575	158149155	1580	ELL2P1
chr9:129175527-129176794	88.3387	-0.797116	0.142945	-5.57639	2.45562e-08	1.80465e-06	.	chr9	129175527-129176794	129175527	129176794	1267	AL158151.3
chr1:161358780-161360288	22.3448	-1.34209	0.240701	-5.57575	2.46465e-08	1.80745e-06	.	chr1	161358780-161360288	161358780	161360288	1508	SDHC
chr1:15952364-15953711	44.3681	0.891083	0.159962	5.57059	2.53872e-08	1.85391e-06	.	chr1	15952364-15953711	15952364	15953711	1347	ZBTB17
chr1:203272758-203274759	122.441	0.625772	0.112332	5.57072	2.53684e-08	1.85391e-06	.	chr1	203272758-203274759	203272758	203274759	2001	CHIT1
chr11:34653677-34655214	42.6288	1.20427	0.216306	5.56744	2.58515e-08	1.88384e-06	.	chr11	34653677-34655214	34653677	34655214	1537	EHF
chr17:77424560-77425884	41.7954	-0.889798	0.159901	-5.56469	2.62619e-08	1.90973e-06	.	chr17	77424560-77425884	77424560	77425884	1324	SEPT9
chr10:5976385-5977953	97.9684	0.684243	0.122991	5.56334	2.64662e-08	1.92055e-06	.	chr10	5976385-5977953	5976385	5977953	1568	IL15RA
chr4:38081716-38083677	65.9987	0.799496	0.143806	5.55954	2.70488e-08	1.95872e-06	.	chr4	38081716-38083677	38081716	38083677	1961	TBC1D1
chr11:45857170-45859047	64.3631	0.764581	0.137773	5.54955	2.86401e-08	2.06962e-06	.	chr11	45857170-45859047	45857170	45859047	1877	CRY2
chr10:6171074-6172733	61.0208	0.756841	0.136453	5.54653	2.9139e-08	2.10129e-06	.	chr10	6171074-6172733	6171074	6172733	1659	PFKFB3
chr11:118001343-118003455	167.938	1.05803	0.190862	5.54345	2.96567e-08	2.12974e-06	.	chr11	118001343-118003455	118001343	118003455	2112	IL10RA
chr17:75313513-75314938	100.909	0.737215	0.132987	5.54351	2.96476e-08	2.12974e-06	.	chr17	75313513-75314938	75313513	75314938	1425	GRB2
chr2:144413749-144415217	49.9041	1.12084	0.202329	5.5397	3.02988e-08	2.16687e-06	.	chr2	144413749-144415217	144413749	144415217	1468	ZEB2
chr12:52050410-52052292	160.166	-0.641829	0.115872	-5.53909	3.0404e-08	2.1699e-06	.	chr12	52050410-52052292	52050410	52052292	1882	NR4A1
chr20:47767559-47769136	55.3708	-1.01056	0.182637	-5.53316	3.14512e-08	2.24002e-06	.	chr20	47767559-47769136	47767559	47769136	1577	SULF2
chr20:46544565-46546151	44.4992	0.974252	0.176087	5.5328	3.15165e-08	2.24007e-06	.	chr20	46544565-46546151	46544565	46546151	1586	OCSTAMP
chr11:68036266-68037644	113.726	0.675836	0.122202	5.5305	3.19316e-08	2.26029e-06	.	chr11	68036266-68037644	68036266	68037644	1378	NDUFS8
chr22:22449754-22451636	31.2259	-1.03092	0.186399	-5.53072	3.18926e-08	2.26029e-06	.	chr22	22449754-22451636	22449754	22451636	1882	IGLV1-36
chr2:69996669-69998004	36.05	1.0561	0.191256	5.52191	3.35328e-08	2.36878e-06	.	chr2	69996669-69998004	69996669	69998004	1335	PCBP1-AS1
chr20:2313936-2315727	56.1025	0.990779	0.179479	5.52032	3.38386e-08	2.38552e-06	.	chr20	2313936-2315727	2313936	2315727	1791	AL121899.4
chr5:392083-393520	45.0318	0.94043	0.170626	5.51164	3.55503e-08	2.50109e-06	.	chr5	392083-393520	392083	393520	1437	AC010442.3
chr19:4597377-4598957	43.8979	-0.915513	0.16629	-5.50552	3.68082e-08	2.58434e-06	.	chr19	4597377-4598957	4597377	4598957	1580	SEMA6B
chr1:22846077-22847524	43.6234	-0.949221	0.172441	-5.5046	3.69999e-08	2.59254e-06	.	chr1	22846077-22847524	22846077	22847524	1447	MIR4253
chr3:188787993-188789473	34.993	1.06568	0.193696	5.5018	3.75932e-08	2.62879e-06	.	chr3	188787993-188789473	188787993	188789473	1480	LPP
chr5:35785385-35786497	25.4626	1.17263	0.213304	5.49745	3.85319e-08	2.689e-06	.	chr5	35785385-35786497	35785385	35786497	1112	AC137810.1
chr16:88633612-88635206	143.213	0.768361	0.139848	5.49424	3.92401e-08	2.73291e-06	.	chr16	88633612-88635206	88633612	88635206	1594	ZC3H18
chr22:50541063-50542764	120.427	0.717146	0.130537	5.4938	3.93382e-08	2.73424e-06	.	chr22	50541063-50542764	50541063	50542764	1701	U62317.4
chr19:8361587-8362903	38.4322	0.909499	0.165618	5.49154	3.98434e-08	2.76381e-06	.	chr19	8361587-8362903	8361587	8362903	1316	ANGPTL4
chr20:50224020-50225369	46.7456	0.923058	0.168132	5.49009	4.01729e-08	2.78109e-06	.	chr20	50224020-50225369	50224020	50225369	1349	SMIM25
chr11:30322203-30323973	88.2332	0.641436	0.116847	5.48952	4.03018e-08	2.7837e-06	.	chr11	30322203-30323973	30322203	30323973	1770	ARL14EP
chr6:161108264-161109580	31.8022	1.08327	0.197346	5.48922	4.03715e-08	2.7837e-06	.	chr6	161108264-161109580	161108264	161109580	1316	MAP3K4
chr6:139337554-139339446	43.1316	0.974087	0.177527	5.48698	4.08859e-08	2.81357e-06	.	chr6	139337554-139339446	139337554	139339446	1892	AL592429.1
chr1:235011163-235012961	70.9785	0.751964	0.137085	5.48538	4.12575e-08	2.83351e-06	.	chr1	235011163-235012961	235011163	235012961	1798	AL391832.3
chr5:170311933-170313411	84.5065	0.669535	0.12226	5.47633	4.34233e-08	2.97634e-06	.	chr5	170311933-170313411	170311933	170313411	1478	AC034199.1
chr17:78336977-78338461	129.637	0.721419	0.131784	5.47426	4.39333e-08	3.00535e-06	.	chr17	78336977-78338461	78336977	78338461	1484	AC087645.2
chr19:6530177-6531994	114.604	-0.766655	0.140061	-5.47372	4.40694e-08	3.00871e-06	.	chr19	6530177-6531994	6530177	6531994	1817	TNFSF9
chr17:81345461-81346789	208.223	-0.611679	0.11176	-5.47316	4.42084e-08	3.01227e-06	.	chr17	81345461-81346789	81345461	81346789	1328	AC027601.6
chr17:31564400-31565684	37.0899	1.09608	0.200359	5.47059	4.48532e-08	3.0502e-06	.	chr17	31564400-31565684	31564400	31565684	1284	RNU6ATAC7P
chr1:150560757-150562658	237.993	0.675819	0.123603	5.46766	4.56021e-08	3.09442e-06	.	chr1	150560757-150562658	150560757	150562658	1901	ADAMTSL4-AS1
chrX:153687489-153688941	50.7629	-0.924919	0.169171	-5.46735	4.56824e-08	3.09442e-06	.	chrX	153687489-153688941	153687489	153688941	1452	SLC6A8
chr21:34807239-34808962	70.2767	0.840546	0.153781	5.46586	4.60679e-08	3.11444e-06	.	chr21	34807239-34808962	34807239	34808962	1723	RUNX1
chr3:129615460-129617069	96.8728	0.652696	0.119472	5.46316	4.67732e-08	3.15596e-06	.	chr3	129615460-129617069	129615460	129617069	1609	PLXND1
chr17:60105919-60107222	32.9264	1.11895	0.204843	5.46248	4.69524e-08	3.16189e-06	.	chr17	60105919-60107222	60105919	60107222	1303	AC025048.6
chr2:110100873-110102540	55.1574	0.872012	0.159893	5.45373	4.93255e-08	3.30927e-06	.	chr2	110100873-110102540	110100873	110102540	1667	MTLN
chr4:40291999-40293145	25.151	1.14685	0.210289	5.4537	4.93322e-08	3.30927e-06	.	chr4	40291999-40293145	40291999	40293145	1146	LINC02265
chr20:32018065-32019586	46.7924	0.882442	0.161835	5.45271	4.96069e-08	3.31485e-06	.	chr20	32018065-32019586	32018065	32019586	1521	CCM2L
chr20:53892705-53893990	48.7448	0.964724	0.176915	5.45304	4.95168e-08	3.31485e-06	.	chr20	53892705-53893990	53892705	53893990	1285	SUMO1P1
chr20:32051595-32053082	175.405	0.688268	0.126257	5.45133	4.9995e-08	3.33034e-06	.	chr20	32051595-32053082	32051595	32053082	1487	HCK
chr6:44237356-44238400	100.84	0.676568	0.124114	5.4512	5.00312e-08	3.33034e-06	.	chr6	44237356-44238400	44237356	44238400	1044	SLC29A1
chr3:141331313-141332675	34.3763	1.01313	0.185919	5.44929	5.05727e-08	3.35349e-06	.	chr3	141331313-141332675	141331313	141332675	1362	ZBTB38
chr6:11778699-11780198	33.3623	0.996534	0.182864	5.44958	5.0489e-08	3.35349e-06	.	chr6	11778699-11780198	11778699	11780198	1499	ADTRP
chr6:2988596-2989915	183.706	0.682952	0.125362	5.44783	5.09886e-08	3.37461e-06	.	chr6	2988596-2989915	2988596	2989915	1319	LINC01011
chr7:139681865-139682865	34.0741	1.09392	0.200916	5.44466	5.19041e-08	3.42864e-06	.	chr7	139681865-139682865	139681865	139682865	1000	HIPK2
chr19:8517143-8518494	46.9313	0.807594	0.148404	5.44186	5.27261e-08	3.47631e-06	.	chr19	8517143-8518494	8517143	8518494	1351	ZNF414
chr2:70515639-70517321	49.3989	0.896283	0.164735	5.44077	5.30497e-08	3.49099e-06	.	chr2	70515639-70517321	70515639	70517321	1682	TGFA
chr4:2933650-2935527	125.291	-0.591111	0.108681	-5.43897	5.35882e-08	3.51974e-06	.	chr4	2933650-2935527	2933650	2935527	1877	MFSD10
chr12:2357663-2359211	39.8774	0.916032	0.168545	5.43495	5.48104e-08	3.5864e-06	.	chr12	2357663-2359211	2357663	2359211	1548	DCP1B
chr15:99925389-99927047	42.2516	-0.928373	0.170808	-5.43519	5.4739e-08	3.5864e-06	.	chr15	99925389-99927047	99925389	99927047	1658	AC090825.1
chr5:151093109-151094410	48.839	0.984323	0.181151	5.43371	5.51944e-08	3.59793e-06	.	chr5	151093109-151094410	151093109	151094410	1301	TNIP1
chr11:65307556-65309369	80.8782	0.778412	0.143267	5.43328	5.5327e-08	3.59979e-06	.	chr11	65307556-65309369	65307556	65309369	1813	AP000944.4
chr14:91242742-91244763	105.346	0.71656	0.131963	5.42999	5.63561e-08	3.65766e-06	.	chr14	91242742-91244763	91242742	91244763	2021	GPR68
chr20:32526045-32527488	46.7924	1.00849	0.185734	5.42977	5.64278e-08	3.65766e-06	.	chr20	32526045-32527488	32526045	32527488	1443	NOL4L
chr9:127561145-127563203	158.677	0.681821	0.125587	5.42908	5.66454e-08	3.66491e-06	.	chr9	127561145-127563203	127561145	127563203	2058	FAM129B
chr16:57892210-57894677	90.5457	0.67891	0.125064	5.42852	5.68246e-08	3.66964e-06	.	chr16	57892210-57894677	57892210	57894677	2467	KIFC3
chr22:36736954-36738412	32.7367	-1.07486	0.198236	-5.42211	5.89007e-08	3.79663e-06	.	chr22	36736954-36738412	36736954	36738412	1458	IFT27
chr1:184151806-184153733	50.5316	0.992874	0.183156	5.42092	5.92924e-08	3.80962e-06	.	chr1	184151806-184153733	184151806	184153733	1927	AL158011.1
chr1:19476545-19478267	84.8121	0.706928	0.130413	5.42067	5.93764e-08	3.80962e-06	.	chr1	19476545-19478267	19476545	19478267	1722	MICOS10
chr11:35190343-35191937	35.9113	0.980421	0.180873	5.4205	5.94325e-08	3.80962e-06	.	chr11	35190343-35191937	35190343	35191937	1594	CD44
chr8:124771575-124772941	44.9683	0.886649	0.163681	5.41692	6.06328e-08	3.87938e-06	.	chr8	124771575-124772941	124771575	124772941	1366	AC100858.3
chr14:69317108-69318654	38.9156	-0.934952	0.17262	-5.41625	6.08607e-08	3.88678e-06	.	chr14	69317108-69318654	69317108	69318654	1546	ERH
chr1:66393208-66394419	36.5594	0.976297	0.180357	5.41314	6.19278e-08	3.94764e-06	.	chr1	66393208-66394419	66393208	66394419	1211	PDE4B
chr2:10042940-10044275	322.562	-0.625906	0.115701	-5.40967	6.31413e-08	4.0176e-06	.	chr2	10042940-10044275	10042940	10044275	1335	KLF11
chr13:46340598-46341886	62.3795	0.871756	0.161272	5.40551	6.46247e-08	4.10444e-06	.	chr13	46340598-46341886	46340598	46341886	1288	RUBCNL
chr11:65491887-65493430	92.746	0.744279	0.13772	5.40428	6.507e-08	4.12515e-06	.	chr11	65491887-65493430	65491887	65493430	1543	AP000769.4
chr15:90063440-90065766	138.1	0.602051	0.111635	5.39305	6.9271e-08	4.38345e-06	.	chr15	90063440-90065766	90063440	90065766	2326	ZNF710
chr12:123448143-123449987	44.3634	0.884745	0.164094	5.39168	6.98017e-08	4.40897e-06	.	chr12	123448143-123449987	123448143	123449987	1844	SNRNP35
chr16:31128705-31130401	116.238	0.63846	0.118474	5.38901	7.08457e-08	4.46676e-06	.	chr16	31128705-31130401	31128705	31130401	1696	KAT8
chr1:39540218-39541925	66.0956	-0.710789	0.131951	-5.38678	7.17329e-08	4.51448e-06	.	chr1	39540218-39541925	39540218	39541925	1707	PPIEL
chr8:133889938-133891669	43.5837	0.925513	0.17186	5.38528	7.23304e-08	4.54382e-06	.	chr8	133889938-133891669	133889938	133891669	1731	AC110741.1
chr10:72309396-72311117	45.3563	0.876235	0.162802	5.38222	7.35735e-08	4.61354e-06	.	chr10	72309396-72311117	72309396	72311117	1721	DNAJB12
chr9:91843570-91845285	38.3435	-1.1697	0.217363	-5.38131	7.39459e-08	4.6285e-06	.	chr9	91843570-91845285	91843570	91845285	1715	SPTLC1
chr1:161185228-161186614	88.104	-0.704622	0.131015	-5.37818	7.52431e-08	4.7012e-06	.	chr1	161185228-161186614	161185228	161186614	1386	B4GALT3
chr3:33791217-33792841	42.9792	0.982912	0.182885	5.37447	7.68072e-08	4.79028e-06	.	chr3	33791217-33792841	33791217	33792841	1624	AC112220.2
chr13:27522541-27523954	25.8537	-1.21146	0.225466	-5.37317	7.73664e-08	4.81648e-06	.	chr13	27522541-27523954	27522541	27523954	1413	RNU6-63P
chr6:37028957-37030046	77.2185	0.717671	0.133597	5.37191	7.79058e-08	4.84135e-06	.	chr6	37028957-37030046	37028957	37030046	1089	FGD2
chr12:29241762-29243269	101.833	0.679554	0.126578	5.36865	7.93276e-08	4.92087e-06	.	chr12	29241762-29243269	29241762	29243269	1507	FAR2
chr2:112836089-112837420	60.46	0.95272	0.177503	5.36735	7.99014e-08	4.9476e-06	.	chr2	112836089-112837420	112836089	112837420	1331	IL1B
chr21:44926876-44928410	94.9886	0.694421	0.129442	5.36474	8.10641e-08	5.01063e-06	.	chr21	44926876-44928410	44926876	44928410	1534	ITGB2
chr7:100199513-100201113	34.0129	-1.00703	0.187733	-5.36418	8.13163e-08	5.01726e-06	.	chr7	100199513-100201113	100199513	100201113	1600	STAG3
chr12:26359472-26360845	38.0657	0.940361	0.175341	5.36304	8.18342e-08	5.04023e-06	.	chr12	26359472-26360845	26359472	26360845	1373	RNA5SP354
chr17:14737734-14739089	57.5398	0.905106	0.168875	5.35961	8.34026e-08	5.12771e-06	.	chr17	14737734-14739089	14737734	14739089	1355	RPS18P12
chr2:12013417-12015119	29.6927	-1.15931	0.216356	-5.35832	8.39977e-08	5.15514e-06	.	chr2	12013417-12015119	12013417	12015119	1702	LPIN1
chr4:40672139-40673626	46.4442	0.832873	0.155666	5.35038	8.77715e-08	5.37721e-06	.	chr4	40672139-40673626	40672139	40673626	1487	RBM47
chr14:94389915-94391586	66.5183	0.718434	0.134334	5.3481	8.88844e-08	5.43577e-06	.	chr14	94389915-94391586	94389915	94391586	1671	SERPINA1
chr19:34988544-34990224	37.6998	1.5476	0.289433	5.34701	8.94166e-08	5.45867e-06	.	chr19	34988544-34990224	34988544	34990224	1680	GRAMD1A
chr17:78171521-78173389	71.0823	0.689801	0.129042	5.34555	9.01453e-08	5.49347e-06	.	chr17	78171521-78173389	78171521	78173389	1868	SYNGR2
chr7:55533043-55535318	121.966	0.658429	0.123195	5.34463	9.0603e-08	5.51166e-06	.	chr7	55533043-55535318	55533043	55535318	2275	VOPP1
chr15:75061323-75062763	46.9714	0.928465	0.173781	5.34274	9.15541e-08	5.55974e-06	.	chr15	75061323-75062763	75061323	75062763	1440	PPCDC
chr5:91311201-91312609	58.14	0.863389	0.161628	5.34184	9.20055e-08	5.57737e-06	.	chr5	91311201-91312609	91311201	91312609	1408	LUCAT1
chr13:24253619-24255200	91.381	0.709966	0.132944	5.34034	9.27747e-08	5.61417e-06	.	chr13	24253619-24255200	24253619	24255200	1581	SPATA13-AS1
chr14:91231851-91233373	48.6806	0.836655	0.15675	5.3375	9.42375e-08	5.69273e-06	.	chr14	91231851-91233373	91231851	91233373	1522	AL135818.1
chr7:104943998-104945987	121.461	0.619156	0.116045	5.3355	9.52834e-08	5.74589e-06	.	chr7	104943998-104945987	104943998	104945987	1989	AC007384.1
chr11:44570203-44571276	33.6938	0.959689	0.179909	5.33431	9.59071e-08	5.77344e-06	.	chr11	44570203-44571276	44570203	44571276	1073	CD82
chr17:82216333-82217960	230.964	0.653599	0.122536	5.33395	9.61008e-08	5.77506e-06	.	chr17	82216333-82217960	82216333	82217960	1627	AC132872.2
chr1:201538507-201540282	54.5196	0.830516	0.155863	5.3285	9.90255e-08	5.9405e-06	.	chr1	201538507-201540282	201538507	201540282	1775	RPS10P7
chr5:172775181-172776228	50.0317	0.829513	0.15572	5.32696	9.98723e-08	5.98094e-06	.	chr5	172775181-172776228	172775181	172776228	1047	AC022217.3
chr17:31580186-31582958	124.447	0.611869	0.114953	5.32276	1.02204e-07	6.11003e-06	.	chr17	31580186-31582958	31580186	31582958	2772	AC007923.4
chr12:22100968-22102471	59.9277	0.890035	0.167379	5.31749	1.05208e-07	6.27876e-06	.	chr12	22100968-22102471	22100968	22102471	1503	CMAS
chr20:32154675-32155919	129.516	0.660963	0.12433	5.31622	1.05945e-07	6.31185e-06	.	chr20	32154675-32155919	32154675	32155919	1244	TM9SF4
chr19:13796387-13797613	55.8115	0.936965	0.176433	5.31059	1.09273e-07	6.49892e-06	.	chr19	13796387-13797613	13796387	13797613	1226	AC020916.2
chr14:23987839-23989587	68.7547	0.773276	0.14573	5.30622	1.1192e-07	6.64494e-06	.	chr14	23987839-23989587	23987839	23989587	1748	DHRS4L2
chr2:145744508-145746289	27.8521	1.24284	0.234399	5.30224	1.14392e-07	6.78005e-06	.	chr2	145744508-145746289	145744508	145746289	1781	AC092484.1
chr14:22810552-22812006	48.3918	0.899383	0.169705	5.29969	1.16002e-07	6.86378e-06	.	chr14	22810552-22812006	22810552	22812006	1454	SLC7A7
chr7:36745609-36747468	63.7246	0.777662	0.146823	5.2966	1.1798e-07	6.96885e-06	.	chr7	36745609-36747468	36745609	36747468	1859	AC007349.1
chr6:32472609-32474117	43.9174	-0.965635	0.182352	-5.29543	1.18735e-07	7.00153e-06	.	chr6	32472609-32474117	32472609	32474117	1508	HLA-DRB9
chr3:50242502-50243928	135.811	0.611412	0.115593	5.28935	1.22751e-07	7.22603e-06	.	chr3	50242502-50243928	50242502	50243928	1426	U73169.1
chr15:70140171-70143016	108.331	0.680748	0.128747	5.28749	1.24006e-07	7.28749e-06	.	chr15	70140171-70143016	70140171	70143016	2845	TLE3
chr5:115295812-115297225	84.9214	-0.674986	0.127672	-5.28686	1.24433e-07	7.30019e-06	.	chr5	115295812-115297225	115295812	115297225	1413	CCDC112
chr5:150052314-150053909	70.2663	0.823526	0.1558	5.28578	1.2517e-07	7.33102e-06	.	chr5	150052314-150053909	150052314	150053909	1595	CSF1R
chr1:22635956-22637496	49.9153	-0.881124	0.166723	-5.28495	1.2574e-07	7.35195e-06	.	chr1	22635956-22637496	22635956	22637496	1540	C1QA
chr8:130219978-130221445	33.3133	0.990769	0.18761	5.28101	1.28475e-07	7.49919e-06	.	chr8	130219978-130221445	130219978	130221445	1467	ASAP1
chr5:107364841-107366351	36.4562	0.934041	0.176958	5.27832	1.30372e-07	7.59713e-06	.	chr5	107364841-107366351	107364841	107366351	1510	EFNA5
chr5:17224584-17225660	26.4979	1.37278	0.26021	5.27565	1.32288e-07	7.69585e-06	.	chr5	17224584-17225660	17224584	17225660	1076	BASP1
chr16:84897713-84899113	42.6213	0.83482	0.158349	5.27203	1.34924e-07	7.82289e-06	.	chr16	84897713-84899113	84897713	84899113	1400	CRISPLD2
chr17:58343665-58345530	103.379	0.700358	0.132836	5.27233	1.34699e-07	7.82289e-06	.	chr17	58343665-58345530	58343665	58345530	1865	SUPT4H1
chr19:33301638-33303417	246.916	-0.596819	0.113315	-5.26692	1.38735e-07	8.03039e-06	.	chr19	33301638-33303417	33301638	33303417	1779	CEBPA
chr11:118087860-118089564	43.3184	-0.841651	0.159873	-5.2645	1.40574e-07	8.12328e-06	.	chr11	118087860-118089564	118087860	118089564	1704	SMIM35
chr11:48007338-48009238	89.5554	0.758781	0.144188	5.26246	1.42144e-07	8.2003e-06	.	chr11	48007338-48009238	48007338	48009238	1900	PTPRJ
chr10:62614402-62615497	28.3168	1.00941	0.191957	5.25855	1.45193e-07	8.36224e-06	.	chr10	62614402-62615497	62614402	62615497	1095	ALDH7A1P4
chr1:22652177-22653628	43.0759	-1.15695	0.220067	-5.25725	1.46229e-07	8.40795e-06	.	chr1	22652177-22653628	22652177	22653628	1451	C1QB
chr10:79000766-79002015	41.2947	0.897899	0.17083	5.2561	1.4714e-07	8.43228e-06	.	chr10	79000766-79002015	79000766	79002015	1249	ZMIZ1-AS1
chr6:108597213-108599178	54.0257	0.897405	0.170733	5.25619	1.47069e-07	8.43228e-06	.	chr6	108597213-108599178	108597213	108599178	1965	FOXO3
chr7:80941076-80943014	34.2412	0.971403	0.18494	5.25252	1.50033e-07	8.58387e-06	.	chr7	80941076-80943014	80941076	80943014	1938	SEMA3C
chr12:48350085-48351540	112.721	-0.595014	0.113377	-5.24811	1.53666e-07	8.77724e-06	.	chr12	48350085-48351540	48350085	48351540	1455	ZNF641
chr12:106245660-106246905	42.4664	0.9464	0.18035	5.24757	1.54115e-07	8.78836e-06	.	chr12	106245660-106246905	106245660	106246905	1245	AC079174.1
chr5:135385789-135387680	58.7915	0.767706	0.146423	5.24307	1.57928e-07	8.98009e-06	.	chr5	135385789-135387680	135385789	135387680	1891	H2AFY
chr6:154138450-154140565	54.9459	0.883328	0.168492	5.24255	1.58371e-07	8.98009e-06	.	chr6	154138450-154140565	154138450	154140565	2115	IPCEF1
chr8:28401085-28402556	283.068	-0.661313	0.12614	-5.24269	1.58256e-07	8.98009e-06	.	chr8	28401085-28402556	28401085	28402556	1471	ZNF395
chr9:121502763-121504163	31.5303	-1.08622	0.2072	-5.24238	1.58515e-07	8.98009e-06	.	chr9	121502763-121504163	121502763	121504163	1400	GGTA1P
chr7:100371909-100373672	130.097	0.769916	0.146892	5.24137	1.59385e-07	9.01464e-06	.	chr7	100371909-100373672	100371909	100373672	1763	PILRA
chr1:66331688-66332815	42.3773	0.886903	0.169258	5.23994	1.60632e-07	9.07035e-06	.	chr1	66331688-66332815	66331688	66332815	1127	PDE4B
chr21:44352823-44354533	101.249	0.701828	0.133969	5.23873	1.61688e-07	9.1151e-06	.	chr21	44352823-44354533	44352823	44354533	1710	TRPM2
chr19:1101228-1102754	90.1695	0.692881	0.132299	5.23724	1.62995e-07	9.16276e-06	.	chr19	1101228-1102754	1101228	1102754	1526	GPX4
chr20:53899265-53900819	43.8545	0.989285	0.188897	5.23716	1.63063e-07	9.16276e-06	.	chr20	53899265-53900819	53899265	53900819	1554	SUMO1P1
chr2:217933982-217935474	81.2493	0.618905	0.118269	5.23301	1.6677e-07	9.35587e-06	.	chr2	217933982-217935474	217933982	217935474	1492	TNS1
chr12:111406648-111407723	60.5231	-0.752223	0.143845	-5.22938	1.70079e-07	9.52608e-06	.	chr12	111406648-111407723	111406648	111407723	1075	SH2B3
chr6:161358895-161360199	35.2197	1.03151	0.197287	5.22847	1.70919e-07	9.55768e-06	.	chr6	161358895-161360199	161358895	161360199	1304	AGPAT4
chr1:94723594-94724659	26.6566	1.07962	0.206508	5.22795	1.71397e-07	9.56894e-06	.	chr1	94723594-94724659	94723594	94724659	1065	CNN3
chr11:60184868-60186381	33.9911	-1.14621	0.219333	-5.22587	1.7334e-07	9.66181e-06	.	chr11	60184868-60186381	60184868	60186381	1513	MS4A4A
chr10:3775118-3776428	56.1824	0.953444	0.182478	5.22499	1.74165e-07	9.6922e-06	.	chr10	3775118-3776428	3775118	3776428	1310	KLF6
chr15:31396550-31399512	79.3396	0.707328	0.135464	5.22152	1.77456e-07	9.85947e-06	.	chr15	31396550-31399512	31396550	31399512	2962	KLF13
chr3:50619957-50621357	70.4247	0.726448	0.139137	5.22112	1.77847e-07	9.8654e-06	.	chr3	50619957-50621357	50619957	50621357	1400	MAPKAPK3
chr12:116335889-116337583	49.6842	0.897058	0.171867	5.21948	1.79422e-07	9.93295e-06	.	chr12	116335889-116337583	116335889	116337583	1694	MED13L
chr14:49992398-49993671	31.5065	1.04153	0.199554	5.21926	1.79639e-07	9.93295e-06	.	chr14	49992398-49993671	49992398	49993671	1273	LINC01588
chr10:126061964-126063334	47.0789	0.827752	0.158619	5.2185	1.80378e-07	9.9579e-06	.	chr10	126061964-126063334	126061964	126063334	1370	FANK1
chr4:168479617-168481629	80.6366	0.648015	0.124199	5.21754	1.81315e-07	9.99368e-06	.	chr4	168479617-168481629	168479617	168481629	2012	DDX60L
chr10:79126754-79128182	60.976	0.772219	0.148042	5.2162	1.82628e-07	1.005e-05	.	chr10	79126754-79128182	79126754	79128182	1428	ZMIZ1
chr11:65083388-65084934	91.775	-0.697214	0.133697	-5.21489	1.83928e-07	1.01055e-05	.	chr11	65083388-65084934	65083388	65084934	1546	CDCA5
chr1:25308531-25310002	14.7404	1.57184	0.3015	5.21339	1.85416e-07	1.01712e-05	.	chr1	25308531-25310002	25308531	25310002	1471	SDHDP6
chr10:6128137-6130608	72.6602	0.719868	0.138093	5.21291	1.85901e-07	1.01816e-05	.	chr10	6128137-6130608	6128137	6130608	2471	RBM17
chr5:135229816-135231297	51.7612	0.806724	0.154795	5.21156	1.87256e-07	1.02396e-05	.	chr5	135229816-135231297	135229816	135231297	1481	H2AFY
chr12:108305523-108307309	77.7791	0.689418	0.132321	5.21019	1.88643e-07	1.02992e-05	.	chr12	108305523-108307309	108305523	108307309	1786	CMKLR1
chr12:26369044-26370569	26.4423	1.21449	0.233116	5.20982	1.89027e-07	1.03039e-05	.	chr12	26369044-26370569	26369044	26370569	1525	RNA5SP354
chr20:37315687-37317971	62.1568	0.744644	0.142961	5.20871	1.90156e-07	1.03492e-05	.	chr20	37315687-37317971	37315687	37317971	2284	MANBAL
chr10:110500906-110501941	30.0928	1.07395	0.206232	5.2075	1.91405e-07	1.04008e-05	.	chr10	110500906-110501941	110500906	110501941	1035	DUSP5
chr21:45040662-45042349	54.2353	0.770833	0.148046	5.20672	1.92213e-07	1.04283e-05	.	chr21	45040662-45042349	45040662	45042349	1687	SSR4P1
chr17:81870293-81872451	166.289	-0.657224	0.126267	-5.20505	1.93944e-07	1.05057e-05	.	chr17	81870293-81872451	81870293	81872451	2158	ARHGDIA
chr16:50683509-50686137	111.822	0.627965	0.120748	5.20064	1.98608e-07	1.06915e-05	.	chr16	50683509-50686137	50683509	50686137	2628	SNX20
chr19:44868304-44870803	79.3166	0.739574	0.142207	5.20067	1.98567e-07	1.06915e-05	.	chr19	44868304-44870803	44868304	44870803	2499	NECTIN2
chr20:31894561-31895865	26.6356	-1.20118	0.230983	-5.20028	1.98986e-07	1.06952e-05	.	chr20	31894561-31895865	31894561	31895865	1304	RNU1-94P
chr9:69173551-69176009	97.3528	0.621254	0.119477	5.19979	1.99516e-07	1.0707e-05	.	chr9	69173551-69176009	69173551	69176009	2458	TJP2
chr19:17079467-17080666	46.117	0.823849	0.158579	5.1952	2.04505e-07	1.09578e-05	.	chr19	17079467-17080666	17079467	17080666	1199	MYO9B
chr15:70485898-70487762	96.4307	0.660766	0.127228	5.19356	2.06315e-07	1.10377e-05	.	chr15	70485898-70487762	70485898	70487762	1864	LINC02205
chr6:18405302-18406675	29.9604	1.14526	0.22053	5.1932	2.06708e-07	1.10417e-05	.	chr6	18405302-18406675	18405302	18406675	1373	RNF144B
chr17:3723149-3724933	66.3175	-0.712983	0.13731	-5.19249	2.075e-07	1.10669e-05	.	chr17	3723149-3724933	3723149	3724933	1784	HASPIN
chr22:27668868-27670930	78.302	0.797272	0.153574	5.19145	2.0866e-07	1.11116e-05	.	chr22	27668868-27670930	27668868	27670930	2062	AL121885.3
chr5:95841146-95844288	98.3052	0.613658	0.118216	5.19101	2.09161e-07	1.11212e-05	.	chr5	95841146-95844288	95841146	95844288	3142	AC008592.3
chr9:111959268-111960691	39.4604	0.921905	0.17769	5.18826	2.12267e-07	1.1269e-05	.	chr9	111959268-111960691	111959268	111960691	1423	MIR4668
chr20:62065077-62066632	216.869	-0.66643	0.128488	-5.18671	2.14036e-07	1.13456e-05	.	chr20	62065077-62066632	62065077	62066632	1555	TAF4
chr19:45250420-45252190	75.7846	-0.651929	0.125892	-5.1785	2.23681e-07	1.18387e-05	.	chr19	45250420-45252190	45250420	45252190	1770	MARK4
chr7:130009746-130011213	42.133	0.827524	0.15996	5.17332	2.29975e-07	1.21347e-05	.	chr7	130009746-130011213	130009746	130011213	1467	ZC3HC1
chr16:84819248-84821072	100.008	-0.639847	0.12379	-5.16881	2.35588e-07	1.24119e-05	.	chr16	84819248-84821072	84819248	84821072	1824	CRISPLD2
chr1:234978215-234979444	57.8615	0.803244	0.15561	5.1619	2.44458e-07	1.28597e-05	.	chr1	234978215-234979444	234978215	234979444	1229	AL391832.3
chr11:69297071-69298737	161.609	0.660876	0.128066	5.16045	2.46358e-07	1.294e-05	.	chr11	69297071-69298737	69297071	69298737	1666	MYEOV
chr8:53807121-53808544	26.1669	1.13212	0.219467	5.15849	2.48952e-07	1.30564e-05	.	chr8	53807121-53808544	53807121	53808544	1423	ATP6V1H
chr1:15965356-15966872	55.6534	0.872097	0.1694	5.14815	2.63068e-07	1.37759e-05	.	chr1	15965356-15966872	15965356	15966872	1516	ZBTB17
chr3:172201067-172202353	35.473	1.1501	0.223513	5.14558	2.66695e-07	1.39447e-05	.	chr3	172201067-172202353	172201067	172202353	1286	RN7SL141P
chr20:23147566-23148812	62.5138	0.724402	0.141064	5.13528	2.81727e-07	1.46863e-05	.	chr20	23147566-23148812	23147566	23148812	1246	AL118508.2
chr20:62674555-62676246	69.2771	0.746482	0.145447	5.13232	2.86192e-07	1.48966e-05	.	chr20	62674555-62676246	62674555	62676246	1691	SLCO4A1
chr2:156457285-156458695	26.6858	1.13088	0.220361	5.13193	2.86785e-07	1.49051e-05	.	chr2	156457285-156458695	156457285	156458695	1410	GPD2
chr11:46356810-46358014	34.466	0.972632	0.189671	5.12799	2.92845e-07	1.51972e-05	.	chr11	46356810-46358014	46356810	46358014	1204	DGKZ
chr6:139342610-139343954	27.4878	1.08483	0.211571	5.12751	2.93606e-07	1.52139e-05	.	chr6	139342610-139343954	139342610	139343954	1344	AL592429.1
chr4:10095337-10097009	85.7063	0.588248	0.11473	5.12721	2.9406e-07	1.52146e-05	.	chr4	10095337-10097009	10095337	10097009	1672	WDR1
chr14:102086315-102087971	230.636	-0.598971	0.116833	-5.12672	2.94834e-07	1.52319e-05	.	chr14	102086315-102087971	102086315	102087971	1656	HSP90AA1
chr5:95858123-95859469	53.3785	0.803695	0.156784	5.12613	2.95752e-07	1.52566e-05	.	chr5	95858123-95859469	95858123	95859469	1346	AC008592.4
chr16:46658162-46659639	65.8987	0.705915	0.137777	5.1236	2.99756e-07	1.54401e-05	.	chr16	46658162-46659639	46658162	46659639	1477	AC012186.2
chr12:121576569-121577753	44.7583	1.06654	0.208289	5.1205	3.04732e-07	1.56731e-05	.	chr12	121576569-121577753	121576569	121577753	1184	KDM2B
chr10:102452410-102454660	101.072	0.674975	0.131843	5.11955	3.06258e-07	1.57282e-05	.	chr10	102452410-102454660	102452410	102454660	2250	RPARP-AS1
chr18:5465878-5467087	41.1156	0.83279	0.162752	5.11693	3.10552e-07	1.58886e-05	.	chr18	5465878-5467087	5465878	5467087	1209	EPB41L3
chr5:88826406-88828270	36.0987	-0.952914	0.186232	-5.1168	3.10758e-07	1.58886e-05	.	chr5	88826406-88828270	88826406	88828270	1864	MEF2C
chr22:19843767-19845227	49.7792	-0.805948	0.157586	-5.11433	3.14861e-07	1.60746e-05	.	chr22	19843767-19845227	19843767	19845227	1460	GNB1L
chr3:196191795-196193126	65.9153	0.887724	0.173637	5.11252	3.17888e-07	1.62052e-05	.	chr3	196191795-196193126	196191795	196193126	1331	RF00019
chr17:49229874-49231723	75.1558	-0.670581	0.131227	-5.1101	3.21989e-07	1.63902e-05	.	chr17	49229874-49231723	49229874	49231723	1849	PHOSPHO1
chr22:44171700-44173521	56.3114	-0.752009	0.147285	-5.10579	3.29409e-07	1.67432e-05	.	chr22	44171700-44173521	44171700	44173521	1821	PARVG
chr20:47356315-47358113	81.0299	0.722939	0.141654	5.10355	3.33337e-07	1.69181e-05	.	chr20	47356315-47358113	47356315	47358113	1798	ZMYND8
chr19:7488518-7489823	50.3113	-0.74345	0.145715	-5.10208	3.35943e-07	1.70011e-05	.	chr19	7488518-7489823	7488518	7489823	1305	PEX11G
chr8:29655101-29656737	39.9438	0.81625	0.159984	5.10207	3.35956e-07	1.70011e-05	.	chr8	29655101-29656737	29655101	29656737	1636	AC084262.2
chr7:140315134-140316916	71.1703	0.645144	0.126501	5.0999	3.39839e-07	1.71725e-05	.	chr7	140315134-140316916	140315134	140316916	1782	SLC37A3
chr8:23201337-23202783	38.1097	0.883968	0.173351	5.0993	3.40911e-07	1.72016e-05	.	chr8	23201337-23202783	23201337	23202783	1446	TNFRSF10A
chr1:116503373-116505352	125.665	0.597573	0.117341	5.09261	3.53175e-07	1.77945e-05	.	chr1	116503373-116505352	116503373	116505352	1979	AL390066.1
chr17:42517150-42519131	70.6178	0.68435	0.134447	5.0901	3.57874e-07	1.79999e-05	.	chr17	42517150-42519131	42517150	42519131	1981	ATP6V0A1
chr22:24401562-24403070	70.6489	0.748586	0.147074	5.08988	3.58293e-07	1.79999e-05	.	chr22	24401562-24403070	24401562	24403070	1508	SPECC1L
chr5:35883417-35885147	35.6721	0.930642	0.182895	5.0884	3.61089e-07	1.81141e-05	.	chr5	35883417-35885147	35883417	35885147	1730	IL7R
chr10:3804467-3806273	47.5462	0.884142	0.173768	5.08806	3.61746e-07	1.81178e-05	.	chr10	3804467-3806273	3804467	3806273	1806	AL513303.1
chr15:84724610-84726074	32.6633	-0.91916	0.180659	-5.08782	3.62209e-07	1.81178e-05	.	chr15	84724610-84726074	84724610	84726074	1464	SEC11A
chr13:46172353-46174310	58.6998	0.73383	0.144251	5.08719	3.63402e-07	1.81261e-05	.	chr13	46172353-46174310	46172353	46174310	1957	RN7SL288P
chr7:20219406-20221078	149.862	0.654289	0.128615	5.08718	3.63422e-07	1.81261e-05	.	chr7	20219406-20221078	20219406	20221078	1672	AC005083.1
chr22:37241635-37243170	103.91	0.59247	0.116628	5.07998	3.77466e-07	1.87994e-05	.	chr22	37241635-37243170	37241635	37243170	1535	RAC2
chr1:161214239-161215716	90.415	0.657045	0.129351	5.07955	3.78333e-07	1.88155e-05	.	chr1	161214239-161215716	161214239	161215716	1477	FCER1G
chr9:134403387-134405052	65.133	-0.684508	0.134976	-5.07133	3.95047e-07	1.96186e-05	.	chr9	134403387-134405052	134403387	134405052	1665	RXRA
chr11:61962428-61964317	369.438	1.06466	0.210041	5.06885	4.00229e-07	1.9819e-05	.	chr11	61962428-61964317	61962428	61964317	1889	FTH1
chr1:116537587-116538878	32.733	0.910984	0.179742	5.06828	4.01426e-07	1.985e-05	.	chr1	116537587-116538878	116537587	116538878	1291	NAP1L4P1
chr17:78154513-78155829	44.9139	0.858264	0.169409	5.06622	4.05798e-07	2.00375e-05	.	chr17	78154513-78155829	78154513	78155829	1316	SYNGR2
chr6:32603570-32605189	31.4434	-0.99368	0.196279	-5.0626	4.13581e-07	2.03927e-05	.	chr6	32603570-32605189	32603570	32605189	1619	HLA-DRB1
chr16:9067622-9069069	29.9614	1.18453	0.234004	5.06202	4.14845e-07	2.04259e-05	.	chr16	9067622-9069069	9067622	9069069	1447	C16orf72
chr1:27098528-27100230	57.5096	0.864154	0.170767	5.06044	4.18297e-07	2.05666e-05	.	chr1	27098528-27100230	27098528	27100230	1702	SLC9A1
chr11:62004109-62005990	54.1292	0.802245	0.158556	5.0597	4.19921e-07	2.0588e-05	.	chr11	62004109-62005990	62004109	62005990	1881	AP003733.1
chr14:92494377-92495954	35.5691	0.934699	0.184728	5.05986	4.19572e-07	2.0588e-05	.	chr14	92494377-92495954	92494377	92495954	1577	RIN3
chr11:128552250-128554045	53.9242	0.767452	0.151759	5.05704	4.25814e-07	2.08179e-05	.	chr11	128552250-128554045	128552250	128554045	1795	MIR6090
chr1:66374052-66375561	40.909	1.0849	0.21459	5.05567	4.28886e-07	2.09386e-05	.	chr1	66374052-66375561	66374052	66375561	1509	PDE4B
chr1:205313393-205314596	61.8545	0.749431	0.148257	5.05494	4.30524e-07	2.09889e-05	.	chr1	205313393-205314596	205313393	205314596	1203	NUAK2
chr11:111531120-111532889	34.1129	0.980167	0.194074	5.05048	4.40692e-07	2.14545e-05	.	chr11	111531120-111532889	111531120	111532889	1769	SIK2
chr1:33338481-33339830	48.8014	0.880294	0.174385	5.048	4.46452e-07	2.16436e-05	.	chr1	33338481-33339830	33338481	33339830	1349	RN7SKP16
chr17:80832351-80834235	88.7584	0.686407	0.135975	5.04802	4.46404e-07	2.16436e-05	.	chr17	80832351-80834235	80832351	80834235	1884	RPTOR
chr2:48433277-48434656	26.1694	-1.05536	0.209048	-5.04839	4.45545e-07	2.16436e-05	.	chr2	48433277-48434656	48433277	48434656	1379	AC093635.1
chr9:127578635-127580253	146.174	0.680372	0.134933	5.0423	4.59972e-07	2.22678e-05	.	chr9	127578635-127580253	127578635	127580253	1618	STXBP1
chr5:140631725-140633676	125.801	0.617293	0.122449	5.04122	4.62577e-07	2.23626e-05	.	chr5	140631725-140633676	140631725	140633676	1951	CD14
chr17:75315476-75316689	48.9009	0.788625	0.156486	5.03958	4.66557e-07	2.25236e-05	.	chr17	75315476-75316689	75315476	75316689	1213	GRB2
chr12:51356974-51358285	37.6116	1.05119	0.208615	5.03887	4.68289e-07	2.25757e-05	.	chr12	51356974-51358285	51356974	51358285	1311	GALNT6
chr2:142877055-142878358	29.9417	1.03864	0.206189	5.03733	4.72078e-07	2.27267e-05	.	chr2	142877055-142878358	142877055	142878358	1303	KYNU
chr17:59828776-59830388	38.65	0.912004	0.181085	5.03634	4.74529e-07	2.27813e-05	.	chr17	59828776-59830388	59828776	59830388	1612	VMP1
chr19:35002948-35003989	77.4689	0.752927	0.149493	5.03652	4.74066e-07	2.27813e-05	.	chr19	35002948-35003989	35002948	35003989	1041	GRAMD1A
chr13:48542064-48543607	29.3654	-1.14307	0.226991	-5.03576	4.75968e-07	2.28188e-05	.	chr13	48542064-48543607	48542064	48543607	1543	RCBTB2
chr8:141137523-141138714	58.5254	0.751942	0.149368	5.03417	4.79922e-07	2.29765e-05	.	chr8	141137523-141138714	141137523	141138714	1191	DENND3
chr16:67998798-68000685	69.4038	-0.697777	0.138633	-5.03326	4.82206e-07	2.3054e-05	.	chr16	67998798-68000685	67998798	68000685	1887	DPEP2
chr8:133149786-133151491	71.1224	0.64588	0.12835	5.03218	4.84939e-07	2.31527e-05	.	chr8	133149786-133151491	133149786	133151491	1705	SLA
chr2:227370069-227371659	51.3375	0.725443	0.144176	5.03165	4.86265e-07	2.3184e-05	.	chr2	227370069-227371659	227370069	227371659	1590	MFF
chr17:75325479-75327022	31.495	0.912553	0.181483	5.02832	4.94799e-07	2.3526e-05	.	chr17	75325479-75327022	75325479	75327022	1543	GRB2
chr8:100899700-100901099	59.3264	0.705297	0.140282	5.0277	4.96386e-07	2.35691e-05	.	chr8	100899700-100901099	100899700	100901099	1399	RPS26P6
chr5:175688865-175690439	72.7973	0.660755	0.131514	5.0242	5.05534e-07	2.39706e-05	.	chr5	175688865-175690439	175688865	175690439	1574	HRH2
chr13:110869290-110871117	79.2266	0.653377	0.130168	5.01947	5.18145e-07	2.4535e-05	.	chr13	110869290-110871117	110869290	110871117	1827	LINC00346
chr12:11884077-11885638	57.319	0.746479	0.148742	5.01862	5.20436e-07	2.46098e-05	.	chr12	11884077-11885638	11884077	11885638	1561	ETV6
chr16:70427700-70429163	85.5545	0.759886	0.151432	5.018	5.22133e-07	2.46564e-05	.	chr16	70427700-70429163	70427700	70429163	1463	ST3GAL2
chr6:42367090-42368350	59.8063	0.791561	0.157821	5.01557	5.28755e-07	2.49351e-05	.	chr6	42367090-42368350	42367090	42368350	1260	TRERF1
chr11:66744180-66745738	68.5518	-0.707395	0.141163	-5.01119	5.40959e-07	2.54758e-05	.	chr11	66744180-66745738	66744180	66745738	1558	C11orf80
chr3:57067950-57069705	48.0098	0.77322	0.154325	5.01033	5.43369e-07	2.55546e-05	.	chr3	57067950-57069705	57067950	57069705	1755	SPATA12
chr20:37293947-37295307	40.0494	0.894092	0.178552	5.00744	5.51573e-07	2.59052e-05	.	chr20	37293947-37295307	37293947	37295307	1360	MANBAL
chr12:92593094-92594865	89.9728	0.634153	0.126659	5.00679	5.53459e-07	2.59586e-05	.	chr12	92593094-92594865	92593094	92594865	1771	LINC02397
chr20:37349238-37351003	72.2397	0.787967	0.157456	5.00435	5.60509e-07	2.62537e-05	.	chr20	37349238-37351003	37349238	37351003	1765	SRC
chr2:38113789-38115469	61.8286	0.859123	0.171693	5.00383	5.62023e-07	2.6289e-05	.	chr2	38113789-38115469	38113789	38115469	1680	CYP1B1-AS1
chr18:5542614-5544345	88.26	0.690344	0.138021	5.00172	5.68213e-07	2.6448e-05	.	chr18	5542614-5544345	5542614	5544345	1731	EPB41L3
chr21:26139740-26141254	28.8157	0.992548	0.198445	5.00163	5.68477e-07	2.6448e-05	.	chr21	26139740-26141254	26139740	26141254	1514	APP
chr3:194572436-194573909	53.0757	0.841505	0.168222	5.00235	5.66356e-07	2.6448e-05	.	chr3	194572436-194573909	194572436	194573909	1473	RPL23AP93
chr9:127837865-127839525	182.899	0.88411	0.176751	5.00199	5.67406e-07	2.6448e-05	.	chr9	127837865-127839525	127837865	127839525	1660	RNA5SP296
chr6:30684301-30685340	74.7227	0.702908	0.140585	4.99987	5.73688e-07	2.66545e-05	.	chr6	30684301-30685340	30684301	30685340	1039	PPP1R18
chr7:129121344-129123722	70.1388	0.775955	0.155225	4.9989	5.76585e-07	2.67532e-05	.	chr7	129121344-129123722	129121344	129123722	2378	CYCSP20
chr14:61113153-61114533	29.1779	0.986943	0.197512	4.99689	5.82631e-07	2.69976e-05	.	chr14	61113153-61114533	61113153	61114533	1380	SLC38A6
chr10:110535307-110537187	58.6669	0.723854	0.14493	4.9945	5.89893e-07	2.72611e-05	.	chr10	110535307-110537187	110535307	110537187	1880	SMC3
chr22:35312221-35313972	41.4023	1.05103	0.210434	4.9946	5.89578e-07	2.72611e-05	.	chr22	35312221-35313972	35312221	35313972	1751	TOM1
chr14:61547119-61548169	23.4287	1.23227	0.246807	4.99283	5.95018e-07	2.73883e-05	.	chr14	61547119-61548169	61547119	61548169	1050	AL355916.2
chr6:44626399-44628027	42.8605	-0.878473	0.175941	-4.99299	5.94512e-07	2.73883e-05	.	chr6	44626399-44628027	44626399	44628027	1628	MIR4642
chr17:78383745-78384824	43.7286	0.859794	0.172275	4.99083	6.01195e-07	2.76358e-05	.	chr17	78383745-78384824	78383745	78384824	1079	PGS1
chr8:130276555-130277966	36.3145	0.893548	0.179049	4.99052	6.02166e-07	2.76437e-05	.	chr8	130276555-130277966	130276555	130277966	1411	ASAP1
chr12:6327181-6328454	36.2572	0.863428	0.173109	4.98776	6.10844e-07	2.79679e-05	.	chr12	6327181-6328454	6327181	6328454	1273	TNFRSF1A
chr1:183915426-183916733	47.109	0.813501	0.163128	4.9869	6.13562e-07	2.80553e-05	.	chr1	183915426-183916733	183915426	183916733	1307	COLGALT2
chr1:161082700-161084634	86.393	0.611421	0.122708	4.98274	6.26912e-07	2.86279e-05	.	chr1	161082700-161084634	161082700	161084634	1934	AL591806.1
chr6:136592874-136594584	96.7654	0.6805	0.136595	4.98187	6.2974e-07	2.87191e-05	.	chr6	136592874-136594584	136592874	136594584	1710	MAP3K5
chr20:63940839-63942694	72.1019	-0.700013	0.140576	-4.9796	6.37146e-07	2.90186e-05	.	chr20	63940839-63942694	63940839	63942694	1855	UCKL1
chr1:209626378-209627912	74.3521	0.682364	0.137046	4.97909	6.38833e-07	2.90572e-05	.	chr1	209626378-209627912	209626378	209627912	1534	MIR4260
chr2:84897787-84899599	57.7385	0.676806	0.135988	4.97696	6.45919e-07	2.9341e-05	.	chr2	84897787-84899599	84897787	84899599	1812	TMSB10
chr11:128904858-128906539	64.7105	-0.693618	0.13942	-4.97503	6.52363e-07	2.95949e-05	.	chr11	128904858-128906539	128904858	128906539	1681	C11orf45
chr13:51561704-51562997	32.5092	-0.921704	0.185281	-4.97463	6.53712e-07	2.96173e-05	.	chr13	51561704-51562997	51561704	51562997	1293	INTS6-AS1
chr16:81431289-81432769	46.7564	0.767349	0.154265	4.97423	6.55078e-07	2.96404e-05	.	chr16	81431289-81432769	81431289	81432769	1480	CMIP
chr9:122389143-122390948	44.654	0.777644	0.156365	4.97328	6.58298e-07	2.97471e-05	.	chr9	122389143-122390948	122389143	122390948	1805	PTGS1
chr1:161013049-161014469	66.5827	0.682476	0.137275	4.9716	6.64017e-07	2.99665e-05	.	chr1	161013049-161014469	161013049	161014469	1420	F11R
chr7:101856303-101857583	129.873	0.642206	0.1292	4.97064	6.67337e-07	3.00771e-05	.	chr7	101856303-101857583	101856303	101857583	1280	CUX1
chr19:47388601-47389882	63.632	0.758275	0.152589	4.96939	6.71654e-07	3.02323e-05	.	chr19	47388601-47389882	47388601	47389882	1281	DHX34
chr20:31809940-31811488	33.8737	1.00942	0.203264	4.96608	6.83186e-07	3.07114e-05	.	chr20	31809940-31811488	31809940	31811488	1548	TPX2
chr9:113150383-113152141	84.0818	0.626809	0.126304	4.96268	6.95265e-07	3.12139e-05	.	chr9	113150383-113152141	113150383	113152141	1758	SLC31A2
chr8:22244379-22246097	126.211	-0.692079	0.139491	-4.96148	6.99598e-07	3.13677e-05	.	chr8	22244379-22246097	22244379	22246097	1718	POLR3D
chr3:121997659-121999527	55.2726	0.753372	0.151868	4.96071	7.02377e-07	3.14516e-05	.	chr3	121997659-121999527	121997659	121999527	1868	ILDR1
chr8:133644389-133646305	46.3354	0.815097	0.16438	4.95861	7.09989e-07	3.17513e-05	.	chr8	133644389-133646305	133644389	133646305	1916	AC103706.1
chr7:28408295-28410345	93.661	0.687695	0.138765	4.95583	7.20227e-07	3.21676e-05	.	chr7	28408295-28410345	28408295	28410345	2050	CREB5
chr11:74019944-74021344	53.2967	0.725566	0.146434	4.9549	7.23668e-07	3.22797e-05	.	chr11	74019944-74021344	74019944	74021344	1400	UCP3
chr6:37101980-37103895	83.0175	0.646535	0.130538	4.95287	7.31273e-07	3.25769e-05	.	chr6	37101980-37103895	37101980	37103895	1915	COX6A1P2
chr9:34993270-34994437	52.6269	0.841989	0.17004	4.95172	7.35596e-07	3.27274e-05	.	chr9	34993270-34994437	34993270	34994437	1167	DNAJB5
chr10:44963913-44964953	35.5873	0.941998	0.190266	4.95096	7.38477e-07	3.28134e-05	.	chr10	44963913-44964953	44963913	44964953	1040	RASSF4
chr9:135479114-135480599	54.1144	-0.739115	0.149324	-4.94975	7.43103e-07	3.29766e-05	.	chr9	135479114-135480599	135479114	135480599	1485	PPP1R26
chr7:74271761-74273732	75.1311	0.676396	0.136717	4.94743	7.52008e-07	3.33291e-05	.	chr7	74271761-74273732	74271761	74273732	1971	AC005081.1
chr2:96395392-96396699	30.7123	-1.06622	0.215695	-4.9432	7.68511e-07	3.39735e-05	.	chr2	96395392-96396699	96395392	96396699	1307	NCAPH
chr19:43562098-43563802	83.5515	0.611358	0.12389	4.9347	8.02747e-07	3.54417e-05	.	chr19	43562098-43563802	43562098	43563802	1704	XRCC1
chr7:90595637-90597092	88.2722	0.601922	0.122031	4.93255	8.11644e-07	3.57889e-05	.	chr7	90595637-90597092	90595637	90597092	1455	CDK14
chr17:76714881-76716799	43.3459	0.802786	0.162796	4.93124	8.17092e-07	3.59832e-05	.	chr17	76714881-76716799	76714881	76716799	1918	JMJD6
chr21:33203431-33204694	40.1518	1.0278	0.208572	4.92782	8.31517e-07	3.65719e-05	.	chr21	33203431-33204694	33203431	33204694	1263	IFNAR2
chr13:76991020-76992970	112.107	0.59054	0.11985	4.92734	8.33575e-07	3.66159e-05	.	chr13	76991020-76992970	76991020	76992970	1950	CLN5
chr22:50398964-50400919	81.5296	0.689273	0.13993	4.92585	8.39963e-07	3.68498e-05	.	chr22	50398964-50400919	50398964	50400919	1955	PPP6R2
chr17:76251451-76253163	62.0455	0.673173	0.136679	4.92523	8.42625e-07	3.69198e-05	.	chr17	76251451-76253163	76251451	76253163	1712	UBALD2
chr17:64441666-64443368	71.2959	0.780553	0.158579	4.92216	8.55941e-07	3.74558e-05	.	chr17	64441666-64443368	64441666	64443368	1702	MILR1
chr1:224244824-224246314	25.197	-1.14469	0.232789	-4.9173	8.77479e-07	3.83498e-05	.	chr1	224244824-224246314	224244824	224246314	1490	NVL
chr16:31113065-31114365	69.308	0.679686	0.138261	4.91597	8.83455e-07	3.85137e-05	.	chr16	31113065-31114365	31113065	31114365	1300	KAT8
chr18:62450299-62451836	44.6746	0.795448	0.161802	4.91619	8.8244e-07	3.85137e-05	.	chr18	62450299-62451836	62450299	62451836	1537	ZCCHC2
chr1:205933377-205934557	29.1402	0.920416	0.187312	4.9138	8.93257e-07	3.88921e-05	.	chr1	205933377-205934557	205933377	205934557	1180	AL713965.1
chr16:57763677-57765201	62.4082	0.756986	0.15407	4.91325	8.95788e-07	3.89533e-05	.	chr16	57763677-57765201	57763677	57765201	1524	KIFC3
chr5:54785445-54786972	42.6122	-0.936534	0.190641	-4.91255	8.99011e-07	3.90444e-05	.	chr5	54785445-54786972	54785445	54786972	1527	AC112198.2
chr11:64854510-64855960	52.8689	0.87038	0.177201	4.91182	9.0234e-07	3.91398e-05	.	chr11	64854510-64855960	64854510	64855960	1450	EHD1
chr6:51272525-51274147	38.0653	-0.917064	0.186742	-4.91085	9.06809e-07	3.92845e-05	.	chr6	51272525-51274147	51272525	51274147	1622	AL158050.1
chr9:21831719-21833798	64.9785	0.686746	0.139861	4.91021	9.09802e-07	3.93649e-05	.	chr9	21831719-21833798	21831719	21833798	2079	MTAP
chr2:240513365-240514940	46.453	-0.77758	0.158447	-4.90751	9.224e-07	3.98601e-05	.	chr2	240513365-240514940	240513365	240514940	1575	ANKMY1
chr13:113152802-113154506	72.7479	-0.657603	0.134015	-4.90693	9.25116e-07	3.99276e-05	.	chr13	113152802-113154506	113152802	113154506	1704	AL137002.2
chr1:8025627-8027511	103.885	-0.656622	0.133926	-4.90286	9.44496e-07	4.06626e-05	.	chr1	8025627-8027511	8025627	8027511	1884	ERRFI1
chr6:32935889-32937883	61.2034	-0.688567	0.140509	-4.90053	9.55766e-07	4.10968e-05	.	chr6	32935889-32937883	32935889	32937883	1994	HLA-DMB
chr19:45015972-45017626	26.276	1.09223	0.222906	4.89995	9.58614e-07	4.11681e-05	.	chr19	45015972-45017626	45015972	45017626	1654	RELB
chr1:156504733-156505789	121.385	-0.592823	0.12101	-4.89897	9.63423e-07	4.13233e-05	.	chr1	156504733-156505789	156504733	156505789	1056	MEF2D
chr14:76917783-76919652	83.1271	0.716918	0.146368	4.89805	9.67928e-07	4.14652e-05	.	chr14	76917783-76919652	76917783	76919652	1869	RPL22P2
chr15:67127260-67129083	44.184	0.850636	0.173801	4.89431	9.86522e-07	4.22095e-05	.	chr15	67127260-67129083	67127260	67129083	1823	SMAD3
chr1:74732353-74734158	78.9905	0.588521	0.12026	4.89374	9.89353e-07	4.22784e-05	.	chr1	74732353-74734158	74732353	74734158	1805	TYW3
chr1:206472149-206473396	77.5631	0.719213	0.146989	4.89297	9.93276e-07	4.23414e-05	.	chr1	206472149-206473396	206472149	206473396	1247	IKBKE
chr20:31559778-31561209	45.1995	0.812	0.165967	4.89253	9.95473e-07	4.23829e-05	.	chr20	31559778-31561209	31559778	31561209	1431	HM13
chr12:104889733-104891442	30.053	0.992716	0.202918	4.8922	9.97164e-07	4.24027e-05	.	chr12	104889733-104891442	104889733	104891442	1709	SLC41A2
chr9:133475751-133477321	85.5291	0.679836	0.138994	4.89113	1.00259e-06	4.25812e-05	.	chr9	133475751-133477321	133475751	133477321	1570	SLC2A6
chr1:94720123-94721555	92.4371	0.654088	0.133776	4.88943	1.0113e-06	4.28984e-05	.	chr1	94720123-94721555	94720123	94721555	1432	F3
chr14:103372209-103373548	31.7762	1.01439	0.207483	4.88906	1.0132e-06	4.29266e-05	.	chr14	103372209-103373548	103372209	103373548	1339	MARK3
chr7:47291050-47292452	31.8638	1.02042	0.208804	4.88699	1.02388e-06	4.33261e-05	.	chr7	47291050-47292452	47291050	47292452	1402	TNS3
chr11:102882195-102883568	29.7472	1.01991	0.208739	4.88604	1.02885e-06	4.34829e-05	.	chr11	102882195-102883568	102882195	102883568	1373	MMP12
chr11:73384581-73386252	170.429	0.59085	0.121002	4.88296	1.04504e-06	4.41133e-05	.	chr11	73384581-73386252	73384581	73386252	1671	RELT
chr18:275171-276617	16.7931	-1.24553	0.255117	-4.8822	1.04907e-06	4.42296e-05	.	chr18	275171-276617	275171	276617	1446	AP000845.1
chr17:14358899-14360171	62.908	0.672678	0.137879	4.87877	1.0675e-06	4.49517e-05	.	chr17	14358899-14360171	14358899	14360171	1272	AC022816.1
chr19:295686-297389	37.1152	-0.955601	0.195885	-4.87837	1.06964e-06	4.49871e-05	.	chr19	295686-297389	295686	297389	1703	MIER2
chr10:72340163-72341655	44.2785	0.752893	0.154343	4.87806	1.07133e-06	4.50038e-05	.	chr10	72340163-72341655	72340163	72341655	1492	DNAJB12
chr2:38146017-38147582	46.4155	0.810156	0.166104	4.8774	1.07494e-06	4.51006e-05	.	chr2	38146017-38147582	38146017	38147582	1565	AC009229.2
chr1:152036004-152037551	130.735	0.649068	0.133154	4.87457	1.09048e-06	4.56047e-05	.	chr1	152036004-152037551	152036004	152037551	1547	S100A11
chr2:240997767-240999446	91.4523	-0.599319	0.122946	-4.87464	1.09005e-06	4.56047e-05	.	chr2	240997767-240999446	240997767	240999446	1679	SNED1
chr22:36364349-36365665	44.2089	0.839821	0.172289	4.87449	1.09091e-06	4.56047e-05	.	chr22	36364349-36365665	36364349	36365665	1316	MYH9
chr1:181141205-181143171	72.3229	0.680094	0.139533	4.87407	1.0932e-06	4.56454e-05	.	chr1	181141205-181143171	181141205	181143171	1966	IER5
chr3:49420864-49422706	53.4427	0.742238	0.152399	4.87036	1.11397e-06	4.6345e-05	.	chr3	49420864-49422706	49420864	49422706	1842	RHOA
chr7:106420715-106422165	51.3221	0.711427	0.146072	4.87039	1.1138e-06	4.6345e-05	.	chr7	106420715-106422165	106420715	106422165	1450	AC005050.3
chr17:75295053-75296431	62.3295	0.734642	0.150943	4.86702	1.13291e-06	4.70763e-05	.	chr17	75295053-75296431	75295053	75296431	1378	SLC25A19
chr1:151310912-151312562	53.3221	0.722344	0.148507	4.86405	1.15009e-06	4.76186e-05	.	chr1	151310912-151312562	151310912	151312562	1650	PI4KB
chr12:106247402-106249140	96.7427	0.591229	0.121545	4.86428	1.14876e-06	4.76186e-05	.	chr12	106247402-106249140	106247402	106249140	1738	CKAP4
chr7:20466102-20467295	43.276	0.952013	0.195718	4.86421	1.14913e-06	4.76186e-05	.	chr7	20466102-20467295	20466102	20467295	1193	RF00275
chr7:48298870-48299895	17.0762	1.27567	0.262291	4.86357	1.15288e-06	4.76772e-05	.	chr7	48298870-48299895	48298870	48299895	1025	UPP1
chr1:37486020-37487862	74.5417	0.834577	0.171691	4.86092	1.16841e-06	4.80627e-05	.	chr1	37486020-37487862	37486020	37487862	1842	ZC3H12A
chr13:29494929-29497390	59.9114	-0.669021	0.137636	-4.8608	1.16915e-06	4.80627e-05	.	chr13	29494929-29497390	29494929	29497390	2461	SLC7A1
chr19:47230440-47231834	166.896	-0.615153	0.126538	-4.86139	1.16563e-06	4.80627e-05	.	chr19	47230440-47231834	47230440	47231834	1394	BBC3
chr5:140251154-140252545	44.4605	0.753969	0.155109	4.8609	1.16852e-06	4.80627e-05	.	chr5	140251154-140252545	140251154	140252545	1391	PFDN1
chr19:10779989-10781074	64.0222	0.708036	0.14571	4.8592	1.17862e-06	4.83373e-05	.	chr19	10779989-10781074	10779989	10781074	1085	MIR4748
chr13:46386350-46388076	44.5957	0.807875	0.166307	4.85775	1.18727e-06	4.86346e-05	.	chr13	46386350-46388076	46386350	46388076	1726	RUBCNL
chr17:76514942-76516250	84.7263	0.841037	0.17325	4.85446	1.20715e-06	4.93903e-05	.	chr17	76514942-76516250	76514942	76516250	1308	CYGB
chr1:33460478-33462035	49.8032	-0.860372	0.177306	-4.85247	1.21934e-06	4.97009e-05	.	chr1	33460478-33462035	33460478	33462035	1557	ZSCAN20
chr11:65577087-65578159	146.702	0.600705	0.123781	4.85297	1.21625e-06	4.97009e-05	.	chr11	65577087-65578159	65577087	65578159	1072	EHBP1L1
chr14:50039502-50040835	53.7247	0.683337	0.140828	4.85228	1.22048e-06	4.97009e-05	.	chr14	50039502-50040835	50039502	50040835	1333	LINC01588
chr4:121168454-121170092	41.0895	0.911498	0.187842	4.85247	1.21935e-06	4.97009e-05	.	chr4	121168454-121170092	121168454	121170092	1638	TNIP3
chr2:101473987-101475332	49.2126	0.806653	0.166259	4.8518	1.22349e-06	4.97648e-05	.	chr2	101473987-101475332	101473987	101475332	1345	RFX8
chr9:136409495-136411535	79.2893	-0.677476	0.139684	-4.85006	1.23427e-06	5.01443e-05	.	chr9	136409495-136411535	136409495	136411535	2040	ENTR1
chr20:45998034-45999476	80.7898	0.631835	0.130305	4.84891	1.24142e-06	5.03756e-05	.	chr20	45998034-45999476	45998034	45999476	1442	MMP9
chr8:96910396-96912121	33.8652	0.968419	0.199743	4.84832	1.2451e-06	5.04661e-05	.	chr8	96910396-96912121	96910396	96912121	1725	CPQ
chr20:48831673-48833053	56.6886	0.846004	0.174545	4.84689	1.25409e-06	5.07708e-05	.	chr20	48831673-48833053	48831673	48833053	1380	PREX1
chr19:51407019-51408282	36.6322	0.874567	0.180551	4.84387	1.27334e-06	5.14901e-05	.	chr19	51407019-51408282	51407019	51408282	1263	AC008750.1
chr8:102976620-102977669	21.9162	1.16074	0.239686	4.84275	1.28053e-06	5.17202e-05	.	chr8	102976620-102977669	102976620	102977669	1049	AZIN1-AS1
chr1:27135877-27138245	88.6274	0.606481	0.12532	4.83947	1.30186e-06	5.25205e-05	.	chr1	27135877-27138245	27135877	27138245	2368	SLC9A1
chr19:51416694-51418162	92.8544	0.741996	0.153361	4.83824	1.30994e-06	5.27237e-05	.	chr19	51416694-51418162	51416694	51418162	1468	SIGLEC10
chr4:102742806-102744567	51.6277	0.717038	0.148266	4.83615	1.32375e-06	5.31558e-05	.	chr4	102742806-102744567	102742806	102744567	1761	LRRC37A15P
chr4:2462052-2463673	47.2569	-0.751462	0.155384	-4.83617	1.32364e-06	5.31558e-05	.	chr4	2462052-2463673	2462052	2463673	1621	RNF4
chr3:14433771-14435112	44.8405	0.779489	0.161198	4.83561	1.32737e-06	5.32141e-05	.	chr3	14433771-14435112	14433771	14435112	1341	SLC6A6
chr5:178452701-178454173	27.4156	1.06278	0.219789	4.83548	1.32828e-06	5.32141e-05	.	chr5	178452701-178454173	178452701	178454173	1472	AC008659.1
chr6:109236252-109237725	42.8896	0.81052	0.167635	4.83503	1.33123e-06	5.32709e-05	.	chr6	109236252-109237725	109236252	109237725	1473	AL359711.1
chr1:213326800-213328194	25.3105	-1.0621	0.219752	-4.83317	1.34379e-06	5.37111e-05	.	chr1	213326800-213328194	213326800	213328194	1394	RPS6KC1
chr4:73727319-73728401	21.0549	1.3513	0.279631	4.83245	1.34861e-06	5.37831e-05	.	chr4	73727319-73728401	73727319	73728401	1082	CXCL8
chr6:109322466-109323809	40.2007	-0.876987	0.181547	-4.83065	1.36091e-06	5.41455e-05	.	chr6	109322466-109323809	109322466	109323809	1343	AL359711.1
chr11:48031257-48032732	108.826	0.687174	0.142287	4.8295	1.36878e-06	5.43962e-05	.	chr11	48031257-48032732	48031257	48032732	1475	PTPRJ
chr17:27540066-27541634	65.8805	0.623961	0.129261	4.82714	1.38507e-06	5.49804e-05	.	chr17	27540066-27541634	27540066	27541634	1568	KSR1
chr14:60989258-60990791	24.7992	-1.05595	0.218921	-4.82344	1.41106e-06	5.58838e-05	.	chr14	60989258-60990791	60989258	60990791	1533	SLC38A6
chr3:152376184-152377815	35.1758	-0.823444	0.170765	-4.82208	1.4207e-06	5.62011e-05	.	chr3	152376184-152377815	152376184	152377815	1631	MBNL1
chr3:172152711-172154139	41.8412	0.784981	0.162831	4.82083	1.42961e-06	5.64891e-05	.	chr3	172152711-172154139	172152711	172154139	1428	FNDC3B
chr6:44058390-44059597	225.328	0.621749	0.129036	4.8184	1.44716e-06	5.71173e-05	.	chr6	44058390-44059597	44058390	44059597	1207	AL109615.2
chr9:76458609-76460411	80.3731	-0.597003	0.123932	-4.81717	1.45611e-06	5.74052e-05	.	chr9	76458609-76460411	76458609	76460411	1802	GCNT1
chr21:45541347-45543249	98.2951	-0.607513	0.126153	-4.81569	1.4669e-06	5.7765e-05	.	chr21	45541347-45543249	45541347	45543249	1902	SLC19A1
chr11:67613387-67614817	60.4701	0.702091	0.145811	4.81508	1.47141e-06	5.78766e-05	.	chr11	67613387-67614817	67613387	67614817	1430	NDUFV1
chr12:11718708-11720606	62.298	0.64676	0.134328	4.81477	1.4737e-06	5.7901e-05	.	chr12	11718708-11720606	11718708	11720606	1898	ETV6
chr15:44735331-44736810	67.5351	0.708731	0.147255	4.81296	1.48713e-06	5.83624e-05	.	chr15	44735331-44736810	44735331	44736810	1479	TRIM69
chr8:24383755-24385384	42.1061	0.903201	0.187707	4.81177	1.49601e-06	5.8578e-05	.	chr8	24383755-24385384	24383755	24385384	1629	ADAMDEC1
chr20:47274171-47275368	31.2614	0.898285	0.186758	4.80988	1.51021e-06	5.90006e-05	.	chr20	47274171-47275368	47274171	47275368	1197	ZMYND8
chr17:8153533-8154944	85.014	-0.64445	0.134004	-4.8092	1.51533e-06	5.91338e-05	.	chr17	8153533-8154944	8153533	8154944	1411	AC129492.1
chr4:140717976-140719441	36.0071	0.927505	0.192889	4.8085	1.52067e-06	5.92755e-05	.	chr4	140717976-140719441	140717976	140719441	1465	RNY1P14
chr19:7925653-7927048	49.1578	-0.754421	0.156927	-4.80746	1.52859e-06	5.9517e-05	.	chr19	7925653-7927048	7925653	7927048	1395	AC010336.5
chr19:13832737-13834252	99.1209	0.592064	0.123228	4.80464	1.55031e-06	6.02948e-05	.	chr19	13832737-13834252	13832737	13834252	1515	AC020916.1
chr7:30168907-30170421	41.4695	0.910956	0.189632	4.80382	1.55666e-06	6.04739e-05	.	chr7	30168907-30170421	30168907	30170421	1514	RPS27P16
chr16:68022010-68023965	64.6739	-0.652252	0.13581	-4.80267	1.56561e-06	6.07249e-05	.	chr16	68022010-68023965	68022010	68023965	1955	DUS2
chr8:80348668-80350295	38.7102	0.862719	0.17969	4.80114	1.57762e-06	6.10823e-05	.	chr8	80348668-80350295	80348668	80350295	1627	AC034114.1
chr3:45667155-45668642	32.3287	0.958124	0.199578	4.80075	1.58075e-06	6.11352e-05	.	chr3	45667155-45668642	45667155	45668642	1487	LIMD1
chr19:1168563-1169746	53.9748	0.802233	0.167163	4.79911	1.59371e-06	6.15679e-05	.	chr19	1168563-1169746	1168563	1169746	1183	SBNO2
chr10:110512045-110513857	48.6574	0.900676	0.187723	4.7979	1.60338e-06	6.18723e-05	.	chr10	110512045-110513857	110512045	110513857	1812	DUSP5
chr15:41620996-41622509	58.1334	-0.676198	0.141011	-4.79534	1.62397e-06	6.25272e-05	.	chr15	41620996-41622509	41620996	41622509	1513	MGA
chr7:106366689-106368421	33.5981	0.892837	0.186184	4.79546	1.62306e-06	6.25272e-05	.	chr7	106366689-106368421	106366689	106368421	1732	AC005050.3
chr22:50301716-50302817	72.7061	0.636361	0.13275	4.79368	1.63751e-06	6.28837e-05	.	chr22	50301716-50302817	50301716	50302817	1101	PLXNB2
chr9:113548147-113549641	30.3227	-0.952843	0.198777	-4.79354	1.63868e-06	6.28837e-05	.	chr9	113548147-113549641	113548147	113549641	1494	RGS3
chr20:46007822-46009169	68.7286	0.725942	0.151511	4.79134	1.65669e-06	6.35046e-05	.	chr20	46007822-46009169	46007822	46009169	1347	MMP9
chr2:3263570-3265474	34.3916	-0.920373	0.192106	-4.79096	1.65987e-06	6.3556e-05	.	chr2	3263570-3265474	3263570	3265474	1904	EIPR1
chr3:192916642-192918513	74.917	0.615043	0.128389	4.79047	1.66395e-06	6.35801e-05	.	chr3	192916642-192918513	192916642	192918513	1871	MB21D2
chr10:103240945-103242639	52.2452	0.757471	0.158181	4.78863	1.67926e-06	6.40153e-05	.	chr10	103240945-103242639	103240945	103242639	1694	RPEL1
chr6:38131257-38132793	31.0288	1.04489	0.218194	4.78881	1.67777e-06	6.40153e-05	.	chr6	38131257-38132793	38131257	38132793	1536	ZFAND3
chr15:80474313-80475423	24.6248	1.15044	0.240258	4.78835	1.68161e-06	6.40344e-05	.	chr15	80474313-80475423	80474313	80475423	1110	ARNT2
chr14:76961518-76962588	94.1866	0.620959	0.129822	4.78316	1.72563e-06	6.54945e-05	.	chr14	76961518-76962588	76961518	76962588	1070	LINC01629
chr19:1132131-1133964	145.123	0.590866	0.123528	4.78327	1.72462e-06	6.54945e-05	.	chr19	1132131-1133964	1132131	1133964	1833	SBNO2
chr17:34251743-34253201	56.9048	0.818711	0.171189	4.78249	1.73138e-06	6.56407e-05	.	chr17	34251743-34253201	34251743	34253201	1458	CCL2
chr19:10543072-10544901	71.4052	-0.684419	0.143152	-4.78108	1.74357e-06	6.59585e-05	.	chr19	10543072-10544901	10543072	10544901	1829	ATG4D
chr1:15167731-15169182	36.7389	0.831034	0.173964	4.77706	1.77877e-06	6.72164e-05	.	chr1	15167731-15169182	15167731	15169182	1451	TMEM51
chr17:41678425-41679839	72.8404	0.651672	0.136424	4.77681	1.78096e-06	6.72259e-05	.	chr17	41678425-41679839	41678425	41679839	1414	EIF1
chr1:19397644-19399264	34.9582	0.876555	0.183524	4.77625	1.7859e-06	6.72973e-05	.	chr1	19397644-19399264	19397644	19399264	1620	CAPZB
chr11:65506780-65508395	119.956	1.07185	0.224417	4.77616	1.78674e-06	6.72973e-05	.	chr11	65506780-65508395	65506780	65508395	1615	RF01684
chr1:245689709-245691063	27.1572	-1.04984	0.219868	-4.77485	1.79844e-06	6.74444e-05	.	chr1	245689709-245691063	245689709	245691063	1354	SMYD3
chr19:51440875-51442390	39.631	0.800387	0.167613	4.7752	1.79531e-06	6.74444e-05	.	chr19	51440875-51442390	51440875	51442390	1515	SIGLEC10
chr7:2624720-2625751	25.6565	1.05189	0.220297	4.7749	1.79793e-06	6.74444e-05	.	chr7	2624720-2625751	2624720	2625751	1031	TTYH3
chr20:5065292-5066710	87.3577	0.622641	0.130426	4.77389	1.807e-06	6.7692e-05	.	chr20	5065292-5066710	5065292	5066710	1418	AL121890.4
chr20:2292271-2293523	43.6817	0.721665	0.15125	4.77133	1.83014e-06	6.84751e-05	.	chr20	2292271-2293523	2292271	2293523	1252	AL121899.4
chr5:150064937-150066358	133.241	0.918047	0.192417	4.77114	1.83186e-06	6.84751e-05	.	chr5	150064937-150066358	150064937	150066358	1421	CSF1R
chr12:45414744-45416234	36.8723	1.039	0.21779	4.77063	1.83655e-06	6.85762e-05	.	chr12	45414744-45416234	45414744	45416234	1490	ANO6
chr3:194088913-194090354	60.4204	0.695554	0.145857	4.76876	1.85367e-06	6.90668e-05	.	chr3	194088913-194090354	194088913	194090354	1441	AC080129.2
chr18:77127902-77129428	49.0244	-0.712729	0.149483	-4.76797	1.86088e-06	6.92608e-05	.	chr18	77127902-77129428	77127902	77129428	1526	MBP
chr15:75273767-75275769	35.1672	-1.01535	0.213006	-4.76678	1.87194e-06	6.95709e-05	.	chr15	75273767-75275769	75273767	75275769	2002	COMMD4
chr9:72524839-72526227	44.2535	0.985902	0.20705	4.76166	1.92006e-06	7.11574e-05	.	chr9	72524839-72526227	72524839	72526227	1388	AL596448.1
chr19:7527082-7528727	39.7848	-0.999066	0.209897	-4.7598	1.93789e-06	7.17412e-05	.	chr19	7527082-7528727	7527082	7528727	1645	MCOLN1
chr8:54268122-54269646	45.7812	0.717651	0.150858	4.75712	1.96378e-06	7.26219e-05	.	chr8	54268122-54269646	54268122	54269646	1524	AC044836.1
chr4:105472989-105474313	107.686	0.611651	0.128598	4.75632	1.97157e-06	7.28325e-05	.	chr4	105472989-105474313	105472989	105474313	1324	PPA2
chr2:28274505-28275685	49.151	0.807237	0.169805	4.75391	1.99522e-06	7.34709e-05	.	chr2	28274505-28275685	28274505	28275685	1180	RPL23AP34
chr16:66205194-66207431	48.8447	-0.760734	0.160042	-4.75334	2.00082e-06	7.35988e-05	.	chr16	66205194-66207431	66205194	66207431	2237	LINC00920
chr10:49176787-49178379	78.9582	0.613154	0.129041	4.75161	2.01808e-06	7.40762e-05	.	chr10	49176787-49178379	49176787	49178379	1592	TMEM273
chr4:138235178-138236770	39.6259	0.892425	0.187893	4.74965	2.03765e-06	7.46362e-05	.	chr4	138235178-138236770	138235178	138236770	1592	SLC7A11
chr11:118917122-118918587	57.3887	0.696213	0.146647	4.74753	2.05915e-06	7.52645e-05	.	chr11	118917122-118918587	118917122	118918587	1465	BCL9L
chr1:201456290-201457664	35.1516	0.893303	0.188211	4.7463	2.07175e-06	7.5645e-05	.	chr1	201456290-201457664	201456290	201457664	1374	PHLDA3
chr16:49281245-49282911	34.9901	-0.866444	0.182584	-4.74545	2.08044e-06	7.58656e-05	.	chr16	49281245-49282911	49281245	49282911	1666	AC023813.3
chr5:55902877-55904458	76.4293	0.703553	0.148264	4.74528	2.08217e-06	7.58656e-05	.	chr5	55902877-55904458	55902877	55904458	1581	IL31RA
chr17:16285559-16287449	77.8884	0.644239	0.135831	4.74296	2.10621e-06	7.66607e-05	.	chr17	16285559-16287449	16285559	16287449	1890	MIR1288
chr2:134460604-134462463	59.804	0.640068	0.134971	4.74228	2.1133e-06	7.68379e-05	.	chr2	134460604-134462463	134460604	134462463	1859	TMEM163
chr21:41425448-41427176	69.7846	0.717915	0.151403	4.74175	2.11882e-06	7.69579e-05	.	chr21	41425448-41427176	41425448	41427176	1728	MX1
chr1:150611138-150612687	84.2983	0.710563	0.149881	4.74086	2.12809e-06	7.72137e-05	.	chr1	150611138-150612687	150611138	150612687	1549	ENSA
chr1:61076538-61078645	100.493	-0.693225	0.146232	-4.74057	2.13121e-06	7.72458e-05	.	chr1	61076538-61078645	61076538	61078645	2107	NFIA
chr9:134689106-134690712	32.1705	-1.04323	0.220096	-4.73991	2.13818e-06	7.74173e-05	.	chr9	134689106-134690712	134689106	134690712	1606	FCN2
chr1:30912320-30914008	62.3436	-0.690393	0.145757	-4.73661	2.17318e-06	7.83699e-05	.	chr1	30912320-30914008	30912320	30914008	1688	SDC3
chr11:64722758-64724216	74.9809	0.614971	0.129829	4.73678	2.17142e-06	7.83699e-05	.	chr11	64722758-64724216	64722758	64724216	1458	RASGRP2
chr2:97950739-97952158	27.1749	0.956386	0.201915	4.73658	2.17355e-06	7.83699e-05	.	chr2	97950739-97952158	97950739	97952158	1419	RNU7-96P
chr22:39282052-39283483	62.9775	0.703057	0.148423	4.73685	2.17071e-06	7.83699e-05	.	chr22	39282052-39283483	39282052	39283483	1431	AL022326.1
chr1:183608458-183610413	49.8105	0.709687	0.149855	4.73581	2.18177e-06	7.85715e-05	.	chr1	183608458-183610413	183608458	183610413	1955	NCF2
chr9:100429001-100430069	28.2556	0.991608	0.209393	4.73564	2.18368e-06	7.85715e-05	.	chr9	100429001-100430069	100429001	100430069	1068	MSANTD3
chr12:52873499-52875091	62.2559	-0.71672	0.151411	-4.73362	2.20546e-06	7.91906e-05	.	chr12	52873499-52875091	52873499	52875091	1592	EIF4B
chr16:10890988-10892340	31.4383	-0.939731	0.198518	-4.73373	2.20431e-06	7.91906e-05	.	chr16	10890988-10892340	10890988	10892340	1352	AC133065.1
chr11:108497312-108498875	82.455	0.618214	0.130628	4.73261	2.21648e-06	7.95039e-05	.	chr11	108497312-108498875	108497312	108498875	1563	POGLUT3
chr19:55005399-55006804	20.6154	-1.08969	0.230391	-4.72974	2.24812e-06	8.05554e-05	.	chr19	55005399-55006804	55005399	55006804	1405	AC011476.3
chr19:7384094-7385456	25.9499	-0.913381	0.193135	-4.72924	2.25357e-06	8.06669e-05	.	chr19	7384094-7385456	7384094	7385456	1362	AC119396.2
chr21:42532418-42533579	30.5831	-0.96414	0.204125	-4.72328	2.32071e-06	8.29847e-05	.	chr21	42532418-42533579	42532418	42533579	1161	SLC37A1
chr14:75421792-75422855	22.3219	1.07	0.226581	4.72239	2.33092e-06	8.32636e-05	.	chr14	75421792-75422855	75421792	75422855	1063	AF111167.2
chr19:6061851-6063389	52.1277	0.670214	0.141978	4.72056	2.352e-06	8.393e-05	.	chr19	6061851-6063389	6061851	6063389	1538	AC011444.2
chr20:36808396-36809605	59.9431	0.780009	0.165249	4.72019	2.35626e-06	8.39955e-05	.	chr20	36808396-36809605	36808396	36809605	1209	SOGA1
chr1:59289935-59291283	39.34	0.806789	0.170975	4.71875	2.37294e-06	8.44649e-05	.	chr1	59289935-59291283	59289935	59291283	1348	AC093424.1
chr22:27123960-27125307	62.7615	0.747801	0.158482	4.71851	2.37576e-06	8.44649e-05	.	chr22	27123960-27125307	27123960	27125307	1347	RNU6-1066P
chr17:35345728-35347052	60.2287	-0.67393	0.142879	-4.7168	2.39588e-06	8.50575e-05	.	chr17	35345728-35347052	35345728	35347052	1324	SLFN11
chr10:93383208-93384533	30.4389	0.935198	0.198287	4.7164	2.40059e-06	8.51374e-05	.	chr10	93383208-93384533	93383208	93384533	1325	MYOF
chr4:184848184-184849613	29.0331	0.984496	0.208785	4.71537	2.41273e-06	8.54246e-05	.	chr4	184848184-184849613	184848184	184849613	1429	MIR3945HG
chr5:160505790-160507955	70.1434	0.630415	0.133696	4.71529	2.41363e-06	8.54246e-05	.	chr5	160505790-160507955	160505790	160507955	2165	MIR3142
chr6:106519293-106521007	61.3206	0.650493	0.138052	4.71193	2.45384e-06	8.67591e-05	.	chr6	106519293-106521007	106519293	106521007	1714	CRYBG1
chr17:77322357-77323735	75.6075	0.620711	0.131779	4.71023	2.47441e-06	8.73966e-05	.	chr17	77322357-77323735	77322357	77323735	1378	SEPT9
chr20:37269799-37271308	159.743	0.674702	0.143248	4.71002	2.47692e-06	8.73966e-05	.	chr20	37269799-37271308	37269799	37271308	1509	MANBAL
chr20:46117554-46118982	85.2012	0.665507	0.141535	4.70208	2.57528e-06	9.06136e-05	.	chr20	46117554-46118982	46117554	46118982	1428	CD40
chr6:30816801-30818108	45.5066	0.848302	0.180412	4.70202	2.57595e-06	9.06136e-05	.	chr6	30816801-30818108	30816801	30818108	1307	LINC00243
chr11:35162145-35163891	43.4531	0.800712	0.170327	4.70102	2.58863e-06	9.09673e-05	.	chr11	35162145-35163891	35162145	35163891	1746	CD44
chr2:239978045-239979533	33.7745	0.82382	0.175407	4.69663	2.64493e-06	9.28514e-05	.	chr2	239978045-239979533	239978045	239979533	1488	NDUFA10
chr16:85524489-85525888	64.5032	0.624885	0.13316	4.69273	2.69577e-06	9.44447e-05	.	chr16	85524489-85525888	85524489	85525888	1399	GSE1
chr15:63896260-63897464	47.8807	0.700264	0.149239	4.69224	2.70234e-06	9.4579e-05	.	chr15	63896260-63897464	63896260	63897464	1204	MIR422A
chr9:34992014-34993110	41.8986	0.779823	0.166269	4.69013	2.73034e-06	9.54626e-05	.	chr9	34992014-34993110	34992014	34993110	1096	DNAJB5
chr5:119397297-119398462	27.4702	1.00314	0.213973	4.68816	2.75671e-06	9.61904e-05	.	chr5	119397297-119398462	119397297	119398462	1165	TNFAIP8
chr19:35012132-35013645	53.0796	0.756037	0.161327	4.68637	2.7809e-06	9.69365e-05	.	chr19	35012132-35013645	35012132	35013645	1513	GRAMD1A
chr2:119231683-119233160	40.1422	0.913491	0.195037	4.68369	2.81757e-06	9.8102e-05	.	chr2	119231683-119233160	119231683	119233160	1477	STEAP3
chr8:29372404-29374152	68.071	0.623917	0.133255	4.68211	2.83937e-06	9.86767e-05	.	chr8	29372404-29374152	29372404	29374152	1748	AC084262.2
chr11:130165541-130167098	42.0576	0.79298	0.169434	4.68016	2.86644e-06	9.93184e-05	.	chr11	130165541-130167098	130165541	130167098	1557	ST14
chr17:7649994-7651731	50.3839	-0.784246	0.167567	-4.68021	2.86587e-06	9.93184e-05	.	chr17	7649994-7651731	7649994	7651731	1737	ATP1B2
chr6:44000048-44001545	41.2097	0.94997	0.203019	4.67922	2.87965e-06	9.96763e-05	.	chr6	44000048-44001545	44000048	44001545	1497	C6orf223
chr1:241591469-241592503	22.2426	1.12449	0.240342	4.67871	2.88683e-06	9.9825e-05	.	chr1	241591469-241592503	241591469	241592503	1034	OPN3
chr19:13167100-13168339	50.3785	0.686723	0.146808	4.67769	2.9013e-06	0.000100225	.	chr19	13167100-13168339	13167100	13168339	1239	AC011446.2
chr3:160129255-160130552	31.2926	0.825476	0.176488	4.67725	2.90751e-06	0.00010034	.	chr3	160129255-160130552	160129255	160130552	1297	BRD7P2
chr17:55394363-55395719	26.7926	-1.00289	0.214466	-4.67619	2.9225e-06	0.000100656	.	chr17	55394363-55395719	55394363	55395719	1356	MMD
chr17:76484388-76485388	27.6828	0.994742	0.212832	4.67382	2.95642e-06	0.000101723	.	chr17	76484388-76485388	76484388	76485388	1000	RHBDF2
chr5:394609-395977	40.2475	0.752362	0.160981	4.6736	2.95961e-06	0.000101732	.	chr5	394609-395977	394609	395977	1368	AC010442.3
chr19:49889893-49891280	73.4221	0.687922	0.147269	4.67119	2.99467e-06	0.000102835	.	chr19	49889893-49891280	49889893	49891280	1387	TBC1D17
chr22:50543846-50545086	59.4241	0.700832	0.150049	4.67069	3.00184e-06	0.000102877	.	chr22	50543846-50545086	50543846	50545086	1240	U62317.1
chr5:140690587-140692158	72.9397	0.611843	0.130992	4.67084	2.99978e-06	0.000102877	.	chr5	140690587-140692158	140690587	140692158	1571	HARS
chr4:73872002-73873695	57.1487	1.17242	0.251043	4.67018	3.00933e-06	0.00010296	.	chr4	73872002-73873695	73872002	73873695	1693	CXCL1
chr3:127907498-127909095	38.0745	-0.82534	0.176747	-4.6696	3.01781e-06	0.000103118	.	chr3	127907498-127909095	127907498	127909095	1597	MGLL
chr12:11855057-11857779	81.9985	0.598781	0.128237	4.66935	3.02161e-06	0.000103146	.	chr12	11855057-11857779	11855057	11857779	2722	ETV6
chr5:132436972-132438508	80.3692	0.598137	0.128119	4.6686	3.03252e-06	0.000103416	.	chr5	132436972-132438508	132436972	132438508	1536	AC116366.2
chr6:106511546-106513015	75.5701	0.592129	0.12687	4.6672	3.05326e-06	0.000103848	.	chr6	106511546-106513015	106511546	106513015	1469	CRYBG1
chr9:124217512-124219579	96.7665	0.599881	0.128524	4.66746	3.04947e-06	0.000103848	.	chr9	124217512-124219579	124217512	124219579	2067	NEK6
chr17:409272-411242	107.502	-0.761566	0.1632	-4.66645	3.06452e-06	0.000104097	.	chr17	409272-411242	409272	411242	1970	C17orf97
chr22:35588578-35590034	50.3761	0.739602	0.158559	4.66453	3.09319e-06	0.000104865	.	chr22	35588578-35590034	35588578	35590034	1456	APOL6
chr12:62848150-62849685	29.9296	0.999074	0.214257	4.66297	3.11679e-06	0.000105562	.	chr12	62848150-62849685	62848150	62849685	1535	PPM1H
chr7:131187993-131189417	38.7761	0.79277	0.170131	4.65977	3.16558e-06	0.000107005	.	chr7	131187993-131189417	131187993	131189417	1424	LINC-PINT
chr7:38367425-38368808	61.3709	0.696058	0.149396	4.65914	3.17537e-06	0.000107231	.	chr7	38367425-38368808	38367425	38368808	1383	TRGV1
chr12:69533839-69535179	20.7384	-1.12218	0.240883	-4.65861	3.18358e-06	0.000107404	.	chr12	69533839-69535179	69533839	69535179	1340	FRS2
chr10:23375585-23377310	51.4567	0.822308	0.176565	4.65725	3.20464e-06	0.000108009	.	chr10	23375585-23377310	23375585	23377310	1725	OTUD1
chr1:154431225-154433735	93.198	0.619143	0.132984	4.65576	3.22781e-06	0.000108579	.	chr1	154431225-154433735	154431225	154433735	2510	IL6R
chr6:35719415-35720960	113.338	0.601039	0.129107	4.65536	3.2342e-06	0.000108688	.	chr6	35719415-35720960	35719415	35720960	1545	FKBP5
chr18:77111549-77113093	63.8207	-0.692705	0.148809	-4.65499	3.23999e-06	0.000108777	.	chr18	77111549-77113093	77111549	77113093	1544	AC018529.2
chr14:61552549-61554482	67.6016	0.673283	0.144655	4.65439	3.24934e-06	0.000108985	.	chr14	61552549-61554482	61552549	61554482	1933	AL355916.2
chr7:36748919-36750303	40.8935	0.868687	0.186671	4.65358	3.2622e-06	0.000109311	.	chr7	36748919-36750303	36748919	36750303	1384	AC007349.1
chr12:11829705-11831364	42.7113	0.769019	0.165278	4.65287	3.27348e-06	0.000109582	.	chr12	11829705-11831364	11829705	11831364	1659	ETV6
chr20:32030870-32032139	37.9626	0.787448	0.169261	4.65227	3.28308e-06	0.000109798	.	chr20	32030870-32032139	32030870	32032139	1269	AL031658.1
chr3:71993484-71995309	36.5226	0.79049	0.169943	4.65151	3.29519e-06	0.000110096	.	chr3	71993484-71995309	71993484	71995309	1825	LINC00877
chr9:115005879-115007854	50.7489	0.725225	0.155936	4.65079	3.3067e-06	0.000110374	.	chr9	115005879-115007854	115005879	115007854	1975	TNC
chr1:48201700-48202819	22.2531	1.19876	0.257807	4.64982	3.32227e-06	0.000110787	.	chr1	48201700-48202819	48201700	48202819	1119	SPATA6
chr18:50830242-50831492	19.4227	-1.13229	0.243809	-4.64417	3.41451e-06	0.000113644	.	chr18	50830242-50831492	50830242	50831492	1250	MRO
chr1:65011446-65012944	24.1214	0.955489	0.20592	4.64009	3.48257e-06	0.000115762	.	chr1	65011446-65012944	65011446	65012944	1498	AL357078.3
chr13:80040274-80041479	21.8654	1.08628	0.234115	4.63996	3.48483e-06	0.000115762	.	chr13	80040274-80041479	80040274	80041479	1205	SPRY2
chr2:227817947-227819300	60.6056	0.770433	0.166157	4.63677	3.53888e-06	0.000117411	.	chr2	227817947-227819300	227817947	227819300	1353	CCL20
chr20:1808774-1809869	22.3193	1.00394	0.216522	4.63664	3.54125e-06	0.000117411	.	chr20	1808774-1809869	1808774	1809869	1095	AL109809.5
chr1:161738656-161740136	71.3325	0.646096	0.139371	4.63579	3.55575e-06	0.000117734	.	chr1	161738656-161740136	161738656	161740136	1480	DUSP12
chr13:114064512-114066152	164.498	0.627055	0.135267	4.63567	3.55779e-06	0.000117734	.	chr13	114064512-114066152	114064512	114066152	1640	RASA3
chr4:138389611-138391148	20.6085	1.17275	0.253165	4.63237	3.61511e-06	0.000119516	.	chr4	138389611-138391148	138389611	138391148	1537	LINC00500
chrX:39854399-39856132	49.4219	0.743666	0.160556	4.63182	3.6247e-06	0.000119719	.	chrX	39854399-39856132	39854399	39856132	1733	GAPDHP1
chr3:149507180-149508687	51.7049	0.76302	0.164747	4.63147	3.63078e-06	0.000119805	.	chr3	149507180-149508687	149507180	149508687	1507	TM4SF1
chr6:42332824-42334309	35.5096	0.84879	0.183455	4.62669	3.71551e-06	0.000122484	.	chr6	42332824-42334309	42332824	42334309	1485	MRPS10
chr4:73868790-73870560	60.2071	0.856264	0.185131	4.62519	3.74262e-06	0.000123261	.	chr4	73868790-73870560	73868790	73870560	1770	CXCL1
chr8:124629295-124630758	37.8652	0.838026	0.181305	4.62219	3.7971e-06	0.000124834	.	chr8	124629295-124630758	124629295	124630758	1463	MTSS1
chr3:119579121-119580562	56.8938	0.74237	0.160652	4.62098	3.81941e-06	0.000125432	.	chr3	119579121-119580562	119579121	119580562	1441	ADPRH
chr1:6055829-6057279	51.2038	-0.696721	0.150785	-4.62061	3.8261e-06	0.000125532	.	chr1	6055829-6057279	6055829	6057279	1450	KCNAB2
chr21:44354929-44356012	38.759	0.869905	0.188312	4.61948	3.84708e-06	0.000126101	.	chr21	44354929-44356012	44354929	44356012	1083	TRPM2
chr19:49916725-49917924	59.5927	0.739418	0.160104	4.61837	3.86767e-06	0.000126656	.	chr19	49916725-49917924	49916725	49917924	1199	NUP62
chr16:11667856-11668896	100.633	-0.618148	0.133979	-4.61377	3.95439e-06	0.000129374	.	chr16	11667856-11668896	11667856	11668896	1040	SNN
chr19:7656771-7658364	61.0619	0.68655	0.148815	4.61346	3.96023e-06	0.000129442	.	chr19	7656771-7658364	7656771	7658364	1593	STXBP2
chr3:14377471-14378942	59.683	0.642684	0.139331	4.61264	3.97581e-06	0.000129829	.	chr3	14377471-14378942	14377471	14378942	1471	SLC6A6
chr4:73743850-73744888	60.6402	1.48076	0.32107	4.61195	3.98918e-06	0.000130143	.	chr4	73743850-73744888	73743850	73744888	1038	CXCL8
chr8:11891018-11892313	33.8279	0.849518	0.184243	4.61085	4.01021e-06	0.000130706	.	chr8	11891018-11892313	11891018	11892313	1295	AC025857.1
chr11:60953451-60955128	59.4507	0.677031	0.146849	4.61038	4.0194e-06	0.000130882	.	chr11	60953451-60955128	60953451	60955128	1677	SLC15A3
chr17:44905400-44907011	42.0548	0.754374	0.163635	4.61009	4.02495e-06	0.000130939	.	chr17	44905400-44907011	44905400	44907011	1611	EFTUD2
chr3:195900098-195901644	97.1764	0.623609	0.135338	4.60781	4.06941e-06	0.000132262	.	chr3	195900098-195901644	195900098	195901644	1546	AC124944.3
chr1:37822578-37824119	34.0337	1.37236	0.297952	4.60597	4.10556e-06	0.000133311	.	chr1	37822578-37824119	37822578	37824119	1541	YRDC
chr3:119561927-119563184	31.221	0.955886	0.207554	4.60548	4.11506e-06	0.000133495	.	chr3	119561927-119563184	119561927	119563184	1257	CD80
chr1:20507481-20508849	52.135	-0.70026	0.152085	-4.6044	4.13651e-06	0.000134065	.	chr1	20507481-20508849	20507481	20508849	1368	MUL1
chrX:154485878-154487356	53.8653	-0.671916	0.145951	-4.6037	4.15042e-06	0.00013439	.	chrX	154485878-154487356	154485878	154487356	1478	UBL4A
chr4:156946196-156947532	30.8996	1.03576	0.224996	4.60345	4.15544e-06	0.000134426	.	chr4	156946196-156947532	156946196	156947532	1336	PDGFC
chr19:41810207-41811962	72.9002	0.608466	0.132217	4.60203	4.18402e-06	0.000135098	.	chr19	41810207-41811962	41810207	41811962	1755	CEACAM3
chr4:66942782-66944238	21.7993	-1.04448	0.227014	-4.60096	4.20554e-06	0.000135667	.	chr4	66942782-66944238	66942782	66944238	1456	RNU1-63P
chr8:38769249-38771025	73.8623	0.637431	0.13863	4.59808	4.26409e-06	0.000137428	.	chr8	38769249-38771025	38769249	38771025	1776	TACC1
chr17:74513673-74515275	52.5644	-1.13449	0.246794	-4.59689	4.28842e-06	0.000138083	.	chr17	74513673-74515275	74513673	74515275	1602	CD300LB
chr12:24718600-24720151	50.0905	1.21974	0.265398	4.59588	4.30922e-06	0.000138624	.	chr12	24718600-24720151	24718600	24720151	1551	RN7SL38P
chr6:14665214-14667015	56.148	0.628274	0.13676	4.59399	4.34857e-06	0.00013976	.	chr6	14665214-14667015	14665214	14667015	1801	AL109914.1
chr10:79151349-79152398	38.142	0.803413	0.174975	4.59159	4.3989e-06	0.000141246	.	chr10	79151349-79152398	79151349	79152398	1049	ZMIZ1
chr17:28192812-28193866	17.3103	-1.16392	0.253536	-4.59077	4.41609e-06	0.000141667	.	chr17	28192812-28193866	28192812	28193866	1054	NLK
chr6:14071727-14072891	17.8132	1.29636	0.282453	4.58964	4.44018e-06	0.000142308	.	chr6	14071727-14072891	14071727	14072891	1164	CD83
chr7:75875983-75877134	34.4557	0.82622	0.18017	4.58578	4.52284e-06	0.000144689	.	chr7	75875983-75877134	75875983	75877134	1151	RHBDD2
chr15:90852177-90853539	45.4524	0.738477	0.161066	4.58495	4.54099e-06	0.000145135	.	chr15	90852177-90853539	90852177	90853539	1362	AC124248.1
chr2:68857086-68858558	59.6495	0.792517	0.172863	4.58466	4.54734e-06	0.000145205	.	chr2	68857086-68858558	68857086	68858558	1472	BMP10
chr9:130128113-130129503	61.2037	0.609026	0.132892	4.58288	4.58624e-06	0.000146312	.	chr9	130128113-130129503	130128113	130129503	1390	GPR107
chr12:123432190-123433462	33.2299	0.850767	0.185669	4.58216	4.60188e-06	0.000146675	.	chr12	123432190-123433462	123432190	123433462	1272	RILPL2
chr9:131667205-131668688	49.4306	0.762097	0.1666	4.57442	4.77537e-06	0.000151925	.	chr9	131667205-131668688	131667205	131668688	1483	RAPGEF1
chr11:82520771-82522484	26.9149	-0.987174	0.216293	-4.56405	5.01751e-06	0.00015919	.	chr11	82520771-82522484	82520771	82522484	1713	RPS28P7
chr19:16252109-16253788	31.4555	-1.00477	0.220183	-4.56332	5.035e-06	0.000159599	.	chr19	16252109-16253788	16252109	16253788	1679	AP1M1
chr6:37032849-37034202	48.4567	0.787853	0.172686	4.56235	5.05842e-06	0.000160194	.	chr6	37032849-37034202	37032849	37034202	1353	COX6A1P2
chr22:21632137-21633239	34.0491	-0.883733	0.193722	-4.56185	5.07049e-06	0.000160416	.	chr22	21632137-21633239	21632137	21633239	1102	YDJC
chr5:178384822-178386183	34.8361	0.8207	0.179912	4.56168	5.07471e-06	0.000160416	.	chr5	178384822-178386183	178384822	178386183	1361	AC136601.1
chr7:128236170-128238011	65.8826	0.674748	0.147934	4.56114	5.08773e-06	0.000160681	.	chr7	128236170-128238011	128236170	128238011	1841	LEP
chr1:6127259-6128824	61.9599	-0.680352	0.14919	-4.5603	5.10802e-06	0.000161028	.	chr1	6127259-6128824	6127259	6128824	1565	KCNAB2
chr5:158223734-158225023	22.2175	-1.00327	0.219999	-4.56034	5.10707e-06	0.000161028	.	chr5	158223734-158225023	158223734	158225023	1289	AC091979.2
chr5:172428684-172430342	54.0853	0.655044	0.143694	4.55859	5.14978e-06	0.000162049	.	chr5	172428684-172430342	172428684	172430342	1658	SH3PXD2B
chrX:44012330-44013421	35.7902	0.856945	0.188341	4.54995	5.36582e-06	0.000168236	.	chrX	44012330-44013421	44012330	44013421	1091	NDP
chr14:68231889-68233499	32.4621	0.857494	0.188513	4.54872	5.39724e-06	0.000168915	.	chr14	68231889-68233499	68231889	68233499	1610	RAD51B
chr7:157301861-157303606	63.9284	0.596657	0.131167	4.54882	5.39464e-06	0.000168915	.	chr7	157301861-157303606	157301861	157303606	1745	DNAJB6
chr1:40389665-40390859	25.8836	0.875172	0.192444	4.54768	5.42407e-06	0.000169601	.	chr1	40389665-40390859	40389665	40390859	1194	SMAP2
chr17:68600312-68601507	45.4883	0.807335	0.17761	4.54555	5.47933e-06	0.000170866	.	chr17	68600312-68601507	68600312	68601507	1195	FAM20A
chr11:48080825-48082188	43.2375	0.698452	0.153705	4.5441	5.51702e-06	0.000171732	.	chr11	48080825-48082188	48080825	48082188	1363	MIR3161
chr8:2182055-2183812	41.6134	-0.875834	0.19282	-4.54224	5.566e-06	0.000173101	.	chr8	2182055-2183812	2182055	2183812	1757	KBTBD11
chr1:6259610-6261632	76.4303	-0.687755	0.151436	-4.54155	5.58423e-06	0.000173357	.	chr1	6259610-6261632	6259610	6261632	2022	GPR153
chr15:74776887-74778361	78.4856	0.630583	0.138844	4.54167	5.58108e-06	0.000173357	.	chr15	74776887-74778361	74776887	74778361	1474	CSK
chr2:28406398-28407646	71.5009	0.602467	0.13271	4.53972	5.63289e-06	0.000174554	.	chr2	28406398-28407646	28406398	28407646	1248	AC104695.4
chr19:11577561-11578956	79.4753	-0.600677	0.132436	-4.53561	5.74373e-06	0.000177671	.	chr19	11577561-11578956	11577561	11578956	1395	ACP5
chr8:39997505-39999012	31.5307	1.00678	0.221991	4.53524	5.75393e-06	0.000177827	.	chr8	39997505-39999012	39997505	39999012	1507	AC007991.1
chr4:168317740-168319306	52.1812	0.724248	0.159705	4.53491	5.76274e-06	0.000177941	.	chr4	168317740-168319306	168317740	168319306	1566	DDX60
chr6:37242075-37243378	32.7663	0.846821	0.186757	4.53435	5.77819e-06	0.000178259	.	chr6	37242075-37243378	37242075	37243378	1303	TMEM217
chr2:131145889-131147007	24.1074	-1.10093	0.242863	-4.53314	5.8113e-06	0.000178961	.	chr2	131145889-131147007	131145889	131147007	1118	PLEKHB2
chr9:124238924-124240401	55.2549	0.740724	0.1634	4.53321	5.80953e-06	0.000178961	.	chr9	124238924-124240401	124238924	124240401	1477	NEK6
chr1:27884467-27886199	109.034	0.594052	0.131076	4.53211	5.83985e-06	0.000179681	.	chr1	27884467-27886199	27884467	27886199	1732	THEMIS2
chr17:36148839-36150092	44.9987	0.758468	0.167409	4.53063	5.88072e-06	0.000180777	.	chr17	36148839-36150092	36148839	36150092	1253	AC243829.1
chr7:100365183-100366433	40.2121	0.795242	0.175596	4.52882	5.93134e-06	0.00018201	.	chr7	100365183-100366433	100365183	100366433	1250	PILRA
chr11:69352415-69353862	36.7915	0.787972	0.17402	4.52804	5.95329e-06	0.000182522	.	chr11	69352415-69353862	69352415	69353862	1447	MYEOV
chr12:91876663-91878167	47.781	0.758916	0.167727	4.5247	6.04801e-06	0.000185262	.	chr12	91876663-91878167	91876663	91878167	1504	AC090049.2
chr3:11290704-11291981	29.0261	0.976128	0.215752	4.5243	6.05959e-06	0.000185453	.	chr3	11290704-11291981	11290704	11291981	1277	AC083855.1
chr1:52676176-52677669	27.5916	-1.03159	0.228046	-4.52361	6.07936e-06	0.000185893	.	chr1	52676176-52677669	52676176	52677669	1493	COA7
chr4:163612794-163614150	35.6346	0.836315	0.184921	4.52256	6.10954e-06	0.000186651	.	chr4	163612794-163614150	163612794	163614150	1356	MARCH1
chr19:51136508-51137861	109.443	0.636882	0.140874	4.52093	6.15686e-06	0.000187931	.	chr19	51136508-51137861	51136508	51137861	1353	AC063977.2
chr15:79031902-79033110	28.6088	-1.05985	0.234465	-4.52029	6.17538e-06	0.000188164	.	chr15	79031902-79033110	79031902	79033110	1208	AC011944.1
chr10:29658393-29659896	70.1426	0.748178	0.165568	4.51886	6.21728e-06	0.000189177	.	chr10	29658393-29659896	29658393	29659896	1503	SVIL
chr16:89921687-89924209	93.4023	0.608665	0.134696	4.51879	6.21954e-06	0.000189177	.	chr16	89921687-89924209	89921687	89924209	2522	TUBB3
chr3:56980262-56981865	40.4392	0.742551	0.164394	4.51689	6.27541e-06	0.000190541	.	chr3	56980262-56981865	56980262	56981865	1603	ARHGEF3
chr22:31229788-31231545	53.2364	0.754641	0.167088	4.51644	6.2888e-06	0.000190781	.	chr22	31229788-31231545	31229788	31231545	1757	RF00019
chr10:79115866-79117575	46.2692	-0.76367	0.169162	-4.51444	6.34857e-06	0.00019213	.	chr10	79115866-79117575	79115866	79117575	1709	ZMIZ1
chr21:28135143-28136786	29.2911	-0.842482	0.186622	-4.51439	6.34994e-06	0.00019213	.	chr21	28135143-28136786	28135143	28136786	1643	N6AMT1
chr6:36118155-36119318	33.3823	0.821507	0.181962	4.51471	6.34026e-06	0.00019213	.	chr6	36118155-36119318	36118155	36119318	1163	MAPK13
chr15:31391524-31393470	84.4129	0.634844	0.140676	4.51282	6.39723e-06	0.000193244	.	chr15	31391524-31393470	31391524	31393470	1946	KLF13
chr2:112839048-112840293	76.1587	0.769219	0.17046	4.51262	6.40321e-06	0.000193244	.	chr2	112839048-112840293	112839048	112840293	1245	AC079753.1
chr6:113856646-113857856	64.5908	0.663331	0.146995	4.51261	6.40349e-06	0.000193244	.	chr6	113856646-113857856	113856646	113857856	1210	MARCKS
chr7:75951118-75952229	35.369	0.797831	0.176817	4.51218	6.41638e-06	0.000193464	.	chr7	75951118-75952229	75951118	75952229	1111	POR
chr19:37931977-37933676	59.4264	0.627993	0.139205	4.51126	6.44425e-06	0.000194093	.	chr19	37931977-37933676	37931977	37933676	1699	SIPA1L3
chr6:16683575-16685329	57.2372	0.68069	0.150891	4.51113	6.44845e-06	0.000194093	.	chr6	16683575-16685329	16683575	16685329	1754	ATXN1
chr3:13024586-13026223	52.965	0.674139	0.149451	4.51078	6.45897e-06	0.000194241	.	chr3	13024586-13026223	13024586	13026223	1637	IQSEC1
chr5:36679229-36680517	40.1216	0.949962	0.21061	4.51051	6.46707e-06	0.000194315	.	chr5	36679229-36680517	36679229	36680517	1288	SLC1A3
chr9:127518686-127520336	72.0935	0.617159	0.136847	4.50983	6.48781e-06	0.000194769	.	chr9	127518686-127520336	127518686	127520336	1650	FAM129B
chr11:35281973-35283212	25.4059	1.03256	0.229095	4.50715	6.57039e-06	0.000197077	.	chr11	35281973-35283212	35281973	35283212	1239	SLC1A2
chr19:51735442-51736731	51.5243	0.650866	0.144417	4.50686	6.57945e-06	0.000197179	.	chr19	51735442-51736731	51735442	51736731	1289	HAS1
chr2:196210836-196211996	37.0003	0.767046	0.170331	4.50326	6.69201e-06	0.000200205	.	chr2	196210836-196211996	196210836	196211996	1160	STK17B
chr6:137944090-137945626	31.617	0.855335	0.190004	4.50167	6.74224e-06	0.000201534	.	chr6	137944090-137945626	137944090	137945626	1536	LINC02528
chr2:65064564-65066024	84.2602	0.698768	0.155262	4.50057	6.7771e-06	0.000202401	.	chr2	65064564-65066024	65064564	65066024	1460	CEP68
chr19:2976584-2978398	69.4642	-0.611752	0.136011	-4.49782	6.86552e-06	0.000204865	.	chr19	2976584-2978398	2976584	2978398	1814	ZNF77
chr9:5449374-5451509	83.6108	0.603504	0.134204	4.49691	6.89483e-06	0.000205562	.	chr9	5449374-5451509	5449374	5451509	2135	CD274
chr2:43305204-43306739	33.7232	-0.867818	0.193021	-4.49599	6.92478e-06	0.000206277	.	chr2	43305204-43306739	43305204	43306739	1535	THADA
chr16:29819892-29821575	65.9085	0.614971	0.136821	4.49472	6.96606e-06	0.000207329	.	chr16	29819892-29821575	29819892	29821575	1683	MVP
chr2:36553358-36555218	40.2345	0.774063	0.172224	4.49451	6.97296e-06	0.000207356	.	chr2	36553358-36555218	36553358	36555218	1860	FEZ2
chr8:19134110-19135192	21.1606	1.11697	0.248535	4.49424	6.98188e-06	0.000207443	.	chr8	19134110-19135192	19134110	19135192	1082	PSD3
chr10:21372578-21374057	21.3386	-1.08021	0.240522	-4.49109	7.08604e-06	0.000210357	.	chr10	21372578-21374057	21372578	21374057	1479	RNU6-15P
chr1:208065328-208066602	36.6495	-0.793618	0.176731	-4.49054	7.10415e-06	0.000210714	.	chr1	208065328-208066602	208065328	208066602	1274	PLXNA2
chr20:49218825-49220574	76.1199	-0.64936	0.144637	-4.48959	7.13612e-06	0.0002113	.	chr20	49218825-49220574	49218825	49220574	1749	DDX27
chr20:48823093-48824761	55.4316	0.654121	0.145743	4.48818	7.18341e-06	0.000212518	.	chr20	48823093-48824761	48823093	48824761	1668	PREX1
chr16:12061815-12063542	36.1571	-0.771263	0.171891	-4.48694	7.22534e-06	0.000213576	.	chr16	12061815-12063542	12061815	12063542	1727	SNX29
chr12:3727943-3729318	31.029	0.844521	0.188247	4.48623	7.24933e-06	0.000214103	.	chr12	3727943-3729318	3727943	3729318	1375	CRACR2A
chr17:77772076-77773147	25.525	-0.963962	0.21493	-4.485	7.29151e-06	0.000215132	.	chr17	77772076-77773147	77772076	77773147	1071	TNRC6C
chr6:43923445-43924464	36.2043	0.802387	0.178911	4.48485	7.29663e-06	0.000215132	.	chr6	43923445-43924464	43923445	43924464	1019	C6orf223
chr17:74775852-74777247	100.866	-0.596473	0.133151	-4.47968	7.47543e-06	0.000220217	.	chr17	74775852-74777247	74775852	74777247	1395	TMEM104
chr22:27725907-27727738	57.718	0.833681	0.186114	4.47941	7.485e-06	0.000220311	.	chr22	27725907-27727738	27725907	27727738	1831	AL121885.3
chr1:159826026-159827227	81.3027	0.594303	0.132703	4.47844	7.51894e-06	0.000221122	.	chr1	159826026-159827227	159826026	159827227	1201	SLAMF8
chr3:138412512-138413918	53.3304	0.672843	0.150265	4.4777	7.54507e-06	0.000221702	.	chr3	138412512-138413918	138412512	138413918	1406	MRAS
chr21:36429276-36431151	64.2044	0.636384	0.142149	4.47687	7.57464e-06	0.000222194	.	chr21	36429276-36431151	36429276	36431151	1875	AP000695.1
chr11:67286554-67287654	87.8751	0.619581	0.138458	4.47487	7.64576e-06	0.00022409	.	chr11	67286554-67287654	67286554	67287654	1100	ANKRD13D
chr19:46619057-46620450	99.3062	0.672067	0.15024	4.47328	7.70278e-06	0.000225484	.	chr19	46619057-46620450	46619057	46620450	1393	PTGIR
chr19:51765913-51767176	32.2695	0.822691	0.183916	4.47318	7.70633e-06	0.000225484	.	chr19	51765913-51767176	51765913	51767176	1263	FPR2
chr17:38701081-38702514	192.009	0.643807	0.14395	4.47242	7.73376e-06	0.000226095	.	chr17	38701081-38702514	38701081	38702514	1433	MIR4734
chr1:22018406-22019989	57.02	0.670546	0.150138	4.46621	7.96191e-06	0.000232039	.	chr1	22018406-22019989	22018406	22019989	1583	LINC00339
chr10:3887236-3888791	30.2803	0.87718	0.196497	4.46409	8.04087e-06	0.000234085	.	chr10	3887236-3888791	3887236	3888791	1555	AL513303.1
chr19:10286168-10287813	85.5389	0.641631	0.14376	4.4632	8.07457e-06	0.000234868	.	chr19	10286168-10287813	10286168	10287813	1645	ICAM4
chr6:134422408-134423717	20.6123	1.11006	0.248816	4.46137	8.14374e-06	0.000236681	.	chr6	134422408-134423717	134422408	134423717	1309	LINC01010
chr11:2270397-2271863	130.19	-0.648323	0.145406	-4.45871	8.24532e-06	0.000239232	.	chr11	2270397-2271863	2270397	2271863	1466	ASCL2
chr19:8208351-8210115	65.9928	-0.617175	0.138549	-4.45457	8.40623e-06	0.000243652	.	chr19	8208351-8210115	8208351	8210115	1764	CERS4
chr18:9825186-9826821	42.2871	-0.708184	0.159005	-4.45384	8.43497e-06	0.00024412	.	chr18	9825186-9826821	9825186	9826821	1635	RAB31
chr13:33352547-33353962	46.6664	-0.748849	0.168256	-4.45067	8.56038e-06	0.000247336	.	chr13	33352547-33353962	33352547	33353962	1415	STARD13
chr5:1107830-1109197	63.6903	-0.603089	0.135521	-4.45014	8.58139e-06	0.000247737	.	chr5	1107830-1109197	1107830	1109197	1367	SLC12A7
chrX:37745515-37747124	57.9675	0.701807	0.157776	4.44814	8.66183e-06	0.000249435	.	chrX	37745515-37747124	37745515	37747124	1609	CYBB
chr5:157106427-157107888	44.0423	0.702176	0.15788	4.44754	8.68586e-06	0.000249919	.	chr5	157106427-157107888	157106427	157107888	1461	HAVCR2
chr1:205961096-205962632	44.0048	0.77422	0.174102	4.44693	8.71042e-06	0.000250417	.	chr1	205961096-205962632	205961096	205962632	1536	SLC26A9
chr6:224893-226335	36.8429	0.74552	0.167686	4.44593	8.75136e-06	0.000251385	.	chr6	224893-226335	224893	226335	1442	DUSP22
chr2:230793480-230795038	44.6057	0.710022	0.15974	4.44486	8.79475e-06	0.000252423	.	chr2	230793480-230795038	230793480	230795038	1558	CAB39
chrX:40126700-40127810	19.0974	1.00398	0.226031	4.44179	8.92144e-06	0.000255635	.	chrX	40126700-40127810	40126700	40127810	1110	BCOR
chr11:73424336-73425905	57.6492	0.69681	0.156932	4.44021	8.98699e-06	0.000257087	.	chr11	73424336-73425905	73424336	73425905	1569	AP000763.3
chr3:188687061-188688159	21.7502	1.03083	0.232355	4.43645	9.14526e-06	0.000260858	.	chr3	188687061-188688159	188687061	188688159	1098	MIR28
chr7:6636400-6638310	76.6284	-0.58565	0.132015	-4.43625	9.15405e-06	0.000260858	.	chr7	6636400-6638310	6636400	6638310	1910	ZNF316
chr8:143531778-143533183	32.6285	-0.842283	0.189866	-4.43619	9.15649e-06	0.000260858	.	chr8	143531778-143533183	143531778	143533183	1405	ZC3H3
chr5:180176784-180178099	27.7909	-0.942783	0.212598	-4.43459	9.22487e-06	0.000262486	.	chr5	180176784-180178099	180176784	180178099	1315	MAPK9
chr15:25792992-25794213	40.1665	-0.739658	0.166831	-4.43357	9.26851e-06	0.000263399	.	chr15	25792992-25794213	25792992	25794213	1221	MIR4715
chr11:128903159-128904387	28.7097	-0.861694	0.194446	-4.43154	9.35616e-06	0.000265672	.	chr11	128903159-128904387	128903159	128904387	1228	C11orf45
chr1:207815581-207816921	36.0243	0.788661	0.178005	4.43054	9.39953e-06	0.000266466	.	chr1	207815581-207816921	207815581	207816921	1340	MIR29B2CHG
chr19:46550717-46552201	24.4284	-0.894452	0.20199	-4.4282	9.50216e-06	0.000268935	.	chr19	46550717-46552201	46550717	46552201	1484	AC093503.2
chr11:117816774-117818654	86.1308	0.638986	0.144319	4.4276	9.5289e-06	0.000269472	.	chr11	117816774-117818654	117816774	117818654	1880	AP000757.2
chr1:151988979-151990204	57.347	0.625013	0.141263	4.42445	9.66872e-06	0.00027298	.	chr1	151988979-151990204	151988979	151990204	1225	S100A10
chr6:6598916-6600284	28.28	-0.852218	0.19275	-4.42137	9.80791e-06	0.000276458	.	chr6	6598916-6600284	6598916	6600284	1368	LY86
chr20:10671103-10672310	44.5633	-0.714574	0.161634	-4.42094	9.82708e-06	0.000276773	.	chr20	10671103-10672310	10671103	10672310	1207	AL050403.2
chr20:57747928-57749736	44.2365	0.786615	0.177952	4.42037	9.85303e-06	0.000277279	.	chr20	57747928-57749736	57747928	57749736	1808	PMEPA1
chr6:46795986-46796996	23.4595	1.04933	0.237401	4.42007	9.86695e-06	0.000277445	.	chr6	46795986-46796996	46795986	46796996	1010	MEP1A
chr2:219182153-219183550	36.5912	-0.817875	0.185086	-4.41888	9.92117e-06	0.000278743	.	chr2	219182153-219183550	219182153	219183550	1397	RETREG2
chr19:53537134-53538884	74.3651	-0.634236	0.143561	-4.4179	9.96645e-06	0.000279788	.	chr19	53537134-53538884	53537134	53538884	1750	ZNF331
chr5:14809204-14810895	49.3873	-0.737351	0.166935	-4.41699	1.00083e-05	0.000280584	.	chr5	14809204-14810895	14809204	14810895	1691	RBBP4P1
chr17:31051484-31052888	40.3666	0.778198	0.176337	4.41313	1.01887e-05	0.000285103	.	chr17	31051484-31052888	31051484	31052888	1404	AC138207.6
chr17:42132250-42133897	44.17	0.698679	0.158339	4.41256	1.02155e-05	0.000285622	.	chr17	42132250-42133897	42132250	42133897	1647	RAB5C
chr15:90184303-90185780	55.414	0.640745	0.14523	4.41193	1.02455e-05	0.000286229	.	chr15	90184303-90185780	90184303	90185780	1477	SEMA4B
chr8:23335446-23336907	58.7699	0.646217	0.146539	4.40987	1.03432e-05	0.000288262	.	chr8	23335446-23336907	23335446	23336907	1461	AC090197.1
chr18:48728051-48729168	31.9038	0.830342	0.188357	4.40834	1.04165e-05	0.000289605	.	chr18	48728051-48729168	48728051	48729168	1117	AC022919.1
chr7:73826083-73827405	36.9569	-0.76585	0.173723	-4.40845	1.04113e-05	0.000289605	.	chr7	73826083-73827405	73826083	73827405	1322	METTL27
chr3:59286348-59287898	39.0698	0.800205	0.181539	4.40789	1.04381e-05	0.000289972	.	chr3	59286348-59287898	59286348	59287898	1550	FAM3D
chr6:159700727-159702692	56.3576	0.807868	0.183297	4.40742	1.04609e-05	0.000290371	.	chr6	159700727-159702692	159700727	159702692	1965	SOD2
chr12:132481077-132482628	51.4977	0.703022	0.159522	4.40704	1.04792e-05	0.000290648	.	chr12	132481077-132482628	132481077	132482628	1551	FBRSL1
chr6:113809191-113810997	34.0725	-0.850851	0.193092	-4.40645	1.05077e-05	0.000291204	.	chr6	113809191-113810997	113809191	113810997	1806	MARCKS
chr16:73153306-73155207	56.7274	-0.668831	0.151857	-4.40434	1.06106e-05	0.00029382	.	chr16	73153306-73155207	73153306	73155207	1901	ZFHX3
chr6:158056652-158058244	65.9047	0.610955	0.138725	4.40408	1.06232e-05	0.000293933	.	chr6	158056652-158058244	158056652	158058244	1592	SYNJ2
chr2:118913198-118915065	49.361	0.718737	0.163349	4.40002	1.08243e-05	0.000298305	.	chr2	118913198-118915065	118913198	118915065	1867	MARCO
chr10:93378682-93380084	43.732	0.771914	0.175513	4.39804	1.09232e-05	0.000300702	.	chr10	93378682-93380084	93378682	93380084	1402	MYOF
chr15:62118570-62120076	30.5263	0.840371	0.191152	4.39636	1.10083e-05	0.000302413	.	chr15	62118570-62120076	62118570	62120076	1506	C2CD4B
chr17:2213804-2214885	29.5838	0.805784	0.1833	4.39598	1.10273e-05	0.000302495	.	chr17	2213804-2214885	2213804	2214885	1081	SMG6
chr19:6065411-6066495	29.351	0.898432	0.204377	4.39595	1.10287e-05	0.000302495	.	chr19	6065411-6066495	6065411	6066495	1084	AC011444.2
chr10:70715506-70716840	52.0551	0.674896	0.153543	4.39549	1.10523e-05	0.000302704	.	chr10	70715506-70716840	70715506	70716840	1334	ADAMTS14
chr5:145688897-145690380	34.93	-0.835658	0.190193	-4.39374	1.11417e-05	0.000304627	.	chr5	145688897-145690380	145688897	145690380	1483	PRELID2
chr7:356508-357921	31.8913	-1.03977	0.23666	-4.39352	1.1153e-05	0.000304697	.	chr7	356508-357921	356508	357921	1413	FAM20C
chr19:824064-825603	28.6585	-0.882206	0.200825	-4.39292	1.1184e-05	0.000305301	.	chr19	824064-825603	824064	825603	1539	AZU1
chr16:27326459-27327954	58.1337	0.681456	0.155177	4.39149	1.12578e-05	0.000307074	.	chr16	27326459-27327954	27326459	27327954	1495	IL4R
chr1:41782617-41784182	26.6267	0.892218	0.203196	4.39092	1.12874e-05	0.000307156	.	chr1	41782617-41784182	41782617	41784182	1565	HIVEP3
chr11:9737824-9739322	22.1819	-0.981638	0.22355	-4.39113	1.12765e-05	0.000307156	.	chr11	9737824-9739322	9737824	9739322	1498	SWAP70
chr5:150208609-150209923	43.4613	0.750301	0.17087	4.39108	1.1279e-05	0.000307156	.	chr5	150208609-150209923	150208609	150209923	1314	CAMK2A
chr17:31067517-31069021	27.9521	0.830076	0.189127	4.38899	1.13877e-05	0.000309641	.	chr17	31067517-31069021	31067517	31069021	1504	AC138207.6
chr19:6056531-6057997	49.3481	0.671944	0.15311	4.38862	1.14072e-05	0.000309928	.	chr19	6056531-6057997	6056531	6057997	1466	RFX2
chr20:48796879-48798079	38.8297	-0.724074	0.165127	-4.38496	1.16008e-05	0.000314694	.	chr20	48796879-48798079	48796879	48798079	1200	PREX1
chr1:114108061-114109522	41.7987	0.782243	0.178448	4.38358	1.16744e-05	0.000316195	.	chr1	114108061-114109522	114108061	114109522	1461	OLFML3
chr2:201132272-201133649	28.7639	0.874095	0.199568	4.37993	1.18719e-05	0.000321042	.	chr2	201132272-201133649	201132272	201133649	1377	CFLAR
chr1:65147337-65149023	64.0666	0.598072	0.136557	4.37964	1.18877e-05	0.000321217	.	chr1	65147337-65149023	65147337	65149023	1686	AK4
chr7:2521449-2522706	66.5521	0.586488	0.133948	4.37847	1.19515e-05	0.00032244	.	chr7	2521449-2522706	2521449	2522706	1257	LFNG
chr11:117969860-117971558	66.1317	0.599081	0.13683	4.3783	1.19609e-05	0.000322442	.	chr11	117969860-117971558	117969860	117971558	1698	IL10RA
chr17:4878831-4880408	34.6412	0.829139	0.189484	4.37577	1.21004e-05	0.000325696	.	chr17	4878831-4880408	4878831	4880408	1577	MINK1
chr5:136019827-136021427	49.3606	0.738641	0.168812	4.37553	1.21139e-05	0.000325805	.	chr5	136019827-136021427	136019827	136021427	1600	TGFBI
chr10:62048300-62050213	41.4084	0.76249	0.174482	4.37002	1.24234e-05	0.00033335	.	chr10	62048300-62050213	62048300	62050213	1913	ARID5B
chr14:105161889-105163445	48.546	-1.28701	0.294502	-4.37013	1.24173e-05	0.00033335	.	chr14	105161889-105163445	105161889	105163445	1556	JAG2
chr1:161095938-161097216	34.0389	0.779091	0.178297	4.36963	1.2446e-05	0.000333698	.	chr1	161095938-161097216	161095938	161097216	1278	NECTIN4
chr20:32076601-32078129	32.4582	0.842583	0.192836	4.36942	1.24579e-05	0.000333759	.	chr20	32076601-32078129	32076601	32078129	1528	HCK
chr12:15687876-15689227	23.1605	-0.957203	0.219151	-4.36778	1.25515e-05	0.000335749	.	chr12	15687876-15689227	15687876	15689227	1351	RNU6-251P
chr15:41936372-41937916	35.6031	0.787931	0.180411	4.36743	1.25718e-05	0.000335772	.	chr15	41936372-41937916	41936372	41937916	1544	AC039056.2
chr1:244353292-244354722	50.9206	0.622862	0.142727	4.364	1.27708e-05	0.000340334	.	chr1	244353292-244354722	244353292	244354722	1430	TGIF2P1
chr3:61357777-61359483	32.737	-0.888646	0.203629	-4.36403	1.27685e-05	0.000340334	.	chr3	61357777-61359483	61357777	61359483	1706	FHIT
chr3:72031216-72033033	55.5112	0.627853	0.143872	4.36397	1.27721e-05	0.000340334	.	chr3	72031216-72033033	72031216	72033033	1817	LINC00877
chr17:7294141-7295319	27.7567	-0.887275	0.203365	-4.36297	1.28306e-05	0.000341629	.	chr17	7294141-7295319	7294141	7295319	1178	EIF5A
chr11:47992936-47994188	30.2627	0.855265	0.196036	4.36279	1.28414e-05	0.000341655	.	chr11	47992936-47994188	47992936	47994188	1252	PTPRJ
chr2:70789082-70790559	26.7743	-0.87588	0.200771	-4.36257	1.28541e-05	0.000341718	.	chr2	70789082-70790559	70789082	70790559	1477	HMGN2P21
chr7:73593604-73594894	28.6311	-0.844745	0.193723	-4.36059	1.29711e-05	0.000344046	.	chr7	73593604-73594894	73593604	73594894	1290	TBL2
chr20:4828549-4830167	48.8851	0.735677	0.168744	4.35972	1.30227e-05	0.000344888	.	chr20	4828549-4830167	4828549	4830167	1618	RASSF2
chr1:153357035-153358661	65.0687	0.661172	0.151729	4.35757	1.31512e-05	0.00034773	.	chr1	153357035-153358661	153357035	153358661	1626	S100A9
chr22:42930930-42932361	62.7015	0.610377	0.140084	4.35723	1.3172e-05	0.00034773	.	chr22	42930930-42932361	42930930	42932361	1431	PACSIN2
chr6:30812904-30814960	72.604	0.63844	0.146531	4.35704	1.31835e-05	0.00034773	.	chr6	30812904-30814960	30812904	30814960	2056	LINC00243
chr7:20437938-20439462	32.1723	0.882669	0.20259	4.35692	1.31903e-05	0.00034773	.	chr7	20437938-20439462	20437938	20439462	1524	RF00275
chr9:112058475-112060376	55.9295	0.765695	0.175798	4.35554	1.32741e-05	0.000349672	.	chr9	112058475-112060376	112058475	112060376	1901	SUSD1
chr2:28583643-28584927	57.7243	0.65536	0.150489	4.35485	1.33155e-05	0.000350497	.	chr2	28583643-28584927	28583643	28584927	1284	PLB1
chr14:24908132-24909424	23.0182	-0.959621	0.220426	-4.35348	1.33994e-05	0.000352407	.	chr14	24908132-24909424	24908132	24909424	1292	GZMB
chr2:38064729-38066202	36.4946	0.780705	0.179335	4.35333	1.34085e-05	0.000352407	.	chr2	38064729-38066202	38064729	38066202	1473	RMDN2-AS1
chr2:216004408-216007068	66.0777	0.75638	0.173763	4.35295	1.3432e-05	0.000352759	.	chr2	216004408-216007068	216004408	216007068	2660	MREG
chr3:58486694-58487839	44.9397	0.668873	0.153714	4.35141	1.35264e-05	0.0003547	.	chr3	58486694-58487839	58486694	58487839	1145	AC116036.2
chr2:16653439-16654504	36.5219	0.851175	0.195824	4.34664	1.38236e-05	0.000361944	.	chr2	16653439-16654504	16653439	16654504	1065	FAM49A
chr9:124617144-124618639	21.2816	-0.989053	0.227538	-4.34677	1.38157e-05	0.000361944	.	chr9	124617144-124618639	124617144	124618639	1495	AL669818.1
chr9:127555367-127557221	64.408	0.619149	0.142459	4.34616	1.38544e-05	0.000362294	.	chr9	127555367-127557221	127555367	127557221	1854	FAM129B
chr21:14863742-14865053	34.8475	0.857957	0.197438	4.34545	1.38992e-05	0.000363099	.	chr21	14863742-14865053	14863742	14865053	1311	AF127936.1
chr1:156487346-156488548	28.691	1.0038	0.231096	4.34366	1.4013e-05	0.000364775	.	chr1	156487346-156488548	156487346	156488548	1202	MEF2D
chr1:3610752-3612447	44.464	-0.714517	0.164498	-4.34361	1.4016e-05	0.000364775	.	chr1	3610752-3612447	3610752	3612447	1695	MEGF6
chr12:120234230-120235838	54.2119	0.695153	0.160039	4.34365	1.40134e-05	0.000364775	.	chr12	120234230-120235838	120234230	120235838	1608	PXN
chr17:4498318-4500271	58.709	-0.660337	0.152017	-4.34383	1.4002e-05	0.000364775	.	chr17	4498318-4500271	4498318	4500271	1953	SPNS3
chr15:51576343-51578136	47.6703	0.760666	0.175132	4.34339	1.40299e-05	0.000364861	.	chr15	51576343-51578136	51576343	51578136	1793	DMXL2
chr10:79419091-79420633	51.7179	-0.72834	0.167721	-4.34256	1.4083e-05	0.000365968	.	chr10	79419091-79420633	79419091	79420633	1542	ZCCHC24
chr1:34918267-34919820	39.0532	-0.787058	0.181371	-4.3395	1.42804e-05	0.00037082	.	chr1	34918267-34919820	34918267	34919820	1553	SMIM12
chr11:45179838-45181812	55.5132	-0.67879	0.156443	-4.33891	1.43193e-05	0.00037155	.	chr11	45179838-45181812	45179838	45181812	1974	PRDM11
chrX:3663298-3664551	24.9493	-0.954674	0.220107	-4.33731	1.44235e-05	0.000373695	.	chrX	3663298-3664551	3663298	3664551	1253	PRKX
chr5:151026378-151027809	39.2976	0.799317	0.184328	4.33639	1.4484e-05	0.00037498	.	chr5	151026378-151027809	151026378	151027809	1431	GPX3
chr8:28385355-28387029	88.5374	-0.653782	0.150777	-4.33608	1.45047e-05	0.000375235	.	chr8	28385355-28387029	28385355	28387029	1674	ZNF395
chr12:8328487-8330010	19.6668	-1.06414	0.245447	-4.33554	1.45406e-05	0.000375884	.	chr12	8328487-8330010	8328487	8330010	1523	AC092745.3
chr19:10812317-10813765	53.2475	0.62335	0.143815	4.33438	1.46169e-05	0.000377574	.	chr19	10812317-10813765	10812317	10813765	1448	DNM2
chr9:131649840-131651440	43.4041	0.680883	0.157112	4.33374	1.46599e-05	0.000378403	.	chr9	131649840-131651440	131649840	131651440	1600	RAPGEF1
chr19:17559763-17560896	40.1459	0.684332	0.157928	4.3332	1.46956e-05	0.00037904	.	chr19	17559763-17560896	17559763	17560896	1133	COLGALT1
chr5:143261408-143263006	37.2552	0.851852	0.196616	4.33257	1.47381e-05	0.000379855	.	chr5	143261408-143263006	143261408	143263006	1598	ARHGAP26
chr20:23655498-23656819	78.2612	-0.588369	0.135814	-4.33216	1.47652e-05	0.000380271	.	chr20	23655498-23656819	23655498	23656819	1321	AL121894.1
chr2:237897899-237899372	37.5991	-0.817374	0.188691	-4.33181	1.47891e-05	0.000380602	.	chr2	237897899-237899372	237897899	237899372	1473	RAMP1
chr13:113186646-113188453	49.2062	0.655355	0.151322	4.33086	1.48526e-05	0.00038167	.	chr13	113186646-113188453	113186646	113188453	1807	PCID2
chr8:26628279-26629777	112.329	0.596836	0.137836	4.33003	1.49091e-05	0.000382837	.	chr8	26628279-26629777	26628279	26629777	1498	DPYSL2
chr20:35768251-35769759	57.825	0.61288	0.141579	4.32889	1.49861e-05	0.000384387	.	chr20	35768251-35769759	35768251	35769759	1508	PHF20
chr12:116379516-116380853	24.4421	0.892045	0.206113	4.32793	1.50515e-05	0.000385634	.	chr12	116379516-116380853	116379516	116380853	1337	MED13L
chr5:32767684-32768981	31.2306	0.926222	0.214019	4.32775	1.50637e-05	0.000385662	.	chr5	32767684-32768981	32767684	32768981	1297	AC025459.1
chr6:122788770-122790410	64.1525	0.606187	0.140076	4.32755	1.50776e-05	0.000385733	.	chr6	122788770-122790410	122788770	122790410	1640	SMPDL3A
chr1:156962842-156964377	44.7198	0.715407	0.165454	4.32389	1.53302e-05	0.000391617	.	chr1	156962842-156964377	156962842	156964377	1535	ARHGEF11
chr5:151202268-151203524	24.3951	0.970988	0.22466	4.32203	1.54598e-05	0.000394636	.	chr5	151202268-151203524	151202268	151203524	1256	CCDC69
chr3:143443049-143444965	46.2952	-0.655667	0.151744	-4.32088	1.55406e-05	0.000396398	.	chr3	143443049-143444965	143443049	143444965	1916	GAPDHP47
chr3:142904345-142905694	30.91	0.832983	0.192857	4.31918	1.56613e-05	0.000398787	.	chr3	142904345-142905694	142904345	142905694	1349	PCOLCE2
chr17:81936629-81937862	46.4272	-0.756875	0.175295	-4.31773	1.5764e-05	0.000400922	.	chr17	81936629-81937862	81936629	81937862	1233	PYCR1
chr1:182614359-182615882	50.2928	0.650321	0.150644	4.31694	1.58207e-05	0.000400995	.	chr1	182614359-182615882	182614359	182615882	1523	LINC01686
chr10:95767523-95769065	30.4759	0.82489	0.191058	4.31748	1.57817e-05	0.000400995	.	chr10	95767523-95769065	95767523	95769065	1542	ENTPD1
chr12:6322970-6324497	64.6589	0.593011	0.13737	4.31688	1.58252e-05	0.000400995	.	chr12	6322970-6324497	6322970	6324497	1527	TNFRSF1A
chr2:68911996-68913450	25.167	-1.00217	0.232145	-4.31699	1.5817e-05	0.000400995	.	chr2	68911996-68913450	68911996	68913450	1454	BMP10
chr2:99770990-99772983	74.6126	-0.597387	0.138371	-4.31729	1.57957e-05	0.000400995	.	chr2	99770990-99772983	99770990	99772983	1993	AFF3
chr1:212667088-212668498	32.8789	0.794207	0.184138	4.31311	1.60971e-05	0.000406705	.	chr1	212667088-212668498	212667088	212668498	1410	AL590648.3
chr16:81625046-81626880	55.2359	0.73003	0.169271	4.31278	1.61213e-05	0.000407018	.	chr16	81625046-81626880	81625046	81626880	1834	AC092135.3
chr9:73219236-73220969	84.0933	0.659037	0.152846	4.31178	1.61946e-05	0.000408571	.	chr9	73219236-73220969	73219236	73220969	1733	ANXA1
chrX:9941363-9943159	31.5315	0.830484	0.192651	4.31083	1.62644e-05	0.000409734	.	chrX	9941363-9943159	9941363	9943159	1796	RF00019
chr5:150123553-150125167	42.8135	0.682736	0.158426	4.30949	1.63632e-05	0.000411923	.	chr5	150123553-150125167	150123553	150125167	1614	PDGFRB
chr13:46354153-46355832	36.7232	0.745098	0.172947	4.30825	1.64552e-05	0.000412784	.	chr13	46354153-46355832	46354153	46355832	1679	RUBCNL
chr17:57255397-57257171	73.0378	-0.599848	0.139221	-4.30862	1.64279e-05	0.000412784	.	chr17	57255397-57257171	57255397	57257171	1774	MSI2
chr3:187985840-187987602	40.6115	0.750694	0.174247	4.30823	1.6457e-05	0.000412784	.	chr3	187985840-187987602	187985840	187987602	1762	LPP
chr6:43995852-43996972	23.7584	0.96493	0.223951	4.30866	1.64245e-05	0.000412784	.	chr6	43995852-43996972	43995852	43996972	1120	C6orf223
chr14:61103307-61104758	53.5847	0.709874	0.164865	4.30578	1.66401e-05	0.000416773	.	chr14	61103307-61104758	61103307	61104758	1451	SLC38A6
chr17:35895580-35897040	35.299	0.782271	0.181679	4.30578	1.66398e-05	0.000416773	.	chr17	35895580-35897040	35895580	35897040	1460	RF00100
chr6:12362782-12364641	45.2556	-0.685673	0.159403	-4.30151	1.69637e-05	0.000424571	.	chr6	12362782-12364641	12362782	12364641	1859	EDN1
chr17:43607891-43609113	27.4206	0.893849	0.207893	4.29956	1.71137e-05	0.000427089	.	chr17	43607891-43609113	43607891	43609113	1222	DHX8
chr22:50218819-50220387	42.3722	-0.780847	0.181604	-4.29972	1.71014e-05	0.000427089	.	chr22	50218819-50220387	50218819	50220387	1568	TUBGCP6
chr19:6662872-6664479	59.3626	0.63023	0.146593	4.2992	1.71417e-05	0.000427481	.	chr19	6662872-6664479	6662872	6664479	1607	TNFSF14
chr19:4228779-4230153	48.9821	0.866073	0.201458	4.29902	1.71557e-05	0.000427522	.	chr19	4228779-4230153	4228779	4230153	1374	EBI3
chr2:38129092-38130733	79.8678	0.655294	0.152464	4.29803	1.72323e-05	0.000429122	.	chr2	38129092-38130733	38129092	38130733	1641	CYP1B1-AS1
chr1:107936150-107937829	38.9862	0.770955	0.179411	4.29715	1.73008e-05	0.000430518	.	chr1	107936150-107937829	107936150	107937829	1679	VAV3
chr12:31832558-31833938	56.0662	0.660555	0.153775	4.29559	1.74233e-05	0.000433254	.	chr12	31832558-31833938	31832558	31833938	1380	RNU6-1069P
chr17:62170485-62172181	45.0763	0.729131	0.169755	4.29519	1.7454e-05	0.000433706	.	chr17	62170485-62172181	62170485	62172181	1696	POLRMTP1
chr11:35617525-35619237	51.2273	0.64709	0.150694	4.29406	1.75436e-05	0.000435309	.	chr11	35617525-35619237	35617525	35619237	1712	FJX1
chr22:27107186-27108586	33.0322	0.835137	0.194485	4.2941	1.75405e-05	0.000435309	.	chr22	27107186-27108586	27107186	27108586	1400	RNU6-1066P
chr1:1470714-1472463	70.1088	-0.590946	0.137659	-4.29284	1.76405e-05	0.000437085	.	chr1	1470714-1472463	1470714	1472463	1749	ATAD3B
chr16:11201636-11203078	41.052	0.774159	0.180336	4.29287	1.76382e-05	0.000437085	.	chr16	11201636-11203078	11201636	11203078	1442	RMI2
chr10:70266651-70268171	32.1669	0.819891	0.191162	4.28897	1.79501e-05	0.00044412	.	chr10	70266651-70268171	70266651	70268171	1520	PPA1
chr14:92460512-92461841	40.0343	0.684264	0.159582	4.28785	1.80409e-05	0.000445729	.	chr14	92460512-92461841	92460512	92461841	1329	SLC24A4
chr16:23570731-23571827	16.7767	-1.14175	0.266269	-4.28797	1.80311e-05	0.000445729	.	chr16	23570731-23571827	23570731	23571827	1096	AC008870.2
chr8:1766372-1767447	30.6138	-0.853646	0.199164	-4.28615	1.81793e-05	0.000448828	.	chr8	1766372-1767447	1766372	1767447	1075	CLN8
chr8:19127409-19128893	37.4373	0.81114	0.189261	4.28583	1.82057e-05	0.00044916	.	chr8	19127409-19128893	19127409	19128893	1484	PSD3
chr16:49575064-49576500	42.6206	-0.755581	0.176443	-4.2823	1.84974e-05	0.000454737	.	chr16	49575064-49576500	49575064	49576500	1436	CNEP1R1
chr5:172683584-172684993	30.2696	-0.832105	0.194347	-4.28154	1.85603e-05	0.000455959	.	chr5	172683584-172684993	172683584	172684993	1409	MIR5003
chr1:206464224-206465374	26.1043	0.853641	0.199407	4.28091	1.86131e-05	0.000456609	.	chr1	206464224-206465374	206464224	206465374	1150	IKBKE
chr14:52326969-52328485	34.9419	0.821414	0.191913	4.28015	1.8677e-05	0.000457852	.	chr14	52326969-52328485	52326969	52328485	1516	PTGER2
chr8:100907855-100909314	71.6379	0.594587	0.138926	4.2799	1.86979e-05	0.000458039	.	chr8	100907855-100909314	100907855	100909314	1459	AC027373.1
chr2:42803998-42805322	25.2508	-0.893982	0.20912	-4.27497	1.91162e-05	0.000467295	.	chr2	42803998-42805322	42803998	42805322	1324	HAAO
chr1:15176917-15178388	36.9838	0.763784	0.178679	4.2746	1.91479e-05	0.000467609	.	chr1	15176917-15178388	15176917	15178388	1471	TMEM51
chr21:46183948-46185405	55.265	-0.615082	0.143895	-4.27451	1.91561e-05	0.000467609	.	chr21	46183948-46185405	46183948	46185405	1457	SPATC1L
chr7:2757534-2758937	70.9146	0.613887	0.143641	4.27376	1.92201e-05	0.00046884	.	chr7	2757534-2758937	2757534	2758937	1403	GNA12
chr4:14855670-14857313	82.0187	0.595625	0.139383	4.27331	1.9259e-05	0.000469459	.	chr4	14855670-14857313	14855670	14857313	1643	LINC00504
chr6:137790019-137791559	58.5842	0.629588	0.147349	4.27277	1.9306e-05	0.000470274	.	chr6	137790019-137791559	137790019	137791559	1540	RF00019
chr1:112841168-112842549	24.7851	-0.981402	0.229775	-4.27115	1.94464e-05	0.000473027	.	chr1	112841168-112842549	112841168	112842549	1381	SLC16A1
chr10:75612518-75613939	39.9339	-0.756435	0.177137	-4.27035	1.95168e-05	0.000474407	.	chr10	75612518-75613939	75612518	75613939	1421	LRMDA
chr9:35635670-35637051	24.9749	-0.948568	0.222153	-4.26988	1.9558e-05	0.000475067	.	chr9	35635670-35637051	35635670	35637051	1381	AL357874.1
chr18:79634288-79635568	33.3885	0.977715	0.229065	4.26828	1.96987e-05	0.000477487	.	chr18	79634288-79635568	79634288	79635568	1280	AC068473.5
chr9:114805490-114806934	42.0433	-0.748971	0.175543	-4.26659	1.98484e-05	0.000480106	.	chr9	114805490-114806934	114805490	114806934	1444	TNFSF15
chr17:38900485-38902016	67.4483	0.6534	0.153172	4.26578	1.99202e-05	0.000481507	.	chr17	38900485-38902016	38900485	38902016	1531	LASP1
chr16:27285512-27287166	48.6931	0.631044	0.147959	4.26499	1.99912e-05	0.000482885	.	chr16	27285512-27287166	27285512	27287166	1654	NSMCE1-DT
chr11:35390662-35393337	52.7885	0.677948	0.158998	4.26387	2.00918e-05	0.000484977	.	chr11	35390662-35393337	35390662	35393337	2675	SLC1A2
chr10:48604147-48605656	52.6042	-0.592982	0.139116	-4.26249	2.0216e-05	0.000487635	.	chr10	48604147-48605656	48604147	48605656	1509	ARHGAP22
chr19:35867621-35869114	32.1051	-0.879886	0.206523	-4.26047	2.03996e-05	0.00049138	.	chr19	35867621-35869114	35867621	35869114	1493	NFKBID
chr3:52087997-52089490	40.1711	0.721915	0.169485	4.25946	2.04921e-05	0.000493264	.	chr3	52087997-52089490	52087997	52089490	1493	DUSP7
chr11:10729858-10730917	20.52	0.911794	0.214103	4.25866	2.05654e-05	0.000494685	.	chr11	10729858-10730917	10729858	10730917	1059	RF00019
chr2:88281130-88282580	29.481	-0.884024	0.207612	-4.25807	2.06202e-05	0.000495658	.	chr2	88281130-88282580	88281130	88282580	1450	THNSL2
chr1:39639021-39640632	43.6434	-0.695889	0.163454	-4.2574	2.06821e-05	0.000496801	.	chr1	39639021-39640632	39639021	39640632	1611	PPIE
chr2:17804062-17805509	28.2052	-0.908389	0.213552	-4.25371	2.10256e-05	0.000504351	.	chr2	17804062-17805509	17804062	17805509	1447	SMC6
chr14:73463091-73464194	36.4625	0.726086	0.170706	4.25344	2.10507e-05	0.000504605	.	chr14	73463091-73464194	73463091	73464194	1103	AC005280.3
chr8:143995170-143996824	61.3405	0.696515	0.163778	4.25281	2.11107e-05	0.000505692	.	chr8	143995170-143996824	143995170	143996824	1654	GRINA
chr7:24756372-24758207	84.6692	0.594669	0.139855	4.25203	2.11839e-05	0.000507096	.	chr7	24756372-24758207	24756372	24758207	1835	GSDME
chr1:111732954-111734411	62.4907	0.652592	0.153489	4.25173	2.12128e-05	0.000507436	.	chr1	111732954-111734411	111732954	111734411	1457	INKA2
chr1:160646116-160647535	39.1185	0.756735	0.178004	4.25124	2.12595e-05	0.000508201	.	chr1	160646116-160647535	160646116	160647535	1419	SLAMF1
chr17:82667771-82669514	39.3209	-0.762714	0.17954	-4.24814	2.15548e-05	0.000514551	.	chr17	82667771-82669514	82667771	82669514	1743	MIR4525
chr19:48907279-48908744	28.0112	-0.87904	0.207043	-4.2457	2.17916e-05	0.000519129	.	chr19	48907279-48908744	48907279	48908744	1465	NUCB1
chr8:124197188-124198503	34.7716	0.744927	0.175452	4.24575	2.17864e-05	0.000519129	.	chr8	124197188-124198503	124197188	124198503	1315	AC090921.1
chr17:64331340-64333060	57.122	0.616008	0.145099	4.24544	2.18161e-05	0.000519356	.	chr17	64331340-64333060	64331340	64333060	1720	PECAM1
chr12:14993299-14994557	23.5648	1.1083	0.261098	4.24476	2.18831e-05	0.000520591	.	chr12	14993299-14994557	14993299	14994557	1258	AC020613.1
chr1:234511798-234513469	32.2214	-0.813662	0.191703	-4.24439	2.1919e-05	0.000520947	.	chr1	234511798-234513469	234511798	234513469	1671	TARBP1
chr8:55990374-55991860	68.2417	0.630753	0.148686	4.24218	2.21356e-05	0.000525155	.	chr8	55990374-55991860	55990374	55991860	1486	LYN
chr3:45630901-45632593	29.4673	-0.865083	0.203962	-4.2414	2.2213e-05	0.000526631	.	chr3	45630901-45632593	45630901	45632593	1692	LIMD1
chr1:40606699-40607867	23.9235	-1.09096	0.257301	-4.24002	2.23503e-05	0.00052916	.	chr1	40606699-40607867	40606699	40607867	1168	RIMS3
chr15:85645878-85647384	28.3257	0.930634	0.219487	4.24004	2.23475e-05	0.00052916	.	chr15	85645878-85647384	85645878	85647384	1506	AKAP13
chr20:52191026-52192603	57.0096	-0.58947	0.139031	-4.23986	2.23659e-05	0.000529169	.	chr20	52191026-52192603	52191026	52192603	1577	ZFP64
chr8:23553528-23554896	37.2389	0.752218	0.177425	4.23963	2.23884e-05	0.00052934	.	chr8	23553528-23554896	23553528	23554896	1368	SLC25A37
chr19:1081710-1083017	56.6415	-0.62553	0.147593	-4.23821	2.2531e-05	0.000532347	.	chr19	1081710-1083017	1081710	1083017	1307	AC004151.1
chr15:90003983-90005407	49.3152	0.644271	0.152123	4.23519	2.28358e-05	0.000538079	.	chr15	90003983-90005407	90003983	90005407	1424	MIR3174
chr21:29341993-29343280	23.8477	0.971159	0.229329	4.23479	2.2877e-05	0.000538684	.	chr21	29341993-29343280	29341993	29343280	1287	BACH1-IT1
chr16:48556476-48557813	32.6133	0.880684	0.208019	4.23366	2.29915e-05	0.000540643	.	chr16	48556476-48557813	48556476	48557813	1337	AC026470.1
chr5:402335-403534	46.9858	0.659037	0.155696	4.23284	2.30759e-05	0.000542261	.	chr5	402335-403534	402335	403534	1199	AC010442.3
chr5:132294844-132295879	50.6596	0.664124	0.156904	4.23268	2.3092e-05	0.000542271	.	chr5	132294844-132295879	132294844	132295879	1035	P4HA2
chr20:1888422-1889864	41.9552	0.706241	0.166944	4.23039	2.33284e-05	0.000547078	.	chr20	1888422-1889864	1888422	1889864	1442	AL117335.1
chr13:112885075-112886521	35.3096	-0.807175	0.190868	-4.22897	2.34762e-05	0.000549428	.	chr13	112885075-112886521	112885075	112886521	1446	ATP11A
chr6:148682183-148684088	49.7216	-0.65255	0.154326	-4.22839	2.35369e-05	0.000550476	.	chr6	148682183-148684088	148682183	148684088	1905	UST
chr17:59752648-59755215	41.9799	0.670232	0.158524	4.22794	2.35841e-05	0.000551208	.	chr17	59752648-59755215	59752648	59755215	2567	VMP1
chr1:110639557-110641036	38.6478	0.749084	0.177189	4.22759	2.36206e-05	0.00055169	.	chr1	110639557-110641036	110639557	110641036	1479	AL365361.1
chr9:99429903-99431150	46.9456	0.647968	0.153305	4.22666	2.37188e-05	0.000553608	.	chr9	99429903-99431150	99429903	99431150	1247	AL137067.1
chr6:110858532-110860345	48.541	-0.697929	0.165222	-4.22418	2.39811e-05	0.000558977	.	chr6	110858532-110860345	110858532	110860345	1813	CNN2P9
chr5:173270859-173272377	27.9163	-1.02476	0.242718	-4.22202	2.42124e-05	0.000563989	.	chr5	173270859-173272377	173270859	173272377	1518	RF00019
chr12:104603492-104605021	67.4498	0.615865	0.145897	4.22124	2.42961e-05	0.000565558	.	chr12	104603492-104605021	104603492	104605021	1529	MIR3922
chr1:28591505-28593168	52.7744	-0.684964	0.162324	-4.21973	2.44592e-05	0.00056859	.	chr1	28591505-28593168	28591505	28593168	1663	RAB42
chr17:8209902-8211171	40.0768	-0.667139	0.158098	-4.21978	2.44538e-05	0.00056859	.	chr17	8209902-8211171	8209902	8211171	1269	LINC00324
chr8:39939281-39940682	36.1551	0.782053	0.185523	4.21539	2.4935e-05	0.000577325	.	chr8	39939281-39940682	39939281	39940682	1401	IDO2
chr1:45272503-45274048	26.5668	0.942282	0.223742	4.21146	2.53723e-05	0.000585881	.	chr1	45272503-45274048	45272503	45274048	1545	LINC01144
chr10:110397952-110399792	47.555	0.683383	0.162358	4.20911	2.56374e-05	0.000590821	.	chr10	110397952-110399792	110397952	110399792	1840	SMNDC1
chr7:24786157-24787809	61.7326	0.627552	0.149089	4.20924	2.56232e-05	0.000590821	.	chr7	24786157-24787809	24786157	24787809	1652	AC003093.1
chr5:115483969-115485185	21.6367	-1.0576	0.251319	-4.2082	2.57417e-05	0.000592829	.	chr5	115483969-115485185	115483969	115485185	1216	FEM1C
chr2:58112097-58113635	34.6436	0.814625	0.193614	4.20746	2.58258e-05	0.000594347	.	chr2	58112097-58113635	58112097	58113635	1538	FANCL
chr20:24388988-24390744	33.7522	-0.863172	0.20516	-4.20732	2.58419e-05	0.000594347	.	chr20	24388988-24390744	24388988	24390744	1756	CST7
chr1:37810742-37811782	24.848	0.907243	0.215686	4.20631	2.59572e-05	0.000596603	.	chr1	37810742-37811782	37810742	37811782	1040	YRDC
chr19:16258128-16259235	18.9078	-1.02642	0.24413	-4.2044	2.61772e-05	0.00060086	.	chr19	16258128-16259235	16258128	16259235	1107	AP1M1
chr6:46734288-46736093	74.4216	0.613012	0.145816	4.204	2.62239e-05	0.000601533	.	chr6	46734288-46736093	46734288	46736093	1805	PLA2G7
chr7:36600387-36601389	26.0468	0.94238	0.224261	4.20216	2.64381e-05	0.000606045	.	chr7	36600387-36601389	36600387	36601389	1002	AOAH-IT1
chr5:78525721-78527750	59.4797	0.614106	0.146229	4.19963	2.67346e-05	0.000611628	.	chr5	78525721-78527750	78525721	78527750	2029	LHFPL2
chr12:49705182-49706244	29.9559	0.828665	0.197391	4.19808	2.69186e-05	0.000615431	.	chr12	49705182-49706244	49705182	49706244	1062	FMNL3
chr11:68336652-68338108	25.9771	-0.847548	0.202074	-4.19424	2.73789e-05	0.00062436	.	chr11	68336652-68338108	68336652	68338108	1456	LRP5
chr11:12206107-12207746	37.7993	0.756694	0.180438	4.19364	2.74509e-05	0.000625534	.	chr11	12206107-12207746	12206107	12207746	1639	MICAL2
chr14:24875805-24876959	20.5085	-0.977693	0.233226	-4.19204	2.7646e-05	0.000629565	.	chr14	24875805-24876959	24875805	24876959	1154	GZMB
chr20:1823066-1824564	45.717	0.78373	0.186979	4.19154	2.77064e-05	0.000630526	.	chr20	1823066-1824564	1823066	1824564	1498	AL109809.5
chr7:117773252-117774660	37.2516	-0.737238	0.175894	-4.19138	2.77265e-05	0.000630569	.	chr7	117773252-117774660	117773252	117774660	1408	CTTNBP2
chr3:58260041-58261495	28.2492	0.870168	0.207617	4.19122	2.77458e-05	0.000630593	.	chr3	58260041-58261495	58260041	58261495	1454	ABHD6
chr12:54422812-54423893	37.4498	0.722052	0.172364	4.18911	2.80052e-05	0.000635238	.	chr12	54422812-54423893	54422812	54423893	1081	ITGA5
chr20:47317670-47319590	77.9721	0.617363	0.14737	4.18921	2.79929e-05	0.000635238	.	chr20	47317670-47319590	47317670	47319590	1920	AL031666.2
chr1:198633275-198634875	32.8307	0.773812	0.184747	4.18849	2.8082e-05	0.000635751	.	chr1	198633275-198634875	198633275	198634875	1600	PTPRC
chr1:22641561-22644233	82.5833	-0.640084	0.15282	-4.18848	2.8083e-05	0.000635751	.	chr1	22641561-22644233	22641561	22644233	2672	C1QC
chr7:26306650-26308171	38.7093	0.707522	0.168911	4.18872	2.80537e-05	0.000635751	.	chr7	26306650-26308171	26306650	26308171	1521	SNX10
chr14:68714341-68715868	62.1809	0.645764	0.154214	4.18746	2.82092e-05	0.000637775	.	chr14	68714341-68715868	68714341	68715868	1527	RNU6-921P
chr15:31442851-31444543	50.3725	0.682435	0.162968	4.18753	2.82009e-05	0.000637775	.	chr15	31442851-31444543	31442851	31444543	1692	KLF13
chr16:15040913-15042345	27.9138	-0.848585	0.202766	-4.18505	2.85104e-05	0.000643744	.	chr16	15040913-15042345	15040913	15042345	1432	NTAN1
chr12:8452512-8453906	36.6589	0.693539	0.165768	4.18379	2.86683e-05	0.000646887	.	chr12	8452512-8453906	8452512	8453906	1394	CLEC6A
chr3:69330427-69331855	29.6036	-0.848787	0.202887	-4.18354	2.87006e-05	0.000647044	.	chr3	69330427-69331855	69330427	69331855	1428	FRMD4B
chr7:143487204-143488804	31.6517	-0.769495	0.183938	-4.18344	2.87126e-05	0.000647044	.	chr7	143487204-143488804	143487204	143488804	1600	TAS2R41
chr8:124199557-124200938	34.311	0.955238	0.228376	4.18275	2.88e-05	0.00064859	.	chr8	124199557-124200938	124199557	124200938	1381	AC090921.1
chr4:168440091-168441091	19.0309	1.09615	0.262163	4.18116	2.90027e-05	0.000652422	.	chr4	168440091-168441091	168440091	168441091	1000	DDX60L
chr22:24423243-24424702	62.6801	0.613485	0.146865	4.1772	2.95115e-05	0.000662888	.	chr22	24423243-24424702	24423243	24424702	1459	ADORA2A
chr11:46360747-46362046	61.0614	0.595249	0.142521	4.17658	2.9592e-05	0.000664266	.	chr11	46360747-46362046	46360747	46362046	1299	DGKZ
chr16:50697565-50698857	47.0834	0.649807	0.155597	4.17621	2.96407e-05	0.000664928	.	chr16	50697565-50698857	50697565	50698857	1292	NOD2
chr17:78293581-78295430	46.9166	0.63098	0.151144	4.1747	2.98385e-05	0.000668065	.	chr17	78293581-78295430	78293581	78295430	1849	AC087645.2
chr5:32522264-32523762	35.5304	0.706517	0.169278	4.1737	2.99691e-05	0.000670556	.	chr5	32522264-32523762	32522264	32523762	1498	SUB1
chr20:45153003-45154514	29.1663	-0.914945	0.219248	-4.17311	3.00468e-05	0.00067186	.	chr20	45153003-45154514	45153003	45154514	1511	PI3
chr19:4575278-4576373	36.8031	0.848739	0.203488	4.17095	3.03337e-05	0.000677839	.	chr19	4575278-4576373	4575278	4576373	1095	SEMA6B
chr12:108821902-108822952	38.6963	0.717166	0.17199	4.16983	3.04833e-05	0.000680742	.	chr12	108821902-108822952	108821902	108822952	1050	SSH1
chr5:1488670-1489939	37.2112	0.775645	0.186023	4.16962	3.05105e-05	0.00068091	.	chr5	1488670-1489939	1488670	1489939	1269	LPCAT1
chr16:86017896-86019627	37.6188	-0.727081	0.174393	-4.16921	3.05664e-05	0.000681717	.	chr16	86017896-86019627	86017896	86019627	1731	AC092723.4
chr7:151808540-151809626	27.6581	0.84052	0.201659	4.16802	3.07256e-05	0.000684826	.	chr7	151808540-151809626	151808540	151809626	1086	AC093583.1
chr19:16078459-16079734	45.5603	0.688374	0.165188	4.16722	3.08334e-05	0.000686787	.	chr19	16078459-16079734	16078459	16079734	1275	TPM4
chr5:172740177-172741528	32.1789	0.780913	0.187448	4.16603	3.0995e-05	0.000689944	.	chr5	172740177-172741528	172740177	172741528	1351	AC022217.2
chr3:16503405-16504983	39.9812	0.757767	0.181906	4.16572	3.10375e-05	0.000690445	.	chr3	16503405-16504983	16503405	16504983	1578	RFTN1
chr14:89503817-89505484	48.0933	0.705386	0.169409	4.1638	3.12994e-05	0.000695376	.	chr14	89503817-89505484	89503817	89505484	1667	FOXN3
chr2:21255265-21257088	39.7291	-0.746046	0.179235	-4.16239	3.14939e-05	0.00069925	.	chr2	21255265-21257088	21255265	21257088	1823	LDAH
chr3:46360609-46362301	54.8242	0.626942	0.150657	4.1614	3.16308e-05	0.000701839	.	chr3	46360609-46362301	46360609	46362301	1692	CCR2
chr4:121689979-121691085	32.5296	0.845083	0.203116	4.16059	3.17421e-05	0.000703857	.	chr4	121689979-121691085	121689979	121691085	1106	ANXA5
chr12:111776912-111778179	62.9556	0.641823	0.154292	4.15979	3.18545e-05	0.000705848	.	chr12	111776912-111778179	111776912	111778179	1267	ALDH2
chr2:38532431-38534302	38.9426	-0.770296	0.185183	-4.15966	3.18727e-05	0.000705848	.	chr2	38532431-38534302	38532431	38534302	1871	HNRNPLL
chr5:55868256-55869860	43.4352	0.852774	0.205122	4.15739	3.21899e-05	0.000711508	.	chr5	55868256-55869860	55868256	55869860	1604	IL31RA
chr12:68785003-68786139	26.2211	0.874859	0.210444	4.1572	3.22167e-05	0.000711646	.	chr12	68785003-68786139	68785003	68786139	1136	SLC35E3
chr19:51408505-51409616	21.9078	0.889511	0.21398	4.15697	3.22494e-05	0.000711913	.	chr19	51408505-51409616	51408505	51409616	1111	AC008750.1
chr2:68642888-68644120	27.7387	-0.896214	0.215646	-4.15594	3.23948e-05	0.000714213	.	chr2	68642888-68644120	68642888	68644120	1232	APLF
chr12:11579791-11581192	31.6101	0.863244	0.207733	4.15554	3.24515e-05	0.000715007	.	chr12	11579791-11581192	11579791	11581192	1401	AC007450.1
chr2:54708787-54710101	38.1211	-0.706753	0.170141	-4.15393	3.26811e-05	0.000718238	.	chr2	54708787-54710101	54708787	54710101	1314	SPTBN1
chr11:12159026-12160549	44.2339	0.635099	0.152947	4.15242	3.28977e-05	0.000722199	.	chr11	12159026-12160549	12159026	12160549	1523	MICAL2
chr18:45837239-45838823	43.9617	-0.695793	0.167565	-4.15238	3.29031e-05	0.000722199	.	chr18	45837239-45838823	45837239	45838823	1584	SIGLEC15
chr3:27520943-27522270	34.8518	0.717177	0.172841	4.14935	3.33425e-05	0.000730454	.	chr3	27520943-27522270	27520943	27522270	1327	RF00019
chr10:103441234-103443104	42.9376	-0.784512	0.189079	-4.14912	3.33762e-05	0.00073073	.	chr10	103441234-103443104	103441234	103443104	1870	PDCD11
chr12:40158250-40159524	30.8481	0.83545	0.201421	4.14779	3.35702e-05	0.000734513	.	chr12	40158250-40159524	40158250	40159524	1274	LINC02555
chr2:218383549-218384627	30.311	0.84931	0.204937	4.14425	3.40932e-05	0.000745015	.	chr2	218383549-218384627	218383549	218384627	1078	SLC11A1
chr1:13723060-13724505	29.9786	0.800081	0.193068	4.14403	3.41255e-05	0.000745249	.	chr1	13723060-13724505	13723060	13724505	1445	PRDM2
chr9:129887721-129889185	67.5249	0.673582	0.16257	4.14334	3.42281e-05	0.000747018	.	chr9	129887721-129889185	129887721	129889185	1464	AL158207.1
chr17:82627255-82628959	34.701	-0.746135	0.180186	-4.14093	3.45906e-05	0.000752975	.	chr17	82627255-82628959	82627255	82628959	1704	WDR45B
chr5:172869852-172871233	33.7372	0.802638	0.193837	4.1408	3.46098e-05	0.000752975	.	chr5	172869852-172871233	172869852	172871233	1381	ERGIC1
chr1:181044100-181045599	36.7801	0.710532	0.171622	4.14009	3.47166e-05	0.000754824	.	chr1	181044100-181045599	181044100	181045599	1499	MR1
chr15:67080499-67081794	41.5725	0.699946	0.169089	4.13951	3.48045e-05	0.000756261	.	chr15	67080499-67081794	67080499	67081794	1295	SMAD3
chr16:25134272-25135272	17.2487	-1.0586	0.255757	-4.13906	3.48732e-05	0.00075712	.	chr16	25134272-25135272	25134272	25135272	1000	LCMT1
chr8:124847198-124848936	43.0026	0.727727	0.175823	4.13896	3.48878e-05	0.00075712	.	chr8	124847198-124848936	124847198	124848936	1738	AC100858.3
chr4:78645464-78646943	40.5105	0.652181	0.157624	4.13757	3.51006e-05	0.000760784	.	chr4	78645464-78646943	78645464	78646943	1479	LINC01094
chr2:197888045-197889719	36.4876	0.771784	0.18655	4.13715	3.51651e-05	0.000761648	.	chr2	197888045-197889719	197888045	197889719	1674	PLCL1
chr5:50852680-50854286	41.7864	-0.681953	0.164847	-4.13688	3.52065e-05	0.000761648	.	chr5	50852680-50854286	50852680	50854286	1606	PARP8
chr6:36755278-36756488	46.4247	0.703487	0.170052	4.1369	3.52023e-05	0.000761648	.	chr6	36755278-36756488	36755278	36756488	1210	CDKN1A
chr1:25930942-25932204	23.8786	-0.982549	0.237546	-4.13624	3.53042e-05	0.000763286	.	chr1	25930942-25932204	25930942	25932204	1262	STMN1
chr16:89565158-89566653	32.3447	-0.809435	0.195819	-4.13359	3.57137e-05	0.000771176	.	chr16	89565158-89566653	89565158	89566653	1495	RPL13
chr11:43830562-43831996	29.3092	0.90303	0.218479	4.13325	3.57663e-05	0.000771831	.	chr11	43830562-43831996	43830562	43831996	1434	HSD17B12
chr6:18431656-18433357	32.5866	0.810888	0.196207	4.13281	3.5836e-05	0.000772852	.	chr6	18431656-18433357	18431656	18433357	1701	RNF144B
chr11:35336783-35338290	33.8306	0.841064	0.203528	4.13243	3.58949e-05	0.000773641	.	chr11	35336783-35338290	35336783	35338290	1507	SLC1A2
chr10:80491094-80492450	50.6667	0.599964	0.145198	4.13205	3.59537e-05	0.000774425	.	chr10	80491094-80492450	80491094	80492450	1356	TSPAN14
chr15:99408219-99410036	32.7607	-0.845758	0.20469	-4.1319	3.5977e-05	0.000774445	.	chr15	99408219-99410036	99408219	99410036	1817	AC015660.2
chr12:118307011-118308744	30.6529	0.787483	0.190629	4.13098	3.61226e-05	0.000777096	.	chr12	118307011-118308744	118307011	118308744	1733	TAOK3
chr15:72228072-72229214	63.5077	0.701153	0.169786	4.12963	3.63349e-05	0.000780136	.	chr15	72228072-72229214	72228072	72229214	1142	PKM
chr9:42387271-42388952	63.645	-1.16202	0.281407	-4.12931	3.63846e-05	0.000780307	.	chr9	42387271-42388952	42387271	42388952	1681	RF00019
chr2:113103872-113105311	29.8809	0.826193	0.20011	4.1287	3.64822e-05	0.000781616	.	chr2	113103872-113105311	113103872	113105311	1439	IL1RN
chr9:126513410-126515278	51.589	-0.632775	0.153278	-4.12827	3.65504e-05	0.000781926	.	chr9	126513410-126515278	126513410	126515278	1868	MVB12B
chr9:99682378-99684017	21.693	-0.904252	0.219036	-4.12832	3.65416e-05	0.000781926	.	chr9	99682378-99684017	99682378	99684017	1639	NR4A3
chr1:59672522-59674130	49.0276	0.62041	0.150445	4.12382	3.72638e-05	0.000796694	.	chr1	59672522-59674130	59672522	59674130	1608	FGGY
chr2:207238672-207240000	36.1211	0.719911	0.174662	4.12173	3.76035e-05	0.00080247	.	chr2	207238672-207240000	207238672	207240000	1328	MYOSLID
chr1:204416996-204418282	38.9105	0.763972	0.185406	4.12055	3.77973e-05	0.000806109	.	chr1	204416996-204418282	204416996	204418282	1286	PPP1R15B
chr19:51372346-51373674	43.5013	0.706039	0.171376	4.11983	3.79157e-05	0.00080764	.	chr19	51372346-51373674	51372346	51373674	1328	NKG7
chr11:118705161-118706162	14.8324	-1.07472	0.26093	-4.11878	3.80877e-05	0.000810804	.	chr11	118705161-118706162	118705161	118706162	1001	AP002954.1
chr1:66395216-66397196	91.1081	0.863224	0.209704	4.11639	3.84852e-05	0.000818259	.	chr1	66395216-66397196	66395216	66397196	1980	PDE4B
chr14:58752478-58753569	20.9677	-0.870737	0.211637	-4.11431	3.88347e-05	0.000825185	.	chr14	58752478-58753569	58752478	58753569	1091	AL049873.1
chr6:36727181-36728825	52.7	0.604781	0.147024	4.11349	3.89725e-05	0.000827604	.	chr6	36727181-36728825	36727181	36728825	1644	CDKN1A
chr17:31679284-31681217	38.6998	0.734058	0.178473	4.113	3.90553e-05	0.000828854	.	chr17	31679284-31681217	31679284	31681217	1933	AC007923.4
chr10:103907925-103908971	42.9882	0.684642	0.166476	4.11256	3.91298e-05	0.000829926	.	chr10	103907925-103908971	103907925	103908971	1046	STN1
chr2:100554393-100555627	19.6345	-1.01151	0.24597	-4.11232	3.91696e-05	0.000830262	.	chr2	100554393-100555627	100554393	100555627	1234	PDCL3
chr17:68380523-68381808	34.0009	0.856204	0.208335	4.10974	3.96112e-05	0.000839108	.	chr17	68380523-68381808	68380523	68381808	1285	ARSG
chr6:110981184-110982991	52.5047	-0.631068	0.153582	-4.10901	3.97364e-05	0.000841246	.	chr6	110981184-110982991	110981184	110982991	1807	RPF2
chr6:71419911-71421406	32.2831	-0.813694	0.198125	-4.10698	4.00874e-05	0.000847639	.	chr6	71419911-71421406	71419911	71421406	1495	OGFRL1
chr1:37851125-37852631	31.1108	0.757107	0.18439	4.10601	4.02556e-05	0.000850158	.	chr1	37851125-37852631	37851125	37852631	1506	MTF1
chr11:3834170-3835758	68.3463	0.730698	0.178096	4.10283	4.08129e-05	0.000858783	.	chr11	3834170-3835758	3834170	3835758	1588	RHOG
chr6:149065707-149067121	40.6882	-0.768475	0.187298	-4.10295	4.07921e-05	0.000858783	.	chr6	149065707-149067121	149065707	149067121	1414	UST
chr5:150789407-150791393	49.3792	0.639563	0.155942	4.10129	4.10847e-05	0.000863453	.	chr5	150789407-150791393	150789407	150791393	1986	SMIM3
chr8:37573602-37575502	37.5223	-0.743404	0.181312	-4.10014	4.12907e-05	0.000867256	.	chr8	37573602-37575502	37573602	37575502	1900	ZNF703
chr10:110353429-110354991	38.7511	0.753683	0.183864	4.09913	4.14715e-05	0.000870523	.	chr10	110353429-110354991	110353429	110354991	1562	SMNDC1
chr6:137698588-137699885	53.64	0.60999	0.148884	4.09707	4.18408e-05	0.000876682	.	chr6	137698588-137699885	137698588	137699885	1297	AL356234.3
chr3:11642240-11643941	62.4788	0.593204	0.144804	4.09662	4.19235e-05	0.000877352	.	chr3	11642240-11643941	11642240	11643941	1701	VGLL4
chr12:2335701-2337211	31.433	0.745272	0.182008	4.09471	4.22689e-05	0.000882979	.	chr12	2335701-2337211	2335701	2337211	1510	DCP1B
chr8:134023066-134024556	39.3021	0.740809	0.180929	4.09447	4.23129e-05	0.000883365	.	chr8	134023066-134024556	134023066	134024556	1490	AC110741.1
chr15:51076743-51078266	53.5259	0.609105	0.14884	4.09233	4.27056e-05	0.000890155	.	chr15	51076743-51078266	51076743	51078266	1523	TNFAIP8L3
chr19:51760623-51761926	18.641	0.995096	0.243164	4.09228	4.27153e-05	0.000890155	.	chr19	51760623-51761926	51760623	51761926	1303	FPR2
chr9:111957685-111958882	20.376	0.929126	0.227215	4.0892	4.32869e-05	0.000901523	.	chr9	111957685-111958882	111957685	111958882	1197	MIR4668
chr20:50143995-50145094	29.9477	0.787389	0.192567	4.08891	4.33414e-05	0.000901574	.	chr20	50143995-50145094	50143995	50145094	1099	TMEM189
chr17:76596984-76598617	49.0275	0.675567	0.165265	4.08777	4.35535e-05	0.000904898	.	chr17	76596984-76598617	76596984	76598617	1633	ST6GALNAC2
chr13:114098477-114100330	36.8216	0.761658	0.186387	4.08643	4.38064e-05	0.000909394	.	chr13	114098477-114100330	114098477	114100330	1853	RASA3-IT1
chr6:16740784-16741836	18.6907	1.0735	0.262876	4.08369	4.4327e-05	0.000918764	.	chr6	16740784-16741836	16740784	16741836	1052	ATXN1
chr22:38213505-38214844	57.3438	0.61846	0.151479	4.08281	4.44939e-05	0.000920569	.	chr22	38213505-38214844	38213505	38214844	1339	PLA2G6
chr16:15857001-15858708	47.1264	0.76941	0.188505	4.08164	4.47197e-05	0.000924635	.	chr16	15857001-15858708	15857001	15858708	1707	MYH11
chr3:172135357-172136688	34.0339	0.747186	0.183078	4.08124	4.47956e-05	0.000924635	.	chr3	172135357-172136688	172135357	172136688	1331	FNDC3B
chr5:76269550-76270869	28.3343	0.808332	0.198052	4.08141	4.47632e-05	0.000924635	.	chr5	76269550-76270869	76269550	76270869	1319	HMGN2P4
chr8:133256357-133257891	29.2122	-0.799034	0.195782	-4.08123	4.47973e-05	0.000924635	.	chr8	133256357-133257891	133256357	133257891	1534	NDRG1
chr11:75099965-75101041	40.9879	0.703527	0.172429	4.0801	4.50156e-05	0.000925829	.	chr11	75099965-75101041	75099965	75101041	1076	SLCO2B1
chr6:7166051-7167403	32.1908	0.844833	0.207041	4.08052	4.49358e-05	0.000925829	.	chr6	7166051-7167403	7166051	7167403	1352	AL355336.1
chr9:5549331-5550592	23.077	0.989457	0.242501	4.08022	4.49923e-05	0.000925829	.	chr9	5549331-5550592	5549331	5550592	1261	PDCD1LG2
chr22:49999352-50000352	28.3239	-0.953346	0.233676	-4.07978	4.50791e-05	0.000926583	.	chr22	49999352-50000352	49999352	50000352	1000	MIR6821
chr13:44263650-44264957	36.2995	0.765993	0.187794	4.07891	4.52474e-05	0.000929493	.	chr13	44263650-44264957	44263650	44264957	1307	TSC22D1
chr6:14706009-14707113	24.4427	1.03513	0.25387	4.07739	4.55442e-05	0.000934479	.	chr6	14706009-14707113	14706009	14707113	1104	AL109914.1
chr17:7237355-7238414	65.6102	-0.600709	0.147362	-4.07641	4.57357e-05	0.000937298	.	chr17	7237355-7238414	7237355	7238414	1059	PHF23
chr9:85521749-85523327	32.9174	-0.823953	0.202156	-4.07582	4.58517e-05	0.000939119	.	chr9	85521749-85523327	85521749	85523327	1578	AGTPBP1
chr7:20448759-20449827	23.9795	1.41699	0.34788	4.07322	4.6367e-05	0.00094799	.	chr7	20448759-20449827	20448759	20449827	1068	RF00275
chr3:45166719-45168209	43.1411	0.637751	0.156587	4.07283	4.64447e-05	0.000949018	.	chr3	45166719-45168209	45166719	45168209	1490	RPS24P8
chr2:144456023-144457667	44.4518	0.638585	0.156834	4.07172	4.66674e-05	0.000953007	.	chr2	144456023-144457667	144456023	144457667	1644	ZEB2
chr10:69464173-69465532	31.0719	-0.886806	0.217809	-4.07148	4.67155e-05	0.000953425	.	chr10	69464173-69465532	69464173	69465532	1359	TSPAN15
chr18:13221985-13223436	26.2887	-0.873728	0.214641	-4.07065	4.68821e-05	0.000956263	.	chr18	13221985-13223436	13221985	13223436	1451	LDLRAD4
chr8:133129651-133131120	39.8917	0.682514	0.167679	4.07035	4.69419e-05	0.000956918	.	chr8	133129651-133131120	133129651	133131120	1469	SLA
chr9:129338655-129339791	43.6121	0.690083	0.169566	4.0697	4.70739e-05	0.000958643	.	chr9	129338655-129339791	129338655	129339791	1136	LINC01503
chr4:138392106-138393909	37.4923	0.700103	0.172113	4.06769	4.74818e-05	0.000966216	.	chr4	138392106-138393909	138392106	138393909	1803	LINC00500
chr14:93032449-93033919	39.4813	-0.740737	0.182142	-4.06681	4.76608e-05	0.000968786	.	chr14	93032449-93033919	93032449	93033919	1470	ITPK1
chr3:5139267-5140934	46.6866	0.65857	0.161949	4.06652	4.772e-05	0.000968786	.	chr3	5139267-5140934	5139267	5140934	1667	ARL8B
chr7:128216674-128218334	43.3298	0.649948	0.159829	4.06653	4.77181e-05	0.000968786	.	chr7	128216674-128218334	128216674	128218334	1660	LEP
chr8:143902164-143903540	26.2689	-0.845637	0.207946	-4.06661	4.77019e-05	0.000968786	.	chr8	143902164-143903540	143902164	143903540	1376	PLEC
chr14:52354789-52356301	29.8056	0.910163	0.223862	4.06574	4.78805e-05	0.000971474	.	chr14	52354789-52356301	52354789	52356301	1512	PTGER2
chr22:46527326-46529014	47.875	0.679874	0.167241	4.06523	4.79851e-05	0.000972457	.	chr22	46527326-46529014	46527326	46529014	1688	CELSR1
chr11:94583383-94584883	31.0148	0.762382	0.187558	4.06477	4.80795e-05	0.0009738	.	chr11	94583383-94584883	94583383	94584883	1500	PIWIL4
chr10:73803349-73804647	32.9142	0.755295	0.185881	4.06333	4.8377e-05	0.000978681	.	chr10	73803349-73804647	73803349	73804647	1298	NDST2
chr14:94384576-94385895	48.9863	0.676285	0.166475	4.06238	4.85757e-05	0.000982125	.	chr14	94384576-94385895	94384576	94385895	1319	SERPINA1
chr18:58754220-58755908	34.9739	-0.770005	0.18957	-4.06184	4.86871e-05	0.000983804	.	chr18	58754220-58755908	58754220	58755908	1688	MALT1
chr17:48677790-48679405	26.5339	-0.972575	0.239466	-4.06143	4.87728e-05	0.000984961	.	chr17	48677790-48679405	48677790	48679405	1615	HOXB4
chr6:152094447-152095913	50.1724	0.615863	0.151649	4.06111	4.88401e-05	0.000985743	.	chr6	152094447-152095913	152094447	152095913	1466	SYNE1
chr22:36659077-36660866	50.9176	0.627544	0.154594	4.05929	4.92212e-05	0.000991702	.	chr22	36659077-36660866	36659077	36660866	1789	IFT27
chr1:36328145-36329466	25.9766	-0.899705	0.221648	-4.05916	4.92503e-05	0.000991709	.	chr1	36328145-36329466	36328145	36329466	1321	EVA1B
chr16:56675275-56676532	28.2941	0.814533	0.200699	4.05848	4.93937e-05	0.00099402	.	chr16	56675275-56676532	56675275	56676532	1257	AC026461.4
chr6:11824228-11825730	26.055	0.866876	0.213616	4.05811	4.94715e-05	0.000994998	.	chr6	11824228-11825730	11824228	11825730	1502	ADTRP
chr10:11849556-11851086	31.4326	-0.785876	0.193705	-4.05707	4.96922e-05	0.000998285	.	chr10	11849556-11851086	11849556	11851086	1530	PROSER2
chr5:56258517-56260458	40.8479	0.802699	0.197995	4.05414	5.03192e-05	0.0010103	.	chr5	56258517-56260458	56258517	56260458	1941	RNU6ATAC2P
chr7:44240646-44241790	34.8484	-0.718016	0.177118	-4.05389	5.03721e-05	0.00101077	.	chr7	44240646-44241790	44240646	44241790	1144	YKT6
chr3:52428166-52429472	22.8255	-0.838212	0.206783	-4.05359	5.04378e-05	0.0010115	.	chr3	52428166-52429472	52428166	52429472	1306	PHF7
chr3:172138153-172139582	27.67	0.836084	0.206289	4.05297	5.05721e-05	0.00101361	.	chr3	172138153-172139582	172138153	172139582	1429	FNDC3B
chr11:61368397-61370697	102.238	0.591748	0.14602	4.05251	5.06714e-05	0.00101501	.	chr11	61368397-61370697	61368397	61370697	2300	TMEM138
chr6:372162-373598	39.0377	-0.814674	0.201089	-4.05131	5.09309e-05	0.00101962	.	chr6	372162-373598	372162	373598	1436	IRF4
chr12:11745489-11747244	67.7368	0.632129	0.156058	4.0506	5.1087e-05	0.00102215	.	chr12	11745489-11747244	11745489	11747244	1755	ETV6
chr5:157611030-157612747	28.6164	0.86808	0.214346	4.04991	5.12371e-05	0.00102456	.	chr5	157611030-157612747	157611030	157612747	1717	ADAM19
chr10:103464742-103466127	23.176	-0.952014	0.235097	-4.04946	5.13365e-05	0.00102596	.	chr10	103464742-103466127	103464742	103466127	1385	AL139339.1
chr2:113886150-113887195	51.2407	0.697801	0.172454	4.0463	5.20336e-05	0.0010363	.	chr2	113886150-113887195	113886150	113887195	1045	AC110769.2
chr6:85464440-85465508	29.7747	0.83978	0.207537	4.04641	5.20093e-05	0.0010363	.	chr6	85464440-85465508	85464440	85465508	1068	NT5E
chr17:81885789-81886930	37.6105	0.786091	0.194294	4.04588	5.21267e-05	0.00103696	.	chr17	81885789-81886930	81885789	81886930	1141	ALYREF
chr22:36444641-36446018	23.5348	0.817247	0.202039	4.045	5.23242e-05	0.00104029	.	chr22	36444641-36446018	36444641	36446018	1377	RF00019
chr17:59514666-59516261	40.9478	0.843182	0.20848	4.04442	5.24521e-05	0.00104198	.	chr17	59514666-59516261	59514666	59516261	1595	DHX40
chr9:114415861-114417044	25.0441	-0.887305	0.219394	-4.04435	5.24694e-05	0.00104198	.	chr9	114415861-114417044	114415861	114417044	1183	WHRN
chr9:93148369-93149798	33.1652	0.912661	0.225689	4.04389	5.25721e-05	0.00104342	.	chr9	93148369-93149798	93148369	93149798	1429	AL390760.1
chr1:27649985-27651257	46.1356	0.651541	0.161156	4.04293	5.27869e-05	0.00104649	.	chr1	27649985-27651257	27649985	27651257	1272	AL031729.1
chr6:161228476-161230127	29.3126	0.857625	0.212123	4.04305	5.27605e-05	0.00104649	.	chr6	161228476-161230127	161228476	161230127	1651	AGPAT4
chr6:6686559-6687660	57.9774	0.723928	0.179075	4.04261	5.28602e-05	0.00104734	.	chr6	6686559-6687660	6686559	6687660	1101	AL031123.2
chr21:29181594-29183199	34.9687	0.76129	0.188336	4.04219	5.29549e-05	0.00104802	.	chr21	29181594-29183199	29181594	29183199	1605	RF00012
chr3:101826937-101828436	61.0339	0.611351	0.151238	4.04231	5.2927e-05	0.00104802	.	chr3	101826937-101828436	101826937	101828436	1499	NFKBIZ
chr14:75542106-75543458	77.5229	0.601212	0.148759	4.04151	5.31088e-05	0.00105046	.	chr14	75542106-75543458	75542106	75543458	1352	BATF
chr11:62020008-62021379	36.6172	0.789222	0.195373	4.03956	5.35523e-05	0.00105863	.	chr11	62020008-62021379	62020008	62021379	1371	AP003733.1
chr15:70558450-70559890	31.0075	-0.749744	0.185621	-4.03911	5.3654e-05	0.00106003	.	chr15	70558450-70559890	70558450	70559890	1440	LINC02205
chr11:43920309-43921778	31.053	0.801111	0.198406	4.03774	5.39676e-05	0.00106441	.	chr11	43920309-43921778	43920309	43921778	1469	AC087521.3
chr12:6140431-6142173	43.8916	-0.602848	0.149301	-4.03779	5.39561e-05	0.00106441	.	chr12	6140431-6142173	6140431	6142173	1742	VWF
chr15:93028142-93029783	47.4223	0.704557	0.174491	4.03779	5.3956e-05	0.00106441	.	chr15	93028142-93029783	93028142	93029783	1641	CHD2
chr11:33722543-33724050	47.5675	0.678188	0.167968	4.03759	5.40022e-05	0.00106448	.	chr11	33722543-33724050	33722543	33724050	1507	CD59
chr4:146143092-146144596	27.1035	0.830961	0.205951	4.03476	5.46592e-05	0.00107621	.	chr4	146143092-146144596	146143092	146144596	1504	LSM6
chr3:113947275-113948867	50.8656	-0.668238	0.16572	-4.03233	5.52257e-05	0.00108551	.	chr3	113947275-113948867	113947275	113948867	1592	ZDHHC23
chr16:85316063-85317448	29.549	-0.8089	0.200726	-4.02988	5.58045e-05	0.00109626	.	chr16	85316063-85317448	85316063	85317448	1385	MIR5093
chr11:33891077-33892371	33.9532	0.701569	0.174251	4.0262	5.66862e-05	0.00111232	.	chr11	33891077-33892371	33891077	33892371	1294	LMO2
chr4:38128132-38129766	41.1414	0.806023	0.200237	4.02535	5.68906e-05	0.0011157	.	chr4	38128132-38129766	38128132	38129766	1634	TBC1D1
chr15:51588587-51590902	48.1477	0.707245	0.175707	4.02513	5.69428e-05	0.00111571	.	chr15	51588587-51590902	51588587	51590902	2315	DMXL2
chr16:27367218-27368805	51.5764	0.629297	0.156344	4.02508	5.69556e-05	0.00111571	.	chr16	27367218-27368805	27367218	27368805	1587	IL4R
chr1:184791958-184793340	44.4503	0.608686	0.151252	4.02432	5.71397e-05	0.00111742	.	chr1	184791958-184793340	184791958	184793340	1382	FAM129A
chr12:120230998-120232139	43.2424	0.625156	0.155344	4.02433	5.71374e-05	0.00111742	.	chr12	120230998-120232139	120230998	120232139	1141	PXN
chr7:141563512-141565328	30.3687	0.773521	0.192208	4.02439	5.71225e-05	0.00111742	.	chr7	141563512-141565328	141563512	141565328	1816	AGK
chr11:82888714-82890411	36.0359	-0.748902	0.186323	-4.01938	5.83519e-05	0.00113685	.	chr11	82888714-82890411	82888714	82890411	1697	DDIAS
chr21:42308055-42309246	22.759	-1.00289	0.249519	-4.01928	5.83751e-05	0.00113685	.	chr21	42308055-42309246	42308055	42309246	1191	ABCG1
chr5:151587647-151588902	28.2725	0.832756	0.207194	4.0192	5.83957e-05	0.00113685	.	chr5	151587647-151588902	151587647	151588902	1255	AC011374.3
chr2:112690464-112691677	44.341	0.689249	0.171528	4.01828	5.86252e-05	0.00114003	.	chr2	112690464-112691677	112690464	112691677	1213	SLC20A1
chr12:6763375-6764907	50.0076	-0.602108	0.149854	-4.01797	5.8701e-05	0.00114022	.	chr12	6763375-6764907	6763375	6764907	1532	PTMS
chr6:27830383-27831803	42.2074	0.742411	0.184768	4.01806	5.86782e-05	0.00114022	.	chr6	27830383-27831803	27830383	27831803	1420	HIST1H4K
chr12:62744253-62745656	39.1611	0.654549	0.163018	4.01519	5.93982e-05	0.00115046	.	chr12	62744253-62745656	62744253	62745656	1403	PPM1H
chr18:48742280-48744197	39.7611	-0.727505	0.181182	-4.01532	5.93643e-05	0.00115046	.	chr18	48742280-48744197	48742280	48744197	1917	AC022919.1
chr1:234835564-234837060	35.1246	0.703669	0.175294	4.01421	5.96449e-05	0.00115402	.	chr1	234835564-234837060	234835564	234837060	1496	RNY4P16
chr11:68014163-68015509	47.2249	0.606083	0.151106	4.01098	6.04683e-05	0.001168	.	chr11	68014163-68015509	68014163	68015509	1346	ALDH3B1
chrX:49345481-49346903	16.3775	-1.31839	0.328784	-4.00989	6.07463e-05	0.00117271	.	chrX	49345481-49346903	49345481	49346903	1422	PPP1R3F
chr3:72495717-72497046	27.353	0.763968	0.190573	4.00879	6.10311e-05	0.00117624	.	chr3	72495717-72497046	72495717	72497046	1329	RYBP
chr2:215899865-215901283	39.2275	0.657297	0.164003	4.00783	6.12793e-05	0.00118037	.	chr2	215899865-215901283	215899865	215901283	1418	AC093382.1
chr11:35141001-35142677	56.904	0.706266	0.176234	4.00754	6.13544e-05	0.00118072	.	chr11	35141001-35142677	35141001	35142677	1676	CD44
chr12:76171978-76173614	31.326	-0.784672	0.195825	-4.00702	6.14909e-05	0.00118247	.	chr12	76171978-76173614	76171978	76173614	1636	NAP1L1
chr8:17629639-17631139	31.3699	-0.778953	0.194449	-4.00594	6.17706e-05	0.00118653	.	chr8	17629639-17631139	17629639	17631139	1500	PDGFRL
chr21:34281744-34283346	33.8845	0.909341	0.227044	4.00513	6.19825e-05	0.00118928	.	chr21	34281744-34283346	34281744	34283346	1602	MRPS6
chr5:115940657-115942065	25.4142	0.852607	0.212905	4.00463	6.21133e-05	0.00119113	.	chr5	115940657-115942065	115940657	115942065	1408	AP3S1
chr10:80165389-80166828	42.3982	0.650077	0.162356	4.00402	6.2276e-05	0.00119352	.	chr10	80165389-80166828	80165389	80166828	1439	ANXA11
chr10:96700100-96701375	44.6825	0.674983	0.168583	4.00387	6.23147e-05	0.00119352	.	chr10	96700100-96701375	96700100	96701375	1275	PIK3AP1
chr6:166633387-166634594	33.0577	-0.793577	0.19822	-4.00351	6.24104e-05	0.00119417	.	chr6	166633387-166634594	166633387	166634594	1207	RPS6KA2
chr2:106271866-106272937	18.4216	-0.954478	0.238455	-4.00276	6.26078e-05	0.00119597	.	chr2	106271866-106272937	106271866	106272937	1071	UXS1
chr1:160682646-160684053	28.3184	0.875908	0.218852	4.00229	6.27326e-05	0.0011977	.	chr1	160682646-160684053	160682646	160684053	1407	AL121985.1
chr2:28425162-28426227	21.7145	0.923398	0.230736	4.00196	6.28188e-05	0.00119807	.	chr2	28425162-28426227	28425162	28426227	1065	AC104695.3
chr12:11651811-11653260	64.1758	0.687142	0.171717	4.00159	6.29192e-05	0.00119862	.	chr12	11651811-11653260	11651811	11653260	1449	ETV6
chr1:26573715-26575343	36.0692	0.809213	0.202341	3.99925	6.35443e-05	0.00120919	.	chr1	26573715-26575343	26573715	26575343	1628	RPS6KA1
chr11:86141057-86142759	45.988	0.645225	0.161406	3.99753	6.40064e-05	0.00121732	.	chr11	86141057-86142759	86141057	86142759	1702	AP003097.2
chr1:234498406-234500102	43.5826	0.654887	0.163856	3.99673	6.42235e-05	0.0012192	.	chr1	234498406-234500102	234498406	234500102	1696	TARBP1
chr3:158709348-158710401	24.9928	0.830846	0.207886	3.99665	6.42461e-05	0.0012192	.	chr3	158709348-158710401	158709348	158710401	1053	RARRES1
chr8:133752469-133753803	41.35	0.753595	0.188546	3.99688	6.41824e-05	0.0012192	.	chr8	133752469-133753803	133752469	133753803	1334	AC110741.1
chr9:107421865-107423066	23.5671	-0.927086	0.231963	-3.99669	6.42332e-05	0.0012192	.	chr9	107421865-107423066	107421865	107423066	1201	KLF4
chr1:167043706-167044784	17.7229	-1.04178	0.260698	-3.9961	6.43938e-05	0.00122133	.	chr1	167043706-167044784	167043706	167044784	1078	GPA33
chr21:39004038-39005414	38.0628	0.684918	0.171458	3.99466	6.47881e-05	0.00122679	.	chr21	39004038-39005414	39004038	39005414	1376	AF064858.1
chr1:25030444-25031509	28.5463	0.788258	0.197355	3.99412	6.49339e-05	0.00122821	.	chr1	25030444-25031509	25030444	25031509	1065	MIR4425
chr17:75300881-75302188	56.9648	0.622125	0.155803	3.99302	6.52364e-05	0.00123258	.	chr17	75300881-75302188	75300881	75302188	1307	SLC25A19
chr15:31399517-31400811	37.1229	1.09353	0.273939	3.99187	6.55554e-05	0.00123794	.	chr15	31399517-31400811	31399517	31400811	1294	KLF13
chr5:151270505-151272075	36.7105	0.752558	0.18854	3.9915	6.56578e-05	0.00123919	.	chr5	151270505-151272075	151270505	151272075	1570	GM2A
chr19:7861837-7863722	50.0337	-0.611731	0.153307	-3.99023	6.60081e-05	0.00124445	.	chr19	7861837-7863722	7861837	7863722	1885	EVI5L
chr1:155648213-155649295	31.0317	0.788158	0.197633	3.98799	6.66348e-05	0.00125486	.	chr1	155648213-155649295	155648213	155649295	1082	AL353807.5
chr12:76019969-76021363	28.0812	0.847175	0.212439	3.98786	6.66724e-05	0.00125486	.	chr12	76019969-76021363	76019969	76021363	1394	AC011611.3
chr11:114134911-114136302	35.3169	0.683322	0.171402	3.98667	6.70062e-05	0.00125778	.	chr11	114134911-114136302	114134911	114136302	1391	ZBTB16
chr17:4644847-4646428	26.5986	-0.905297	0.227069	-3.98688	6.69472e-05	0.00125778	.	chr17	4644847-4646428	4644847	4646428	1581	PELP1
chr2:8520260-8521642	40.8879	0.664581	0.166698	3.98674	6.69882e-05	0.00125778	.	chr2	8520260-8521642	8520260	8521642	1382	ID2-AS1
chr9:130137655-130139203	50.4376	0.625716	0.157005	3.98532	6.73891e-05	0.00126429	.	chr9	130137655-130139203	130137655	130139203	1548	GPR107
chr8:55947623-55949335	44.4417	0.669008	0.167921	3.98406	6.77471e-05	0.00126962	.	chr8	55947623-55949335	55947623	55949335	1712	LYN
chr10:75042813-75044622	49.2071	-0.629143	0.157921	-3.98392	6.7787e-05	0.00126969	.	chr10	75042813-75044622	75042813	75044622	1809	DUPD1
chr1:235910165-235911306	23.0595	0.954808	0.239691	3.98349	6.79096e-05	0.00127067	.	chr1	235910165-235911306	235910165	235911306	1141	RNU6-968P
chr8:8752481-8753773	21.0769	-0.994716	0.24971	-3.98348	6.79131e-05	0.00127067	.	chr8	8752481-8753773	8752481	8753773	1292	AC087269.1
chr12:52243621-52245164	62.5308	0.596448	0.149741	3.98321	6.79912e-05	0.00127145	.	chr12	52243621-52245164	52243621	52245164	1543	KRT7
chr1:179016438-179017751	23.399	-0.866938	0.217664	-3.98291	6.80768e-05	0.00127236	.	chr1	179016438-179017751	179016438	179017751	1313	FAM20B
chr12:10118336-10119955	18.4617	0.933927	0.23453	3.98212	6.83029e-05	0.0012759	.	chr12	10118336-10119955	10118336	10119955	1619	CLEC1A
chr1:22861561-22862772	26.1883	-0.861708	0.216434	-3.98139	6.85126e-05	0.00127843	.	chr1	22861561-22862772	22861561	22862772	1211	MIR4253
chr12:57166314-57167895	31.8422	0.817636	0.205383	3.98103	6.8617e-05	0.001279	.	chr12	57166314-57167895	57166314	57167895	1581	LRP1
chr19:33331660-33333327	31.4821	-0.784585	0.19716	-3.97944	6.9077e-05	0.00128619	.	chr19	33331660-33333327	33331660	33333327	1667	AC008738.2
chr19:51668257-51669257	15.1613	1.13653	0.285641	3.97886	6.92456e-05	0.00128795	.	chr19	51668257-51669257	51668257	51669257	1000	SPACA6
chr2:217433405-217435175	30.5406	-0.769779	0.193532	-3.97753	6.9634e-05	0.00129378	.	chr2	217433405-217435175	217433405	217435175	1770	DIRC3
chr9:123548505-123550353	44.7554	0.670517	0.168603	3.97691	6.98166e-05	0.00129648	.	chr9	123548505-123550353	123548505	123550353	1848	DENND1A
chr5:133932376-133933844	32.0192	-0.824564	0.207367	-3.97634	6.99828e-05	0.00129817	.	chr5	133932376-133933844	133932376	133933844	1468	C5orf15
chr19:35346275-35348016	60.0104	0.630937	0.158762	3.97409	7.06479e-05	0.0013084	.	chr19	35346275-35348016	35346275	35348016	1741	MIR5196
chr8:55978071-55979395	42.7041	0.684221	0.172263	3.97195	7.1288e-05	0.00131955	.	chr8	55978071-55979395	55978071	55979395	1324	LYN
chr3:129485112-129486687	47.5688	0.684136	0.17227	3.9713	7.14807e-05	0.00132241	.	chr3	129485112-129486687	129485112	129486687	1575	IFT122
chr12:66407081-66408388	27.9158	-0.803576	0.202402	-3.97021	7.18107e-05	0.00132781	.	chr12	66407081-66408388	66407081	66408388	1307	HELB
chr9:22158629-22160011	24.7954	-0.806389	0.203175	-3.96893	7.21968e-05	0.00133352	.	chr9	22158629-22160011	22158629	22160011	1382	CDKN2B
chr1:157154556-157156703	88.0059	0.623259	0.157051	3.96851	7.2322e-05	0.00133441	.	chr1	157154556-157156703	157154556	157156703	2147	ETV3
chr14:91835388-91837389	43.7783	-0.736802	0.185678	-3.96818	7.24249e-05	0.00133514	.	chr14	91835388-91837389	91835388	91837389	2001	TC2N
chr2:43097087-43098747	35.5129	-0.6691	0.168625	-3.96796	7.24895e-05	0.00133536	.	chr2	43097087-43098747	43097087	43098747	1660	LINC02580
chrX:153410851-153412377	36.9931	-0.74023	0.186634	-3.96621	7.30254e-05	0.00134381	.	chrX	153410851-153412377	153410851	153412377	1526	ZFP92
chr22:20748179-20749738	31.0942	-0.807521	0.203666	-3.96492	7.34217e-05	0.00135038	.	chr22	20748179-20749738	20748179	20749738	1559	PI4KA
chr1:118038566-118040013	34.8716	0.702872	0.177287	3.9646	7.35203e-05	0.00135076	.	chr1	118038566-118040013	118038566	118040013	1447	WDR3
chr21:38796814-38798596	33.7588	0.730561	0.184267	3.96468	7.34934e-05	0.00135076	.	chr21	38796814-38798596	38796814	38798596	1782	ETS2
chr11:113189955-113191437	40.9251	0.699062	0.176413	3.96266	7.41206e-05	0.00136057	.	chr11	113189955-113191437	113189955	113191437	1482	NCAM1
chr11:11621157-11622701	36.4842	-0.691304	0.174462	-3.96249	7.41719e-05	0.00136057	.	chr11	11621157-11622701	11621157	11622701	1544	USP47
chr12:11749691-11751211	47.865	0.629793	0.158934	3.9626	7.41387e-05	0.00136057	.	chr12	11749691-11751211	11749691	11751211	1520	ETV6
chr1:89907890-89909616	39.0155	0.711204	0.179494	3.96227	7.42418e-05	0.00136071	.	chr1	89907890-89909616	89907890	89909616	1726	AL391497.1
chr9:33160664-33161737	36.7958	0.678978	0.171379	3.96184	7.43747e-05	0.0013614	.	chr9	33160664-33161737	33160664	33161737	1073	B4GALT1-AS1
chr1:234954625-234956216	55.3529	0.591848	0.149506	3.95868	7.53646e-05	0.00137588	.	chr1	234954625-234956216	234954625	234956216	1591	AL391832.2
chr4:73725462-73726854	26.4148	0.840057	0.212216	3.9585	7.54231e-05	0.00137622	.	chr4	73725462-73726854	73725462	73726854	1392	CXCL8
chr3:36786692-36788437	42.6569	-0.703613	0.177891	-3.95531	7.64353e-05	0.00139249	.	chr3	36786692-36788437	36786692	36788437	1745	DCLK3
chr6:11404491-11405564	17.7017	-0.980364	0.248045	-3.95236	7.73846e-05	0.00140682	.	chr6	11404491-11405564	11404491	11405564	1073	NEDD9
chr1:246689060-246690629	29.819	-0.829032	0.209845	-3.95069	7.79262e-05	0.00141593	.	chr1	246689060-246690629	246689060	246690629	1569	SCCPDH
chr14:21097784-21099261	42.6553	-0.644386	0.163152	-3.94961	7.82802e-05	0.00142087	.	chr14	21097784-21099261	21097784	21099261	1477	ZNF219
chr15:99424652-99426336	49.9961	-0.619256	0.156786	-3.94969	7.82519e-05	0.00142087	.	chr15	99424652-99426336	99424652	99426336	1684	AC015660.2
chrX:150219597-150220671	17.9378	1.11729	0.283003	3.94798	7.8813e-05	0.00142829	.	chrX	150219597-150220671	150219597	150220671	1074	XRCC6P2
chr22:35371203-35372644	33.0952	-0.726027	0.183961	-3.94663	7.92594e-05	0.00143488	.	chr22	35371203-35372644	35371203	35372644	1441	Z82244.2
chr11:35186763-35188251	27.4362	0.845204	0.21426	3.94477	7.9878e-05	0.00144532	.	chr11	35186763-35188251	35186763	35188251	1488	CD44
chr21:15224005-15225232	25.3773	0.936188	0.237366	3.94407	8.01102e-05	0.00144834	.	chr21	15224005-15225232	15224005	15225232	1227	NRIP1
chr20:37378588-37379912	34.0893	0.731639	0.185518	3.94376	8.0214e-05	0.00144913	.	chr20	37378588-37379912	37378588	37379912	1324	SRC
chr3:183370440-183371619	31.4276	0.711583	0.180476	3.94282	8.05291e-05	0.00145406	.	chr3	183370440-183371619	183370440	183371619	1179	LINC00888
chr20:16390684-16392086	33.238	-0.719049	0.182433	-3.94143	8.0996e-05	0.00146173	.	chr20	16390684-16392086	16390684	16392086	1402	KIF16B
chr2:172280458-172281733	42.3683	-0.685216	0.173871	-3.94094	8.11645e-05	0.00146401	.	chr2	172280458-172281733	172280458	172281733	1275	ITGA6
chr9:105141121-105142750	44.8198	0.63368	0.16084	3.93982	8.15424e-05	0.00147006	.	chr9	105141121-105142750	105141121	105142750	1629	SLC44A1
chr5:172877351-172878607	47.3937	0.644852	0.1637	3.93923	8.17422e-05	0.00147289	.	chr5	172877351-172878607	172877351	172878607	1256	ERGIC1
chr16:15013535-15015203	28.9654	-0.804429	0.204224	-3.93896	8.18365e-05	0.00147382	.	chr16	15013535-15015203	15013535	15015203	1668	AC138932.5
chr12:49703311-49704347	33.9425	0.822784	0.208963	3.93746	8.23481e-05	0.00148073	.	chr12	49703311-49704347	49703311	49704347	1036	FMNL3
chr20:56721729-56723279	28.9296	-0.86017	0.218454	-3.93754	8.23213e-05	0.00148073	.	chr20	56721729-56723279	56721729	56723279	1550	RPS4XP3
chr2:101463118-101464799	48.0947	0.680496	0.172881	3.9362	8.27813e-05	0.00148543	.	chr2	101463118-101464799	101463118	101464799	1681	RFX8
chr15:40743673-40744866	36.7766	0.742699	0.188703	3.93581	8.29163e-05	0.00148631	.	chr15	40743673-40744866	40743673	40744866	1193	RMDN3
chr16:31876755-31878170	41.0164	0.736923	0.187233	3.93586	8.28988e-05	0.00148631	.	chr16	31876755-31878170	31876755	31878170	1415	ZNF267
chr7:148262342-148263400	17.2568	-1.08071	0.274789	-3.93286	8.39399e-05	0.00150232	.	chr7	148262342-148263400	148262342	148263400	1058	RF00012
chr16:88244521-88246271	33.7468	0.775163	0.197106	3.93272	8.39907e-05	0.00150246	.	chr16	88244521-88246271	88244521	88246271	1750	ZNF469
chr15:67884111-67885373	29.0546	-0.826639	0.210214	-3.93237	8.41135e-05	0.00150388	.	chr15	67884111-67885373	67884111	67885373	1262	RNU6-1
chr3:72338306-72339966	51.0178	0.654646	0.166503	3.93172	8.43393e-05	0.00150701	.	chr3	72338306-72339966	72338306	72339966	1660	LINC00877
chr2:112032466-112034079	38.6224	0.683594	0.173886	3.93127	8.44996e-05	0.00150844	.	chr2	112032466-112034079	112032466	112034079	1613	MERTK
chr7:104973254-104974820	40.1614	0.709419	0.180478	3.93077	8.46744e-05	0.00151078	.	chr7	104973254-104974820	104973254	104974820	1566	AC007384.1
chr2:218263748-218264915	32.6773	-0.952129	0.242234	-3.93062	8.47277e-05	0.00151096	.	chr2	218263748-218264915	218263748	218264915	1167	AAMP
chr11:47373568-47374885	49.0527	0.620443	0.1579	3.92934	8.51803e-05	0.00151824	.	chr11	47373568-47374885	47373568	47374885	1317	SPI1
chr1:108074675-108075791	17.4997	-0.978404	0.249088	-3.92795	8.56731e-05	0.00152575	.	chr1	108074675-108075791	108074675	108075791	1116	AL390036.1
chr15:31079743-31081693	36.1816	-0.69685	0.17741	-3.9279	8.56895e-05	0.00152575	.	chr15	31079743-31081693	31079743	31081693	1950	MTMR10
chr22:39276188-39277944	54.1391	0.589959	0.150213	3.92749	8.5837e-05	0.0015268	.	chr22	39276188-39277944	39276188	39277944	1756	AL031590.1
chr8:54152591-54154005	44.5423	0.631679	0.160853	3.92706	8.59919e-05	0.00152799	.	chr8	54152591-54154005	54152591	54154005	1414	RNU6ATAC32P
chr1:246961281-246963122	34.8487	0.67691	0.172387	3.92668	8.61264e-05	0.00152959	.	chr1	246961281-246963122	246961281	246963122	1841	AHCTF1
chr2:112798560-112800068	35.1598	0.718088	0.182966	3.92472	8.68319e-05	0.00153896	.	chr2	112798560-112800068	112798560	112800068	1508	IL1A
chr4:184850302-184851836	41.4603	0.733467	0.18698	3.9227	8.7563e-05	0.00154875	.	chr4	184850302-184851836	184850302	184851836	1534	MIR3945HG
chr5:170274986-170276047	25.6692	0.825006	0.210314	3.92274	8.75494e-05	0.00154875	.	chr5	170274986-170276047	170274986	170276047	1061	LCP2
chr12:12599898-12601372	25.7654	-0.815009	0.207774	-3.92257	8.76084e-05	0.00154876	.	chr12	12599898-12601372	12599898	12601372	1474	CREBL2
chr20:4719920-4721372	37.4095	-0.659172	0.168061	-3.92223	8.77347e-05	0.00154941	.	chr20	4719920-4721372	4719920	4721372	1452	PRNP
chr1:155178404-155179920	40.365	-0.713925	0.182057	-3.92145	8.80191e-05	0.00155285	.	chr1	155178404-155179920	155178404	155179920	1516	KRTCAP2
chr1:235830780-235832125	28.0403	0.790956	0.201698	3.92148	8.8007e-05	0.00155285	.	chr1	235830780-235832125	235830780	235832125	1345	MIR1537
chr6:38774321-38776075	25.4916	-0.805885	0.20565	-3.91873	8.90185e-05	0.00156888	.	chr6	38774321-38776075	38774321	38776075	1754	GLO1
chr2:222707911-222710220	66.1259	0.58627	0.149637	3.91794	8.93088e-05	0.0015716	.	chr2	222707911-222710220	222707911	222710220	2309	MOGAT1
chr1:33341922-33343304	32.7297	0.821468	0.209771	3.91603	9.00185e-05	0.00158328	.	chr1	33341922-33343304	33341922	33343304	1382	RN7SKP16
chr19:33406295-33407954	42.8618	-0.626759	0.160142	-3.91378	9.08626e-05	0.00159651	.	chr19	33406295-33407954	33406295	33407954	1659	PEPD
chr1:222817136-222818517	26.6525	0.829483	0.212042	3.91189	9.15778e-05	0.00160663	.	chr1	222817136-222818517	222817136	222818517	1381	AL392172.1
chr5:139651567-139653033	63.1168	0.594301	0.151985	3.91027	9.21929e-05	0.00161415	.	chr5	139651567-139653033	139651567	139653033	1466	CXXC5
chr14:21086997-21088345	51.897	0.614872	0.157275	3.90952	9.24787e-05	0.00161833	.	chr14	21086997-21088345	21086997	21088345	1348	ARHGEF40
chr10:75375224-75376563	33.3294	-0.74706	0.191122	-3.90881	9.27509e-05	0.00162227	.	chr10	75375224-75376563	75375224	75376563	1339	ZNF503-AS2
chr6:105560700-105561700	18.9183	1.00222	0.256502	3.90725	9.33521e-05	0.00163196	.	chr6	105560700-105561700	105560700	105561700	1000	PREP
chr14:65179857-65181163	24.0572	0.953174	0.244001	3.90643	9.36689e-05	0.00163662	.	chr14	65179857-65181163	65179857	65181163	1306	MAX
chr6:6717193-6718710	44.6496	0.617685	0.158125	3.90632	9.37127e-05	0.00163662	.	chr6	6717193-6718710	6717193	6718710	1517	AL031123.1
chr3:59374354-59375638	21.7557	0.979974	0.250948	3.90509	9.41903e-05	0.00164112	.	chr3	59374354-59375638	59374354	59375638	1284	FHIT
chr8:144767024-144768432	30.3618	0.784324	0.200849	3.90505	9.42076e-05	0.00164112	.	chr8	144767024-144768432	144767024	144768432	1408	ZNF251
chr10:44857218-44858562	25.0107	-0.828202	0.212099	-3.90478	9.4311e-05	0.00164209	.	chr10	44857218-44858562	44857218	44858562	1344	RASSF4
chr3:37556401-37557665	27.3342	-0.821733	0.210501	-3.90371	9.47307e-05	0.00164774	.	chr3	37556401-37557665	37556401	37557665	1264	ITGA9
chr6:36650074-36651770	29.4349	-0.747464	0.191498	-3.90326	9.49069e-05	0.00164998	.	chr6	36650074-36651770	36650074	36651770	1696	RNU1-88P
chr1:9736341-9738109	30.2463	-0.786921	0.201677	-3.90189	9.54435e-05	0.00165563	.	chr1	9736341-9738109	9736341	9738109	1768	CLSTN1
chr10:69480654-69482069	28.8434	-0.775296	0.198692	-3.90199	9.54037e-05	0.00165563	.	chr10	69480654-69482069	69480654	69482069	1415	TSPAN15
chr15:101167479-101168791	39.6389	0.705935	0.180924	3.90182	9.5471e-05	0.00165563	.	chr15	101167479-101168791	101167479	101168791	1312	CHSY1
chr8:41544386-41545787	43.2352	0.670956	0.172001	3.90088	9.58435e-05	0.00165959	.	chr8	41544386-41545787	41544386	41545787	1401	AC009630.2
chr1:2381069-2382888	54.4517	-0.654478	0.167833	-3.89958	9.63616e-05	0.0016669	.	chr1	2381069-2382888	2381069	2382888	1819	MORN1
chr8:122779762-122781694	57.1224	0.643183	0.165001	3.89805	9.69692e-05	0.00167573	.	chr8	122779762-122781694	122779762	122781694	1932	AC016405.2
chr22:35539713-35541379	48.0923	-0.5947	0.152585	-3.89751	9.71874e-05	0.00167783	.	chr22	35539713-35541379	35539713	35541379	1666	APOL6
chr15:77018846-77020603	60.1134	0.679315	0.174441	3.89423	9.85095e-05	0.00169727	.	chr15	77018846-77020603	77018846	77020603	1757	PSTPIP1
chr12:68951126-68952683	26.8118	-0.819053	0.210351	-3.89375	9.87061e-05	0.00169981	.	chr12	68951126-68952683	68951126	68952683	1557	PRELID2P1
chr2:112935847-112937155	41.8036	0.686082	0.176346	3.89055	0.000100018	0.00171953	.	chr2	112935847-112937155	112935847	112937155	1308	IL36G
chr7:130912584-130914382	89.8889	0.649965	0.167066	3.89047	0.00010005	0.00171953	.	chr7	130912584-130914382	130912584	130914382	1798	LINC00513
chr17:81558734-81559949	22.184	-0.846898	0.217708	-3.89007	0.000100215	0.00172151	.	chr17	81558734-81559949	81558734	81559949	1215	NPLOC4
chr2:235043603-235045341	41.5228	-0.813327	0.209162	-3.88849	0.000100868	0.00173015	.	chr2	235043603-235045341	235043603	235045341	1738	SH3BP4
chr3:72008034-72009483	28.1037	0.76587	0.197001	3.88765	0.000101219	0.00173531	.	chr3	72008034-72009483	72008034	72009483	1449	LINC00877
chr12:111056390-111057830	33.5975	-0.763853	0.196501	-3.88728	0.000101375	0.00173712	.	chr12	111056390-111057830	111056390	111057830	1440	PHETA1
chr12:111428112-111429616	48.3997	-0.589605	0.151692	-3.88686	0.000101551	0.00173861	.	chr12	111428112-111429616	111428112	111429616	1504	SH2B3
chr21:42337506-42339000	25.0509	-0.811613	0.208875	-3.88563	0.000102063	0.00174633	.	chr21	42337506-42339000	42337506	42339000	1494	ABCG1
chr14:64822617-64824334	35.8256	-0.775491	0.199593	-3.88537	0.000102175	0.00174738	.	chr14	64822617-64824334	64822617	64824334	1717	PLEKHG3
chr5:140145230-140146767	42.3845	-0.674008	0.173479	-3.88524	0.00010223	0.00174745	.	chr5	140145230-140146767	140145230	140146767	1537	IGIP
chr10:133305431-133306492	47.4099	0.619338	0.159431	3.88467	0.000102468	0.0017481	.	chr10	133305431-133306492	133305431	133306492	1061	TUBGCP2
chr17:8068589-8069845	31.9216	-0.742448	0.191111	-3.8849	0.000102371	0.0017481	.	chr17	8068589-8069845	8068589	8069845	1256	AC129492.2
chr20:62597917-62599453	35.722	-0.669014	0.172219	-3.88467	0.00010247	0.0017481	.	chr20	62597917-62599453	62597917	62599453	1536	BX640514.2
chr12:124773749-124775499	55.0355	0.697623	0.179612	3.88407	0.000102724	0.00175157	.	chr12	124773749-124775499	124773749	124775499	1750	SCARB1
chr14:104656648-104658126	32.1909	-0.8833	0.227529	-3.88214	0.000103543	0.0017638	.	chr14	104656648-104658126	104656648	104658126	1478	MIR4710
chr7:77326419-77328391	52.8095	0.614478	0.158306	3.88158	0.000103781	0.00176611	.	chr7	77326419-77328391	77326419	77328391	1972	GSAP
chr15:63029380-63030790	26.6517	-0.845003	0.217834	-3.87911	0.000104839	0.00178129	.	chr15	63029380-63030790	63029380	63030790	1410	TPM1
chr15:94206162-94207470	31.5257	0.696837	0.179694	3.8779	0.00010536	0.00178683	.	chr15	94206162-94207470	94206162	94207470	1308	MCTP2
chr14:103871406-103872783	33.4992	-0.799685	0.206391	-3.87461	0.000106795	0.0018094	.	chr14	103871406-103872783	103871406	103872783	1377	PPP1R13B
chr3:177345044-177346310	36.2719	0.679004	0.175257	3.87434	0.000106913	0.00180963	.	chr3	177345044-177346310	177345044	177346310	1266	TBL1XR1
chr7:31811276-31812740	53.8945	0.606718	0.156599	3.87435	0.000106912	0.00180963	.	chr7	31811276-31812740	31811276	31812740	1464	PPP1R17
chr2:98133684-98135110	31.3261	0.703619	0.181633	3.87385	0.000107129	0.0018123	.	chr2	98133684-98135110	98133684	98135110	1426	TMEM131
chr8:141139868-141141376	33.3753	0.732302	0.189042	3.87375	0.000107175	0.0018123	.	chr8	141139868-141141376	141139868	141141376	1508	DENND3
chr7:73715302-73716386	28.9586	0.856428	0.221103	3.87344	0.000107311	0.0018137	.	chr7	73715302-73716386	73715302	73716386	1084	STX1A
chr10:44945827-44946972	30.4156	0.794461	0.205164	3.87233	0.000107801	0.0018202	.	chr10	44945827-44946972	44945827	44946972	1145	RASSF4
chr22:37589673-37591168	44.0454	0.639591	0.165193	3.87177	0.000108046	0.00182256	.	chr22	37589673-37591168	37589673	37591168	1495	LGALS2
chr12:123940706-123942357	53.461	-0.594947	0.153683	-3.87125	0.000108277	0.00182558	.	chr12	123940706-123942357	123940706	123942357	1651	CCDC92
chrX:41381367-41382451	20.6225	0.864373	0.223301	3.87088	0.000108441	0.00182745	.	chrX	41381367-41382451	41381367	41382451	1084	DDX3X
chr10:102802381-102803867	46.5674	0.606401	0.156759	3.86835	0.000109573	0.00184563	.	chr10	102802381-102803867	102802381	102803867	1486	RNU6-1231P
chr11:57310622-57312028	53.4274	0.616943	0.159519	3.86753	0.000109943	0.00184916	.	chr11	57310622-57312028	57310622	57312028	1406	TNKS1BP1
chr16:4315134-4316544	41.3866	-0.631496	0.163466	-3.86317	0.000111924	0.00187883	.	chr16	4315134-4316544	4315134	4316544	1410	AC012676.1
chr18:4510361-4511848	32.7514	-0.887325	0.229707	-3.86285	0.00011207	0.00187946	.	chr18	4510361-4511848	4510361	4511848	1487	LINC00667
chr19:6987513-6988939	22.6904	-0.867529	0.224614	-3.86232	0.000112316	0.00188267	.	chr19	6987513-6988939	6987513	6988939	1426	ADGRE4P
chr10:71332783-71334252	44.7366	-0.610735	0.158198	-3.86058	0.000113119	0.00189429	.	chr10	71332783-71334252	71332783	71334252	1469	SLC29A3
chr4:84690930-84692484	31.3525	0.725283	0.187891	3.86013	0.000113328	0.00189687	.	chr4	84690930-84692484	84690930	84692484	1554	RN7SL552P
chr20:20303376-20304732	28.8058	-0.822155	0.212996	-3.85995	0.000113409	0.00189731	.	chr20	20303376-20304732	20303376	20304732	1356	AL121721.1
chr11:128579481-128580913	20.2206	0.886496	0.229715	3.85912	0.000113797	0.00190196	.	chr11	128579481-128580913	128579481	128580913	1432	ETS1
chr8:115451049-115452801	36.0994	0.673956	0.174669	3.85847	0.000114098	0.00190515	.	chr8	115451049-115452801	115451049	115452801	1752	TRPS1
chr22:24502591-24504403	53.7777	0.593403	0.153809	3.85805	0.000114297	0.00190756	.	chr22	24502591-24504403	24502591	24504403	1812	UPB1
chr9:131584777-131586422	40.2559	0.638425	0.165603	3.85515	0.000115658	0.00192934	.	chr9	131584777-131586422	131584777	131586422	1645	RAPGEF1
chr5:2038125-2039784	38.3337	-0.707421	0.183565	-3.85379	0.000116302	0.00193821	.	chr5	2038125-2039784	2038125	2039784	1659	RF00019
chr18:11885013-11886731	23.6331	-0.864846	0.22446	-3.853	0.000116678	0.00194355	.	chr18	11885013-11886731	11885013	11886731	1718	MPPE1
chr1:183988503-183990283	34.7826	0.671901	0.174439	3.85179	0.000117258	0.00195133	.	chr1	183988503-183990283	183988503	183990283	1780	COLGALT2
chr4:90099186-90100860	23.1056	-0.85735	0.222602	-3.8515	0.000117396	0.0019527	.	chr4	90099186-90100860	90099186	90100860	1674	CCSER1
chr12:123088871-123090416	32.0665	0.724781	0.188241	3.85029	0.000117978	0.00196049	.	chr12	123088871-123090416	123088871	123090416	1545	PITPNM2
chr11:121903513-121904943	28.6672	-0.765634	0.198864	-3.85003	0.000118102	0.00196066	.	chr11	121903513-121904943	121903513	121904943	1430	MIRLET7A2
chr13:30106958-30108258	42.1755	0.672594	0.174696	3.85009	0.000118075	0.00196066	.	chr13	30106958-30108258	30106958	30108258	1300	AL157770.1
chr16:15976341-15978021	35.9683	0.895732	0.232672	3.84976	0.000118235	0.00196168	.	chr16	15976341-15978021	15976341	15978021	1680	ABCC1
chr7:138257236-138258700	41.0656	0.665725	0.17293	3.84967	0.000118277	0.00196168	.	chr7	138257236-138258700	138257236	138258700	1464	RF00019
chr11:121887254-121888311	21.397	-0.946864	0.246071	-3.84793	0.000119121	0.00197286	.	chr11	121887254-121888311	121887254	121888311	1057	MIRLET7A2
chr9:83537599-83539249	49.823	-0.658868	0.171223	-3.84801	0.000119081	0.00197286	.	chr9	83537599-83539249	83537599	83539249	1650	FRMD3
chr17:10036107-10037413	40.0874	0.73317	0.190545	3.84776	0.000119201	0.00197323	.	chr17	10036107-10037413	10036107	10037413	1306	AC005747.1
chr1:224204756-224206270	40.2391	0.656716	0.170753	3.846	0.000120062	0.00198653	.	chr1	224204756-224206270	224204756	224206270	1514	AC092809.2
chr10:69391773-69393202	31.8224	-0.697205	0.181297	-3.84566	0.000120228	0.00198833	.	chr10	69391773-69393202	69391773	69393202	1429	HK1
chr2:173159414-173160811	24.7227	0.835227	0.217208	3.84528	0.000120413	0.00199044	.	chr2	173159414-173160811	173159414	173160811	1397	MAP3K20
chr21:31173647-31174961	21.1181	-0.860559	0.223877	-3.84389	0.000121101	0.00200086	.	chr21	31173647-31174961	31173647	31174961	1314	TIAM1
chr8:60952441-60953771	21.3607	0.868473	0.226037	3.84216	0.000121955	0.002014	.	chr8	60952441-60953771	60952441	60953771	1330	AC022182.2
chr9:136799729-136801252	46.4454	-0.607829	0.158221	-3.84163	0.000122219	0.0020174	.	chr9	136799729-136801252	136799729	136801252	1523	AL355987.4
chr11:3893392-3895243	44.5617	0.604332	0.157366	3.8403	0.000122886	0.00202551	.	chr11	3893392-3895243	3893392	3895243	1851	PPIAP40
chr22:36156141-36157749	40.8137	0.622365	0.162057	3.84041	0.00012283	0.00202551	.	chr22	36156141-36157749	36156141	36157749	1608	APOL3
chr10:90777315-90778676	31.0774	-0.754366	0.196461	-3.83977	0.000123151	0.00202699	.	chr10	90777315-90778676	90777315	90778676	1361	HTR7
chrX:67780164-67781565	39.3583	0.775212	0.20196	3.83844	0.000123819	0.00203701	.	chrX	67780164-67781565	67780164	67781565	1401	AL158201.1
chr18:55267857-55269293	36.7886	0.741353	0.193178	3.83767	0.00012421	0.0020415	.	chr18	55267857-55269293	55267857	55269293	1436	TCF4
chr21:35508052-35509727	44.1663	0.614834	0.160224	3.83734	0.000124374	0.00204225	.	chr21	35508052-35509727	35508052	35509727	1675	RUNX1
chr2:117980045-117981246	33.0382	0.682483	0.177907	3.83619	0.000124958	0.0020499	.	chr2	117980045-117981246	117980045	117981246	1201	CCDC93
chr7:81140388-81141964	32.6664	-0.712888	0.185848	-3.83586	0.000125123	0.00205164	.	chr7	81140388-81141964	81140388	81141964	1576	SEMA3C
chr3:127768010-127769352	40.5911	0.655953	0.171029	3.83533	0.000125395	0.00205513	.	chr3	127768010-127769352	127768010	127769352	1342	MGLL
chr12:47808019-47809260	42.7569	0.637889	0.166332	3.83503	0.000125551	0.00205671	.	chr12	47808019-47809260	47808019	47809260	1241	HDAC7
chr2:39625249-39626690	23.5332	-0.840706	0.219323	-3.83318	0.000126499	0.00207027	.	chr2	39625249-39626690	39625249	39626690	1441	MAP4K3-DT
chr11:48025232-48026791	31.1053	0.758174	0.197806	3.83292	0.000126631	0.00207048	.	chr11	48025232-48026791	48025232	48026791	1559	PTPRJ
chr1:52707296-52708326	27.2413	-0.834194	0.21777	-3.83062	0.000127823	0.00208701	.	chr1	52707296-52708326	52707296	52708326	1030	COA7
chr16:27318159-27319437	46.4567	0.613513	0.160209	3.82945	0.000128428	0.00209418	.	chr16	27318159-27319437	27318159	27319437	1278	IL4R
chr5:109653640-109655169	30.2511	0.75513	0.197191	3.82942	0.000128444	0.00209418	.	chr5	109653640-109655169	109653640	109655169	1529	AC012603.1
chr10:100370528-100371801	48.0834	0.619453	0.161785	3.82886	0.000128739	0.002098	.	chr10	100370528-100371801	100370528	100371801	1273	SCD
chr6:37629803-37631497	60.9824	0.613756	0.160308	3.82859	0.000128877	0.00209927	.	chr6	37629803-37631497	37629803	37631497	1694	MDGA1
chr10:74327824-74329621	41.0203	0.628458	0.164169	3.82813	0.000129123	0.00210229	.	chr10	74327824-74329621	74327824	74329621	1797	RPSAP6
chr14:95479495-95481055	40.5427	0.731313	0.191234	3.82419	0.000131204	0.00213316	.	chr14	95479495-95481055	95479495	95481055	1560	SYNE3
chr17:77436500-77437947	59.2982	-0.597989	0.156444	-3.82238	0.000132168	0.00214581	.	chr17	77436500-77437947	77436500	77437947	1447	RF00019
chr11:76699778-76701048	41.2541	0.716228	0.187388	3.82217	0.000132281	0.00214663	.	chr11	76699778-76701048	76699778	76701048	1270	LRRC32
chr2:20423995-20425549	47.8561	-0.653636	0.171124	-3.81967	0.00013363	0.0021665	.	chr2	20423995-20425549	20423995	20425549	1554	RHOB
chr7:80721820-80723010	32.8456	0.815505	0.213501	3.81968	0.000133627	0.0021665	.	chr7	80721820-80723010	80721820	80723010	1190	CD36
chr15:67027553-67028594	16.5578	0.923747	0.241898	3.81875	0.000134132	0.00217361	.	chr15	67027553-67028594	67027553	67028594	1041	SMAD3
chr4:123488355-123489784	23.7494	0.805575	0.211054	3.81692	0.000135125	0.00218664	.	chr4	123488355-123489784	123488355	123489784	1429	SPATA5
chr3:194586582-194588090	47.5422	0.734487	0.192442	3.81667	0.000135266	0.00218789	.	chr3	194586582-194588090	194586582	194588090	1508	TMEM44
chr7:104951178-104952268	18.0287	1.01492	0.265954	3.81614	0.000135556	0.00219156	.	chr7	104951178-104952268	104951178	104952268	1090	AC007384.1
chr20:39909127-39910217	20.5021	-0.858075	0.224881	-3.81568	0.000135807	0.0021946	.	chr20	39909127-39910217	39909127	39910217	1090	MAFB
chr10:93572256-93573994	34.5711	-0.717437	0.188069	-3.81474	0.000136324	0.00219884	.	chr10	93572256-93573994	93572256	93573994	1738	FFAR4
chr16:85290586-85292270	37.7739	-0.669074	0.175378	-3.81504	0.000136161	0.00219884	.	chr16	85290586-85292270	85290586	85292270	1684	MIR5093
chr21:14522618-14524197	38.4724	0.666766	0.174778	3.81493	0.000136219	0.00219884	.	chr21	14522618-14524197	14522618	14524197	1579	SAMSN1
chr3:47227363-47229236	37.1094	-0.681625	0.178678	-3.81481	0.000136286	0.00219884	.	chr3	47227363-47229236	47227363	47229236	1873	SNORD13P3
chr17:66790913-66792330	19.6162	-0.929909	0.243992	-3.81123	0.000138277	0.00222413	.	chr17	66790913-66792330	66790913	66792330	1417	MIR634
chr17:349864-351629	30.8562	-0.801692	0.210404	-3.81024	0.000138831	0.00223096	.	chr17	349864-351629	349864	351629	1765	RPH3AL
chr8:20104972-20106552	23.774	-0.838128	0.219985	-3.80993	0.000139008	0.00223277	.	chr8	20104972-20106552	20104972	20106552	1580	SLC18A1
chr14:105351886-105353192	26.9175	-0.763394	0.200413	-3.80911	0.000139467	0.00223911	.	chr14	105351886-105353192	105351886	105353192	1306	PACS2
chr1:206706122-206707639	30.5659	0.789719	0.207357	3.80849	0.000139816	0.00224367	.	chr1	206706122-206707639	206706122	206707639	1517	AL591846.1
chr8:38404395-38405888	26.7563	0.862641	0.226517	3.80828	0.000139935	0.00224454	.	chr8	38404395-38405888	38404395	38405888	1493	LETM2
chr6:108588722-108590046	40.1958	0.742182	0.19491	3.80782	0.000140199	0.00224669	.	chr6	108588722-108590046	108588722	108590046	1324	FOXO3
chr15:90157684-90158852	48.9047	0.622926	0.163636	3.80678	0.000140789	0.00225301	.	chr15	90157684-90158852	90157684	90158852	1168	SEMA4B
chr12:113240716-113242097	33.0719	0.713684	0.187496	3.8064	0.000141006	0.00225544	.	chr12	113240716-113242097	113240716	113242097	1381	TPCN1
chr3:132290261-132291623	28.4246	-0.755224	0.198437	-3.80586	0.000141311	0.00225928	.	chr3	132290261-132291623	132290261	132291623	1362	ACPP
chr2:237482596-237483602	26.6103	-0.808117	0.212443	-3.80392	0.000142421	0.00227493	.	chr2	237482596-237483602	237482596	237483602	1006	MLPH
chr19:8239610-8241288	34.1141	-0.673415	0.177056	-3.80339	0.000142728	0.00227877	.	chr19	8239610-8241288	8239610	8241288	1678	CERS4
chr19:14584833-14585907	12.0324	1.15753	0.304366	3.8031	0.000142894	0.00227877	.	chr19	14584833-14585907	14584833	14585907	1074	RN7SL337P
chr5:174909535-174911335	23.4188	-0.947165	0.249098	-3.80238	0.000143312	0.00228388	.	chr5	174909535-174911335	174909535	174911335	1800	SUMO2P6
chr11:10580864-10582437	41.7271	0.603975	0.158908	3.80077	0.000144245	0.00229558	.	chr11	10580864-10582437	10580864	10582437	1573	MRVI1
chr11:73269675-73270708	33.9876	0.666438	0.17538	3.79996	0.000144719	0.00230207	.	chr11	73269675-73270708	73269675	73270708	1033	P2RY6
chr15:70478138-70479523	35.2044	-0.726113	0.191127	-3.79912	0.00014521	0.00230777	.	chr15	70478138-70479523	70478138	70479523	1385	LINC02205
chr2:217995297-217997130	47.601	0.655227	0.172463	3.79923	0.000145149	0.00230777	.	chr2	217995297-217997130	217995297	217997130	1833	TNS1
chr2:236787522-236789015	31.3846	-0.707164	0.186162	-3.79865	0.000145489	0.00230796	.	chr2	236787522-236789015	236787522	236789015	1493	ACKR3
chr4:25999763-26000995	20.9077	-0.972895	0.256101	-3.79887	0.000145358	0.00230796	.	chr4	25999763-26000995	25999763	26000995	1232	SMIM20
chr5:78529054-78530603	47.5427	0.607137	0.159827	3.79872	0.000145447	0.00230796	.	chr5	78529054-78530603	78529054	78530603	1549	LHFPL2
chr3:142337639-142339121	33.9744	-0.753904	0.198567	-3.79673	0.000146619	0.00232013	.	chr3	142337639-142339121	142337639	142339121	1482	XRN1
chr8:144331494-144332610	39.8794	-0.646355	0.170253	-3.79644	0.000146788	0.00232013	.	chr8	144331494-144332610	144331494	144332610	1116	DGAT1
chr9:33125419-33126699	32.5953	0.733357	0.193165	3.79654	0.000146732	0.00232013	.	chr9	33125419-33126699	33125419	33126699	1280	B4GALT1-AS1
chr12:110912636-110914132	25.874	-0.839318	0.221097	-3.79616	0.000146957	0.00232167	.	chr12	110912636-110914132	110912636	110914132	1496	PPP1CC
chr12:56320667-56321733	21.6345	0.843282	0.222158	3.79587	0.000147127	0.00232329	.	chr12	56320667-56321733	56320667	56321733	1066	PAN2
chr11:118919519-118920565	32.8872	0.738452	0.194682	3.79311	0.000148771	0.00234711	.	chr11	118919519-118920565	118919519	118920565	1046	BCL9L
chr2:205712203-205713477	26.7451	0.821035	0.216474	3.79276	0.000148979	0.00234933	.	chr2	205712203-205713477	205712203	205713477	1274	NRP2
chr10:72321714-72322774	36.154	0.775966	0.204671	3.79129	0.000149868	0.00235904	.	chr10	72321714-72322774	72321714	72322774	1060	DNAJB12
chr1:160143355-160144547	19.4435	-0.911662	0.240583	-3.78938	0.000151022	0.00237504	.	chr1	160143355-160144547	160143355	160144547	1192	IGSF8
chr6:37239601-37240934	40.6175	0.640545	0.169062	3.78883	0.000151361	0.0023793	.	chr6	37239601-37240934	37239601	37240934	1333	TMEM217
chr21:42079910-42081481	51.0872	0.587436	0.155059	3.78848	0.000151574	0.00238157	.	chr21	42079910-42081481	42079910	42081481	1571	ZBTB21
chr11:6200600-6202073	44.2661	0.62039	0.163772	3.78813	0.000151785	0.0023838	.	chr11	6200600-6202073	6200600	6202073	1473	AC022762.2
chr1:199858862-199860245	27.4971	-0.769711	0.203356	-3.78504	0.000153681	0.00241029	.	chr1	199858862-199860245	199858862	199860245	1383	LINC00862
chr11:61742063-61743170	26.2805	-0.791782	0.209256	-3.78379	0.000154459	0.00241899	.	chr11	61742063-61743170	61742063	61743170	1107	TMEM258
chr12:52036487-52037752	48.3055	-0.659139	0.174197	-3.78387	0.000154406	0.00241899	.	chr12	52036487-52037752	52036487	52037752	1265	NR4A1
chr19:51426886-51428170	25.8377	0.850905	0.224908	3.78334	0.000154735	0.00241899	.	chr19	51426886-51428170	51426886	51428170	1284	SIGLEC10
chr3:12954364-12955901	36.4456	-0.718374	0.189883	-3.78325	0.000154795	0.00241899	.	chr3	12954364-12955901	12954364	12955901	1537	IQSEC1
chr7:1950512-1952378	47.2565	-0.670332	0.177175	-3.78345	0.000154668	0.00241899	.	chr7	1950512-1952378	1950512	1952378	1866	MAD1L1
chr1:234774688-234776008	50.7892	0.608945	0.160963	3.78313	0.000154868	0.00241904	.	chr1	234774688-234776008	234774688	234776008	1320	LINC01132
chr3:15635687-15637085	35.6362	0.766328	0.20261	3.78229	0.000155393	0.00242396	.	chr3	15635687-15637085	15635687	15637085	1398	BTD
chr11:121091038-121092242	21.1487	-0.856806	0.226589	-3.78132	0.000156001	0.00242906	.	chr11	121091038-121092242	121091038	121092242	1204	TBCEL
chr12:10182131-10183391	25.9235	0.85688	0.226652	3.78059	0.000156457	0.00243507	.	chr12	10182131-10183391	10182131	10183391	1260	TMEM52B
chr6:14276258-14277910	34.5538	-0.718045	0.189987	-3.77944	0.000157184	0.0024442	.	chr6	14276258-14277910	14276258	14277910	1652	AL353152.2
chr7:2087436-2088906	33.6158	-0.781211	0.206714	-3.77919	0.000157342	0.00244555	.	chr7	2087436-2088906	2087436	2088906	1470	MAD1L1
chr10:79320496-79321840	54.8659	0.642617	0.17014	3.77699	0.000158734	0.00246497	.	chr10	79320496-79321840	79320496	79321840	1344	PPIF
chr20:19867223-19868986	55.8727	0.596031	0.157823	3.77657	0.000159006	0.00246808	.	chr20	19867223-19868986	19867223	19868986	1763	RIN2
chr20:36435480-36437328	38.7772	-0.667558	0.176841	-3.77489	0.000160075	0.00248134	.	chr20	36435480-36437328	36435480	36437328	1848	DLGAP4
chr10:33412038-33413728	40.8585	0.639354	0.169421	3.77377	0.000160801	0.00249148	.	chr10	33412038-33413728	33412038	33413728	1690	AL353600.1
chr1:207017762-207019277	30.7137	-0.800586	0.212352	-3.77008	0.000163193	0.00252515	.	chr1	207017762-207019277	207017762	207019277	1515	PFKFB2
chr1:165853779-165854963	29.7684	0.722067	0.191559	3.76942	0.000163628	0.00252954	.	chr1	165853779-165854963	165853779	165854963	1184	UCK2
chr12:2333073-2334538	28.2034	0.799027	0.211979	3.76936	0.000163667	0.00252954	.	chr12	2333073-2334538	2333073	2334538	1465	DCP1B
chr2:24785320-24786815	23.5195	-0.854154	0.226607	-3.76932	0.000163696	0.00252954	.	chr2	24785320-24786815	24785320	24786815	1495	PTRHD1
chr10:87184064-87185394	16.583	-1.04859	0.278219	-3.76892	0.000163954	0.00253175	.	chr10	87184064-87185394	87184064	87185394	1330	AL157893.2
chr11:65813851-65815053	36.5617	0.640123	0.169845	3.76887	0.000163985	0.00253175	.	chr11	65813851-65815053	65813851	65815053	1202	CFL1
chr12:120097099-120098628	40.8976	0.638417	0.169417	3.76831	0.000164355	0.0025352	.	chr12	120097099-120098628	120097099	120098628	1529	RAB35
chr3:50435613-50437083	32.3811	-0.749059	0.198848	-3.76699	0.000165227	0.00254298	.	chr3	50435613-50437083	50435613	50437083	1470	CACNA2D2
chr1:15178686-15179910	23.3366	0.827874	0.219858	3.7655	0.000166217	0.00255709	.	chr1	15178686-15179910	15178686	15179910	1224	TMEM51
chr11:10435718-10437240	49.3722	0.619819	0.164656	3.76433	0.000166998	0.00256682	.	chr11	10435718-10437240	10435718	10437240	1522	AMPD3
chr8:115922149-115923248	17.4603	-1.00576	0.2673	-3.76266	0.000168117	0.00258219	.	chr8	115922149-115923248	115922149	115923248	1099	TRPS1
chr2:64937406-64938956	39.2203	-0.700563	0.186317	-3.76006	0.000169874	0.00260639	.	chr2	64937406-64938956	64937406	64938956	1550	LINC02245
chr18:35809367-35810840	34.2155	0.7965	0.21196	3.75779	0.000171421	0.00262897	.	chr18	35809367-35810840	35809367	35810840	1473	MIR187
chr2:85577464-85578983	58.0986	0.590583	0.157185	3.75726	0.000171786	0.00263339	.	chr2	85577464-85578983	85577464	85578983	1519	VAMP8
chr11:72717691-72718827	54.0003	0.585565	0.155865	3.75688	0.000172045	0.0026362	.	chr11	72717691-72718827	72717691	72718827	1136	ARAP1
chr11:107987782-107989299	48.9407	0.590607	0.157289	3.75491	0.000173405	0.00265469	.	chr11	107987782-107989299	107987782	107989299	1517	CUL5
chr14:61748948-61750297	29.0616	0.753793	0.200759	3.75471	0.00017354	0.00265557	.	chr14	61748948-61750297	61748948	61750297	1349	HIF1A-AS2
chr21:14591234-14592817	35.4276	0.670634	0.178625	3.75442	0.000173746	0.00265755	.	chr21	14591234-14592817	14591234	14592817	1583	SAMSN1
chr2:241842897-241844842	63.7715	-0.602351	0.160495	-3.75309	0.000174666	0.00266809	.	chr2	241842897-241844842	241842897	241844842	1945	AC131097.3
chr14:54650026-54651340	23.3592	-0.863147	0.230165	-3.75013	0.000176745	0.00269424	.	chr14	54650026-54651340	54650026	54651340	1314	SAMD4A
chr12:617056-618280	43.5402	0.607564	0.162039	3.74948	0.0001772	0.00269964	.	chr12	617056-618280	617056	618280	1224	NINJ2
chr2:69985099-69986805	45.109	0.601113	0.160347	3.74884	0.000177657	0.00270543	.	chr2	69985099-69986805	69985099	69986805	1706	PCBP1-AS1
chr1:231777634-231779007	24.2449	-0.77847	0.207677	-3.74846	0.000177924	0.00270592	.	chr1	231777634-231779007	231777634	231779007	1373	RF02102
chr14:103382092-103383265	29.3757	0.744829	0.198696	3.74859	0.000177828	0.00270592	.	chr14	103382092-103383265	103382092	103383265	1173	MARK3
chr17:45461478-45462739	18.6583	0.851752	0.227223	3.74853	0.000177874	0.00270592	.	chr17	45461478-45462739	45461478	45462739	1261	PLEKHM1
chr3:149224548-149226256	41.45	0.701198	0.187087	3.74797	0.00017827	0.00270999	.	chr3	149224548-149226256	149224548	149226256	1708	AC093001.2
chr9:113210054-113211569	30.5295	-0.75024	0.200326	-3.7451	0.00018032	0.00273635	.	chr9	113210054-113211569	113210054	113211569	1515	FKBP15
chr19:44767525-44768587	38.0176	0.663747	0.17726	3.74449	0.000180764	0.00274188	.	chr19	44767525-44768587	44767525	44768587	1062	AC092066.1
chr10:93565626-93567494	39.6883	-0.687301	0.183578	-3.74391	0.000181176	0.00274573	.	chr10	93565626-93567494	93565626	93567494	1868	FFAR4
chr9:124776585-124777887	33.3832	-0.686262	0.183309	-3.74374	0.000181301	0.00274641	.	chr9	124776585-124777887	124776585	124777887	1302	NR6A1
chr19:6066905-6068206	33.5608	0.637071	0.170213	3.74279	0.000181986	0.00275377	.	chr19	6066905-6068206	6066905	6068206	1301	AC011444.2
chr2:69554258-69555716	31.2654	-0.709255	0.189498	-3.7428	0.000181978	0.00275377	.	chr2	69554258-69555716	69554258	69555716	1458	AAK1
chr3:52778824-52780260	45.9476	0.586215	0.156631	3.74266	0.000182083	0.00275377	.	chr3	52778824-52780260	52778824	52780260	1436	ITIH1
chr7:47185965-47187042	20.9746	-0.888309	0.237384	-3.74207	0.00018251	0.00275869	.	chr7	47185965-47187042	47185965	47187042	1077	TNS3
chr18:44732870-44734470	42.4173	0.621779	0.166182	3.74156	0.000182883	0.00276191	.	chr18	44732870-44734470	44732870	44734470	1600	SETBP1
chr11:35039797-35041103	24.0265	0.806547	0.215599	3.74097	0.000183313	0.0027672	.	chr11	35039797-35041103	35039797	35041103	1306	PDHX
chr6:3742053-3743405	26.859	-0.719909	0.192453	-3.74069	0.000183515	0.00276815	.	chr6	3742053-3743405	3742053	3743405	1352	PXDC1
chr6:161135643-161137189	38.3234	0.822458	0.219986	3.73869	0.00018498	0.00278871	.	chr6	161135643-161137189	161135643	161137189	1546	AGPAT4
chr4:74373831-74375622	37.6408	0.639474	0.171055	3.73841	0.00018519	0.00279067	.	chr4	74373831-74375622	74373831	74375622	1791	EREG
chr16:69563626-69564701	41.7497	0.727702	0.194677	3.738	0.000185489	0.00279396	.	chr16	69563626-69564701	69563626	69564701	1075	NFAT5
chr6:44778737-44780425	34.6077	-0.803101	0.214973	-3.73582	0.000187103	0.00281457	.	chr6	44778737-44780425	44778737	44780425	1688	SUPT3H
chr1:203177141-203178492	34.9987	0.719882	0.192774	3.73434	0.000188209	0.00282755	.	chr1	203177141-203178492	203177141	203178492	1351	MYBPH
chr4:101205567-101206652	19.9194	0.87925	0.235477	3.73392	0.000188526	0.00283108	.	chr4	101205567-101206652	101205567	101206652	1085	PPP3CA
chr1:35161926-35162982	15.3295	-1.11498	0.298643	-3.7335	0.000188841	0.00283239	.	chr1	35161926-35162982	35161926	35162982	1056	SFPQ
chr5:35783835-35785203	25.4785	0.820543	0.219869	3.73196	0.000189996	0.00284574	.	chr5	35783835-35785203	35783835	35785203	1368	AC137810.1
chr6:111113222-111114663	29.3387	0.714396	0.191423	3.73202	0.000189949	0.00284574	.	chr6	111113222-111114663	111113222	111114663	1441	SLC16A10
chr9:113154153-113155675	48.8414	0.603354	0.161729	3.73064	0.000190995	0.00285948	.	chr9	113154153-113155675	113154153	113155675	1522	SLC31A2
chrX:30863853-30865313	27.111	-0.79054	0.211911	-3.73053	0.000191079	0.00285949	.	chrX	30863853-30865313	30863853	30865313	1460	TAB3
chr11:75639108-75640548	27.6821	-0.827211	0.221798	-3.72957	0.000191806	0.00286665	.	chr11	75639108-75640548	75639108	75640548	1440	SERPINH1
chr4:184509593-184511143	43.1703	0.586376	0.15722	3.72966	0.000191738	0.00286665	.	chr4	184509593-184511143	184509593	184511143	1550	LINC02427
chr12:120251644-120253346	37.784	0.646179	0.173289	3.72891	0.00019231	0.00287046	.	chr12	120251644-120253346	120251644	120253346	1702	PXN
chr20:62382241-62383416	25.8644	-0.839033	0.225018	-3.72874	0.000192442	0.0028712	.	chr20	62382241-62383416	62382241	62383416	1175	AL121832.2
chr12:32896154-32897691	38.341	-0.667852	0.179128	-3.72835	0.000192741	0.00287443	.	chr12	32896154-32897691	32896154	32897691	1537	PKP2
chr19:1922705-1924284	31.6419	-0.765628	0.205408	-3.72735	0.000193501	0.00288328	.	chr19	1922705-1924284	1922705	1924284	1579	SCAMP4
chr5:175670354-175671643	27.8217	0.731447	0.196247	3.72717	0.000193639	0.00288391	.	chr5	175670354-175671643	175670354	175671643	1289	HRH2
chr6:159038742-159040024	45.0624	0.619199	0.166135	3.72708	0.00019371	0.00288391	.	chr6	159038742-159040024	159038742	159040024	1282	TAGAP
chr22:20514447-20515619	25.69	0.810262	0.217432	3.72651	0.000194149	0.0028892	.	chr22	20514447-20515619	20514447	20515619	1172	MED15
chr17:81480602-81482203	45.3855	-0.642852	0.172601	-3.7245	0.000195703	0.00290319	.	chr17	81480602-81482203	81480602	81482203	1601	BAHCC1
chr4:102563608-102565285	32.1564	0.771031	0.207001	3.72477	0.000195491	0.00290319	.	chr4	102563608-102565285	102563608	102565285	1677	NFKB1
chr6:1708463-1709991	30.1542	-0.722947	0.194121	-3.72421	0.000195928	0.00290319	.	chr6	1708463-1709991	1708463	1709991	1528	GMDS
chr11:3133225-3134292	29.2917	-0.775233	0.208173	-3.72399	0.000196102	0.00290453	.	chr11	3133225-3134292	3133225	3134292	1067	OSBPL5
chr10:47104200-47105720	31.8996	-0.71213	0.191268	-3.7232	0.000196717	0.00291239	.	chr10	47104200-47105720	47104200	47105720	1520	AGAP13P
chr1:17206755-17208454	39.6246	-0.652339	0.175277	-3.72177	0.00019783	0.00292762	.	chr1	17206755-17208454	17206755	17208454	1699	MIR3972
chr8:125218950-125220521	35.2102	0.709088	0.190565	3.72098	0.000198453	0.00293557	.	chr8	125218950-125220521	125218950	125220521	1571	RN7SL329P
chr12:51393648-51394938	41.9489	0.636511	0.171108	3.71994	0.000199268	0.00294386	.	chr12	51393648-51394938	51393648	51394938	1290	GALNT6
chr9:110752491-110753526	17.6058	0.919894	0.247281	3.72004	0.000199192	0.00294386	.	chr9	110752491-110753526	110752491	110753526	1035	RF00019
chr7:36265346-36266431	19.9226	-0.838643	0.22548	-3.71937	0.000199722	0.00294931	.	chr7	36265346-36266431	36265346	36266431	1085	EEPD1
chr8:92524418-92525916	38.8634	-0.677992	0.182454	-3.71597	0.000202427	0.00298671	.	chr8	92524418-92525916	92524418	92525916	1498	TRIQK
chr9:137156393-137157976	38.3313	-0.756159	0.203555	-3.71477	0.000203393	0.00299967	.	chr9	137156393-137157976	137156393	137157976	1583	ANAPC2
chr5:143140930-143142803	32.049	0.682959	0.183863	3.7145	0.000203607	0.00300156	.	chr5	143140930-143142803	143140930	143142803	1873	ARHGAP26
chr11:60834698-60836384	37.6005	-0.631166	0.170075	-3.71109	0.000206366	0.00304094	.	chr11	60834698-60836384	60834698	60836384	1686	CCDC86
chr11:60944342-60945624	29.1105	0.795109	0.214272	3.71074	0.000206651	0.00304383	.	chr11	60944342-60945624	60944342	60945624	1282	SLC15A3
chr12:75943825-75945328	38.7386	0.622607	0.167858	3.70914	0.000207965	0.00305929	.	chr12	75943825-75945328	75943825	75945328	1503	AC011611.1
chr5:169800896-169802025	17.8821	0.867319	0.233831	3.70917	0.000207941	0.00305929	.	chr5	169800896-169802025	169800896	169802025	1129	DOCK2
chr10:49397178-49398629	28.7493	-0.789479	0.212932	-3.70766	0.000209181	0.00307195	.	chr10	49397178-49398629	49397178	49398629	1451	ERCC6
chr4:73740014-73741576	58.8474	0.66925	0.180566	3.7064	0.000210227	0.00308601	.	chr4	73740014-73741576	73740014	73741576	1562	CXCL8
chr14:20799415-20800979	36.2327	-0.681456	0.183908	-3.70541	0.000211046	0.0030954	.	chr14	20799415-20800979	20799415	20800979	1564	RNASE1
chr7:139897761-139898761	23.9659	0.787862	0.212661	3.70477	0.000211579	0.00310191	.	chr7	139897761-139898761	139897761	139898761	1000	TBXAS1
chr6:89044522-89045999	32.346	0.654676	0.176791	3.70311	0.000212969	0.00311963	.	chr6	89044522-89045999	89044522	89045999	1477	RNU2-61P
chr11:74754311-74755612	22.7731	0.831978	0.224704	3.70255	0.000213447	0.00312532	.	chr11	74754311-74755612	74754311	74755612	1301	RNF169
chr17:50423481-50424537	30.5827	0.749686	0.202504	3.70208	0.000213838	0.0031284	.	chr17	50423481-50424537	50423481	50424537	1056	ACSF2
chr3:11282346-11283775	32.9955	0.69509	0.18782	3.70084	0.000214891	0.00314115	.	chr3	11282346-11283775	11282346	11283775	1429	ATG7
chr16:12543588-12545121	33.6674	-0.776181	0.209803	-3.69956	0.000215971	0.0031556	.	chr16	12543588-12545121	12543588	12545121	1533	AC131391.1
chr2:203590903-203592828	32.0157	-0.694811	0.187858	-3.69859	0.0002168	0.00316238	.	chr2	203590903-203592828	203590903	203592828	1925	RAPH1
chr1:161529896-161531662	49.4237	0.614488	0.166155	3.69829	0.000217058	0.00316481	.	chr1	161529896-161531662	161529896	161531662	1766	HSPA6
chr22:44005202-44006641	20.2848	-0.844634	0.228418	-3.69775	0.000217517	0.00316749	.	chr22	44005202-44006641	44005202	44006641	1439	PARVB
chr19:4634214-4635240	41.6819	0.603348	0.163273	3.69533	0.000219601	0.00319515	.	chr19	4634214-4635240	4634214	4635240	1026	TNFAIP8L1
chr12:68358685-68359898	38.6127	0.695827	0.188442	3.69252	0.000222044	0.00322565	.	chr12	68358685-68359898	68358685	68359898	1213	LINC02384
chr2:96556296-96557711	45.7317	0.620455	0.168039	3.69234	0.000222201	0.00322565	.	chr2	96556296-96557711	96556296	96557711	1415	ARID5A
chr4:163606531-163607814	34.3551	0.667743	0.180842	3.69241	0.000222139	0.00322565	.	chr4	163606531-163607814	163606531	163607814	1283	MARCH1
chr13:44258671-44260071	53.3193	0.60021	0.162572	3.69195	0.000222539	0.0032284	.	chr13	44258671-44260071	44258671	44260071	1400	TSC22D1
chr3:69409514-69411045	23.0389	-0.819267	0.221992	-3.69053	0.000223787	0.00324243	.	chr3	69409514-69411045	69409514	69411045	1531	FRMD4B
chr1:44262863-44264719	56.1113	0.626992	0.169935	3.68961	0.000224602	0.00325287	.	chr1	44262863-44264719	44262863	44264719	1856	ERI3
chr2:85405154-85406352	57.4505	0.656944	0.178072	3.6892	0.000224963	0.00325674	.	chr2	85405154-85406352	85405154	85406352	1198	CAPG
chr12:113862508-113863907	33.8414	0.802131	0.217453	3.68876	0.000225348	0.00325823	.	chr12	113862508-113863907	113862508	113863907	1399	AC009731.1
chr22:20267775-20269417	33.8582	-0.753923	0.204383	-3.68877	0.000225338	0.00325823	.	chr22	20267775-20269417	20267775	20269417	1642	RTN4R
chr15:96329865-96331339	28.1061	-0.701732	0.190272	-3.68805	0.000225977	0.00326595	.	chr15	96329865-96331339	96329865	96331339	1474	AC087477.1
chr10:17127515-17129103	27.1785	-0.808644	0.219347	-3.68659	0.00022728	0.00327931	.	chr10	17127515-17129103	17127515	17129103	1588	TRDMT1
chr15:67144203-67145716	30.7919	0.719412	0.19518	3.6859	0.000227899	0.00328687	.	chr15	67144203-67145716	67144203	67145716	1513	SMAD3
chr16:88442456-88443880	36.7499	-0.705249	0.191439	-3.68392	0.00022967	0.00330828	.	chr16	88442456-88443880	88442456	88443880	1424	ZFPM1
chr11:118869573-118871171	40.6116	0.655945	0.178072	3.68359	0.000229974	0.00331128	.	chr11	118869573-118871171	118869573	118871171	1598	CXCR5
chr18:50861690-50863192	25.1126	-0.799897	0.217173	-3.68322	0.000230305	0.00331467	.	chr18	50861690-50863192	50861690	50863192	1502	ME2
chr10:3035778-3037056	20.7544	-0.819425	0.222482	-3.68311	0.000230409	0.00331478	.	chr10	3035778-3037056	3035778	3037056	1278	AL731533.2
chr17:49695499-49696932	42.4148	-0.629186	0.170867	-3.68232	0.000231121	0.00332315	.	chr17	49695499-49696932	49695499	49696932	1433	SLC35B1
chr2:177171115-177172642	27.6676	0.734719	0.199536	3.68215	0.000231278	0.00332315	.	chr2	177171115-177172642	177171115	177172642	1527	RF00019
chr16:79371668-79373580	31.7903	0.712973	0.193742	3.68001	0.00023322	0.00334689	.	chr16	79371668-79373580	79371668	79373580	1912	WWOX
chr14:23172665-23173756	22.3371	-0.813403	0.221121	-3.67854	0.000234573	0.00336072	.	chr14	23172665-23173756	23172665	23173756	1091	SLC7A8
chr16:15023166-15024669	28.5725	-0.801955	0.218056	-3.67775	0.000235305	0.00336703	.	chr16	15023166-15024669	15023166	15024669	1503	PDXDC1
chr1:27116279-27117492	36.2984	0.629796	0.171334	3.67583	0.000237078	0.0033868	.	chr1	27116279-27117492	27116279	27117492	1213	SLC9A1
chr11:82556923-82558331	20.6143	-0.921413	0.250703	-3.67532	0.000237551	0.00339076	.	chr11	82556923-82558331	82556923	82558331	1408	RPS28P7
chr20:51532185-51533749	30.2893	-0.816454	0.222378	-3.67147	0.000241155	0.00343653	.	chr20	51532185-51533749	51532185	51533749	1564	NFATC2
chr1:160629457-160631195	47.981	0.590162	0.160753	3.67124	0.000241372	0.00343821	.	chr1	160629457-160631195	160629457	160631195	1738	SLAMF1
chr5:671269-672701	39.5792	-0.66545	0.18129	-3.67064	0.000241941	0.00344349	.	chr5	671269-672701	671269	672701	1432	AC026740.1
chr19:38683256-38684791	47.8354	0.627191	0.17088	3.67036	0.000242206	0.00344442	.	chr19	38683256-38684791	38683256	38684791	1535	ACTN4
chr6:139323244-139324756	39.5153	0.595756	0.162339	3.66981	0.000242728	0.00345042	.	chr6	139323244-139324756	139323244	139324756	1512	AL592429.1
chr13:46167722-46169303	46.2704	0.657411	0.179179	3.66902	0.000243485	0.00345834	.	chr13	46167722-46169303	46167722	46169303	1581	LCP1
chr1:28176182-28177518	42.5524	0.600845	0.163819	3.66774	0.000244701	0.00347276	.	chr1	28176182-28177518	28176182	28177518	1336	PTAFR
chr19:48510198-48511248	25.3671	-0.777853	0.212108	-3.66725	0.000245172	0.0034766	.	chr19	48510198-48511248	48510198	48511248	1050	CYTH2
chr5:135245537-135247346	46.6346	0.617376	0.168411	3.66589	0.000246476	0.00348938	.	chr5	135245537-135247346	135245537	135247346	1809	H2AFY
chr10:132363927-132365138	30.3333	-0.828976	0.226452	-3.66072	0.00025151	0.00355773	.	chr10	132363927-132365138	132363927	132365138	1211	LRRC27
chr6:18503389-18504683	37.1257	0.652317	0.178201	3.66057	0.000251652	0.00355829	.	chr6	18503389-18504683	18503389	18504683	1294	MIR548A1
chrX:69615420-69617001	39.9838	-0.625401	0.170861	-3.66028	0.000251936	0.00356084	.	chrX	69615420-69617001	69615420	69617001	1581	EDA
chr9:105509697-105510835	21.8232	1.30903	0.357688	3.6597	0.000252511	0.00356605	.	chr9	105509697-105510835	105509697	105510835	1138	FSD1L
chr8:144277138-144278699	32.4349	-0.703783	0.192426	-3.65742	0.000254768	0.00359354	.	chr8	144277138-144278699	144277138	144278699	1561	SCX
chr1:108107191-108108727	27.6609	0.772439	0.211205	3.65729	0.000254897	0.00359389	.	chr1	108107191-108108727	108107191	108108727	1536	AL390036.1
chr7:6392714-6394420	40.7113	0.590309	0.161482	3.65557	0.000256611	0.00361511	.	chr7	6392714-6394420	6392714	6394420	1706	RAC1
chr9:82246717-82248436	32.1739	-0.747578	0.204542	-3.65489	0.000257295	0.00362033	.	chr9	82246717-82248436	82246717	82248436	1719	TLE1
chr7:321523-323026	38.5512	-0.689087	0.188583	-3.65403	0.000258157	0.00363098	.	chr7	321523-323026	321523	323026	1503	FAM20C
chr15:39438429-39439430	21.1044	-0.855178	0.234058	-3.6537	0.000258488	0.00363417	.	chr15	39438429-39439430	39438429	39439430	1001	AC013652.1
chr6:111918294-111919730	22.4776	0.803623	0.220002	3.6528	0.000259393	0.00364293	.	chr6	111918294-111919730	111918294	111919730	1436	FYN
chr9:123349415-123350828	31.9212	-0.721518	0.197531	-3.65268	0.000259522	0.00364293	.	chr9	123349415-123350828	123349415	123350828	1413	MIR601
chr5:40406152-40407616	29.0043	0.695005	0.190375	3.65072	0.000261508	0.00366353	.	chr5	40406152-40407616	40406152	40407616	1464	PTGER4
chr1:235883081-235884126	21.9985	0.801068	0.219465	3.6501	0.000262136	0.00366906	.	chr1	235883081-235884126	235883081	235884126	1045	LYST
chr17:38326266-38328108	31.9842	-0.752256	0.206161	-3.64887	0.000263399	0.00368525	.	chr17	38326266-38328108	38326266	38328108	1842	SOCS7
chr14:20847938-20849437	30.8831	0.706302	0.193639	3.64751	0.000264789	0.00370021	.	chr14	20847938-20849437	20847938	20849437	1499	RNASE1
chr2:30480746-30482443	29.2218	-0.725659	0.19896	-3.64725	0.000265061	0.00370251	.	chr2	30480746-30482443	30480746	30482443	1697	LCLAT1
chr13:30569250-30570597	28.4469	0.907626	0.24888	3.64684	0.000265482	0.0037039	.	chr13	30569250-30570597	30569250	30570597	1347	HMGB1
chr3:16399135-16400168	24.495	0.85626	0.235094	3.64221	0.000270308	0.00376517	.	chr3	16399135-16400168	16399135	16400168	1033	RFTN1
chr11:9001457-9002500	36.1612	0.617325	0.169506	3.64189	0.000270639	0.00376826	.	chr11	9001457-9002500	9001457	9002500	1043	NRIP3
chr20:36989467-36990531	17.7869	-0.894731	0.245701	-3.64154	0.000271012	0.00377193	.	chr20	36989467-36990531	36989467	36990531	1064	RPS3AP3
chr2:215903357-215904892	39.738	0.61136	0.167952	3.64008	0.000272554	0.00379035	.	chr2	215903357-215904892	215903357	215904892	1535	AC093382.1
chr12:26472654-26474234	41.0929	0.659877	0.181295	3.63981	0.000272844	0.00379134	.	chr12	26472654-26474234	26472654	26474234	1580	ITPR2
chr21:8232908-8234402	208.273	-1.04416	0.286868	-3.63987	0.000272774	0.00379134	.	chr21	8232908-8234402	8232908	8234402	1494	MIR6724-2
chr6:110943870-110945453	31.2967	0.714735	0.196375	3.63965	0.000273009	0.00379211	.	chr6	110943870-110945453	110943870	110945453	1583	GTF3C6
chr8:12951036-12952463	33.9721	-0.673774	0.185164	-3.63879	0.000273919	0.00379646	.	chr8	12951036-12952463	12951036	12952463	1427	AC123777.1
chr6:149210359-149211670	29.1875	0.769637	0.211648	3.6364	0.000276479	0.00382801	.	chr6	149210359-149211670	149210359	149211670	1311	TAB2
chr2:29480150-29481192	21.7017	-0.808259	0.222313	-3.63568	0.000277244	0.00383707	.	chr2	29480150-29481192	29480150	29481192	1042	ALK
chr11:61166888-61168036	51.7322	0.600613	0.165245	3.63469	0.000278319	0.00385021	.	chr11	61166888-61168036	61166888	61168036	1148	VPS37C
chr15:99473632-99474945	42.8975	-0.604746	0.166386	-3.6346	0.000278416	0.00385021	.	chr15	99473632-99474945	99473632	99474945	1313	AC015660.4
chr1:47211329-47212802	35.8707	-0.715306	0.196818	-3.63435	0.000278684	0.00385239	.	chr1	47211329-47212802	47211329	47212802	1473	STIL
chr5:77629892-77631206	31.0163	-0.718804	0.197827	-3.6335	0.000279602	0.00386045	.	chr5	77629892-77631206	77629892	77631206	1314	WDR41
chr1:180130817-180132562	47.354	0.655244	0.180344	3.6333	0.000279822	0.00386085	.	chr1	180130817-180132562	180130817	180132562	1745	QSOX1
chr1:23771313-23773171	27.7777	-0.731754	0.201404	-3.63327	0.000279854	0.00386085	.	chr1	23771313-23773171	23771313	23773171	1858	ELOA-AS1
chr7:127667487-127669063	33.2755	-0.67518	0.185838	-3.63316	0.000279968	0.00386088	.	chr7	127667487-127669063	127667487	127669063	1576	SND1
chr7:2109538-2111243	40.9458	0.669114	0.184212	3.6323	0.000280904	0.0038707	.	chr7	2109538-2111243	2109538	2111243	1705	MAD1L1
chr8:116755139-116756389	30.4838	-0.709116	0.195245	-3.63193	0.000281314	0.00387482	.	chr8	116755139-116756389	116755139	116756389	1250	EIF3H
chr6:226676-228232	35.6407	0.738152	0.203294	3.63095	0.000282382	0.00388643	.	chr6	226676-228232	226676	228232	1556	DUSP22
chr4:109989880-109991545	38.9137	-0.641273	0.176724	-3.62866	0.000284894	0.00391633	.	chr4	109989880-109991545	109989880	109991545	1665	GAR1
chr3:183151381-183152782	25.2286	0.856241	0.236014	3.62793	0.000285707	0.00391784	.	chr3	183151381-183152782	183151381	183152782	1401	LAMP3
chr1:39927146-39928237	25.4509	0.826934	0.228149	3.62453	0.000289482	0.00395386	.	chr1	39927146-39928237	39927146	39928237	1091	RF00019
chr11:47523206-47524582	33.2212	0.635458	0.175321	3.62453	0.000289487	0.00395386	.	chr11	47523206-47524582	47523206	47524582	1376	CELF1
chr4:52843613-52844677	21.4032	-0.870568	0.240178	-3.62467	0.000289327	0.00395386	.	chr4	52843613-52844677	52843613	52844677	1064	RASL11B
chr22:39462083-39463337	35.6787	0.666356	0.183871	3.62404	0.000290038	0.00395665	.	chr22	39462083-39463337	39462083	39463337	1254	MGAT3
chr3:157063970-157065498	30.6375	-0.680309	0.187729	-3.62389	0.000290209	0.00395665	.	chr3	157063970-157065498	157063970	157065498	1528	LINC02029
chr3:187737892-187739533	80.0218	0.586236	0.161777	3.62372	0.000290398	0.00395741	.	chr3	187737892-187739533	187737892	187739533	1641	BCL6
chr10:93160482-93161833	31.4014	0.721473	0.199165	3.62249	0.000291776	0.00397006	.	chr10	93160482-93161833	93160482	93161833	1351	MYOF
chr3:156298126-156299660	23.7258	-0.803207	0.221859	-3.62035	0.000294207	0.00399987	.	chr3	156298126-156299660	156298126	156299660	1534	KCNAB1
chr22:31976831-31978003	18.7189	-0.885413	0.244573	-3.62023	0.000294337	0.00400007	.	chr22	31976831-31978003	31976831	31978003	1172	YWHAH
chr2:157479600-157480902	28.0702	0.757992	0.209391	3.61997	0.000294633	0.00400253	.	chr2	157479600-157480902	157479600	157480902	1302	CYTIP
chr5:148831170-148832508	34.2314	-0.627476	0.173392	-3.61883	0.000295941	0.00401872	.	chr5	148831170-148832508	148831170	148832508	1338	ADRB2
chr17:58534384-58535672	37.436	0.590419	0.163205	3.61765	0.000297294	0.00403519	.	chr17	58534384-58535672	58534384	58535672	1288	SEPT4
chr5:76341233-76342942	28.6282	-0.684391	0.189242	-3.61649	0.000298629	0.00404727	.	chr5	76341233-76342942	76341233	76342942	1709	SNRPCP2
chr19:47426941-47428413	27.5591	-0.713688	0.197375	-3.6159	0.000299303	0.00405483	.	chr19	47426941-47428413	47426941	47428413	1472	MEIS3
chr5:169650496-169651712	30.5616	0.709799	0.196364	3.61472	0.000300677	0.00406866	.	chr5	169650496-169651712	169650496	169651712	1216	DOCK2
chr1:97937621-97938957	23.9607	0.845386	0.233905	3.61422	0.000301251	0.00407484	.	chr1	97937621-97938957	97937621	97938957	1336	DPYD
chr12:64087782-64089383	24.8996	-0.783865	0.217071	-3.6111	0.000304896	0.00411449	.	chr12	64087782-64089383	64087782	64089383	1601	C12orf66
chr11:96230177-96231872	31.1644	-0.673608	0.186556	-3.61075	0.000305311	0.00411528	.	chr11	96230177-96231872	96230177	96231872	1695	MIR1260B
chr13:50625403-50626890	36.72	0.639301	0.177047	3.61092	0.000305117	0.00411528	.	chr13	50625403-50626890	50625403	50626890	1487	DLEU1
chr3:194489497-194490564	34.3121	0.709012	0.196361	3.61077	0.000305295	0.00411528	.	chr3	194489497-194490564	194489497	194490564	1067	LINC00884
chrX:48508132-48509911	43.758	-0.589941	0.1634	-3.61042	0.000305706	0.0041174	.	chrX	48508132-48509911	48508132	48509911	1779	PORCN
chr10:70273975-70275678	23.7826	-0.801295	0.221966	-3.60999	0.000306211	0.00411939	.	chr10	70273975-70275678	70273975	70275678	1703	PPA1
chr22:19729868-19731337	42.8428	-0.651568	0.180515	-3.60949	0.000306796	0.00412566	.	chr22	19729868-19731337	19729868	19731337	1469	AC000089.1
chr1:184532720-184534220	24.9889	-0.8027	0.2224	-3.60926	0.000307073	0.00412778	.	chr1	184532720-184534220	184532720	184534220	1500	C1orf21
chr11:3216736-3218135	25.5242	-0.789051	0.218632	-3.60904	0.000307331	0.00412845	.	chr11	3216736-3218135	3216736	3218135	1399	OSBPL5
chr14:35390074-35391895	42.5411	0.638647	0.176974	3.60871	0.000307726	0.00413014	.	chr14	35390074-35391895	35390074	35391895	1821	NFKBIA
chr7:47646541-47648401	27.8721	-0.746267	0.207085	-3.60368	0.000313741	0.00420863	.	chr7	47646541-47648401	47646541	47648401	1860	TNS3
chr10:33004921-33006347	40.2757	0.620848	0.172375	3.60173	0.000316101	0.00422718	.	chr10	33004921-33006347	33004921	33006347	1426	ITGB1
chr9:89700832-89702608	44.5968	0.635639	0.176504	3.60127	0.00031667	0.00423049	.	chr9	89700832-89702608	89700832	89702608	1776	AL606807.1
chr10:102818382-102819693	31.7932	-0.643228	0.178729	-3.5989	0.00031957	0.0042643	.	chr10	102818382-102819693	102818382	102819693	1311	WBP1L
chr10:97353596-97354857	34.1416	0.669866	0.186159	3.59835	0.000320236	0.0042699	.	chr10	97353596-97354857	97353596	97354857	1261	RRP12
chr1:2044474-2045546	23.1036	-0.792689	0.220316	-3.59796	0.000320717	0.00427466	.	chr1	2044474-2045546	2044474	2045546	1072	PRKCZ
chr1:29259129-29260612	38.5008	-0.656592	0.182524	-3.5973	0.000321542	0.00428342	.	chr1	29259129-29260612	29259129	29260612	1483	PTPRU
[truncated: 1,053 more rows]

## Sheet: IFNGvsUT
id	baseMean	log2FoldChange	lfcSE	stat	pvalue	padj	strand	chr	pos	start	end	length	expressed.nGene
chr1:89272179-89273944	101.156	2.57518	0.167401	15.3833	2.11807e-53	7.33149e-49	.	chr1	89272179-89273944	89272179	89273944	1765	GBP5
chr5:132495648-132497165	301.899	1.80362	0.119986	15.032	4.53388e-51	7.84679e-47	.	chr5	132495648-132497165	132495648	132497165	1517	IRF1
chr6:116461381-116462942	60.9221	2.08345	0.146241	14.2467	4.69935e-46	5.42211e-42	.	chr6	116461381-116462942	116461381	116462942	1561	CALHM6
chr16:11325282-11326652	73.4029	1.95005	0.14887	13.099	3.33487e-39	2.88583e-35	.	chr16	11325282-11326652	11325282	11326652	1370	RF00019
chr6:36386586-36388308	70.3974	1.82865	0.143768	12.7195	4.6078e-37	3.18989e-33	.	chr6	36386586-36388308	36386586	36388308	1722	ETV7
chr16:3045422-3047331	99.9822	1.40686	0.11896	11.8263	2.85343e-32	1.64614e-28	.	chr16	3045422-3047331	3045422	3047331	1909	MMP25
chr6:37176610-37178014	49.6652	1.89433	0.169148	11.1993	4.11109e-29	2.03287e-25	.	chr6	37176610-37178014	37176610	37178014	1404	PIM1
chr9:5449374-5451509	83.6108	1.42714	0.130932	10.8998	1.1551e-27	4.99782e-24	.	chr9	5449374-5451509	5449374	5451509	2135	CD274
chr7:98131471-98134109	69.1786	1.49774	0.138354	10.8255	2.60748e-27	1.00284e-23	.	chr7	98131471-98134109	98131471	98134109	2638	LMTK2
chr2:85584404-85585835	69.1816	1.48751	0.139334	10.6758	1.32055e-26	4.57095e-23	.	chr2	85584404-85585835	85584404	85585835	1431	VAMP5
chr3:172591840-172593608	76.3617	1.4168	0.137532	10.3016	6.92839e-25	2.18017e-21	.	chr3	172591840-172593608	172591840	172593608	1768	LINC02068
chr16:27374063-27375365	47.2861	1.58491	0.155712	10.1785	2.47472e-24	7.13832e-21	.	chr16	27374063-27375365	27374063	27375365	1302	IL4R
chr9:89998995-90000493	52.3011	1.78911	0.176475	10.138	3.74682e-24	9.97634e-21	.	chr9	89998995-90000493	89998995	90000493	1498	AL161629.1
chr6:37006729-37008701	80.7146	1.35792	0.134478	10.0977	5.65663e-24	1.39856e-20	.	chr6	37006729-37008701	37006729	37008701	1972	FGD2
chr1:32335094-32336457	136.645	-1.25657	0.125437	-10.0176	1.27573e-23	2.94388e-20	.	chr1	32335094-32336457	32335094	32336457	1363	MARCKSL1
chr17:76491737-76493805	316.73	1.27758	0.128128	9.97115	2.03864e-23	4.41033e-20	.	chr17	76491737-76493805	76491737	76493805	2068	RHBDF2
chr17:82332894-82334556	101.808	1.27327	0.128044	9.94406	2.67691e-23	5.4505e-20	.	chr17	82332894-82334556	82332894	82334556	1662	SECTM1
chr16:28505965-28508750	134.898	1.17326	0.119691	9.80238	1.09961e-22	2.11454e-19	.	chr16	28505965-28508750	28505965	28508750	2785	IL27
chr8:39951189-39952755	67.5489	1.7174	0.175954	9.7605	1.66326e-22	3.0301e-19	.	chr8	39951189-39952755	39951189	39952755	1566	IDO2
chr17:80263046-80264604	101.364	1.20045	0.125302	9.58042	9.66496e-22	1.67271e-18	.	chr17	80263046-80264604	80263046	80264604	1558	AC124319.1
chr1:155192797-155195437	116.355	1.14681	0.121229	9.45988	3.08302e-21	5.0817e-18	.	chr1	155192797-155195437	155192797	155195437	2640	MUC1
chr11:57597217-57598845	57.7476	1.62445	0.172437	9.42053	4.48823e-21	7.06162e-18	.	chr11	57597217-57598845	57597217	57598845	1628	SERPING1
chr16:11311342-11312873	44.4725	1.58075	0.167892	9.41526	4.71901e-21	7.1019e-18	.	chr16	11311342-11312873	11311342	11312873	1531	RMI2
chr17:17848791-17850447	52.2228	1.43624	0.153876	9.33373	1.02206e-20	1.47406e-17	.	chr17	17848791-17850447	17848791	17850447	1656	TOM1L2
chr6:116464661-116466061	44.622	1.65641	0.178567	9.27613	1.75754e-20	2.43342e-17	.	chr6	116464661-116466061	116464661	116466061	1400	Z84488.1
chr20:38152027-38153469	56.9299	1.38422	0.150223	9.21443	3.12936e-20	4.16614e-17	.	chr20	38152027-38153469	38152027	38153469	1442	TGM2
chr1:89064363-89065860	36.7122	1.9132	0.208028	9.19685	3.68604e-20	4.7255e-17	.	chr1	89064363-89065860	89064363	89065860	1497	GBP1
chr17:41678425-41679839	72.8404	1.22904	0.13464	9.12834	6.95577e-20	8.59882e-17	.	chr17	41678425-41679839	41678425	41679839	1414	EIF1
chr1:150560757-150562658	237.993	1.12611	0.123475	9.12015	7.5022e-20	8.95452e-17	.	chr1	150560757-150562658	150560757	150562658	1901	ADAMTSL4-AS1
chr2:218322334-218324323	146.172	-1.10209	0.121824	-9.0466	1.47486e-19	1.7017e-16	.	chr2	218322334-218324323	218322334	218324323	1989	PNKD
chr11:2265095-2266214	55.4468	1.391	0.15415	9.02372	1.81814e-19	2.0301e-16	.	chr11	2265095-2266214	2265095	2266214	1119	ASCL2
chr9:136881772-136883237	83.3962	1.27994	0.142038	9.01123	2.03761e-19	2.20406e-16	.	chr9	136881772-136883237	136881772	136883237	1465	TRAF2
chr6:37048390-37052427	195.2	0.875195	0.0990473	8.83614	9.90857e-19	1.03932e-15	.	chr6	37048390-37052427	37048390	37052427	4037	COX6A1P2
chr19:1132131-1133964	145.123	1.08149	0.122972	8.79463	1.43523e-18	1.46115e-15	.	chr19	1132131-1133964	1132131	1133964	1833	SBNO2
chr16:11354437-11355692	38.1634	1.7889	0.205252	8.71563	2.89145e-18	2.85956e-15	.	chr16	11354437-11355692	11354437	11355692	1255	RMI2
chr2:98086397-98089068	79.6152	1.19134	0.136919	8.7011	3.28679e-18	3.16025e-15	.	chr2	98086397-98089068	98086397	98089068	2671	TMEM131
chr3:113275518-113277052	55.6632	1.30522	0.1501	8.69571	3.44664e-18	3.22438e-15	.	chr3	113275518-113277052	113275518	113277052	1534	CFAP44
chr14:54565530-54567372	93.7326	1.04398	0.120118	8.69135	3.58158e-18	3.26245e-15	.	chr14	54565530-54567372	54565530	54567372	1842	SAMD4A
chr6:32843558-32845627	190.657	1.16603	0.134485	8.6703	4.30966e-18	3.82499e-15	.	chr6	32843558-32845627	32843558	32845627	2069	PSMB8
chr22:32137440-32138701	29.2138	1.68589	0.194537	8.66616	4.46939e-18	3.86759e-15	.	chr22	32137440-32138701	32137440	32138701	1261	C22orf42
chr13:108269239-108270805	68.3034	1.14636	0.133057	8.61555	6.96091e-18	5.8767e-15	.	chr13	108269239-108270805	108269239	108270805	1566	TNFSF13B
chr22:29414377-29415951	31.1636	1.60115	0.186457	8.58725	8.90721e-18	7.34081e-15	.	chr22	29414377-29415951	29414377	29415951	1574	AP1B1
chrX:130081714-130083252	77.6136	1.23428	0.144029	8.56963	1.03821e-17	8.35732e-15	.	chrX	130081714-130083252	130081714	130083252	1538	ELF4
chr11:57566754-57568780	96.9441	1.01297	0.118781	8.5281	1.48765e-17	1.17031e-14	.	chr11	57566754-57568780	57566754	57568780	2026	UBE2L6
chr2:96485321-96487074	84.4736	1.0926	0.128174	8.52436	1.53661e-17	1.18196e-14	.	chr2	96485321-96487074	96485321	96487074	1753	NEURL3
chr6:166950295-166951650	53.9353	1.20089	0.141645	8.47812	2.28856e-17	1.72209e-14	.	chr6	166950295-166951650	166950295	166951650	1355	RNASET2
chr21:43352297-43353516	33.4179	1.75948	0.207927	8.46201	2.62812e-17	1.93553e-14	.	chr21	43352297-43353516	43352297	43353516	1219	LINC01679
chr14:54772862-54774416	59.6737	1.22948	0.146168	8.41144	4.05003e-17	2.92058e-14	.	chr14	54772862-54774416	54772862	54774416	1554	SAMD4A
chr5:95730713-95732272	50.0362	1.29802	0.154725	8.38925	4.89235e-17	3.456e-14	.	chr5	95730713-95732272	95730713	95732272	1559	RHOBTB3
chr19:18303030-18305717	158.563	0.884549	0.105616	8.37516	5.51487e-17	3.81783e-14	.	chr19	18303030-18305717	18303030	18305717	2687	LSM4
chr11:73280281-73281704	96.871	1.0692	0.128044	8.35025	6.81211e-17	4.62342e-14	.	chr11	73280281-73281704	73280281	73281704	1423	P2RY6
chr6:33027600-33030297	124.33	1.04124	0.125835	8.27461	1.28877e-16	8.57874e-14	.	chr6	33027600-33030297	33027600	33030297	2697	HLA-DOA
chr17:81034254-81036008	287.96	-0.892498	0.108013	-8.26289	1.42189e-16	9.28629e-14	.	chr17	81034254-81036008	81034254	81036008	1754	BAIAP2
chr1:160742069-160743526	60.126	1.55162	0.188001	8.25322	1.54181e-16	9.88299e-14	.	chr1	160742069-160743526	160742069	160743526	1457	SLAMF7
chr15:44719939-44721309	64.0757	1.47507	0.179459	8.21955	2.04273e-16	1.28558e-13	.	chr15	44719939-44721309	44719939	44721309	1370	B2M
chr2:9168788-9169788	29.3646	1.60269	0.195612	8.19324	2.54277e-16	1.57171e-13	.	chr2	9168788-9169788	9168788	9169788	1000	ASAP2
chr3:122678797-122681723	118.975	0.891842	0.109038	8.17921	2.85701e-16	1.73495e-13	.	chr3	122678797-122681723	122678797	122681723	2926	PARP14
chr1:159076368-159077954	65.3247	1.17613	0.14436	8.14718	3.72522e-16	2.22318e-13	.	chr1	159076368-159077954	159076368	159077954	1586	AIM2
chr2:152406930-152408092	28.2989	1.87495	0.23037	8.13885	3.99061e-16	2.3096e-13	.	chr2	152406930-152408092	152406930	152408092	1162	AC012066.1
chr8:143545430-143548351	100.32	0.98945	0.121577	8.13846	4.00347e-16	2.3096e-13	.	chr8	143545430-143548351	143545430	143548351	2921	AC067930.3
chr8:143025639-143027197	132.906	1.05898	0.130196	8.13371	4.16361e-16	2.36261e-13	.	chr8	143025639-143027197	143025639	143027197	1558	LY6E
chr16:10876562-10879727	138.559	0.867797	0.107073	8.10469	5.28806e-16	2.95227e-13	.	chr16	10876562-10879727	10876562	10879727	3165	CIITA
chr19:39557409-39558609	31.2926	1.72943	0.214357	8.068	7.14567e-16	3.92603e-13	.	chr19	39557409-39558609	39557409	39558609	1200	AC011500.2
chr9:129889832-129891190	52.7647	1.20375	0.149519	8.05086	8.22152e-16	4.44656e-13	.	chr9	129889832-129891190	129889832	129891190	1358	AL158207.1
chr12:110078925-110080918	49.875	1.30626	0.162646	8.03131	9.64372e-16	5.1355e-13	.	chr12	110078925-110080918	110078925	110080918	1993	C12orf76
chr1:66275156-66276705	36.6991	1.55571	0.194055	8.01681	1.0853e-15	5.69188e-13	.	chr1	66275156-66276705	66275156	66276705	1549	PDE4B
chr16:11296643-11298613	53.0139	1.1942	0.149511	7.98733	1.37892e-15	7.12386e-13	.	chr16	11296643-11298613	11296643	11298613	1970	MIR548H2
chr2:98026273-98028010	73.7872	1.07353	0.135161	7.9426	1.97981e-15	1.00778e-12	.	chr2	98026273-98028010	98026273	98028010	1737	TMEM131
chr12:112977635-112979528	124.838	0.923586	0.11633	7.93935	2.03251e-15	1.01961e-12	.	chr12	112977635-112979528	112977635	112979528	1893	OAS2
chr4:153487419-153489403	85.3297	1.01304	0.127835	7.92457	2.28936e-15	1.13206e-12	.	chr4	153487419-153489403	153487419	153489403	1984	TMEM131L
chr16:56988330-56990177	83.9638	1.0144	0.1284	7.90029	2.78259e-15	1.35657e-12	.	chr16	56988330-56990177	56988330	56990177	1847	NLRC5
chr22:35627028-35628229	42.8832	1.39254	0.176451	7.89194	2.97517e-15	1.43031e-12	.	chr22	35627028-35628229	35627028	35628229	1201	APOL6
chr4:76023011-76024083	25.5994	1.93792	0.245808	7.88387	3.17403e-15	1.50501e-12	.	chr4	76023011-76024083	76023011	76024083	1072	CXCL10
chr8:56006082-56007444	49.0022	1.33403	0.169384	7.87581	3.3855e-15	1.58359e-12	.	chr8	56006082-56007444	56006082	56007444	1362	AC046176.1
chr5:154713678-154715275	34.9414	1.39061	0.177265	7.84481	4.33597e-15	2.00114e-12	.	chr5	154713678-154715275	154713678	154715275	1597	LARP1
chr22:50533840-50534897	84.5683	1.00077	0.127902	7.82454	5.09524e-15	2.32061e-12	.	chr22	50533840-50534897	50533840	50534897	1057	ODF3B
chr20:49668217-49669743	35.213	1.49745	0.191648	7.81354	5.56054e-15	2.49964e-12	.	chr20	49668217-49669743	49668217	49669743	1526	B4GALT5
chr16:28531761-28532994	31.1778	1.64045	0.210748	7.78394	7.02982e-15	3.11962e-12	.	chr16	28531761-28532994	28531761	28532994	1233	NUPR1
chr20:33443115-33444828	123.348	-0.862972	0.111259	-7.75644	8.73483e-15	3.82718e-12	.	chr20	33443115-33444828	33443115	33444828	1713	SNTA1
chr19:38048081-38049747	85.8961	0.883195	0.113912	7.75332	8.95228e-15	3.87343e-12	.	chr19	38048081-38049747	38048081	38049747	1666	SIPA1L3
chr12:52050410-52052292	160.166	-0.932475	0.120377	-7.74627	9.46281e-15	4.04377e-12	.	chr12	52050410-52052292	52050410	52052292	1882	NR4A1
chr22:39013194-39015082	69.3702	1.0196	0.131855	7.73271	1.05281e-14	4.44412e-12	.	chr22	39013194-39015082	39013194	39015082	1888	APOBEC3C
chr11:93523189-93524929	60.3031	1.19675	0.155142	7.71389	1.22035e-14	5.08931e-12	.	chr11	93523189-93524929	93523189	93524929	1740	SMCO4
chr7:4724595-4726210	70.3322	1.03718	0.134929	7.68681	1.5085e-14	6.21608e-12	.	chr7	4724595-4726210	4724595	4726210	1615	AC092428.1
chr16:57013941-57015317	45.7897	1.39713	0.181987	7.67712	1.62705e-14	6.62572e-12	.	chr16	57013941-57015317	57013941	57015317	1376	NLRC5
chr17:82440141-82441593	67.853	1.1413	0.148885	7.66566	1.77912e-14	7.16075e-12	.	chr17	82440141-82441593	82440141	82441593	1452	HEXD
chr8:56004794-56006052	32.8412	1.40002	0.182819	7.65796	1.88904e-14	7.51579e-12	.	chr8	56004794-56006052	56004794	56006052	1258	AC046176.1
chr11:36390338-36392092	43.685	1.25962	0.164795	7.64357	2.11284e-14	8.31065e-12	.	chr11	36390338-36392092	36390338	36392092	1754	AC087277.2
chr16:11327820-11329413	47.6259	1.18168	0.154953	7.62604	2.42081e-14	9.41506e-12	.	chr16	11327820-11329413	11327820	11329413	1593	RF00019
chr4:76011137-76012553	42.807	1.48766	0.195154	7.623	2.47856e-14	9.53254e-12	.	chr4	76011137-76012553	76011137	76012553	1416	CXCL9
chr4:76028120-76029566	27.9449	1.6598	0.218239	7.60545	2.83904e-14	1.0799e-11	.	chr4	76028120-76029566	76028120	76029566	1446	CXCL10
chr1:247359765-247361734	47.6855	1.21767	0.160136	7.60396	2.87196e-14	1.08054e-11	.	chr1	247359765-247361734	247359765	247361734	1969	ZNF496
chr3:172522519-172524276	60.1756	1.10769	0.146043	7.58465	3.33386e-14	1.24084e-11	.	chr3	172522519-172524276	172522519	172524276	1757	TNFSF10
chr2:6864896-6866660	127.141	0.873084	0.115133	7.58324	3.37031e-14	1.24106e-11	.	chr2	6864896-6866660	6864896	6866660	1764	RSAD2
chr3:159928767-159930499	56.2695	1.10025	0.148252	7.42147	1.15829e-13	4.22032e-11	.	chr3	159928767-159930499	159928767	159930499	1732	IL12A
chr14:54782269-54783786	49.4922	1.14027	0.15387	7.41057	1.25757e-13	4.48759e-11	.	chr14	54782269-54783786	54782269	54783786	1517	SAMD4A
chr4:83239837-83241291	29.6666	1.45458	0.196282	7.41067	1.25661e-13	4.48759e-11	.	chr4	83239837-83241291	83239837	83241291	1454	AC114781.2
chr16:11224324-11225767	66.4098	0.998541	0.134888	7.40277	1.33377e-13	4.71093e-11	.	chr16	11224324-11225767	11224324	11225767	1443	RMI2
chr17:44546922-44548635	70.6464	0.933731	0.127053	7.34912	1.99517e-13	6.97584e-11	.	chr17	44546922-44548635	44546922	44548635	1713	FZD2
chr6:5996135-5998028	51.6721	1.11066	0.151355	7.33808	2.16677e-13	7.50005e-11	.	chr6	5996135-5998028	5996135	5998028	1893	NRN1
chr3:50611277-50612580	180.44	0.777456	0.105992	7.33506	2.21627e-13	7.59544e-11	.	chr3	50611277-50612580	50611277	50612580	1303	MAPKAPK3
chr3:122563557-122565274	85.2273	0.977985	0.133609	7.31977	2.48396e-13	8.42938e-11	.	chr3	122563557-122565274	122563557	122565274	1717	DTX3L
chr10:45418515-45420169	121.398	0.924425	0.126399	7.31354	2.60199e-13	8.74419e-11	.	chr10	45418515-45420169	45418515	45420169	1654	ALOX5
chr22:29151805-29153414	45.2504	1.28513	0.175897	7.30612	2.7497e-13	9.15176e-11	.	chr22	29151805-29153414	29151805	29153414	1609	KREMEN1
chr6:37221436-37223292	56.0192	1.07625	0.148054	7.26931	3.61319e-13	1.19111e-10	.	chr6	37221436-37223292	37221436	37223292	1856	TMEM217
chr9:129776558-129778213	137.898	-0.957661	0.131892	-7.26098	3.84309e-13	1.25495e-10	.	chr9	129776558-129778213	129776558	129778213	1655	PTGES
chr16:2506893-2508398	108.123	0.889726	0.123065	7.22972	4.83984e-13	1.56566e-10	.	chr16	2506893-2508398	2506893	2508398	1505	TBC1D24
chr12:69354284-69355492	65.4782	1.20027	0.16631	7.21703	5.31333e-13	1.70292e-10	.	chr12	69354284-69355492	69354284	69355492	1208	AC020656.1
chr19:45443053-45444367	124.479	-0.956084	0.132661	-7.20697	5.72118e-13	1.81682e-10	.	chr19	45443053-45444367	45443053	45444367	1314	ERCC1
chr2:120231639-120233107	37.7995	1.45628	0.202757	7.18239	6.8503e-13	2.1556e-10	.	chr2	120231639-120233107	120231639	120233107	1468	RALB
chr2:191013421-191014778	193.821	0.825383	0.114977	7.17869	7.03803e-13	2.19472e-10	.	chr2	191013421-191014778	191013421	191014778	1357	STAT1
chr1:89125630-89127005	38.221	1.50849	0.210347	7.17145	7.421e-13	2.29349e-10	.	chr1	89125630-89127005	89125630	89127005	1375	GBP2
chr19:4327574-4329070	110.709	0.839849	0.117253	7.16272	7.9092e-13	2.42273e-10	.	chr19	4327574-4329070	4327574	4329070	1496	STAP2
chr12:69355593-69357903	116.071	1.4725	0.205651	7.16016	8.05802e-13	2.44667e-10	.	chr12	69355593-69357903	69355593	69357903	2310	AC020656.1
chr16:81519185-81520885	51.1025	1.05795	0.147841	7.15601	8.30608e-13	2.50006e-10	.	chr16	81519185-81520885	81519185	81520885	1700	AC092139.3
chr7:140317260-140318463	33.1905	1.27851	0.179007	7.14225	9.18157e-13	2.73975e-10	.	chr7	140317260-140318463	140317260	140318463	1203	SLC37A3
chr1:11663727-11665216	66.4656	0.991833	0.139388	7.11561	1.11416e-12	3.2962e-10	.	chr1	11663727-11665216	11663727	11665216	1489	FBXO6
chr5:132489939-132491883	318.388	0.932608	0.131205	7.10801	1.17727e-12	3.45339e-10	.	chr5	132489939-132491883	132489939	132491883	1944	IRF1
chr16:3058560-3059971	115.859	0.875803	0.123283	7.10399	1.21203e-12	3.52549e-10	.	chr16	3058560-3059971	3058560	3059971	1411	MMP25-AS1
chr11:93542001-93543733	120.371	0.918701	0.129445	7.09725	1.27267e-12	3.67102e-10	.	chr11	93542001-93543733	93542001	93543733	1732	SMCO4
chr2:12430021-12431702	31.073	1.378	0.194558	7.08276	1.41309e-12	4.04238e-10	.	chr2	12430021-12431702	12430021	12431702	1681	TRIB2
chr13:32425724-32429144	190.564	0.803781	0.114012	7.04997	1.78958e-12	5.07741e-10	.	chr13	32425724-32429144	32425724	32429144	3420	N4BP2L1
chr14:89164356-89166030	56.4261	1.07073	0.152572	7.01788	2.25253e-12	6.33894e-10	.	chr14	89164356-89166030	89164356	89166030	1674	FOXN3
chr6:159958901-159960597	54.6697	1.0531	0.150517	6.99655	2.62336e-12	7.32297e-10	.	chr6	159958901-159960597	159958901	159960597	1696	IGF2R
chr19:2049533-2051804	343.175	-0.822916	0.117734	-6.98962	2.75633e-12	7.6326e-10	.	chr19	2049533-2051804	2049533	2051804	2271	MKNK2
chr17:42337124-42338219	25.131	1.69363	0.243154	6.96527	3.27772e-12	9.00438e-10	.	chr17	42337124-42338219	42337124	42338219	1095	STAT3
chr7:140315134-140316916	71.1703	0.884424	0.127017	6.96304	3.33017e-12	9.07641e-10	.	chr7	140315134-140316916	140315134	140316916	1782	SLC37A3
[truncated: 1,939 more rows]

## Sheet: lps6_6vslps2
id	baseMean	log2FoldChange	lfcSE	stat	pvalue	padj	strand	chr	pos	start	end	length	expressed.nGene
[truncated: 418 more rows]

[truncated: 2 more sheets: lps24vslps2, lps6_6vslps24]
