# Supplementary material for: Mapping the epigenomic landscape of human monocytes following innate immune activation reveals context-specific mechanisms driving endotoxin tolerance
Source: BMC Genomics. 2023 Oct 7;24:595. doi: 10.1186/s12864-023-09663-0 (PMC10559536; doi:10.1186/s12864-023-09663-0)
Supplement: Supplementary file 4 — Additional file 4: Table S4. Differential eRNA in different treatment conditions. [file 12864_2023_9663_MOESM4_ESM.xlsx]

## Sheet: Title
Table S4. Differential eRNA in different treatment conditions.

## Sheet: lps2vsUT
baseMean	log2FoldChange	lfcSE	stat	pvalue	padj	id
1016.15	9.93439	0.461271	21.537	7.01211e-103	3.43734e-99	chr17:36143148-36145148
1030.61	9.95429	0.46439	21.4352	6.27735e-102	1.53858e-98	chr17:36148465-36150465
1100.29	9.70055	0.481108	20.163	2.07127e-90	3.38445e-87	chr17:36131577-36133577
1022.55	10.5315	0.535859	19.6536	5.39069e-86	6.60629e-83	chr17:36153273-36155273
167.477	7.86772	0.446896	17.6052	2.24534e-69	2.20133e-66	chr9:114999273-115001273
117.266	5.94957	0.368731	16.1353	1.44214e-58	1.17823e-55	chr7:20437700-20439700
56.5388	5.73851	0.423663	13.545	8.48495e-42	5.94189e-39	chr14:35373552-35375552
62.3098	4.78719	0.390975	12.2442	1.8035e-34	1.10509e-31	chr7:20465698-20467698
35.5109	6.34583	0.522273	12.1504	5.708e-34	3.10896e-31	chr9:115007670-115009670
69.839	4.62817	0.385078	12.0188	2.83052e-33	1.38752e-30	chr6:108781611-108783611
26.5715	4.40947	0.37181	11.8595	1.92135e-32	8.56225e-30	chr14:35375056-35377056
88.8729	4.14853	0.357799	11.5946	4.39005e-31	1.79334e-28	chr3:105352730-105354730
30.9282	3.8912	0.342234	11.37	5.89935e-30	2.22451e-27	chr7:157317413-157319413
52.0179	3.83864	0.340447	11.2753	1.73796e-29	6.08533e-27	chr11:62004049-62006049
32.0624	5.60063	0.502543	11.1446	7.61046e-29	2.4871e-26	chr9:115005866-115007866
54.796	6.05473	0.570865	10.6062	2.78737e-26	8.5398e-24	chr9:114994912-114996912
116.128	5.67545	0.539924	10.5116	7.64093e-26	2.20329e-23	chr4:73725158-73727158
178.601	5.56448	0.550114	10.1152	4.73287e-24	1.28892e-21	chr4:73721020-73723020
26.2707	4.45508	0.442629	10.065	7.88482e-24	2.03428e-21	chr6:113762843-113764843
109.551	5.57085	0.556069	10.0183	1.267e-23	3.10541e-21	chr4:73726860-73728860
47.5693	3.84482	0.385009	9.98631	1.74975e-23	4.08441e-21	chr7:20443191-20445191
47.6962	4.41085	0.443922	9.9361	2.89962e-23	6.46088e-21	chr7:20448293-20450293
38.7685	2.97331	0.302465	9.83024	8.34177e-23	1.77789e-20	chr7:157301733-157303733
60.6845	5.18112	0.527451	9.82293	8.96934e-23	1.83199e-20	chr12:24660609-24662609
49.0119	4.60064	0.472231	9.74235	1.98902e-22	3.90008e-20	chr2:112879846-112881846
392.176	2.18833	0.226734	9.65154	4.84218e-22	9.12937e-20	chr16:57299344-57301344
122.736	5.02376	0.527983	9.515	1.81719e-21	3.29921e-19	chr4:73703955-73705955
64.0334	3.4829	0.371763	9.36858	7.35123e-21	1.28699e-18	chr3:194572172-194574172
37.1953	4.10105	0.438694	9.34832	8.90538e-21	1.50532e-18	chr6:14108057-14110057
166.149	3.80044	0.414622	9.16603	4.90767e-20	8.01913e-18	chr12:92602929-92604929
299.214	-3.06357	0.337986	-9.06421	1.25514e-19	1.98473e-17	chr1:159820134-159822134
68.9326	4.64677	0.513037	9.05739	1.33613e-19	2.04679e-17	chr4:73734389-73736389
74.0314	2.92579	0.323449	9.04561	1.48838e-19	2.21093e-17	chr2:142867268-142869268
58.3884	3.72694	0.412212	9.04131	1.54799e-19	2.23184e-17	chr3:194574842-194576842
57.9389	4.93979	0.548086	9.01279	2.00887e-19	2.81357e-17	chr19:34988384-34990384
46.0361	4.32101	0.481307	8.97766	2.76587e-19	3.76619e-17	chr5:35883282-35885282
56.6866	3.01153	0.336531	8.94875	3.5953e-19	4.76329e-17	chr6:18329839-18331839
95.0126	3.65196	0.410285	8.90105	5.53228e-19	7.13664e-17	chr6:37049408-37051408
12.7812	3.57421	0.403432	8.85953	8.03546e-19	9.67207e-17	chr16:11205081-11207081
67.7712	5.05725	0.570762	8.86053	7.9636e-19	9.67207e-17	chr4:73728936-73730936
16.1271	3.54242	0.399876	8.85878	8.08966e-19	9.67207e-17	chr6:113758055-113760055
19.7205	4.62557	0.526877	8.77921	1.6462e-18	1.92135e-16	chr4:184738876-184740876
107.733	3.04781	0.354263	8.60325	7.74876e-18	8.83359e-16	chr17:78351400-78353400
53.1384	2.09104	0.244064	8.56759	1.05675e-17	1.17731e-15	chr13:94548501-94550501
101.957	2.69712	0.317689	8.48979	2.07009e-17	2.25502e-15	chr7:36736091-36738091
48.1746	5.6388	0.666671	8.45816	2.71635e-17	2.89469e-15	chr2:229282062-229284062
12.6706	3.29889	0.391037	8.43626	3.27656e-17	3.41738e-15	chr2:96156735-96158735
16.9546	5.58941	0.668825	8.35705	6.43037e-17	6.56701e-15	chr9:114988513-114990513
32.2054	5.56254	0.675024	8.2405	1.71486e-16	1.71556e-14	chr7:20470041-20472041
49.0564	3.35429	0.409214	8.1969	2.46661e-16	2.41827e-14	chr1:157105717-157107717
53.4614	5.09738	0.629686	8.09511	5.72118e-16	5.49907e-14	chr4:73731157-73733157
15.1172	3.90408	0.489109	7.98203	1.4395e-15	1.357e-13	chr7:155343929-155345929
32.2657	3.26189	0.408813	7.97895	1.47585e-15	1.36502e-13	chr14:35331414-35333414
47.5675	2.4743	0.317432	7.79472	6.45524e-15	5.85993e-13	chr17:8118387-8120387
32.1153	2.66442	0.343772	7.75054	9.15012e-15	8.15525e-13	chr20:37332871-37334871
25.0539	2.85742	0.370462	7.71314	1.22764e-14	1.07462e-12	chr11:59549784-59551784
364.947	2.06212	0.271682	7.59017	3.19479e-14	2.74752e-12	chr1:110639296-110641296
22.1825	3.01794	0.401553	7.51566	5.66257e-14	4.78585e-12	chr3:105351007-105353007
27.0122	3.05721	0.407848	7.49596	6.58167e-14	5.46837e-12	chr11:105180605-105182605
18.115	3.37507	0.454526	7.42546	1.12387e-13	9.18201e-12	chr1:184159974-184161974
59.6337	2.69613	0.363637	7.41434	1.22233e-13	9.8227e-12	chr10:4120289-4122289
116.923	2.28195	0.309498	7.37306	1.66758e-13	1.31847e-11	chr6:26553037-26555037
117.156	2.55708	0.347459	7.35936	1.8479e-13	1.43784e-11	chr2:142865205-142867205
107.064	2.07586	0.282284	7.35381	1.92635e-13	1.47546e-11	chr16:14284949-14286949
14.5286	4.19212	0.576293	7.27428	3.48268e-13	2.62648e-11	chr14:65209348-65211348
37.3536	-1.91532	0.268982	-7.12063	1.07436e-12	7.97959e-11	chr6:36120407-36122407
6.3471	4.70598	0.662124	7.1074	1.18251e-12	8.65171e-11	chr6:137815158-137817158
143.401	1.54408	0.218133	7.07862	1.45599e-12	1.0496e-10	chr6:170048259-170050259
35.3257	2.77293	0.392486	7.06505	1.60554e-12	1.14063e-10	chr1:157112219-157114219
11.5079	3.06492	0.434296	7.05721	1.69877e-12	1.18962e-10	chr7:157318988-157320988
130.449	4.16705	0.59216	7.03704	1.96367e-12	1.3408e-10	chr1:212634309-212636309
29.6272	4.25504	0.604698	7.03664	1.96935e-12	1.3408e-10	chr21:38958468-38960468
67.0287	2.0744	0.298272	6.95471	3.53289e-12	2.37236e-10	chr10:62242538-62244538
89.6505	-1.89728	0.273485	-6.93743	3.99295e-12	2.64506e-10	chr1:244815066-244817066
35.6125	-1.99775	0.289646	-6.89722	5.30291e-12	3.46598e-10	chr6:163585083-163587083
9.31318	5.07095	0.737183	6.87882	6.03525e-12	3.89273e-10	chr17:34313258-34315258
10.3789	5.61788	0.826155	6.80004	1.04592e-11	6.65857e-10	chr17:34306186-34308186
127.647	3.92319	0.579368	6.7715	1.27451e-11	8.00982e-10	chr1:212635709-212637709
122.687	-1.49284	0.220671	-6.76503	1.33284e-11	8.27038e-10	chr19:18160408-18162408
26.4884	2.69461	0.39888	6.75544	1.42405e-11	8.72584e-10	chr8:103077213-103079213
165.69	1.4029	0.208506	6.72834	1.71606e-11	1.03854e-09	chr17:31549039-31551039
83.7581	2.78622	0.414983	6.71404	1.89302e-11	1.13166e-09	chr6:89034287-89036287
12.3677	4.36702	0.655857	6.65849	2.7665e-11	1.6339e-09	chr12:24718375-24720375
69.0872	1.53811	0.232364	6.6194	3.60669e-11	2.10476e-09	chr1:32991955-32993955
13.9345	3.75223	0.570443	6.57774	4.77656e-11	2.75467e-09	chr3:119569476-119571476
44.0081	3.21698	0.490596	6.5573	5.47901e-11	3.12303e-09	chr4:184745389-184747389
78.2258	-1.75951	0.269187	-6.53636	6.30335e-11	3.55161e-09	chr6:6749094-6751094
132.211	2.14663	0.328567	6.53331	6.43319e-11	3.58358e-09	chr12:124938954-124940954
40.1612	-2.02308	0.311769	-6.48904	8.63857e-11	4.75801e-09	chr6:36117736-36119736
7.42784	3.97244	0.612834	6.48209	9.04608e-11	4.9271e-09	chr17:70313409-70315409
10.927	3.3914	0.527039	6.43482	1.23618e-10	6.65909e-09	chr10:4126993-4128993
55.2955	3.14117	0.48942	6.41815	1.37942e-10	7.34992e-09	chr1:66438130-66440130
37.6195	2.67235	0.416563	6.41524	1.40598e-10	7.41085e-09	chr2:162260533-162262533
9.37169	5.91452	0.923524	6.4043	1.51064e-10	7.87784e-09	chr12:24724175-24726175
23.7668	2.7138	0.426313	6.36575	1.94341e-10	1.0028e-08	chr6:89036424-89038424
8.5099	3.44536	0.547138	6.29706	3.03353e-10	1.549e-08	chr7:41869397-41871397
24.7733	-2.6284	0.41755	-6.29481	3.07768e-10	1.55288e-08	chr1:211596761-211598761
63.3596	1.642	0.260906	6.29347	3.1045e-10	1.55288e-08	chr1:32980074-32982074
42.2212	1.56487	0.249011	6.28434	3.29258e-10	1.63033e-08	chr14:105069261-105071261
43.8078	-1.99489	0.319551	-6.2428	4.298e-10	2.10688e-08	chr10:80143303-80145303
16.0977	3.23819	0.52176	6.20629	5.4249e-10	2.60853e-08	chr15:79977342-79979342
40.6545	2.08381	0.335763	6.20621	5.4278e-10	2.60853e-08	chr4:81420852-81422852
12.7907	3.71045	0.599666	6.18752	6.11176e-10	2.90872e-08	chr11:64846513-64848513
22.1831	3.23765	0.526432	6.15017	7.73977e-10	3.64811e-08	chr3:194577191-194579191
287.682	1.55436	0.256203	6.06691	1.30398e-09	6.08771e-08	chr1:204505934-204507934
8.52851	4.31176	0.711576	6.05946	1.36583e-09	6.31631e-08	chr7:22577015-22579015
16.4867	-2.27034	0.37523	-6.05054	1.44365e-09	6.61379e-08	chr4:87150156-87152156
18.9203	2.70842	0.447968	6.04602	1.48469e-09	6.73885e-08	chr14:20623994-20625994
7.82642	4.08067	0.675283	6.0429	1.51368e-09	6.80739e-08	chr2:8228747-8230747
10.6778	3.21743	0.536484	5.99726	2.0068e-09	8.94303e-08	chr20:49799933-49801933
8.43086	3.42043	0.571252	5.98759	2.12967e-09	9.40509e-08	chr13:33678311-33680311
16.0491	2.11894	0.354449	5.97813	2.25709e-09	9.87879e-08	chr1:221097812-221099812
39.4956	-1.92381	0.324354	-5.9312	3.00731e-09	1.30459e-07	chr11:74448687-74450687
15.9188	4.45755	0.753832	5.91319	3.35536e-09	1.4428e-07	chr21:45040505-45042505
225.899	4.33634	0.735177	5.89837	3.6711e-09	1.56485e-07	chr2:120231373-120233373
15.1452	-3.31598	0.56726	-5.84561	5.04714e-09	2.13285e-07	chr5:151499700-151501700
180.372	-2.38258	0.408102	-5.83821	5.27636e-09	2.21066e-07	chr2:239502129-239504129
72.9266	1.81693	0.311602	5.83092	5.51213e-09	2.28987e-07	chr6:37032525-37034525
44.3074	2.65149	0.455243	5.82434	5.73375e-09	2.32288e-07	chr11:35029515-35031515
129.685	-1.20902	0.207488	-5.82693	5.64551e-09	2.32288e-07	chr19:18167302-18169302
7.32587	3.18409	0.546583	5.82545	5.69599e-09	2.32288e-07	chrX:43643330-43645330
8.36705	2.51335	0.433486	5.79799	6.71133e-09	2.69663e-07	chr1:160731337-160733337
25.3696	1.74515	0.301662	5.78512	7.24593e-09	2.88777e-07	chr11:62019693-62021693
191.03	-1.34205	0.233882	-5.73815	9.57152e-09	3.78384e-07	chr7:6347896-6349896
14.5279	2.48197	0.436431	5.68698	1.29309e-08	5.07097e-07	chr19:34972364-34974364
19.6194	4.32727	0.762427	5.67566	1.38158e-08	5.37501e-07	chr20:49775232-49777232
18.9708	-2.12868	0.375475	-5.6693	1.43379e-08	5.53422e-07	chr2:42803660-42805660
8.03649	4.12569	0.729018	5.65924	1.52048e-08	5.82297e-07	chr14:75514475-75516475
16.5701	2.50642	0.443362	5.65322	1.57474e-08	5.984e-07	chr18:45973392-45975392
13.4345	-1.94698	0.345844	-5.62963	1.80592e-08	6.80969e-07	chr2:69306240-69308240
12.2464	2.37694	0.422684	5.62345	1.87182e-08	7.00433e-07	chr6:18503036-18505036
6.89927	3.92214	0.698433	5.61563	1.9585e-08	7.27317e-07	chr8:115055354-115057354
11.8258	2.18347	0.389328	5.60829	2.0433e-08	7.53104e-07	chr15:26081359-26083359
24.3731	2.77474	0.496972	5.5833	2.35997e-08	8.63326e-07	chr6:18500756-18502756
15.8344	-2.78388	0.503258	-5.53173	3.17094e-08	1.1514e-06	chr6:7085483-7087483
36.9142	1.62303	0.293863	5.5231	3.3307e-08	1.20052e-06	chr6:170046028-170048028
92.1942	-1.69497	0.308251	-5.49868	3.82635e-08	1.36911e-06	chr17:7120042-7122042
21.9228	-3.12239	0.570064	-5.47725	4.31975e-08	1.53445e-06	chr6:7073023-7075023
11.2336	4.64928	0.850272	5.46799	4.55171e-08	1.60521e-06	chr12:92551688-92553688
9.19668	3.66599	0.673174	5.44583	5.15654e-08	1.80552e-06	chr4:83179594-83181594
14.4619	3.6831	0.677357	5.43746	5.40465e-08	1.87898e-06	chr20:49771422-49773422
12.8928	-3.28932	0.606894	-5.41993	5.96222e-08	2.05822e-06	chr2:47083019-47085019
58.8935	3.32038	0.615697	5.39289	6.93346e-08	2.37677e-06	chr11:35235664-35237664
95.0017	2.9652	0.55197	5.37204	7.78525e-08	2.65023e-06	chr8:103110661-103112661
11.7501	2.57947	0.480627	5.36688	8.01122e-08	2.70275e-06	chr6:26311923-26313923
33.9141	-1.39255	0.259513	-5.36601	8.04982e-08	2.70275e-06	chr7:17772483-17774483
14.9811	2.16167	0.403704	5.3546	8.57465e-08	2.85938e-06	chr9:22029352-22031352
66.9918	-1.4169	0.264938	-5.34804	8.89123e-08	2.94492e-06	chr6:7050761-7052761
3.25634	5.0033	0.939121	5.32764	9.94946e-08	3.27331e-06	chr19:46184227-46186227
11.6658	2.19668	0.412691	5.32283	1.02163e-07	3.3387e-06	chr9:114967912-114969912
13.5111	2.54335	0.478111	5.31957	1.0401e-07	3.36827e-06	chr17:34248251-34250251
9.15227	2.4009	0.451398	5.31882	1.04442e-07	3.36827e-06	chr6:111972450-111974450
23.6486	3.02368	0.568707	5.31677	1.05627e-07	3.3842e-06	chr4:74043206-74045206
19.0352	3.88716	0.734937	5.28911	1.22913e-07	3.91246e-06	chr4:73661927-73663927
70.323	-1.8462	0.349684	-5.27961	1.29462e-07	4.09435e-06	chr3:46097392-46099392
56.6667	1.18891	0.225888	5.26324	1.41536e-07	4.44749e-06	chr16:22194947-22196947
14.124	3.22563	0.613329	5.25921	1.44673e-07	4.5171e-06	chr11:119509014-119511014
4.65583	2.49749	0.47739	5.23154	1.68106e-07	5.21556e-06	chr6:63351859-63353859
12.1953	1.88188	0.360171	5.22497	1.74179e-07	5.36997e-06	chr6:137789789-137791789
37.2749	2.9928	0.575088	5.20408	1.94963e-07	5.96589e-06	chr1:247359749-247361749
115.104	1.44256	0.277248	5.20315	1.95942e-07	5.96589e-06	chr5:132495406-132497406
11.1837	2.89705	0.55692	5.20192	1.97243e-07	5.96843e-06	chr10:3887013-3889013
53.4654	-1.47191	0.283178	-5.19782	2.01636e-07	6.06394e-06	chr1:232619885-232621885
10.1983	-2.78457	0.537212	-5.18338	2.17906e-07	6.51327e-06	chr12:6192470-6194470
16.5906	2.89745	0.559443	5.17917	2.2288e-07	6.62156e-06	chr12:89155775-89157775
9.01551	2.89744	0.560318	5.17106	2.32771e-07	6.87376e-06	chr10:23431783-23433783
40.1228	1.67071	0.323885	5.15836	2.49124e-07	7.31262e-06	chr2:113369697-113371697
198.039	1.69218	0.32951	5.13542	2.81509e-07	8.16543e-06	chr1:110645182-110647182
26.075	2.67175	0.520967	5.12845	2.92144e-07	8.42407e-06	chr10:3835163-3837163
10.4645	3.13781	0.613821	5.11192	3.18893e-07	9.14159e-06	chr3:179472993-179474993
63.4779	-2.26536	0.446629	-5.07213	3.93392e-07	1.12117e-05	chr3:46077784-46079784
89.0342	1.29532	0.256211	5.05568	4.28855e-07	1.21517e-05	chr17:39153025-39155025
6.60455	2.54352	0.503504	5.05164	4.38035e-07	1.23405e-05	chr14:35389984-35391984
5.91067	3.36673	0.673883	4.99602	5.85254e-07	1.63361e-05	chr2:8007965-8009965
19.683	1.74561	0.34943	4.9956	5.86528e-07	1.63361e-05	chr6:137810709-137812709
26.9355	1.94398	0.389647	4.98909	6.06659e-07	1.68014e-05	chr17:62170333-62172333
13.1695	1.56524	0.314379	4.97883	6.39682e-07	1.76164e-05	chr20:50223694-50225694
17.8893	-1.55069	0.311856	-4.97247	6.61057e-07	1.80028e-05	chr2:173996864-173998864
25.8326	1.67474	0.336787	4.97271	6.60237e-07	1.80028e-05	chr22:37589420-37591420
15.8685	2.73248	0.551186	4.95745	7.14226e-07	1.93433e-05	chr20:62616888-62618888
15.091	2.46663	0.498238	4.95071	7.39449e-07	1.99164e-05	chr1:157154629-157156629
18.6861	-2.16725	0.442373	-4.89915	9.62522e-07	2.5783e-05	chr2:217784700-217786700
99.0821	2.39704	0.491799	4.87402	1.09348e-06	2.91317e-05	chr8:103079578-103081578
28.1792	1.74936	0.359085	4.87171	1.10634e-06	2.93151e-05	chr6:113809094-113811094
7.48298	2.88822	0.593324	4.86785	1.12816e-06	2.97326e-05	chr17:14358535-14360535
4.04262	2.77127	0.571103	4.8525	1.21917e-06	3.18109e-05	chr17:70294718-70296718
41.8568	1.63094	0.336113	4.85236	1.22e-06	3.18109e-05	chr6:113804300-113806300
6.98108	3.46837	0.717463	4.83421	1.33672e-06	3.45791e-05	chr11:105243732-105245732
19.3734	2.00319	0.414422	4.83369	1.34027e-06	3.45791e-05	chr7:36745538-36747538
3.73258	4.67568	0.969135	4.82459	1.40294e-06	3.60062e-05	chr7:22569030-22571030
20.9942	-2.91959	0.605651	-4.82058	1.43142e-06	3.65459e-05	chr3:46058681-46060681
3.64781	4.30314	0.896866	4.79798	1.60276e-06	4.07085e-05	chr11:115918349-115920349
106.161	-1.30655	0.273432	-4.77833	1.76758e-06	4.46632e-05	chr17:7131359-7133359
15.3023	1.92191	0.402724	4.77227	1.82162e-06	4.57928e-05	chr14:94394004-94396004
18.881	1.51188	0.317653	4.75953	1.94048e-06	4.85318e-05	chr9:98044480-98046480
29.6913	-1.54192	0.325777	-4.73305	2.21173e-06	5.50351e-05	chr6:6750884-6752884
3.15862	3.68468	0.778896	4.73064	2.23811e-06	5.54102e-05	chr5:172815777-172817777
15.8404	2.45426	0.524928	4.67543	2.93343e-06	7.22595e-05	chr6:170004930-170006930
59.9659	-1.42453	0.305118	-4.66876	3.03016e-06	7.42693e-05	chr6:163404548-163406548
20.6308	-1.73791	0.372336	-4.66758	3.04769e-06	7.43212e-05	chr2:130384962-130386962
14.6083	1.99726	0.427992	4.66658	3.06261e-06	7.43212e-05	chr6:37185883-37187883
2.38494	5.25811	1.12763	4.66297	3.11686e-06	7.52652e-05	chr6:45714110-45716110
71.5012	1.69736	0.364148	4.66119	3.14387e-06	7.55452e-05	chr1:110706247-110708247
3.66515	4.05148	0.870276	4.6554	3.23355e-06	7.69459e-05	chr2:112884246-112886246
5.27496	3.19364	0.685894	4.65617	3.22144e-06	7.69459e-05	chrX:45802967-45804967
32.4314	-2.50828	0.53909	-4.65282	3.27433e-06	7.754e-05	chr3:46131809-46133809
7.50697	2.92714	0.629512	4.64985	3.32181e-06	7.82862e-05	chr2:98012000-98014000
10.535	2.01849	0.4348	4.64234	3.44488e-06	8.01084e-05	chr1:26582067-26584067
24.6134	-1.69823	0.365774	-4.64284	3.43661e-06	8.01084e-05	chr19:10125445-10127445
12.7684	2.49954	0.538445	4.64214	3.44816e-06	8.01084e-05	chr7:106370887-106372887
10.8027	1.78981	0.387533	4.61846	3.86607e-06	8.93937e-05	chr2:113386113-113388113
27.7329	2.01695	0.438313	4.60162	4.19215e-06	9.64785e-05	chr12:92504509-92506509
5.57138	2.12859	0.463235	4.59505	4.32643e-06	9.91035e-05	chr1:110627198-110629198
16.9039	1.76333	0.386005	4.56816	4.92017e-06	0.00011218	chr2:8233434-8235434
15.7013	2.63028	0.578129	4.54964	5.37387e-06	0.000121957	chr9:114953018-114955018
16.7894	-1.52411	0.336421	-4.53035	5.88863e-06	0.000132666	chr19:12155575-12157575
10.1229	2.00575	0.442775	4.52995	5.89985e-06	0.000132666	chr3:107987823-107989823
8.62064	2.57746	0.570515	4.51778	6.24928e-06	0.000139514	chr11:105219255-105221255
31.7614	1.98207	0.438766	4.51737	6.26133e-06	0.000139514	chr8:24271112-24273112
9.32549	2.37964	0.527166	4.51402	6.36097e-06	0.000140457	chr16:11201357-11203357
12.3595	2.48014	0.549363	4.51457	6.34457e-06	0.000140457	chr20:4081925-4083925
4.48101	3.41079	0.760315	4.48602	7.25652e-06	0.000159513	chr6:137737329-137739329
179.576	1.49589	0.333749	4.48208	7.39198e-06	0.000161766	chr1:110643064-110645064
9.90297	1.86631	0.416542	4.48049	7.44709e-06	0.000162247	chr9:114957513-114959513
36.2062	1.61621	0.362136	4.46299	8.08252e-06	0.000175312	chr7:30184297-30186297
116.755	-1.6243	0.364417	-4.45725	8.30188e-06	0.000179277	chr6:6799443-6801443
10.1936	2.60348	0.584449	4.45459	8.40544e-06	0.000180562	chr20:4084500-4086500
2.93242	3.60916	0.810349	4.45383	8.43509e-06	0.000180562	chr7:22697598-22699598
23.0559	1.86433	0.419085	4.44857	8.64437e-06	0.00018344	chr6:14734092-14736092
6.55695	-2.15308	0.483969	-4.44879	8.63554e-06	0.00018344	chr6:163660388-163662388
110.259	-1.51244	0.340436	-4.44264	8.88635e-06	0.000187762	chr11:65813452-65815452
8.09237	-2.84285	0.640082	-4.44139	8.93817e-06	0.000188047	chr6:26500681-26502681
71.2038	1.39294	0.314061	4.43524	9.19692e-06	0.000192664	chr10:62244269-62246269
7.36395	1.9653	0.443473	4.43161	9.35312e-06	0.000195102	chr2:191665861-191667861
6.48252	4.25836	0.964249	4.41624	1.00431e-05	0.000207726	chr2:9738040-9740040
5.0966	2.88331	0.652764	4.41708	1.00045e-05	0.000207726	chr4:158935503-158937503
28.9659	1.74981	0.396594	4.41211	1.02369e-05	0.000210845	chr1:206738669-206740669
38.2351	2.03182	0.461237	4.40515	1.05709e-05	0.000216814	chr12:89160035-89162035
6.61893	-2.42499	0.550717	-4.40333	1.06604e-05	0.000217739	chr20:1107694-1109694
15.9828	2.22948	0.50646	4.40209	1.07211e-05	0.000218069	chr8:24244328-24246328
60.8977	3.06043	0.696138	4.3963	1.10112e-05	0.000223044	chr12:92558128-92560128
16.5634	2.04098	0.464919	4.38997	1.13367e-05	0.000228693	chr11:35035443-35037443
6.23765	2.96711	0.677704	4.37819	1.19671e-05	0.000240422	chr10:89163062-89165062
16.4117	1.68387	0.38512	4.37232	1.22932e-05	0.000245965	chr11:9272854-9274854
12.4959	2.49662	0.571401	4.3693	1.24647e-05	0.000248381	chr1:247358145-247360145
7.67251	3.08574	0.706786	4.36588	1.26612e-05	0.000251275	chr3:107992570-107994570
38.8435	-1.14821	0.263198	-4.36254	1.28562e-05	0.000254118	chr20:3429724-3431724
75.9462	1.8484	0.42484	4.35083	1.35624e-05	0.000266999	chr10:3804370-3806370
29.3922	2.18791	0.503107	4.3488	1.36882e-05	0.000267329	chr20:62501230-62503230
6.66541	3.27735	0.753588	4.34899	1.36766e-05	0.000267329	chr5:172739852-172741852
45.1651	1.30375	0.299889	4.34743	1.37743e-05	0.000267943	chr20:50501852-50503852
7.44536	-2.06852	0.476636	-4.33984	1.42585e-05	0.000275177	chr1:39832811-39834811
19.958	-1.91859	0.442024	-4.34047	1.42175e-05	0.000275177	chr20:1436729-1438729
12.1981	1.87556	0.432611	4.33544	1.4547e-05	0.000279644	chr10:4130918-4132918
2.82558	4.81767	1.116	4.3169	1.58233e-05	0.000301813	chr10:30509822-30511822
31.9651	1.81385	0.420113	4.31752	1.57792e-05	0.000301813	chrX:30642545-30644545
66.6062	-1.25429	0.2921	-4.29403	1.75456e-05	0.000333367	chr3:49344651-49346651
30.5124	-1.22557	0.286016	-4.28498	1.82759e-05	0.000345902	chr1:32997339-32999339
7.42406	3.11881	0.729038	4.27798	1.88597e-05	0.000355577	chr2:112811237-112813237
2.4523	3.30973	0.774018	4.27604	1.90248e-05	0.000357317	chrX:53713800-53715800
65.134	1.22386	0.286777	4.26763	1.97559e-05	0.000369631	chr2:96485197-96487197
2.72945	3.70191	0.868855	4.26067	2.03813e-05	0.000379882	chr14:52354545-52356545
55.2288	1.27914	0.30046	4.25726	2.06952e-05	0.000382822	chr1:248872810-248874810
6.39401	2.5306	0.594385	4.25751	2.06715e-05	0.000382822	chr7:106366555-106368555
23.5233	1.19323	0.280604	4.25234	2.11548e-05	0.000389852	chr8:123156310-123158310
6.20955	3.72792	0.880535	4.23369	2.29885e-05	0.000420484	chr7:22564405-22566405
9.07114	2.03619	0.482038	4.22413	2.39861e-05	0.000437101	chr1:209656349-209658349
4.59217	2.59635	0.614926	4.22221	2.41915e-05	0.000439211	chr20:63552725-63554725
10.7858	2.33722	0.554221	4.21714	2.47426e-05	0.000447558	chr21:39093784-39095784
25.413	1.26177	0.299455	4.21356	2.51378e-05	0.000451375	chr14:90827631-90829631
2.86555	3.84497	0.912376	4.21424	2.50625e-05	0.000451375	chr7:22699967-22701967
30.3224	1.76833	0.420031	4.21	2.55371e-05	0.000456696	chr20:62623480-62625480
11.7357	-2.2085	0.524675	-4.20926	2.56204e-05	0.000456696	chr22:35429814-35431814
35.0209	1.55636	0.370331	4.20263	2.63834e-05	0.000468593	chr20:4319581-4321581
22.644	-1.43107	0.340748	-4.19978	2.67178e-05	0.000472819	chr7:17769492-17771492
12.3819	-2.19638	0.524136	-4.19049	2.78356e-05	0.000490828	chr1:89615346-89617346
11.3229	-2.57436	0.616028	-4.17897	2.92838e-05	0.000514513	chr15:90361358-90363358
5.08054	3.38273	0.811307	4.16949	3.05289e-05	0.000533641	chr5:107301300-107303300
4.59569	3.05894	0.73373	4.16903	3.05902e-05	0.000533641	chr6:47413399-47415399
8.16613	1.8401	0.441512	4.16772	3.07664e-05	0.000534811	chr3:194526492-194528492
72.402	1.07691	0.258587	4.16458	3.11925e-05	0.000540302	chr8:133918653-133920653
27.9858	1.67675	0.40371	4.15335	3.27642e-05	0.000565528	chr6:26531845-26533845
5.56279	2.63415	0.639193	4.12106	3.77131e-05	0.000648665	chr8:79782893-79784893
7.71772	2.79366	0.678769	4.11578	3.85867e-05	0.00066137	chr6:113599535-113601535
95.5207	-1.26	0.306639	-4.10906	3.97265e-05	0.000678534	chr1:155178162-155180162
6.83235	4.71354	1.15058	4.09667	4.19135e-05	0.000713403	chr3:59373996-59375996
96.5041	1.10391	0.269758	4.09224	4.27223e-05	0.000724654	chr20:1882441-1884441
5.4527	2.25569	0.553742	4.07355	4.63025e-05	0.000782671	chr2:112935501-112937501
5.92451	2.12361	0.521587	4.07144	4.67243e-05	0.000787088	chr10:4513869-4515869
4.63238	2.14096	0.52682	4.06393	4.82531e-05	0.000810057	chr19:15211918-15213918
13.7531	2.28899	0.56357	4.06158	4.87408e-05	0.000815451	chr5:172793191-172795191
69.5106	-1.0084	0.249389	-4.04348	5.26641e-05	0.000878092	chr17:75308414-75310414
7.48126	-2.17103	0.537118	-4.042	5.29982e-05	0.000880668	chr6:3990228-3992228
29.9341	-1.99781	0.494692	-4.03849	5.3797e-05	0.000890923	chr3:106013378-106015378
11.5575	1.58012	0.39168	4.03422	5.47833e-05	0.000901168	chr19:51735086-51737086
4.87151	2.53934	0.629328	4.035	5.46028e-05	0.000901168	chr2:27734761-27736761
26.2947	-1.1798	0.292578	-4.03243	5.52029e-05	0.000905032	chr3:49350810-49352810
24.0969	3.51909	0.874615	4.02358	5.73196e-05	0.000936601	chr2:113502241-113504241
5.93627	2.59463	0.645561	4.01919	5.83982e-05	0.000951057	chr22:24197270-24199270
5.32674	4.07624	1.01561	4.0136	5.97986e-05	0.000970638	chr2:112941270-112943270
8.48527	-2.11533	0.527511	-4.01002	6.07143e-05	0.000979078	chr17:7166876-7168876
5.07749	1.79838	0.448473	4.01	6.0718e-05	0.000979078	chr21:25456562-25458562
15.0161	1.94879	0.486624	4.00473	6.20895e-05	0.000997911	chr12:12032127-12034127
10.7017	-1.89763	0.474631	-3.99813	6.3846e-05	0.00102279	chr5:149563923-149565923
6.70576	2.80462	0.701986	3.99526	6.46232e-05	0.00103187	chr6:37058672-37060672
43.0375	1.27071	0.318854	3.98525	6.74102e-05	0.00107287	chr11:117973223-117975223
10.5713	-2.08011	0.523069	-3.97674	6.98661e-05	0.00110836	chr12:47650823-47652823
5.46854	2.44937	0.616096	3.97563	7.01933e-05	0.00110996	chr10:61896318-61898318
37.6975	1.68976	0.42598	3.96676	7.28565e-05	0.00114837	chr11:61027816-61029816
46.3073	1.56973	0.397266	3.95134	7.77148e-05	0.00122102	chr17:82493931-82495931
5.94734	2.52445	0.639141	3.94976	7.82297e-05	0.00122518	chr6:14093455-14095455
8.10039	1.91776	0.485741	3.94811	7.87702e-05	0.00122972	chr16:11208186-11210186
8.63951	2.10717	0.534012	3.94592	7.94926e-05	0.00123706	chr1:110633851-110635851
11.8325	2.39934	0.60879	3.94116	8.10888e-05	0.0012579	chr1:205960864-205962864
12.7376	1.3264	0.336887	3.93723	8.24287e-05	0.00127465	chr2:113375918-113377918
7.37287	2.28777	0.582081	3.93033	8.48277e-05	0.00130763	chr1:160725995-160727995
27.735	-1.35897	0.346216	-3.9252	8.66585e-05	0.00133166	chr2:84958388-84960388
6.0349	-2.12913	0.54309	-3.9204	8.84009e-05	0.00135419	chr2:96395045-96397045
5.51378	2.37122	0.605312	3.91735	8.95278e-05	0.00136718	chr8:61722088-61724088
29.504	2.06221	0.52867	3.90076	9.58921e-05	0.0014553	chr19:13207281-13209281
8.58322	3.7046	0.949953	3.89978	9.62812e-05	0.0014567	chr18:35949446-35951446
6.3043	2.31578	0.593993	3.89866	9.67269e-05	0.00145894	chr8:61720652-61722652
6.26066	2.22791	0.573408	3.88538	0.000102168	0.00153628	chr6:170010331-170012331
10.7973	-1.55224	0.3998	-3.88255	0.000103369	0.00154958	chr2:144686137-144688137
5.50898	2.25673	0.581557	3.88049	0.000104245	0.00155795	chr4:10180401-10182401
5.55474	2.7448	0.709295	3.86976	0.000108942	0.00162321	chr6:4357977-4359977
55.9214	1.11739	0.289184	3.86392	0.000111582	0.00165751	chr1:244348343-244350343
4.83725	2.51584	0.651904	3.85923	0.000113747	0.00167954	chr12:116319300-116321300
13.2294	-1.75446	0.454617	-3.85922	0.000113751	0.00167954	chr3:149179401-149181401
16.3576	1.85837	0.482645	3.85039	0.000117928	0.00173599	chr1:167796143-167798143
10.0746	1.86724	0.486553	3.83768	0.000124202	0.00181202	chr11:73147021-73149021
51.2442	1.39062	0.362306	3.83824	0.000123922	0.00181202	chr4:138392007-138394007
42.4673	1.46206	0.382095	3.82644	0.00013001	0.00189113	chr7:106344088-106346088
14.1465	1.82811	0.478499	3.82051	0.000133176	0.00193144	chr1:228826046-228828046
11.5999	2.14475	0.561877	3.81712	0.000135019	0.0019524	chr17:34241862-34243862
9.6163	2.69511	0.706325	3.81569	0.000135804	0.00195798	chr2:8243901-8245901
2.5187	3.57586	0.938368	3.81072	0.000138563	0.00199189	chr10:30599219-30601219
51.9141	-1.10511	0.290235	-3.80765	0.000140296	0.0020109	chr9:137128797-137130797
10.7132	1.37183	0.360458	3.80579	0.000141351	0.00201461	chr2:8175915-8177915
12.7598	1.77687	0.466892	3.80575	0.000141376	0.00201461	chr20:49764447-49766447
3.03734	3.4796	0.915985	3.79876	0.000145423	0.0020603	chr9:114819796-114821796
4.62071	2.58205	0.681819	3.787	0.000152479	0.00215404	chr1:235074073-235076073
39.5276	1.27629	0.337493	3.78168	0.000155776	0.00217554	chr14:69718595-69720595
13.8458	1.28429	0.339495	3.78293	0.000154992	0.00217554	chr20:50497874-50499874
15.0678	-1.3282	0.351072	-3.78328	0.000154775	0.00217554	chr3:129194942-129196942
39.8433	-1.60595	0.424627	-3.78203	0.000155557	0.00217554	chr3:46100031-46102031
12.569	1.38609	0.367303	3.7737	0.000160847	0.00223998	chr17:68019152-68021152
5.17897	2.50018	0.662844	3.7719	0.000162012	0.00224817	chr14:103259695-103261695
13.4192	1.90055	0.503943	3.77137	0.000162352	0.00224817	chr7:43833995-43835995
9.66072	1.7214	0.456761	3.7687	0.000164099	0.00226595	chr3:194539987-194541987
6.44729	-2.15237	0.572626	-3.75878	0.000170745	0.0023511	chr12:111312943-111314943
15.6561	-1.30028	0.346472	-3.75291	0.000174791	0.00240006	chr3:52219504-52221504
13.915	-1.72306	0.459225	-3.75211	0.000175356	0.0024011	chr6:2790382-2792382
38.1377	1.56214	0.416585	3.74988	0.000176921	0.00241579	chr6:30502561-30504561
55.1081	-1.12564	0.300484	-3.74609	0.000179611	0.0024457	chr1:232589529-232591529
3.90097	2.65991	0.710703	3.74265	0.000182091	0.00247261	chr17:35895310-35897310
2.85721	3.2006	0.858695	3.72729	0.000193552	0.00262097	chr14:93509327-93511327
4.54771	2.62017	0.704206	3.72075	0.00019863	0.00267496	chr6:15222463-15224463
22.9063	-1.32609	0.356392	-3.72089	0.000198526	0.00267496	chr9:137235643-137237643
21.2333	3.26356	0.877383	3.71965	0.000199497	0.00267927	chr4:74078023-74080023
32.6952	-1.22479	0.329464	-3.71752	0.000201187	0.00269459	chr3:152204523-152206523
3.47976	3.77145	1.01558	3.71361	0.000204322	0.00272912	chr3:196110969-196112969
9.84311	-2.36847	0.638752	-3.70796	0.000208934	0.00278084	chr12:14629195-14631195
19.7998	-1.55736	0.420058	-3.70748	0.000209329	0.00278084	chr2:69081671-69083671
3.38632	-2.70524	0.732169	-3.69483	0.000220031	0.00291511	chr17:67292772-67294772
4.42778	2.07886	0.563918	3.68646	0.000227398	0.00300459	chr2:191664342-191666342
29.272	1.60093	0.435349	3.67735	0.000235669	0.00310551	chr7:30187591-30189591
20.4963	4.54007	1.23555	3.67452	0.000238293	0.00313167	chr4:76027843-76029843
11.4181	-1.98936	0.541795	-3.67179	0.000240859	0.0031517	chr1:211591382-211593382
4.12221	2.2021	0.599777	3.67153	0.000241103	0.0031517	chr14:61661971-61663971
40.2153	1.31687	0.358884	3.66935	0.000243165	0.00317019	chr17:76465257-76467257
2.38134	3.53761	0.967802	3.65531	0.000256874	0.00334004	chr3:194097880-194099880
7.36847	-1.50092	0.411213	-3.64998	0.000262256	0.00340101	chr17:49234584-49236584
2.58599	3.80956	1.04666	3.63975	0.000272907	0.0035205	chr3:133540365-133542365
3.88747	1.98024	0.544318	3.63803	0.000274732	0.00353474	chr14:35383555-35385555
16.9811	1.47459	0.405677	3.6349	0.00027809	0.00356858	chr1:167713907-167715907
28.3179	1.38579	0.381901	3.62867	0.000284881	0.00364618	chr6:139295358-139297358
4.03308	2.03352	0.560713	3.62666	0.000287107	0.00366511	chr3:113050253-113052253
9.38055	-1.98723	0.549175	-3.61857	0.000296239	0.00377186	chr16:50656512-50658512
11.0548	-1.38864	0.385358	-3.60351	0.000313953	0.00398705	chr8:6689535-6691535
2.60394	2.97459	0.826304	3.59987	0.00031838	0.00403281	chr17:70204722-70206722
4.29653	3.14687	0.874446	3.59871	0.000319805	0.00403943	chr18:35834853-35836853
31.6542	1.50135	0.417263	3.5981	0.000320551	0.00403943	chr8:133752136-133754136
25.8069	1.26454	0.351743	3.59505	0.000324323	0.00407649	chr1:24847445-24849445
4.15102	2.3085	0.642438	3.59333	0.000326474	0.00409304	chr7:134737193-134739193
3.3232	2.56478	0.713925	3.5925	0.000327518	0.00409564	chr14:75559966-75561966
15.0558	-1.25603	0.34992	-3.58948	0.000331334	0.00413282	chr22:46261774-46263774
4.5756	1.84744	0.516587	3.57624	0.000348567	0.00433674	chr10:33365064-33367064
12.0846	2.01875	0.565455	3.57013	0.000356806	0.00442801	chr4:76010845-76012845
13.5793	1.60726	0.452359	3.55308	0.000380755	0.00471328	chr22:37266399-37268399
6.77173	-1.73037	0.487653	-3.54837	0.00038763	0.00478631	chr20:60056977-60058977
7.65906	-1.84004	0.519722	-3.54042	0.000399485	0.00490795	chr16:66486160-66488160
4.53437	-1.74795	0.494367	-3.53573	0.000406652	0.00498352	chr10:71870499-71872499
100.862	1.35576	0.383752	3.53289	0.000411039	0.00502472	chr1:119613035-119615035
17.3244	2.22036	0.629294	3.52834	0.000418172	0.00509921	chr5:172799501-172801501
5.15349	3.20026	0.908214	3.52369	0.000425582	0.00517668	chr3:59385092-59387092
6.72039	-2.02849	0.575867	-3.5225	0.000427495	0.00518542	chr14:100311545-100313545
2.14061	4.2606	1.20973	3.52193	0.000428416	0.00518542	chr8:105318214-105320214
3.25852	3.8078	1.08266	3.51708	0.000436314	0.00526801	chr10:110353210-110355210
25.6903	-1.08785	0.309477	-3.51513	0.000439533	0.00529383	chr19:1896585-1898585
38.8439	-1.1856	0.338782	-3.4996	0.000465948	0.00558454	chr3:49420785-49422785
5.77843	-2.32137	0.663751	-3.49735	0.000469904	0.00561822	chr8:125372929-125374929
5.77956	3.74504	1.07379	3.48767	0.000487256	0.0058115	chr11:110348701-110350701
4.01572	2.6816	0.770555	3.48009	0.000501242	0.00596381	chr12:121059331-121061331
9.19717	-1.75011	0.503856	-3.47342	0.000513868	0.00609923	chr3:42749153-42751153
21.4333	-1.32265	0.381392	-3.46796	0.00052442	0.00620944	chr7:142926461-142928461
19.6369	-1.29571	0.374019	-3.46429	0.000531633	0.00626458	chr17:62967639-62969639
17.5375	-1.6026	0.462547	-3.46472	0.000530783	0.00626458	chr8:12551278-12553278
20.1194	1.10854	0.321149	3.45181	0.000556846	0.00653029	chr12:92538436-92540436
2.89229	3.00973	0.872628	3.44904	0.00056258	0.00658179	chr9:99579106-99581106
22.6798	1.71516	0.4984	3.44132	0.000578877	0.00675632	chr7:20507358-20509358
3.85738	2.39685	0.6972	3.43782	0.000586418	0.00681189	chr11:93208754-93210754
5.9019	-2.57643	0.751663	-3.42764	0.00060885	0.00705576	chr5:151556042-151558042
28.9978	1.74424	0.510872	3.41425	0.000639585	0.00739445	chr6:154138507-154140507
11.5326	1.50998	0.442573	3.41181	0.000645327	0.00744328	chr7:36742276-36744276
2.5107	2.45203	0.719458	3.40817	0.000654003	0.00752564	chr10:4005239-4007239
3.44619	2.80875	0.825377	3.40299	0.000666537	0.00765191	chr13:20181426-20183426
24.7428	1.50024	0.4414	3.39883	0.000676753	0.00772487	chr12:104357516-104359516
226.442	1.11186	0.327155	3.39858	0.000677364	0.00772487	chr16:57892443-57894443
5.18367	2.12058	0.62398	3.39848	0.00067762	0.00772487	chr9:755000-757000
6.93517	2.86391	0.848678	3.37455	0.000739356	0.00838963	chr4:74108366-74110366
14.3407	-1.3209	0.391698	-3.37225	0.000745578	0.0084407	chr6:6806132-6808132
9.69548	1.93461	0.573873	3.37115	0.000748558	0.00845492	chr14:35335801-35337801
9.32503	1.3775	0.412212	3.34171	0.000832632	0.00935889	chr1:168503346-168505346
7.94483	1.89197	0.566262	3.34115	0.00083432	0.00935889	chr5:18697286-18699286
2.36029	4.00635	1.19873	3.34217	0.000831256	0.00935889	chr7:20083169-20085169
4.09406	2.73713	0.819686	3.33924	0.000840077	0.00940196	chr1:235908067-235910067
4.18797	2.40368	0.720253	3.33727	0.000846055	0.00944729	chr14:70691425-70693425
3.48955	-2.84926	0.85522	-3.33161	0.000863453	0.00961965	chr19:39523692-39525692
4.09863	-2.16675	0.650529	-3.33075	0.000866116	0.00962744	chr5:151576979-151578979
22.4405	-1.30326	0.391439	-3.32942	0.000870282	0.00965186	chr5:154691200-154693200
38.3783	1.2277	0.369019	3.32693	0.000878096	0.00971653	chr10:62267660-62269660
3.91382	2.79111	0.840434	3.32103	0.000896858	0.0099018	chr9:93153542-93155542
32.1418	-1.40839	0.424632	-3.31673	0.000910763	0.0100327	chr12:6182162-6184162
8.10957	-2.3359	0.706388	-3.30683	0.000943582	0.0103709	chr15:89206029-89208029
3.16759	4.05767	1.22858	3.30273	0.000957479	0.0104767	chr17:36035639-36037639
3.75351	2.47281	0.749089	3.30108	0.000963122	0.010515	chr7:106364511-106366511
3.46332	2.29992	0.697359	3.29805	0.000973599	0.0106057	chr2:191650139-191652139
4.94929	-1.9534	0.593494	-3.29136	0.000997052	0.0108371	chr16:89836702-89838702
6.16132	1.98621	0.60518	3.28202	0.00103067	0.0111706	chr1:65082610-65084610
7.69026	2.16392	0.659414	3.28158	0.00103229	0.0111706	chr2:112793020-112795020
5.76387	2.33535	0.712699	3.27677	0.00105	0.0113372	chr15:38670915-38672915
22.1576	-1.5456	0.472671	-3.26993	0.00107574	0.011576	chr1:65040491-65042491
3.83575	2.13449	0.65282	3.26964	0.00107683	0.011576	chr5:120257237-120259237
25.7617	-1.52668	0.467398	-3.26633	0.00108951	0.0116866	chr7:50435461-50437461
49.951	1.92537	0.591266	3.25635	0.00112855	0.0120789	chr6:26304114-26306114
17.3704	-1.30757	0.402061	-3.25216	0.0011453	0.0122072	chr15:74053160-74055160
49.0937	1.55444	0.47798	3.25211	0.00114552	0.0122072	chr7:106346003-106348003
20.0368	-1.17359	0.361285	-3.24838	0.00116063	0.0123005	chr12:108616508-108618508
13.3096	-1.6099	0.495567	-3.24859	0.00115977	0.0123005	chr20:5204526-5206526
8.05695	2.00456	0.617149	3.2481	0.0011618	0.0123005	chr4:38210254-38212254
9.2188	1.48432	0.457137	3.247	0.00116627	0.012302	chr17:38684716-38686716
4.18052	1.76845	0.54467	3.24684	0.00116696	0.012302	chr3:101935803-101937803
5.11663	2.10213	0.648047	3.24379	0.00117949	0.0124074	chrX:44011875-44013875
19.9408	1.25529	0.387446	3.23992	0.00119562	0.0125502	chr6:139307875-139309875
1.80556	3.52312	1.08829	3.2373	0.00120666	0.0126389	chr2:112798314-112800314
13.1829	1.73441	0.536893	3.23046	0.00123589	0.0129176	chr11:65927251-65929251
3.2251	2.35078	0.728302	3.22775	0.00124766	0.0130128	chr5:56167299-56169299
2.84611	2.56248	0.795668	3.22054	0.00127948	0.0133163	chr20:50236584-50238584
3.30678	1.88749	0.586474	3.21837	0.0012892	0.0133891	chr7:139118181-139120181
8.49377	1.52589	0.474489	3.21585	0.00130057	0.0134786	chr5:119410978-119412978
15.4423	1.30185	0.405351	3.21165	0.00131976	0.0136486	chr10:6128372-6130372
10.1816	-1.68053	0.523432	-3.2106	0.00132459	0.0136697	chr15:99475846-99477846
3.98177	-1.77982	0.555848	-3.20199	0.00136481	0.0140258	chr17:15927257-15929257
6.42277	-1.784	0.557295	-3.20118	0.00136864	0.0140357	chr20:1503021-1505021
36.3613	-1.00086	0.313334	-3.19423	0.00140206	0.0143484	chr1:116484525-116486525
9.51459	1.37603	0.431301	3.19043	0.00142064	0.0145082	chr7:157298343-157300343
66.9671	-1.11962	0.351279	-3.18728	0.00143618	0.0146365	chr1:248804616-248806616
3.97882	2.37937	0.747601	3.18268	0.00145921	0.0148096	chr6:45709465-45711465
21.8802	-1.06083	0.333583	-3.18013	0.00147211	0.0149096	chr8:144766728-144768728
11.3629	-1.42284	0.447609	-3.17875	0.00147912	0.0149498	chr14:74940893-74942893
43.8018	1.21899	0.383696	3.17697	0.00148821	0.0149644	chr10:3850974-3852974
6.92971	1.57666	0.496229	3.17728	0.00148666	0.0149644	chr11:112178600-112180600
9.82165	1.70583	0.536987	3.17668	0.00148973	0.0149644	chr16:87554085-87556085
2.02062	3.00927	0.951258	3.16347	0.00155902	0.0156284	chr2:222358212-222360212
12.3448	-1.88687	0.597227	-3.15938	0.00158106	0.0158171	chr8:54267884-54269884
83.9165	1.08969	0.346563	3.14429	0.00166491	0.0166219	chr13:44917222-44919222
17.214	-1.10368	0.351226	-3.14236	0.0016759	0.0166977	chr9:135926130-135928130
30.1242	-1.05394	0.335706	-3.13948	0.00169246	0.0168285	chr17:7093671-7095671
2.13317	3.72978	1.18933	3.13604	0.00171243	0.0169926	chr10:30504569-30506569
2.49507	2.11174	0.674412	3.13123	0.00174074	0.0172386	chr2:127648961-127650961
2.66116	2.80617	0.896832	3.12898	0.00175412	0.0173045	chr11:64843630-64845630
4.43911	1.99576	0.637841	3.12893	0.00175445	0.0173045	chr6:113564055-113566055
7.84291	1.44501	0.461967	3.12795	0.00176027	0.017327	chr2:42101269-42103269
2.17948	-2.30661	0.738339	-3.12405	0.00178383	0.0175237	chr14:76999734-77001734
5.53707	1.5283	0.48984	3.11999	0.00180855	0.0176957	chr11:117828034-117830034
1.78903	3.70579	1.18755	3.12055	0.00180514	0.0176957	chr11:76699413-76701413
6.57107	1.88912	0.609904	3.09741	0.00195221	0.0190253	chr9:114972311-114974311
6.08373	-1.51442	0.489114	-3.09626	0.00195978	0.0190501	chr12:56990711-56992711
2.36192	-2.38131	0.769194	-3.09585	0.00196252	0.0190501	chr22:37456509-37458509
7.3904	1.77607	0.573982	3.0943	0.0019728	0.019112	chr11:110490172-110492172
4.1698	2.15214	0.695687	3.09355	0.0019778	0.0191227	chr17:78304953-78306953
28.3111	1.05992	0.343003	3.09011	0.00200081	0.0193071	chr7:30224431-30226431
31.5193	1.55842	0.504912	3.08653	0.0020251	0.0195031	chr11:35087438-35089438
5.63387	1.7325	0.561619	3.08483	0.00203672	0.0195764	chr1:204416639-204418639
9.96893	-1.62628	0.528127	-3.07933	0.00207465	0.019902	chr2:46649521-46651521
5.80984	1.8793	0.610428	3.07866	0.00207935	0.0199081	chr12:24741603-24743603
7.70609	1.667	0.541724	3.07721	0.00208948	0.0199661	chr21:43351906-43353906
10.8293	-1.57777	0.513436	-3.07297	0.00211939	0.0202125	chr14:76903746-76905746
6.46566	-1.51224	0.495309	-3.05314	0.00226463	0.0215558	chr1:110507338-110509338
6.8412	2.49129	0.816529	3.05107	0.00228027	0.0216626	chr20:40582304-40584304
3.25514	-2.25779	0.740324	-3.04974	0.00229042	0.0217169	chr22:46562685-46564685
8.45314	-1.37641	0.451797	-3.04653	0.00231503	0.0218769	chr1:228500102-228502102
2.34434	3.92941	1.28987	3.04637	0.00231622	0.0218769	chr2:112957845-112959845
4.84326	-1.50348	0.49374	-3.04509	0.0023261	0.0218858	chr12:6415953-6417953
30.343	-1.54255	0.508091	-3.03597	0.00239761	0.0225154	chr10:6385273-6387273
3.08351	2.24235	0.740637	3.0276	0.00246502	0.0231042	chr1:183280634-183282634
5.93752	1.60205	0.53113	3.0163	0.0025588	0.0238228	chr1:94719839-94721839
11.1065	1.89357	0.628042	3.01504	0.00256947	0.0238228	chr13:76936518-76938518
4.22329	2.01182	0.667204	3.0153	0.00256722	0.0238228	chr3:113062636-113064636
9.20751	1.76638	0.585888	3.01488	0.00257084	0.0238228	chr4:38174072-38176072
3.10817	2.3368	0.774835	3.01587	0.00256243	0.0238228	chr5:111072235-111074235
8.211	-1.54333	0.512544	-3.01112	0.00260287	0.0240741	chr2:43212053-43214053
2.63732	2.52176	0.840406	3.00064	0.00269409	0.0248709	chr4:6731719-6733719
7.28592	-2.05784	0.686668	-2.99685	0.00272786	0.0250882	chr12:14643134-14645134
9.30068	1.51972	0.507626	2.99377	0.00275552	0.0252951	chr14:20608662-20610662
12.2585	-1.09062	0.364532	-2.99184	0.002773	0.025408	chr11:1781294-1783294
3.80126	1.89131	0.633498	2.9855	0.00283113	0.0258922	chr17:40598189-40600189
35.8013	-1.00207	0.336673	-2.97639	0.00291661	0.0265748	chr3:129229647-129231647
18.7046	-1.41715	0.476473	-2.97424	0.00293714	0.0267121	chr10:123993974-123995974
7.18604	1.99136	0.670695	2.96909	0.0029868	0.0271135	chr11:35039450-35041450
15.7381	-1.03201	0.347877	-2.96659	0.00301121	0.0272846	chr16:81095336-81097336
3.61144	-2.44031	0.823512	-2.9633	0.00304363	0.0275274	chr19:41950980-41952980
6.17615	-1.69785	0.574033	-2.95776	0.00309879	0.0279747	chr18:62498476-62500476
49.2971	1.60203	0.541798	2.95688	0.00310765	0.0280032	chr1:66395206-66397206
9.98333	-1.88178	0.638998	-2.9449	0.00323063	0.0290579	chr1:211589210-211591210
16.2709	1.02081	0.347603	2.93672	0.00331704	0.029726	chr20:32039495-32041495
5.53945	-1.84472	0.62809	-2.93702	0.0033138	0.029726	chr4:41976948-41978948
3.05731	-2.1795	0.742557	-2.93513	0.00333407	0.0298241	chr10:78361601-78363601
2.52689	3.02229	1.02995	2.9344	0.00334194	0.02984	chr9:93159146-93161146
5.31245	2.23771	0.763492	2.93089	0.00337995	0.0300699	chr3:120641704-120643704
3.68589	1.57772	0.538286	2.931	0.0033787	0.0300699	chr9:4936406-4938406
3.98762	-1.73839	0.593297	-2.93005	0.00338907	0.0300964	chr1:26627039-26629039
4.23177	-1.76406	0.603597	-2.92258	0.0034714	0.0307718	chr20:880438-882438
12.4804	1.37807	0.471926	2.9201	0.00349914	0.0309617	chr6:159116311-159118311
4.47411	-1.46719	0.503091	-2.91634	0.00354159	0.0312809	chr19:752183-754183
15.1279	-1.28483	0.441416	-2.91071	0.00360609	0.0317933	chr12:1938974-1940974
15.5706	-1.44675	0.497608	-2.90741	0.00364431	0.0320151	chr2:234307770-234309770
21.6583	-1.24671	0.429683	-2.90147	0.00371413	0.0325119	chr3:105996995-105998995
4.14063	2.2764	0.785039	2.89973	0.00373487	0.0326351	chr1:229196462-229198462
4.43297	2.14861	0.742617	2.8933	0.00381219	0.033205	chr6:14712227-14714227
7.89789	-1.2935	0.44808	-2.88676	0.00389234	0.0337703	chr9:126522616-126524616
2.44305	1.83558	0.636683	2.88303	0.00393865	0.0339917	chr1:235938042-235940042
5.55678	1.4904	0.516768	2.88408	0.00392556	0.0339917	chr3:113034782-113036782
1.97963	3.60844	1.25141	2.88349	0.00393299	0.0339917	chr9:99761745-99763745
3.39518	1.71952	0.597271	2.87896	0.00398987	0.0343732	chr19:6875666-6877666
14.5803	-1.1836	0.41124	-2.87813	0.00400046	0.0344039	chr14:99035299-99037299
2.63725	3.07003	1.07032	2.86834	0.00412638	0.0354247	chr11:64674875-64676875
4.80768	1.62534	0.56701	2.86652	0.00415018	0.0355667	chr16:4159941-4161941
18.5921	1.37949	0.482279	2.86035	0.00423174	0.0360765	chr2:25999694-26001694
2.32665	2.44711	0.855438	2.86065	0.00422775	0.0360765	chr7:100914079-100916079
7.17102	1.31837	0.46075	2.86135	0.00421842	0.0360765	chrX:9985643-9987643
3.76948	1.53854	0.539131	2.85375	0.0043207	0.0367161	chr18:10071715-10073715
6.62768	1.26366	0.442818	2.85367	0.00432175	0.0367161	chr20:50220623-50222623
5.0617	2.20851	0.774493	2.85155	0.00435064	0.0368977	chr3:55623264-55625264
8.48751	2.1277	0.746657	2.84963	0.004377	0.0370571	chr17:34200395-34202395
57.6481	-1.82023	0.639935	-2.8444	0.00444951	0.037606	chr11:59217976-59219976
10.1398	-1.49059	0.524535	-2.84173	0.00448689	0.0378567	chr3:46134647-46136647
7.72032	-1.67237	0.58902	-2.83924	0.00452208	0.038088	chr6:1554008-1556008
7.23988	1.41259	0.497737	2.83801	0.00453951	0.0381693	chr10:11719302-11721302
38.09	1.05016	0.370449	2.83484	0.00458486	0.0384846	chr8:11890665-11892665
4.35506	1.91411	0.675846	2.83217	0.00462335	0.0386752	chr1:66445106-66447106
3.75101	-1.51017	0.535687	-2.81913	0.00481543	0.0402134	chr1:158808894-158810894
18.2282	1.0919	0.3888	2.80839	0.004979	0.0415086	chr2:231181059-231183059
4.81686	1.89878	0.677925	2.80088	0.00509639	0.0424151	chr11:102293329-102295329
2.76997	2.38922	0.853431	2.79955	0.0051174	0.0424459	chr5:172732648-172734648
8.32565	1.49655	0.535473	2.79481	0.00519297	0.0429974	chr3:107986367-107988367
2.14064	2.5135	0.90057	2.79102	0.0052543	0.0433612	chr18:35809103-35811103
11.0263	-1.41589	0.507638	-2.78918	0.00528414	0.0433883	chr1:65011195-65013195
5.87923	1.32111	0.473472	2.79026	0.00526649	0.0433883	chr9:99589834-99591834
11.902	1.68702	0.605457	2.78636	0.00533035	0.0436946	chr3:57958626-57960626
13.7197	1.00964	0.362525	2.78503	0.00535226	0.043801	chr19:17996097-17998097
2.97092	1.61498	0.582089	2.77446	0.00552937	0.0450998	chr11:86138091-86140091
23.919	-1.08139	0.390542	-2.76894	0.00562383	0.045794	chr2:30164005-30166005
2.71553	2.13711	0.773001	2.76469	0.00569768	0.0463184	chr5:84790114-84792114
8.67171	-1.8019	0.653368	-2.75787	0.00581792	0.0472176	chr9:85533294-85535294
15.5092	-1.0202	0.370114	-2.75645	0.00584334	0.0473455	chr20:3419426-3421426
2.29669	2.08671	0.757616	2.75431	0.00588169	0.0475776	chr14:103154423-103156423
23.918	-1.10432	0.402651	-2.74262	0.00609507	0.0491415	chr2:20423772-20425772
4.51667	1.71318	0.624918	2.74145	0.00611696	0.049237	chr1:221166389-221168389

## Sheet: lps6_6vsUT
baseMean	log2FoldChange	lfcSE	stat	pvalue	padj	id
117.266	5.21733	0.370876	14.0676	6.00742e-45	4.55723e-41	chr7:20437700-20439700
103.928	-4.79378	0.350642	-13.6714	1.50428e-42	5.70575e-39	chr1:156504261-156506261
99.4714	-4.03166	0.312874	-12.8859	5.40604e-38	1.36701e-34	chr3:13451318-13453318
288.376	-5.01965	0.391	-12.838	1.00454e-37	1.90511e-34	chr9:107636679-107638679
71.2608	-3.91858	0.321967	-12.1707	4.45037e-34	5.78238e-31	chr16:10831556-10833556
47.5693	4.67984	0.384586	12.1685	4.57346e-34	5.78238e-31	chr7:20443191-20445191
167.477	5.41892	0.450074	12.0401	2.18781e-33	2.37096e-30	chr9:114999273-115001273
364.947	3.23612	0.271343	11.9263	8.62842e-33	8.1819e-30	chr1:110639296-110641296
309.176	-4.78223	0.406672	-11.7594	6.31606e-32	5.32374e-29	chr6:29649157-29651157
1030.61	5.24521	0.466599	11.2414	2.55382e-29	1.82717e-26	chr17:36148465-36150465
81.7245	-3.9815	0.354285	-11.2381	2.64947e-29	1.82717e-26	chr22:29596394-29598394
181.456	-4.17174	0.371898	-11.2174	3.34826e-29	2.11666e-26	chr19:14374573-14376573
116.128	5.9879	0.540273	11.0831	1.51539e-28	8.84288e-26	chr4:73725158-73727158
178.601	6.00449	0.55027	10.9119	1.0112e-27	5.47924e-25	chr4:73721020-73723020
1016.15	5.03321	0.463841	10.8511	1.96955e-27	9.96069e-25	chr17:36143148-36145148
109.551	5.97958	0.556351	10.7478	6.06646e-27	2.87626e-24	chr4:73726860-73728860
68.6549	-3.5772	0.333539	-10.725	7.77264e-27	3.46843e-24	chr14:76977007-76979007
62.3098	4.19317	0.394314	10.6341	2.06833e-26	8.71687e-24	chr7:20465698-20467698
69.839	4.08699	0.387692	10.5418	5.54029e-26	2.21203e-23	chr6:108781611-108783611
60.6845	5.52718	0.528288	10.4624	1.28516e-25	4.87462e-23	chr12:24660609-24662609
1022.55	5.6055	0.538096	10.4173	2.0677e-25	7.46932e-23	chr17:36153273-36155273
116.755	-4.05999	0.393701	-10.3124	6.19561e-25	2.13636e-22	chr6:6799443-6801443
49.0564	4.16767	0.408971	10.1906	2.18352e-24	7.20183e-22	chr1:157105717-157107717
122.736	5.35446	0.528309	10.1351	3.86023e-24	1.22015e-21	chr4:73703955-73705955
31.8098	-4.59227	0.458862	-10.008	1.40622e-23	4.26703e-21	chr10:95560320-95562320
1100.29	4.81517	0.483362	9.96182	2.23931e-23	6.53362e-21	chr17:36131577-36133577
47.6962	4.43069	0.446324	9.92708	3.17411e-23	8.91807e-21	chr7:20448293-20450293
73.2822	-2.54015	0.260691	-9.74392	1.95843e-22	5.30594e-20	chr17:78645095-78647095
67.5888	4.46445	0.464146	9.61863	6.67167e-22	1.74522e-19	chr1:13621862-13623862
38.0845	-3.38388	0.353754	-9.56565	1.11504e-21	2.81956e-19	chr19:5827018-5829018
46.0361	4.59501	0.482743	9.51855	1.75613e-21	4.29743e-19	chr5:35883282-35885282
99.0821	4.65322	0.48943	9.50744	1.9541e-21	4.49206e-19	chr8:103079578-103081578
95.0017	5.22766	0.549715	9.50976	1.91101e-21	4.49206e-19	chr8:103110661-103112661
35.3257	3.71488	0.391545	9.48775	2.36086e-21	5.26749e-19	chr1:157112219-157114219
39.5811	-3.47173	0.370876	-9.36089	7.90706e-21	1.7138e-18	chr10:118792296-118794296
172.489	-2.76157	0.297489	-9.28293	1.64886e-20	3.47452e-18	chr22:30270085-30272085
32.2054	6.19321	0.67545	9.16901	4.77397e-20	9.78793e-18	chr7:20470041-20472041
53.4225	-3.25947	0.359219	-9.07376	1.14984e-19	2.28932e-17	chr16:2903376-2905376
69.1359	-4.26685	0.470373	-9.07122	1.17695e-19	2.28932e-17	chr19:46820935-46822935
74.0314	2.89695	0.325573	8.89801	5.68583e-19	1.07832e-16	chr2:142867268-142869268
55.2955	4.32096	0.488241	8.85006	8.74726e-19	1.61846e-16	chr1:66438130-66440130
173.6	1.88661	0.213707	8.828	1.06567e-18	1.9248e-16	chr8:54161021-54163021
36.2826	-3.38028	0.386938	-8.73597	2.41584e-18	4.262e-16	chr3:23748058-23750058
39.4262	-4.75175	0.545079	-8.71754	2.84304e-18	4.88768e-16	chr13:75506897-75508897
67.7712	4.98355	0.571815	8.71532	2.89936e-18	4.88768e-16	chr4:73728936-73730936
38.1636	-3.31549	0.384505	-8.62277	6.53535e-18	1.07776e-15	chr17:27244019-27246019
67.0287	2.57343	0.299215	8.60061	7.92968e-18	1.27988e-15	chr10:62242538-62244538
32.1418	-4.26296	0.495999	-8.5947	8.34835e-18	1.31939e-15	chr12:6182162-6184162
27.2123	-3.66418	0.432159	-8.47877	2.27585e-17	3.52338e-15	chr8:143218768-143220768
28.1792	2.98123	0.355331	8.39001	4.8612e-17	7.37542e-15	chr6:113809094-113811094
51.2442	3.00141	0.358511	8.37188	5.67083e-17	8.43509e-15	chr4:138392007-138394007
71.3195	-2.61816	0.313258	-8.35783	6.38801e-17	9.31912e-15	chr6:6856002-6858002
28.3594	-3.47858	0.416365	-8.35465	6.56274e-17	9.39339e-15	chr12:6166711-6168711
25.1589	-3.46085	0.416398	-8.31141	9.45751e-17	1.32861e-14	chr17:74511660-74513660
29.6913	-3.18449	0.384711	-8.27761	1.25668e-16	1.73331e-14	chr6:6750884-6752884
95.0126	3.39561	0.411906	8.24365	1.67034e-16	2.26271e-14	chr6:37049408-37051408
56.2353	-2.39163	0.291374	-8.2081	2.2472e-16	2.99075e-14	chr2:239464485-239466485
25.6686	-3.22086	0.395348	-8.14691	3.73344e-16	4.88308e-14	chr15:99453993-99455993
68.9326	4.18315	0.514783	8.12604	4.4355e-16	5.703e-14	chr4:73734389-73736389
116.923	2.49941	0.310583	8.04749	8.45119e-16	1.06851e-13	chr6:26553037-26555037
31.6806	-3.34045	0.415599	-8.03769	9.1547e-16	1.13848e-13	chr16:2904731-2906731
30.1242	-3.64346	0.454416	-8.01788	1.07585e-15	1.29546e-13	chr17:7093671-7095671
20.8523	-4.12889	0.51486	-8.01945	1.06219e-15	1.29546e-13	chr8:140463638-140465638
41.3095	-3.07947	0.384297	-8.01324	1.11724e-15	1.32428e-13	chr1:115828226-115830226
28.3179	2.99413	0.373996	8.00577	1.1872e-15	1.38555e-13	chr6:139295358-139297358
15.6162	-4.48292	0.562212	-7.97371	1.53979e-15	1.76983e-13	chr17:19462341-19464341
57.9389	4.38758	0.55126	7.9592	1.73161e-15	1.96059e-13	chr19:34988384-34990384
34.9902	-2.43552	0.306498	-7.94628	1.92189e-15	2.14404e-13	chr18:48896147-48898147
27.0122	3.26144	0.411025	7.93489	2.10687e-15	2.31633e-13	chr11:105180605-105182605
167.045	-2.57035	0.327304	-7.8531	4.05888e-15	4.39867e-13	chr2:61763322-61765322
29.3129	-3.5737	0.455302	-7.84907	4.1913e-15	4.4782e-13	chr7:41880978-41882978
19.4628	-4.10818	0.524603	-7.83102	4.83919e-15	5.09863e-13	chr13:48782482-48784482
17.2794	-3.91603	0.500565	-7.82322	5.14896e-15	5.35069e-13	chr17:56918207-56920207
92.1942	-2.56433	0.328971	-7.79502	6.43974e-15	6.6016e-13	chr17:7120042-7122042
198.039	2.55111	0.329369	7.74545	9.52428e-15	9.6335e-13	chr1:110645182-110647182
56.5388	3.35575	0.433646	7.73846	1.00632e-14	1.00446e-12	chr14:35373552-35375552
26.2707	3.48628	0.45134	7.72429	1.12482e-14	1.10817e-12	chr6:113762843-113764843
15.907	-4.02445	0.521503	-7.71702	1.19081e-14	1.15814e-12	chr1:225444117-225446117
17.4977	-4.59124	0.598296	-7.67386	1.6689e-14	1.60256e-12	chr11:121417813-121419813
165.69	1.60942	0.209836	7.66989	1.72144e-14	1.63235e-12	chr17:31549039-31551039
17.8893	-2.90612	0.379646	-7.65481	1.93596e-14	1.81311e-12	chr2:173996864-173998864
19.4617	-4.28906	0.563805	-7.60736	2.79757e-14	2.58809e-12	chr19:18966711-18968711
78.2258	-2.122	0.279495	-7.59226	3.14362e-14	2.87319e-12	chr6:6749094-6751094
49.0119	3.60145	0.476636	7.55598	4.15722e-14	3.75437e-12	chr2:112879846-112881846
17.1149	-6.71483	0.889657	-7.54767	4.43128e-14	3.95479e-12	chr19:16257681-16259681
101.957	2.40291	0.320072	7.5074	6.03116e-14	5.32005e-12	chr7:36736091-36738091
40.2153	2.64347	0.353531	7.47734	7.58394e-14	6.61285e-12	chr17:76465257-76467257
12.8743	-3.67875	0.492591	-7.46818	8.13126e-14	7.00952e-12	chr17:56786130-56788130
19.4814	-4.68111	0.627176	-7.4638	8.40648e-14	7.16534e-12	chr3:41116641-41118641
11.6814	-6.7306	0.902133	-7.46076	8.60273e-14	7.25115e-12	chr14:98956535-98958535
117.156	2.59428	0.348592	7.44215	9.90626e-14	8.25812e-12	chr2:142865205-142867205
21.9939	-4.68243	0.632885	-7.39855	1.37684e-13	1.1353e-11	chr6:148656284-148658284
53.0524	-2.27644	0.308916	-7.36912	1.7176e-13	1.40104e-11	chr1:161389170-161391170
19.8397	-3.34539	0.454318	-7.36355	1.79089e-13	1.44529e-11	chr10:78755978-78757978
28.6376	-4.35215	0.592241	-7.34862	2.00271e-13	1.59922e-11	chr19:8049633-8051633
106.161	-2.09693	0.287178	-7.30184	2.83855e-13	2.24305e-11	chr17:7131359-7133359
89.5447	-1.37567	0.18852	-7.29722	2.93765e-13	2.29742e-11	chr19:18291328-18293328
26.1358	-3.12148	0.427883	-7.29517	2.98271e-13	2.30886e-11	chr1:44029148-44031148
179.576	2.42709	0.333498	7.27766	3.39659e-13	2.60268e-11	chr1:110643064-110645064
15.9828	3.62898	0.498947	7.27327	3.50875e-13	2.66174e-11	chr8:24244328-24246328
226.442	2.3703	0.326244	7.26545	3.71812e-13	2.79264e-11	chr16:57892443-57894443
18.7581	-3.49837	0.482534	-7.25	4.16773e-13	3.09965e-11	chr16:72189011-72191011
62.1324	-3.10326	0.429394	-7.22706	4.93547e-13	3.63499e-11	chr10:31586005-31588005
76.7531	2.88323	0.401806	7.17567	7.1953e-13	5.24842e-11	chr6:169996611-169998611
15.8279	-3.57324	0.500936	-7.13313	9.8113e-13	7.08843e-11	chr5:147804327-147806327
392.176	1.62457	0.227933	7.12738	1.02294e-12	7.3208e-11	chr16:57299344-57301344
26.589	-3.65005	0.512461	-7.12259	1.05919e-12	7.43983e-11	chr13:71290154-71292154
16.5701	3.16825	0.444758	7.12354	1.05189e-12	7.43983e-11	chr18:45973392-45975392
15.415	-3.28154	0.462317	-7.09804	1.26539e-12	8.80662e-11	chr3:5006077-5008077
53.4614	4.48176	0.631718	7.09455	1.29775e-12	8.94974e-11	chr4:73731157-73733157
31.3571	-3.09155	0.43626	-7.08647	1.37575e-12	9.4022e-11	chr18:50373973-50375973
86.5203	-2.09204	0.29538	-7.08253	1.41549e-12	9.5874e-11	chr11:65470860-65472860
50.3193	-2.57057	0.363556	-7.07063	1.54232e-12	1.0354e-10	chr7:155205224-155207224
16.1271	2.90913	0.411947	7.06191	1.64231e-12	1.09286e-10	chr6:113758055-113760055
71.5012	2.56794	0.363761	7.05942	1.67196e-12	1.10291e-10	chr1:110706247-110708247
22.3125	-2.87169	0.407545	-7.04631	1.83719e-12	1.20146e-10	chr2:174023303-174025303
44.0582	-2.11907	0.301557	-7.02709	2.10888e-12	1.36735e-10	chr19:48780165-48782165
60.8977	4.80755	0.685155	7.01673	2.27125e-12	1.46015e-10	chr12:92558128-92560128
107.733	2.5038	0.356984	7.01376	2.31991e-12	1.47889e-10	chr17:78351400-78353400
22.6226	-2.53393	0.362027	-6.99929	2.57264e-12	1.62633e-10	chr20:50440059-50442059
71.2038	2.19029	0.313826	6.97929	2.96665e-12	1.85992e-10	chr10:62244269-62246269
11.9981	-4.25756	0.610294	-6.97624	3.03187e-12	1.8699e-10	chr17:74513474-74515474
19.7973	-6.24172	0.894668	-6.97658	3.0246e-12	1.8699e-10	chr18:50307094-50309094
28.57	2.19266	0.318074	6.89356	5.44145e-12	3.31711e-10	chr4:153749231-153751231
6.18359	-6.26993	0.909618	-6.89292	5.46583e-12	3.31711e-10	chr5:34498087-34500087
6.71687	-6.25133	0.90724	-6.89049	5.56021e-12	3.3476e-10	chr13:40401524-40403524
13.3727	-4.05504	0.590617	-6.86578	6.61311e-12	3.95016e-10	chr12:6137901-6139901
16.5276	-2.93702	0.429199	-6.84302	7.75383e-12	4.59536e-10	chr15:99452225-99454225
22.6752	-3.424	0.500949	-6.83503	8.19885e-12	4.82143e-10	chr15:82708722-82710722
14.3918	-3.67462	0.539375	-6.81273	9.57668e-12	5.58836e-10	chr3:42501413-42503413
58.8935	4.17604	0.615401	6.78589	1.15372e-11	6.68102e-10	chr11:35235664-35237664
14.7372	-2.86313	0.422069	-6.78356	1.17246e-11	6.73811e-10	chr9:129776385-129778385
12.8597	-3.52011	0.522033	-6.74308	1.55061e-11	8.8443e-10	chr7:42877152-42879152
38.3783	2.46984	0.366556	6.73795	1.60638e-11	9.09405e-10	chr10:62267660-62269660
54.796	3.87616	0.577204	6.7154	1.87545e-11	1.05387e-09	chr9:114994912-114996912
12.7204	-5.83471	0.86995	-6.70695	1.98731e-11	1.10851e-09	chr1:31523091-31525091
6.37469	-6.28517	0.939809	-6.6877	2.267e-11	1.25529e-09	chr16:66205312-66207312
22.6798	3.23243	0.48541	6.65917	2.75369e-11	1.51373e-09	chr7:20507358-20509358
13.8932	-3.41465	0.513503	-6.64973	2.93628e-11	1.60249e-09	chr9:104967355-104969355
38.7685	2.08309	0.313604	6.64242	3.08565e-11	1.67198e-09	chr7:157301733-157303733
10.1983	-4.72966	0.712768	-6.63562	3.23143e-11	1.73855e-09	chr12:6192470-6194470
19.5358	-2.39233	0.362217	-6.60468	3.98377e-11	2.12823e-09	chr17:18157176-18159176
41.8303	-3.26152	0.494747	-6.59231	4.33032e-11	2.29719e-09	chr6:34201687-34203687
11.4757	-3.56148	0.540801	-6.58557	4.53156e-11	2.38725e-09	chr1:161498723-161500723
19.7145	-4.46558	0.679364	-6.57318	4.92526e-11	2.57676e-09	chr1:172765811-172767811
38.4681	-1.94597	0.296126	-6.57143	4.9835e-11	2.58937e-09	chr6:6884951-6886951
29.269	5.93872	0.906913	6.54828	5.82026e-11	3.00357e-09	chr2:151296991-151298991
9.67824	-5.92121	0.904669	-6.54517	5.94288e-11	3.04613e-09	chr9:94653385-94655385
16.2655	-3.42576	0.524028	-6.53737	6.26107e-11	3.18768e-09	chr16:46389279-46391279
17.7365	-2.69529	0.412419	-6.53532	6.34739e-11	3.21009e-09	chrX:129772038-129774038
16.9546	4.43179	0.678366	6.53303	6.44505e-11	3.23789e-09	chr9:114988513-114990513
13.6676	3.91896	0.600654	6.52449	6.8235e-11	3.40547e-09	chr18:10289767-10291767
30.9282	2.3225	0.35717	6.50249	7.89997e-11	3.91694e-09	chr7:157317413-157319413
299.214	1.72016	0.265039	6.49022	8.57111e-11	4.22211e-09	chr1:159820134-159822134
19.7205	3.4746	0.537082	6.4694	9.83942e-11	4.8156e-09	chr4:184738876-184740876
21.4333	-2.91649	0.452234	-6.44908	1.12533e-10	5.47228e-09	chr7:142926461-142928461
166.149	2.685	0.417321	6.4339	1.24369e-10	5.97127e-09	chr12:92602929-92604929
17.7217	-2.85422	0.44358	-6.43451	1.23872e-10	5.97127e-09	chr16:9078311-9080311
13.8626	-2.69321	0.421533	-6.38908	1.66891e-10	7.96247e-09	chr7:143374163-143376163
98.7318	1.22548	0.192335	6.37158	1.8709e-10	8.87039e-09	chr2:74185004-74187004
18.3268	3.88605	0.613073	6.33864	2.31802e-10	1.0922e-08	chr11:76679830-76681830
12.2667	-4.10009	0.648648	-6.32098	2.59903e-10	1.21705e-08	chr9:136624507-136626507
18.2996	-2.47348	0.393116	-6.29198	3.13436e-10	1.45873e-08	chr9:129166374-129168374
12.3368	-3.02733	0.482124	-6.27915	3.40425e-10	1.57467e-08	chr1:25922056-25924056
26.6802	-2.00166	0.31924	-6.27009	3.6085e-10	1.65904e-08	chr18:13136621-13138621
21.0786	-2.33517	0.373348	-6.25467	3.98365e-10	1.82048e-08	chr19:47599496-47601496
15.6162	-4.07757	0.652082	-6.25315	4.02258e-10	1.82726e-08	chr3:45063896-45065896
10.3358	-3.70857	0.594321	-6.24002	4.37518e-10	1.9756e-08	chr1:213326497-213328497
13.196	-2.62252	0.422774	-6.20313	5.53494e-10	2.4845e-08	chr20:2300329-2302329
31.5193	3.0949	0.499384	6.19744	5.73906e-10	2.56097e-08	chr11:35087438-35089438
11.8551	-4.91722	0.797013	-6.16956	6.84784e-10	3.03788e-08	chr20:23024788-23026788
17.8923	-2.83183	0.459094	-6.1683	6.90274e-10	3.04443e-08	chr5:40485537-40487537
88.8729	2.24121	0.363682	6.16254	7.15865e-10	3.13905e-08	chr3:105352730-105354730
48.9418	-2.24795	0.365165	-6.156	7.46076e-10	3.25272e-08	chr4:184329133-184331133
56.6667	1.41169	0.229395	6.15396	7.55695e-10	3.27583e-08	chr16:22194947-22196947
7.80652	-5.83436	0.948245	-6.1528	7.61252e-10	3.28117e-08	chr12:55645280-55647280
15.2456	-3.24058	0.527528	-6.14296	8.09997e-10	3.47155e-08	chr9:114556528-114558528
37.1953	2.74529	0.447671	6.13239	8.65669e-10	3.68931e-08	chr6:14108057-14110057
10.5569	-3.94796	0.64428	-6.12771	8.91511e-10	3.77821e-08	chr10:132447134-132449134
19.9408	2.35114	0.383861	6.12497	9.07031e-10	3.82263e-08	chr6:139307875-139309875
8.47432	-3.68761	0.603485	-6.11053	9.92989e-10	4.13891e-08	chr19:53848663-53850663
97.0013	-1.01211	0.165624	-6.11087	9.9092e-10	4.13891e-08	chr2:42809400-42811400
26.5715	2.39081	0.391465	6.10734	1.01303e-09	4.19936e-08	chr14:35375056-35377056
287.682	1.56848	0.257123	6.10012	1.05987e-09	4.36965e-08	chr1:204505934-204507934
38.8809	-1.4374	0.23592	-6.09274	1.10992e-09	4.55128e-08	chr17:16535390-16537390
134.194	-1.42674	0.234609	-6.08135	1.19177e-09	4.86062e-08	chr1:12151995-12153995
91.3594	-2.8016	0.460754	-6.08046	1.19839e-09	4.86149e-08	chrX:12949706-12951706
31.3953	-2.27753	0.374641	-6.07924	1.2075e-09	4.8724e-08	chr21:38830665-38832665
11.8646	-3.62936	0.597401	-6.07525	1.23795e-09	4.94266e-08	chr16:46398872-46400872
8.96815	-3.97251	0.653843	-6.07563	1.23502e-09	4.94266e-08	chr20:47123776-47125776
41.8568	2.05267	0.337936	6.07414	1.2465e-09	4.95077e-08	chr6:113804300-113806300
8.52448	3.90065	0.643105	6.06533	1.3168e-09	5.20273e-08	chr8:24228591-24230591
11.6001	-4.99951	0.824799	-6.06149	1.34865e-09	5.30098e-08	chr6:109893282-109895282
85.9168	2.42678	0.400741	6.05573	1.39779e-09	5.46579e-08	chr20:37276113-37278113
31.6542	2.51487	0.41583	6.04784	1.46801e-09	5.68179e-08	chr8:133752136-133754136
12.0328	-4.08845	0.675942	-6.04852	1.46183e-09	5.68179e-08	chr8:63146149-63148149
13.9359	-3.3463	0.553467	-6.04606	1.48428e-09	5.71562e-08	chr1:125178638-125180638
31.8578	-2.23857	0.371709	-6.02236	1.71891e-09	6.58569e-08	chr9:126721852-126723852
9.68044	-4.83886	0.803752	-6.02034	1.74055e-09	6.63507e-08	chrX:39491279-39493279
55.9214	1.73358	0.289775	5.9825	2.19736e-09	8.31806e-08	chr1:244348343-244350343
10.4229	-4.46083	0.745707	-5.98201	2.20397e-09	8.31806e-08	chr1:39933709-39935709
18.115	2.77136	0.463642	5.97737	2.26776e-09	8.51644e-08	chr1:184159974-184161974
8.14888	-4.19019	0.701111	-5.97649	2.27994e-09	8.52e-08	chr19:35216597-35218597
52.0179	2.09451	0.350647	5.97328	2.32534e-09	8.64708e-08	chr11:62004049-62006049
14.3407	-2.79055	0.467399	-5.97039	2.36683e-09	8.75843e-08	chr6:6806132-6808132
8.79239	-3.49425	0.586434	-5.95846	2.54625e-09	9.37663e-08	chr11:3421945-3423945
130.449	3.55018	0.59667	5.94998	2.68172e-09	9.8278e-08	chr1:212634309-212636309
9.59502	-4.90453	0.825892	-5.93847	2.87702e-09	1.04928e-07	chr9:129583275-129585275
26.7137	-2.07133	0.348977	-5.93542	2.931e-09	1.06385e-07	chr6:6883481-6885481
20.4311	-3.76761	0.637039	-5.91426	3.33379e-09	1.19859e-07	chr3:192956748-192958748
17.2837	-2.44074	0.412683	-5.91431	3.3327e-09	1.19859e-07	chr9:134921850-134923850
8.43086	3.41403	0.579426	5.89209	3.81335e-09	1.36453e-07	chr13:33678311-33680311
80.3602	-1.14025	0.194403	-5.86541	4.48022e-09	1.59563e-07	chr13:33541716-33543716
8.91835	-3.28128	0.561541	-5.84335	5.11602e-09	1.81356e-07	chr2:42835226-42837226
7.71772	3.92752	0.672771	5.83783	5.28857e-09	1.86601e-07	chr6:113599535-113601535
7.586	3.67708	0.629957	5.83704	5.31374e-09	1.86621e-07	chr6:11823979-11825979
12.7376	-3.71002	0.636134	-5.83214	5.47206e-09	1.90418e-07	chr2:113375918-113377918
38.09	2.14731	0.368138	5.8329	5.44728e-09	1.90418e-07	chr8:11890665-11892665
10.254	-5.12771	0.879977	-5.82709	5.64031e-09	1.95376e-07	chr3:125632222-125634222
16.3576	2.78821	0.480971	5.79703	6.74993e-09	2.3275e-07	chr1:167796143-167798143
47.5675	1.87985	0.324431	5.79429	6.86097e-09	2.35508e-07	chr17:8118387-8120387
15.9188	4.38971	0.759758	5.77777	7.56956e-09	2.58661e-07	chr21:45040505-45042505
13.3177	-3.04026	0.527283	-5.76589	8.12284e-09	2.76322e-07	chr19:40569643-40571643
23.7668	2.51083	0.435906	5.76002	8.41057e-09	2.84833e-07	chr6:89036424-89038424
10.3936	-3.13978	0.545199	-5.75896	8.46327e-09	2.85344e-07	chr1:45542830-45544830
18.6757	-2.12922	0.370764	-5.74278	9.31342e-09	3.12618e-07	chr22:42374054-42376054
5.77956	6.03131	1.05195	5.73344	9.84117e-09	3.27848e-07	chr11:110348701-110350701
3.60179	-5.64264	0.984199	-5.73323	9.8536e-09	3.27848e-07	chr17:41491481-41493481
115.066	-1.75725	0.306598	-5.73143	9.9587e-09	3.29898e-07	chr17:7833667-7835667
64.0334	2.16082	0.377172	5.72901	1.01019e-08	3.33187e-07	chr3:194572172-194574172
8.24823	-4.51359	0.788534	-5.72403	1.04026e-08	3.41621e-07	chr3:12192873-12194873
19.3734	2.38969	0.41764	5.72189	1.05347e-08	3.44467e-07	chr7:36745538-36747538
9.10521	-3.4664	0.60685	-5.71212	1.11576e-08	3.63268e-07	chr12:124754286-124756286
27.5048	-2.42788	0.426345	-5.69464	1.23634e-08	4.00806e-07	chr16:10827968-10829968
13.4541	-2.60366	0.457613	-5.68965	1.27297e-08	4.10925e-07	chr12:6140302-6142302
10.3754	-4.27403	0.753099	-5.67525	1.38484e-08	4.43267e-07	chr12:113039692-113041692
11.2336	4.85636	0.855677	5.67546	1.38316e-08	4.43267e-07	chr12:92551688-92553688
15.9954	-2.40993	0.425408	-5.665	1.47025e-08	4.68628e-07	chr2:70976223-70978223
19.4471	-2.76325	0.487872	-5.66389	1.47978e-08	4.6969e-07	chr5:147802380-147804380
14.5279	2.5132	0.443883	5.66184	1.49755e-08	4.73351e-07	chr19:34972364-34974364
11.2329	-3.50644	0.619479	-5.6603	1.51111e-08	4.75655e-07	chr15:93235402-93237402
11.8556	-2.70306	0.478105	-5.6537	1.57031e-08	4.91826e-07	chr3:52444131-52446131
3.44267	-5.54602	0.981052	-5.65314	1.57545e-08	4.91826e-07	chr4:89469097-89471097
13.0524	-2.82946	0.501722	-5.63948	1.7056e-08	5.30273e-07	chr2:64260023-64262023
12.3677	3.75254	0.66558	5.638	1.72041e-08	5.32695e-07	chr12:24718375-24720375
11.4561	-2.86955	0.510162	-5.62477	1.85751e-08	5.72807e-07	chr19:555210-557210
367.985	-1.0151	0.180865	-5.61246	1.99472e-08	6.1263e-07	chr2:70141029-70143029
9.37169	5.22188	0.933901	5.59147	2.25159e-08	6.88732e-07	chr12:24724175-24726175
20.5944	-1.96053	0.350727	-5.58991	2.27185e-08	6.91454e-07	chr14:100192093-100194093
3.83329	-5.54149	0.991475	-5.58913	2.28205e-08	6.91454e-07	chr14:24907778-24909778
3.1333	-5.29317	0.947121	-5.58869	2.28783e-08	6.91454e-07	chr7:81845540-81847540
9.14533	-4.79759	0.859584	-5.58129	2.38738e-08	7.18678e-07	chr13:75504555-75506555
14.2289	-2.52226	0.453903	-5.55683	2.74718e-08	8.23721e-07	chr4:2784875-2786875
8.30413	-3.07644	0.554283	-5.55031	2.8516e-08	8.51661e-07	chr4:55311195-55313195
21.1346	-1.89927	0.342274	-5.54898	2.87333e-08	8.54789e-07	chr11:2932446-2934446
9.00373	-5.15557	0.929635	-5.5458	2.92616e-08	8.67104e-07	chr3:122232524-122234524
9.77422	-4.07552	0.735296	-5.5427	2.97851e-08	8.79183e-07	chr19:6576883-6578883
9.95917	-2.89331	0.522152	-5.54113	3.00531e-08	8.82379e-07	chr19:11534996-11536996
7.84189	-4.48566	0.809583	-5.5407	3.0126e-08	8.82379e-07	chr8:97597397-97599397
4.48465	-5.35861	0.969467	-5.52738	3.25054e-08	9.48407e-07	chr7:31889610-31891610
12.8895	-2.14201	0.38903	-5.50601	3.67054e-08	1.06685e-06	chr7:76165532-76167532
7.76947	-4.34772	0.789895	-5.50418	3.70898e-08	1.07391e-06	chr15:70022247-70024247
23.918	-2.41608	0.439355	-5.49915	3.81619e-08	1.10074e-06	chr2:20423772-20425772
6.83235	6.25332	1.1375	5.49742	3.85384e-08	1.1074e-06	chr3:59373996-59375996
18.0764	-2.1201	0.38663	-5.48354	4.16891e-08	1.19341e-06	chr19:12494560-12496560
16.7075	-2.29372	0.418505	-5.48073	4.23569e-08	1.20797e-06	chr17:38966501-38968501
13.5639	-2.85681	0.522127	-5.47148	4.46293e-08	1.26801e-06	chr2:102032607-102034607
13.7197	1.96614	0.359612	5.46739	4.56707e-08	1.29275e-06	chr19:17996097-17998097
58.3884	2.28023	0.417525	5.46128	4.72703e-08	1.33306e-06	chr3:194574842-194576842
10.306	-3.61402	0.663703	-5.44525	5.17335e-08	1.45352e-06	chr16:34581708-34583708
16.7933	-1.89326	0.34788	-5.44228	5.26022e-08	1.47247e-06	chr6:7260414-7262414
11.495	-2.55614	0.469866	-5.44016	5.32334e-08	1.48466e-06	chr19:12051874-12053874
9.6996	-3.80782	0.703399	-5.41345	6.18215e-08	1.71787e-06	chr10:63706499-63708499
9.30874	-3.01414	0.558327	-5.39851	6.71954e-08	1.86038e-06	chr9:134455312-134457312
100.862	2.07077	0.3838	5.39543	6.83586e-08	1.87374e-06	chr1:119613035-119615035
50.5458	1.29871	0.240713	5.39527	6.84187e-08	1.87374e-06	chr11:102390326-102392326
3.58809	-5.06685	0.938946	-5.39631	6.80247e-08	1.87374e-06	chrX:45514641-45516641
27.119	6.06413	1.12574	5.38682	7.17159e-08	1.95697e-06	chr9:87839264-87841264
19.4996	-2.04782	0.380311	-5.38459	7.26087e-08	1.97423e-06	chr2:69177075-69179075
11.9987	-2.59283	0.48203	-5.37898	7.49106e-08	2.02954e-06	chr22:39299203-39301203
21.7804	1.85044	0.344632	5.36932	7.90324e-08	2.13359e-06	chr6:139323000-139325000
45.0698	1.60016	0.298062	5.36856	7.93663e-08	2.13501e-06	chr1:116508178-116510178
14.8654	-2.79913	0.52374	-5.34451	9.06641e-08	2.43031e-06	chr2:234334958-234336958
2.96532	-5.22096	0.979147	-5.33215	9.70569e-08	2.58452e-06	chr3:167940778-167942778
12.0545	-2.34629	0.440032	-5.33207	9.70982e-08	2.58452e-06	chr7:128236090-128238090
2.56118	-5.09126	0.955031	-5.33099	9.76806e-08	2.59093e-06	chr15:70462289-70464289
2.87865	-5.35359	1.00462	-5.32899	9.87618e-08	2.604e-06	chr15:41169111-41171111
8.10921	-4.91282	0.921937	-5.32881	9.886e-08	2.604e-06	chr5:149679931-149681931
8.16613	2.37165	0.445205	5.32711	9.97903e-08	2.61941e-06	chr3:194526492-194528492
49.5996	-2.58973	0.486271	-5.3257	1.00565e-07	2.63063e-06	chr6:33027948-33029948
6.32262	-5.20544	0.978327	-5.32076	1.03337e-07	2.69385e-06	chr6:155417551-155419551
31.7614	2.34328	0.44091	5.31464	1.06868e-07	2.77637e-06	chr8:24271112-24273112
5.19362	-5.00599	0.942633	-5.31064	1.09241e-07	2.82833e-06	chr2:28999583-29001583
6.12249	-3.97707	0.749873	-5.30366	1.13503e-07	2.92868e-06	chr1:223174677-223176677
9.4462	-3.2431	0.613379	-5.28727	1.24154e-07	3.19265e-06	chr12:47400303-47402303
7.82642	3.62966	0.686934	5.28385	1.26494e-07	3.23093e-06	chr2:8228747-8230747
17.3547	2.06841	0.391451	5.28394	1.26434e-07	3.23093e-06	chrX:9980317-9982317
5.73606	-5.2178	0.988004	-5.28115	1.28373e-07	3.26792e-06	chr5:148185476-148187476
3.23656	-5.2545	0.996086	-5.27514	1.32651e-07	3.36553e-06	chr6:90349904-90351904
41.9737	-1.3453	0.255068	-5.27428	1.33276e-07	3.37011e-06	chr12:8025847-8027847
8.70498	-3.37038	0.639549	-5.26994	1.36471e-07	3.42804e-06	chr1:226027930-226029930
45.8641	1.26611	0.240228	5.27043	1.36105e-07	3.42804e-06	chr11:61377719-61379719
68.9108	-1.48625	0.282271	-5.26533	1.39939e-07	3.50355e-06	chr9:129459515-129461515
2.72649	-5.07626	0.964717	-5.26191	1.42565e-07	3.55757e-06	chr3:12186706-12188706
9.3287	-2.41686	0.460968	-5.24302	1.57972e-07	3.92911e-06	chr17:82496289-82498289
10.7698	-2.6307	0.502151	-5.23888	1.61557e-07	4.00515e-06	chr2:85498767-85500767
14.4595	-2.30476	0.440416	-5.23315	1.66644e-07	4.11195e-06	chr22:40651069-40653069
5.37201	-5.41314	1.03446	-5.23281	1.6695e-07	4.11195e-06	chr8:128250363-128252363
9.43296	-2.67636	0.511553	-5.23183	1.67843e-07	4.12058e-06	chr18:8704352-8706352
7.40484	-3.42579	0.655467	-5.22649	1.72762e-07	4.22766e-06	chr1:33460256-33462256
30.1708	1.69431	0.32422	5.2258	1.73406e-07	4.22977e-06	chr15:89824486-89826486
6.99273	-4.87484	0.933601	-5.22155	1.77432e-07	4.3141e-06	chr16:85853036-85855036
19.0352	3.84092	0.737802	5.2059	1.9306e-07	4.67907e-06	chr4:73661927-73663927
19.7998	-2.33734	0.44914	-5.20405	1.94993e-07	4.71087e-06	chr2:69081671-69083671
3.84491	-5.00949	0.962752	-5.2033	1.95784e-07	4.71497e-06	chr1:39935964-39937964
11.7677	-2.47336	0.475613	-5.20036	1.98905e-07	4.77497e-06	chr6:105879354-105881354
18.1745	1.99061	0.382891	5.19891	2.0046e-07	4.79712e-06	chr9:107340259-107342259
9.98398	-3.20046	0.615737	-5.19776	2.01705e-07	4.81174e-06	chr13:44236211-44238211
6.74349	-2.83235	0.545489	-5.19232	2.0769e-07	4.93899e-06	chr3:49538963-49540963
3.01217	-5.02992	0.968943	-5.19114	2.09014e-07	4.95493e-06	chr5:140323913-140325913
7.03145	-3.1877	0.614473	-5.1877	2.12908e-07	5.03152e-06	chr6:43723675-43725675
3.81488	-5.08555	0.980881	-5.18468	2.16384e-07	5.09778e-06	chr2:172280095-172282095
96.5041	1.40586	0.27126	5.18269	2.18705e-07	5.13653e-06	chr20:1882441-1884441
4.52502	-4.90289	0.948135	-5.17108	2.3274e-07	5.44927e-06	chr1:108106959-108108959
3.21059	-4.87057	0.945036	-5.15385	2.55197e-07	5.95668e-06	chr18:67515741-67517741
13.5111	2.50524	0.486187	5.15283	2.56591e-07	5.97085e-06	chr17:34248251-34250251
10.5969	-3.35607	0.652165	-5.14604	2.66043e-07	6.17187e-06	chr19:33259698-33261698
8.16528	-2.74047	0.533443	-5.13732	2.78683e-07	6.44538e-06	chr6:105871646-105873646
5.1505	-4.91501	0.958041	-5.13027	2.8933e-07	6.65356e-06	chr15:99473288-99475288
3.62733	-5.00705	0.975996	-5.1302	2.89438e-07	6.65356e-06	chr16:46385433-46387433
7.87608	-5.00628	0.977255	-5.12279	3.01042e-07	6.8994e-06	chr18:62436202-62438202
7.3632	-3.5062	0.686061	-5.11062	3.21103e-07	7.33701e-06	chr17:74986892-74988892
10.8901	-2.43514	0.476597	-5.10944	3.23113e-07	7.36077e-06	chr18:32086141-32088141
19.1532	-1.76195	0.345058	-5.10624	3.28639e-07	7.46423e-06	chr14:81169290-81171290
6.55695	-2.91045	0.570207	-5.1042	3.32192e-07	7.52242e-06	chr6:163660388-163662388
6.80759	-2.8828	0.565834	-5.09479	3.49137e-07	7.8826e-06	chr7:131555638-131557638
8.58322	4.80278	0.945521	5.0795	3.78422e-07	8.51844e-06	chr18:35949446-35951446
31.2361	1.33731	0.263349	5.07811	3.81215e-07	8.53744e-06	chr1:31101814-31103814
6.0349	-4.69508	0.924601	-5.07796	3.81518e-07	8.53744e-06	chr2:96395045-96397045
8.33465	-2.97596	0.586192	-5.07676	3.83927e-07	8.56609e-06	chr21:42061256-42063256
25.9797	1.59118	0.313933	5.06852	4.00923e-07	8.91906e-06	chr7:30248452-30250452
5.32674	5.11341	1.01059	5.05983	4.19631e-07	9.30795e-06	chr2:112941270-112943270
10.3366	-3.91082	0.773961	-5.05299	4.34942e-07	9.61944e-06	chr8:133216564-133218564
6.51059	-3.70916	0.734157	-5.05227	4.36588e-07	9.62779e-06	chr19:35210164-35212164
32.2657	2.1142	0.418611	5.05052	4.4062e-07	9.68853e-06	chr14:35331414-35333414
5.8067	-3.30007	0.653662	-5.04858	4.45108e-07	9.75892e-06	chr17:27216365-27218365
33.7148	1.84152	0.365046	5.04462	4.54413e-07	9.93424e-06	chr8:89891712-89893712
12.7684	2.74853	0.546058	5.0334	4.81844e-07	1.05036e-05	chr7:106370887-106372887
7.65906	-3.60673	0.717703	-5.02538	5.02431e-07	1.0921e-05	chr16:66486160-66488160
20.1728	-1.75531	0.349416	-5.02357	5.07208e-07	1.09934e-05	chr1:1908026-1910026
2.80626	-5.02763	1.00413	-5.00697	5.52937e-07	1.19504e-05	chr12:124245936-124247936
5.15459	-4.05436	0.810292	-5.00358	5.6276e-07	1.21281e-05	chr18:48991594-48993594
13.4057	-2.34351	0.469211	-4.99457	5.89678e-07	1.26722e-05	chr2:231611487-231613487
9.17134	-3.03306	0.607452	-4.9931	5.94192e-07	1.27332e-05	chr2:64853964-64855964
3.99526	-4.97125	0.996406	-4.98918	6.06358e-07	1.29573e-05	chr21:6370742-6372742
13.0884	-1.83738	0.368398	-4.98749	6.11678e-07	1.30342e-05	chr11:9363401-9365401
12.4249	1.79286	0.359714	4.98413	6.22407e-07	1.32257e-05	chr10:124340581-124342581
18.9149	-1.86097	0.37344	-4.98332	6.2503e-07	1.32443e-05	chr14:77039407-77041407
29.4464	1.58373	0.318217	4.9769	6.46108e-07	1.36529e-05	chr6:89320673-89322673
11.0563	-2.93425	0.590138	-4.97213	6.62197e-07	1.39529e-05	chr19:18968816-18970816
37.1137	-1.50049	0.301812	-4.97161	6.63985e-07	1.39529e-05	chr19:2060559-2062559
275.927	1.41996	0.285849	4.96753	6.78114e-07	1.42104e-05	chr3:45075546-45077546
5.78274	-4.69839	0.946214	-4.96547	6.85364e-07	1.43228e-05	chr15:70140593-70142593
3.22715	-4.92447	0.992441	-4.96198	6.97787e-07	1.45423e-05	chr12:55042875-55044875
8.66111	-3.31275	0.668435	-4.95599	7.19635e-07	1.49566e-05	chr16:46387318-46389318
10.93	-3.40422	0.687003	-4.95517	7.22684e-07	1.49789e-05	chr17:14604192-14606192
9.93442	-2.99878	0.605408	-4.95332	7.29596e-07	1.5081e-05	chr1:229067433-229069433
7.60156	-3.79809	0.767273	-4.95011	7.41701e-07	1.52895e-05	chr19:33273306-33275306
8.48527	-3.1815	0.643476	-4.94424	7.6441e-07	1.57149e-05	chr17:7166876-7168876
9.66072	2.2709	0.459539	4.9417	7.74462e-07	1.58786e-05	chr3:194539987-194541987
11.4612	-2.13366	0.432018	-4.93883	7.85907e-07	1.60698e-05	chr19:34133601-34135601
14.4619	3.37359	0.683343	4.93689	7.93778e-07	1.61871e-05	chr20:49771422-49773422
7.72007	-2.97338	0.603018	-4.93083	8.18792e-07	1.66524e-05	chr20:4036966-4038966
150.896	1.34238	0.272991	4.91729	8.77504e-07	1.77988e-05	chr8:54170907-54172907
8.85068	-2.78662	0.56785	-4.90732	9.2327e-07	1.86114e-05	chr19:6515663-6517663
48.1746	3.30953	0.674454	4.90697	9.24925e-07	1.86114e-05	chr2:229282062-229284062
6.41583	-3.33077	0.678777	-4.90702	9.24715e-07	1.86114e-05	chr2:233330818-233332818
6.44729	-3.31429	0.675542	-4.90611	9.28983e-07	1.86436e-05	chr12:111312943-111314943
8.37146	-2.64736	0.539843	-4.90394	9.39315e-07	1.88012e-05	chr19:17947007-17949007
6.67633	-2.93542	0.599091	-4.89978	9.59425e-07	1.91532e-05	chr1:161184921-161186921
9.01551	2.80262	0.572165	4.89827	9.66851e-07	1.92003e-05	chr10:23431783-23433783
3.52123	-5.12455	1.04615	-4.89847	9.65873e-07	1.92003e-05	chr5:14544765-14546765
114.075	-1.07986	0.220695	-4.89301	9.93069e-07	1.96695e-05	chr9:70418907-70420907
6.29544	-3.58617	0.733297	-4.89048	1.00592e-06	1.98301e-05	chr3:18744595-18746595
3.21209	-4.6451	0.949844	-4.89038	1.0064e-06	1.98301e-05	chr7:72404520-72406520
7.67627	-4.01359	0.821365	-4.88648	1.02652e-06	2.01741e-05	chr12:122946232-122948232
11.0018	-2.43522	0.498958	-4.88062	1.05755e-06	2.07302e-05	chr9:19161170-19163170
6.05147	-3.36639	0.689958	-4.87913	1.06557e-06	2.08336e-05	chr21:37863065-37865065
5.36655	-4.03115	0.826691	-4.87624	1.08125e-06	2.10858e-05	chr17:49495541-49497541
14.3331	-1.58244	0.324753	-4.87275	1.10057e-06	2.14074e-05	chr2:8090022-8092022
10.3527	-2.94419	0.604606	-4.8696	1.11822e-06	2.16951e-05	chr16:46393604-46395604
12.1754	-2.13081	0.438161	-4.86307	1.15577e-06	2.23666e-05	chr7:26397740-26399740
2.71883	-4.72309	0.97356	-4.85136	1.22617e-06	2.36685e-05	chr9:109971462-109973462
8.75177	-3.42574	0.706402	-4.84956	1.23733e-06	2.38233e-05	chr9:126718888-126720888
26.075	2.55186	0.526284	4.84882	1.242e-06	2.38527e-05	chr10:3835163-3837163
17.9738	-2.95867	0.610864	-4.84342	1.27622e-06	2.4448e-05	chr9:134928411-134930411
6.22898	-3.64927	0.753918	-4.84041	1.29574e-06	2.47594e-05	chr9:99659503-99661503
10.6678	-2.26117	0.467314	-4.83864	1.30728e-06	2.49171e-05	chr17:18153027-18155027
7.26088	-4.49282	0.929356	-4.83434	1.33587e-06	2.53983e-05	chr16:79328091-79330091
107.064	1.38367	0.286255	4.83371	1.34012e-06	2.54153e-05	chr16:14284949-14286949
95.5207	1.34251	0.277932	4.83034	1.36298e-06	2.56756e-05	chr1:155178162-155180162
18.4374	-2.07642	0.42982	-4.83091	1.35907e-06	2.56756e-05	chr7:151922556-151924556
5.85714	-4.4647	0.924332	-4.83019	1.364e-06	2.56756e-05	chr8:141094656-141096656
4.32114	-4.49399	0.931028	-4.82691	1.38668e-06	2.6038e-05	chr15:70485830-70487830
10.0384	-2.1826	0.45311	-4.81694	1.45779e-06	2.73057e-05	chr19:46823894-46825894
17.7106	-2.34841	0.488421	-4.80817	1.52317e-06	2.846e-05	chr4:2786501-2788501
29.842	-1.77009	0.368504	-4.80345	1.55958e-06	2.90686e-05	chr6:53358389-53360389
3.8832	-5.53702	1.15293	-4.80258	1.56637e-06	2.91238e-05	chr10:63702279-63704279
122.993	1.81334	0.377678	4.80129	1.57651e-06	2.92405e-05	chr8:65981074-65983074
2.94862	-4.7554	0.991402	-4.79664	1.61346e-06	2.9853e-05	chr3:43768789-43770789
10.1119	3.24588	0.677286	4.79248	1.64734e-06	3.03055e-05	chr1:45272275-45274275
13.9117	-2.22469	0.464234	-4.79217	1.64991e-06	3.03055e-05	chr20:50438227-50440227
17.3423	-2.06262	0.430394	-4.79239	1.64805e-06	3.03055e-05	chr5:65034606-65036606
9.15793	-2.95245	0.617596	-4.78055	1.74819e-06	3.20333e-05	chr17:8790984-8792984
6.17913	-4.09426	0.856981	-4.77754	1.77451e-06	3.23752e-05	chr19:35213205-35215205
5.75066	-4.1512	0.868917	-4.77744	1.77539e-06	3.23752e-05	chr2:86224866-86226866
7.1852	-3.04808	0.638091	-4.77687	1.78047e-06	3.23901e-05	chr2:85705674-85707674
5.91602	-3.28946	0.688835	-4.77541	1.79345e-06	3.25481e-05	chr1:117120844-117122844
89.0342	1.23833	0.259489	4.77219	1.82233e-06	3.29933e-05	chr17:39153025-39155025
25.7617	1.98227	0.415923	4.76594	1.87971e-06	3.39512e-05	chr7:50435461-50437461
36.0555	1.37003	0.287635	4.76309	1.90655e-06	3.43542e-05	chr7:30252263-30254263
9.12225	-2.21864	0.466236	-4.75861	1.94932e-06	3.50415e-05	chr1:109821079-109823079
3.00188	-5.00076	1.05423	-4.74353	2.10031e-06	3.76665e-05	chr5:167784490-167786490
2.66282	-4.66626	0.984655	-4.73898	2.14792e-06	3.84295e-05	chr17:62898510-62900510
16.7688	-2.19641	0.463912	-4.73453	2.19564e-06	3.91909e-05	chr19:702918-704918
5.2418	-3.17238	0.670516	-4.73124	2.23149e-06	3.97373e-05	chr22:23771980-23773980
5.31927	-4.47503	0.947126	-4.72485	2.30285e-06	4.09121e-05	chr8:102600086-102602086
7.18604	3.12755	0.662239	4.72269	2.32749e-06	4.11569e-05	chr11:35039450-35041450
44.0081	2.33754	0.494914	4.72312	2.32259e-06	4.11569e-05	chr4:184745389-184747389
3.64359	-4.72704	1.00175	-4.71879	2.37255e-06	4.16807e-05	chr16:84642249-84644249
2.73237	-4.64274	0.983747	-4.71944	2.3649e-06	4.16807e-05	chr3:31231734-31233734
7.41875	-2.45153	0.519535	-4.7187	2.37359e-06	4.16807e-05	chr9:136266375-136268375
25.1661	1.26433	0.268056	4.71666	2.39747e-06	4.20028e-05	chr6:36614331-36616331
7.69557	-2.52354	0.535286	-4.71438	2.42451e-06	4.23786e-05	chr10:110861488-110863488
5.37632	-3.35893	0.71297	-4.71118	2.46282e-06	4.29492e-05	chr1:58617736-58619736
12.2305	-2.64279	0.561057	-4.71038	2.47254e-06	4.30199e-05	chr1:180228960-180230960
2.41363	-4.81862	1.02346	-4.70816	2.4996e-06	4.33912e-05	chr2:203810777-203812777
12.3868	-2.92747	0.621977	-4.70671	2.51743e-06	4.3601e-05	chr4:9151898-9153898
4.24027	-4.60784	0.979635	-4.70363	2.55572e-06	4.41634e-05	chr1:143254583-143256583
13.0302	-1.69285	0.360168	-4.70016	2.59963e-06	4.47184e-05	chr3:125915236-125917236
5.59763	-3.2794	0.697659	-4.70058	2.59422e-06	4.47184e-05	chr8:133390093-133392093
8.50408	2.46142	0.524618	4.69183	2.70772e-06	4.64722e-05	chr8:133448579-133450579
14.1534	-1.76416	0.376057	-4.6912	2.71603e-06	4.65097e-05	chrX:129956588-129958588
8.38461	-4.50483	0.961181	-4.68676	2.77563e-06	4.74233e-05	chr18:31205683-31207683
9.31637	-3.28801	0.703153	-4.6761	2.92381e-06	4.98428e-05	chr6:108840688-108842688
10.3077	-2.32693	0.498165	-4.67099	2.9975e-06	5.09843e-05	chr9:134924246-134926246
7.67536	-2.8471	0.609849	-4.66853	3.03358e-06	5.14826e-05	chr1:206011158-206013158
2.1754	-4.85318	1.04029	-4.66522	3.08286e-06	5.22022e-05	chr9:22158320-22160320
11.3142	-2.15975	0.463008	-4.6646	3.09222e-06	5.2244e-05	chr2:43157733-43159733
2.76409	-4.89792	1.05088	-4.6608	3.14979e-06	5.30985e-05	chr3:10844931-10846931
38.1377	1.9507	0.419024	4.65535	3.23424e-06	5.44011e-05	chr6:30502561-30504561
2.49717	-4.73223	1.01702	-4.65303	3.27089e-06	5.4896e-05	chr6:51272336-51274336
17.3288	1.91127	0.411205	4.64798	3.35203e-06	5.61335e-05	chr5:160499692-160501692
4.16141	-5.0051	1.07706	-4.647	3.36803e-06	5.62082e-05	chr1:115726888-115728888
4.99785	-3.36408	0.723956	-4.6468	3.37131e-06	5.62082e-05	chr15:99509463-99511463
5.77064	-3.62705	0.780687	-4.64597	3.38477e-06	5.63089e-05	chr16:34585889-34587889
104.485	1.12608	0.242527	4.6431	3.43227e-06	5.69741e-05	chr1:116503362-116505362
11.5321	-2.33191	0.502645	-4.63929	3.49614e-06	5.77815e-05	chr20:50378442-50380442
172.946	1.31974	0.284465	4.6394	3.49423e-06	5.77815e-05	chr8:54169191-54171191
5.2233	-3.11472	0.671868	-4.63591	3.55367e-06	5.86046e-05	chr3:119699746-119701746
6.60761	-2.52951	0.545931	-4.63339	3.59724e-06	5.91946e-05	chr2:43173681-43175681
6.47216	2.72652	0.588547	4.63263	3.61043e-06	5.92829e-05	chr2:8057760-8059760
6.11064	-3.17966	0.686637	-4.63077	3.64307e-06	5.96898e-05	chr3:183210161-183212161
72.9266	1.46135	0.315881	4.62626	3.72326e-06	6.08722e-05	chr6:37032525-37034525
3.26446	-4.43872	0.960756	-4.62003	3.83684e-06	6.2594e-05	chr9:127244450-127246450
6.60118	-3.73549	0.808779	-4.61867	3.86201e-06	6.28696e-05	chr6:163711657-163713657
1.95244	-4.64665	1.00719	-4.61346	3.96021e-06	6.433e-05	chr9:107773142-107775142
3.1698	-4.40348	0.954719	-4.61233	3.98189e-06	6.45227e-05	chr11:93607406-93609406
7.31689	-2.7183	0.589403	-4.61195	3.98908e-06	6.45227e-05	chr7:26088777-26090777
4.75644	-3.8572	0.83813	-4.60215	4.18147e-06	6.74907e-05	chr12:122965519-122967519
4.88082	-4.0116	0.872594	-4.59732	4.27962e-06	6.89282e-05	chr8:125512055-125514055
4.2463	-4.5455	0.989241	-4.59494	4.32881e-06	6.95727e-05	chr6:109891084-109893084
7.75346	-3.2861	0.715304	-4.59398	4.34865e-06	6.97439e-05	chr14:72893079-72895079
6.64585	-3.0918	0.673095	-4.59342	4.36048e-06	6.97861e-05	chr1:202860569-202862569
127.647	2.68764	0.586384	4.58342	4.5743e-06	7.2952e-05	chr1:212635709-212637709
6.02968	-2.50928	0.547487	-4.58327	4.57753e-06	7.2952e-05	chr4:3555869-3557869
15.0558	-1.79796	0.392446	-4.58142	4.6184e-06	7.3449e-05	chr22:46261774-46263774
6.56769	-3.10748	0.67874	-4.57831	4.68741e-06	7.43906e-05	chr19:11693962-11695962
6.60442	3.60624	0.788004	4.57643	4.72982e-06	7.47509e-05	chr5:107369634-107371634
5.56279	2.95932	0.64664	4.57646	4.72919e-06	7.47509e-05	chr8:79782893-79784893
6.67868	-3.11961	0.682401	-4.57152	4.84198e-06	7.63644e-05	chr2:172101740-172103740
5.82204	-2.97349	0.65075	-4.56933	4.89293e-06	7.70078e-05	chr2:136252932-136254932
3.63513	-4.45683	0.975853	-4.56711	4.94487e-06	7.75036e-05	chr1:209410913-209412913
4.69352	-3.3891	0.742035	-4.5673	4.94048e-06	7.75036e-05	chr20:50033042-50035042
4.07259	-4.49727	0.985931	-4.56144	5.08034e-06	7.94627e-05	chr6:43798488-43800488
5.08115	-3.3388	0.733034	-4.55478	5.24417e-06	8.15327e-05	chr17:6443190-6445190
7.80987	-3.15602	0.692909	-4.55474	5.24492e-06	8.15327e-05	chr3:119701954-119703954
6.97867	-2.94184	0.645875	-4.55482	5.24303e-06	8.15327e-05	chr9:136563573-136565573
14.9811	1.89495	0.417119	4.54295	5.54714e-06	8.60545e-05	chr9:22029352-22031352
1.90965	-4.71056	1.03758	-4.53993	5.62726e-06	8.69418e-05	chr15:75699679-75701679
11.5999	2.56589	0.56515	4.5402	5.62002e-06	8.69418e-05	chr17:34241862-34243862
19.8355	1.95854	0.432101	4.53261	5.82602e-06	8.98296e-05	chr8:131815622-131817622
4.64216	-3.96664	0.875638	-4.52999	5.89856e-06	9.07636e-05	chr15:69718429-69720429
2.27186	-4.48289	0.990538	-4.52571	6.0193e-06	9.24341e-05	chr11:121903228-121905228
78.3479	-2.2849	0.504952	-4.52498	6.04023e-06	9.2568e-05	chr6:33017722-33019722
42.0514	1.09063	0.241183	4.52202	6.12525e-06	9.36818e-05	chr15:65901719-65903719
53.1384	1.15448	0.255693	4.5151	6.32864e-06	9.65977e-05	chr13:94548501-94550501
54.0097	1.33931	0.297068	4.50842	6.53107e-06	9.94874e-05	chr6:43454147-43456147
2.20597	-4.45445	0.988418	-4.50665	6.5859e-06	0.000100121	chr10:33661217-33663217
1.68994	-4.51371	1.00352	-4.4979	6.86292e-06	0.000104124	chr12:6351643-6353643
7.32587	2.55476	0.568423	4.49446	6.97468e-06	0.000105609	chrX:43643330-43645330
16.8151	-2.01082	0.447832	-4.49012	7.11824e-06	0.00010731	chr11:267168-269168
4.69811	-4.38556	0.976785	-4.48979	7.12947e-06	0.00010731	chr12:108883789-108885789
6.42324	-3.55171	0.791021	-4.49004	7.12114e-06	0.00010731	chr3:183306132-183308132
3.97516	-4.29211	0.956587	-4.4869	7.22681e-06	0.00010856	chr7:73586766-73588766
20.7936	-1.5952	0.355834	-4.48299	7.36031e-06	0.000110129	chr12:113141727-113143727
7.76844	-2.25475	0.502909	-4.48341	7.34596e-06	0.000110129	chr20:57627286-57629286
2.61856	-5.00605	1.11691	-4.48206	7.39276e-06	0.000110397	chr5:54600866-54602866
6.35266	-3.74356	0.835406	-4.48112	7.42509e-06	0.000110662	chr2:8582650-8584650
3.67061	-4.91484	1.09718	-4.47951	7.48142e-06	0.000111282	chr10:49284277-49286277
8.64961	2.59479	0.579675	4.47629	7.59501e-06	0.000112751	chr20:2291897-2293897
4.76364	-4.44435	0.994052	-4.47094	7.78756e-06	0.000115384	chr1:86787546-86789546
30.2696	-1.94952	0.436446	-4.46681	7.93949e-06	0.000117405	chr10:79330773-79332773
7.71208	-2.86277	0.641134	-4.46517	8.00054e-06	0.000118078	chr1:30912164-30914164
19.6194	3.42991	0.768817	4.46129	8.14681e-06	0.000119771	chr20:49775232-49777232
15.7013	2.59798	0.582286	4.4617	8.1312e-06	0.000119771	chr9:114953018-114955018
28.225	1.87948	0.421917	4.45463	8.40369e-06	0.000123308	chr20:37274267-37276267
16.2709	1.56146	0.350666	4.45283	8.47463e-06	0.000124109	chr20:32039495-32041495
2.1097	-4.72002	1.06103	-4.44852	8.64624e-06	0.000126378	chr4:140237123-140239123
2.35378	-4.51264	1.01483	-4.44671	8.71968e-06	0.000127207	chr6:6840177-6842177
10.025	-2.20492	0.496588	-4.44014	8.98988e-06	0.000130646	chr18:32084493-32086493
2.08717	-4.68381	1.05484	-4.44029	8.98387e-06	0.000130646	chr9:134458484-134460484
12.257	2.774	0.624864	4.43937	9.0223e-06	0.000130867	chr1:146471668-146473668
4.76228	-3.73588	0.842402	-4.43479	9.21605e-06	0.000133422	chr4:82284103-82286103
12.3589	-2.50344	0.565183	-4.42943	9.44815e-06	0.000136521	chr3:58470426-58472426
2.77623	-4.40775	0.995797	-4.42635	9.58396e-06	0.00013822	chr9:136586223-136588223
10.1816	-2.58337	0.584291	-4.42137	9.80757e-06	0.000141177	chr15:99475846-99477846
22.4447	-1.94007	0.439343	-4.41585	1.00614e-05	0.000144556	chr14:100546384-100548384
2.30917	-4.59223	1.04095	-4.41156	1.0263e-05	0.000147174	chr3:23071091-23073091
3.15222	-4.519	1.02453	-4.4108	1.02988e-05	0.000147408	chr3:27976000-27978000
4.64242	-3.93044	0.891885	-4.40689	1.04863e-05	0.00014981	chr11:35931866-35933866
3.81169	-4.66868	1.05955	-4.40626	1.05169e-05	0.000149965	chr19:40874659-40876659
5.36358	-3.54063	0.80491	-4.39879	1.08857e-05	0.000154932	chr5:119031477-119033477
6.65744	-3.75416	0.853725	-4.39739	1.09562e-05	0.000155623	chr15:99485204-99487204
22.5503	-1.39923	0.318246	-4.39671	1.09905e-05	0.000155623	chr20:37335489-37337489
1.91244	-4.58476	1.0428	-4.3966	1.09958e-05	0.000155623	chr3:39249195-39251195
7.51124	-2.30693	0.524857	-4.39535	1.10596e-05	0.000156235	chr11:73778549-73780549
5.75478	-2.71897	0.619025	-4.39234	1.12137e-05	0.000158118	chr9:86368338-86370338
59.6337	1.63192	0.372144	4.3852	1.15881e-05	0.000163093	chr10:4120289-4122289
14.8377	2.34121	0.534083	4.38361	1.16727e-05	0.000163897	chr17:68613292-68615292
10.668	-2.61795	0.597253	-4.38332	1.16884e-05	0.000163897	chr19:33292294-33294294
2.2992	-4.38638	1.00099	-4.38204	1.17573e-05	0.000164558	chr5:14574026-14576026
4.37953	-3.35274	0.765561	-4.37945	1.18978e-05	0.000166219	chr7:73825744-73827744
3.75101	-3.50164	0.800466	-4.37451	1.21707e-05	0.000169624	chr1:158808894-158810894
9.32559	-2.50949	0.5737	-4.37423	1.21863e-05	0.000169624	chr1:86773438-86775438
8.0719	-2.07776	0.47517	-4.37266	1.22743e-05	0.000169913	chr1:52702238-52704238
2.37685	-4.67776	1.06975	-4.37276	1.22687e-05	0.000169913	chr1:94712776-94714776
10.0809	-2.12561	0.48609	-4.37286	1.22628e-05	0.000169913	chr11:86201748-86203748
14.9621	-2.3808	0.544701	-4.37085	1.23766e-05	0.000171019	chr6:6857890-6859890
14.1716	-2.07014	0.47405	-4.36692	1.26012e-05	0.000173804	chr12:124712586-124714586
10.4207	-2.14632	0.49158	-4.36616	1.26448e-05	0.00017409	chrX:54638674-54640674
3.5083	-4.10666	0.941038	-4.36397	1.27722e-05	0.000175525	chr17:26884548-26886548
22.1585	-2.43564	0.558233	-4.36313	1.28216e-05	0.000175886	chr2:200712438-200714438
3.78438	-4.4966	1.03131	-4.36006	1.30025e-05	0.000178046	chr15:70257432-70259432
4.54958	-3.28536	0.753582	-4.35965	1.30271e-05	0.00017806	chr12:30850378-30852378
9.63142	-2.40898	0.553094	-4.35546	1.32786e-05	0.000181172	chr22:28882441-28884441
8.23375	-2.59119	0.595045	-4.35462	1.33301e-05	0.000181423	chr11:121416400-121418400
3.38632	-4.49181	1.03156	-4.35437	1.33449e-05	0.000181423	chr17:67292772-67294772
44.3074	1.99927	0.459708	4.349	1.36761e-05	0.000185593	chr11:35029515-35031515
2.08878	-4.68907	1.07876	-4.34673	1.3818e-05	0.000187161	chr1:26647386-26649386
4.77382	-3.5939	0.826873	-4.34637	1.3841e-05	0.000187161	chr10:21372317-21374317
9.27941	2.60198	0.598897	4.34463	1.39514e-05	0.000188319	chr1:45205384-45207384
5.11718	-3.5975	0.828359	-4.34292	1.40603e-05	0.000189451	chr1:158147365-158149365
6.87412	-2.66912	0.614849	-4.34111	1.41768e-05	0.000190009	chr11:76335055-76337055
2.10245	-4.22421	0.972936	-4.34171	1.41377e-05	0.000190009	chr2:236787268-236789268
10.3425	-2.84194	0.654654	-4.34113	1.41753e-05	0.000190009	chr8:21896244-21898244
7.52934	-2.38646	0.550078	-4.3384	1.43525e-05	0.000192025	chr12:55650073-55652073
18.9203	1.99849	0.461383	4.33152	1.48084e-05	0.000197775	chr14:20623994-20625994
14.7488	-2.0772	0.479863	-4.32873	1.49969e-05	0.000199941	chr1:206889897-206891897
2.17546	-4.44847	1.02797	-4.32744	1.50849e-05	0.000200443	chr1:173122189-173124189
2.51306	-4.30078	0.993847	-4.32741	1.50874e-05	0.000200443	chr12:67633595-67635595
2.97518	-4.11267	0.952367	-4.31837	1.57185e-05	0.000207735	chr13:52920462-52922462
39.5276	1.47363	0.341228	4.31861	1.57015e-05	0.000207735	chr14:69718595-69720595
25.0556	-1.73433	0.401604	-4.31852	1.57077e-05	0.000207735	chr5:56414437-56416437
3.41968	-4.26213	0.987758	-4.31495	1.59639e-05	0.000210613	chr6:150004103-150006103
3.2538	-4.20201	0.974083	-4.31381	1.60462e-05	0.000211331	chr20:60054639-60056639
1.83188	-4.40542	1.02332	-4.30502	1.6697e-05	0.00021952	chr6:83466751-83468751
12.1451	-2.23246	0.519076	-4.30084	1.70149e-05	0.000223314	chr14:74954651-74956651
20.4618	1.37576	0.320045	4.29865	1.7184e-05	0.000224368	chr17:64441517-64443517
2.10784	-4.42417	1.02913	-4.29893	1.71621e-05	0.000224368	chr21:41760787-41762787
13.1489	-1.90558	0.443259	-4.29902	1.71555e-05	0.000224368	chr3:196169731-196171731
23.07	1.49634	0.348452	4.29423	1.75297e-05	0.000228489	chr4:153747176-153749176
2.00958	-4.52943	1.0552	-4.29247	1.76696e-05	0.000229916	chr1:17206604-17208604
31.2102	-1.23487	0.287799	-4.29074	1.78076e-05	0.000231315	chr2:231613126-231615126
6.11256	-2.86052	0.666809	-4.28986	1.78785e-05	0.00023184	chr16:34592149-34594149
3.16378	-4.59121	1.07199	-4.28288	1.84486e-05	0.000238824	chr15:75130396-75132396
3.84252	-4.42165	1.03296	-4.28057	1.86413e-05	0.000240907	chr3:138135932-138137932
9.89421	1.95102	0.455837	4.28007	1.86834e-05	0.000241041	chr12:89333011-89335011
1.89532	-4.57009	1.0684	-4.27752	1.88989e-05	0.000243408	chr9:110603406-110605406
35.7404	-2.29047	0.536192	-4.27172	1.93967e-05	0.000249396	chr6:32603379-32605379
12.0743	-2.01467	0.472515	-4.26371	2.01059e-05	0.000258076	chr22:45996144-45998144
2.70895	-4.63644	1.08866	-4.25886	2.05473e-05	0.000263297	chr11:115930363-115932363
11.3633	-1.71049	0.401672	-4.25842	2.05876e-05	0.000263368	chr5:80399113-80401113
36.9142	1.2783	0.300228	4.25775	2.06496e-05	0.000263717	chr6:170046028-170048028
1.67637	-4.34664	1.02311	-4.24847	2.15234e-05	0.000274414	chr17:74922894-74924894
5.44224	-3.20796	0.755337	-4.24706	2.16597e-05	0.000275689	chr2:64852010-64854010
15.8344	-2.15195	0.506749	-4.24659	2.17052e-05	0.000275806	chr6:7085483-7087483
3.94639	-4.29556	1.0117	-4.24587	2.17747e-05	0.000276204	chr5:133239839-133241839
2.14693	-4.50611	1.06138	-4.24551	2.18094e-05	0.000276204	chr8:56681405-56683405
3.5606	-4.30433	1.01429	-4.24369	2.19878e-05	0.000277999	chr10:89122198-89124198
15.4941	-2.09278	0.493517	-4.24055	2.22974e-05	0.000281444	chr14:20714371-20716371
2.48776	-4.53162	1.06949	-4.23719	2.26331e-05	0.000285207	chr10:88597055-88599055
7.54847	2.58805	0.611191	4.23444	2.29122e-05	0.000288245	chr6:154122609-154124609
3.78279	-3.00152	0.710058	-4.22714	2.3668e-05	0.000297261	chr2:43168066-43170066
19.6094	-1.6953	0.401102	-4.2266	2.37251e-05	0.000297486	chr19:13162436-13164436
11.9252	-1.89432	0.448434	-4.22431	2.39675e-05	0.000300029	chr5:119434635-119436635
5.95132	-2.64877	0.627564	-4.22071	2.43538e-05	0.000304363	chr10:110859210-110861210
9.25758	2.02681	0.480457	4.21851	2.45923e-05	0.000306838	chr12:104381217-104383217
6.26066	2.45494	0.582043	4.21779	2.46705e-05	0.000307308	chr6:170010331-170012331
6.85262	-2.32844	0.552288	-4.21599	2.48685e-05	0.000309266	chr10:132452060-132454060
3.53856	-4.61169	1.09413	-4.21495	2.49829e-05	0.00031018	chrX:135003199-135005199
5.73594	3.27687	0.778432	4.20958	2.55847e-05	0.000316136	chr10:30026484-30028484
4.49255	-3.83212	0.910261	-4.20991	2.55474e-05	0.000316136	chr11:3625503-3627503
38.5869	-1.15736	0.274936	-4.20955	2.55876e-05	0.000316136	chr5:176542520-176544520
5.30801	-2.94222	0.699386	-4.20687	2.58936e-05	0.000319396	chr15:69720450-69722450
25.1286	-1.82697	0.434748	-4.20237	2.64138e-05	0.000325284	chr12:124668121-124670121
2.4091	-4.45596	1.06071	-4.20094	2.65814e-05	0.000326817	chr4:89323718-89325718
1.86388	-4.69882	1.11909	-4.1988	2.6833e-05	0.000328824	chr11:30486344-30488344
53.2694	-2.09022	0.497855	-4.19845	2.68746e-05	0.000328824	chr6:32608952-32610952
53.4107	-1.51462	0.360714	-4.19894	2.68163e-05	0.000328824	chr9:136643747-136645747
5.09551	-3.06882	0.731315	-4.1963	2.71306e-05	0.000331421	chr6:6658839-6660839
1.93353	-4.31856	1.02983	-4.19348	2.74709e-05	0.000335039	chr7:94657146-94659146
3.01048	-4.24013	1.01172	-4.19101	2.77714e-05	0.00033816	chr8:41791446-41793446
2.32541	-4.16419	0.993756	-4.19036	2.78513e-05	0.000338589	chr2:203908239-203910239
10.3789	3.57002	0.852204	4.18916	2.79984e-05	0.000339833	chr17:34306186-34308186
6.52097	-2.85481	0.682095	-4.18536	2.84712e-05	0.00034502	chr14:70882079-70884079
1.95306	-4.66632	1.11504	-4.18489	2.8531e-05	0.000345193	chr6:105784587-105786587
5.72872	-3.29524	0.788377	-4.17978	2.91797e-05	0.00035248	chr14:20426803-20428803
3.32417	-4.17577	0.999552	-4.17764	2.94548e-05	0.000354673	chr1:220999691-221001691
21.2333	-1.76357	0.422138	-4.1777	2.94468e-05	0.000354673	chr6:73579296-73581296
1.78264	-4.49735	1.07768	-4.1732	3.00353e-05	0.000361089	chr4:189565946-189567946
3.57199	-4.06322	0.974198	-4.17084	3.03484e-05	0.000364277	chr15:69725179-69727179
4.06517	-4.31069	1.03384	-4.1696	3.05137e-05	0.000365683	chr7:106951983-106953983
13.2957	-1.99298	0.478239	-4.16733	3.08185e-05	0.000368753	chr6:15065834-15067834
21.9228	-2.37496	0.570001	-4.16658	3.09197e-05	0.000369381	chr6:7073023-7075023
37.6975	1.78562	0.428857	4.16366	3.13191e-05	0.000373564	chr11:61027816-61029816
4.23254	-3.10796	0.747053	-4.16029	3.17843e-05	0.000377924	chr19:11293156-11295156
9.55057	-2.09807	0.504304	-4.16033	3.17795e-05	0.000377924	chr6:159118987-159120987
5.33747	-2.73519	0.658168	-4.15576	3.24205e-05	0.000383928	chr16:1332738-1334738
2.21274	-4.56244	1.09778	-4.15606	3.23782e-05	0.000383928	chr2:90397002-90399002
5.39409	-3.07319	0.739528	-4.15562	3.24411e-05	0.000383928	chr5:35318814-35320814
10.1997	-1.81517	0.43702	-4.15352	3.27403e-05	0.000386866	chr19:18327753-18329753
7.29935	-2.82109	0.679494	-4.15175	3.29938e-05	0.000389255	chr1:164558168-164560168
2.44132	-4.10174	0.988876	-4.14788	3.35571e-05	0.000395286	chr1:27391414-27393414
5.91067	2.86241	0.690387	4.14609	3.38195e-05	0.00039776	chr2:8007965-8009965
6.62419	-2.27056	0.548025	-4.14317	3.42535e-05	0.000402239	chr2:26008181-26010181
8.211	-2.38709	0.576207	-4.14277	3.4314e-05	0.000402327	chr2:43212053-43214053
7.00677	-2.30957	0.557587	-4.14208	3.44167e-05	0.000402909	chr1:46246564-46248564
3.19942	-4.28349	1.03441	-4.14098	3.45823e-05	0.000404223	chr3:174330214-174332214
15.0161	2.04884	0.494977	4.13926	3.48429e-05	0.000406644	chr12:12032127-12034127
3.25852	4.49254	1.08576	4.13768	3.50836e-05	0.000408824	chr10:110353210-110355210
2.51503	-4.70771	1.13835	-4.13556	3.54092e-05	0.000411985	chr15:69608359-69610359
4.3331	-3.43076	0.82992	-4.13384	3.56744e-05	0.000414435	chr2:8297872-8299872
5.95145	-2.70893	0.655404	-4.13322	3.5771e-05	0.000414921	chr7:143239070-143241070
5.30844	-3.17069	0.767301	-4.13226	3.59206e-05	0.000416021	chr19:2494181-2496181
1.66077	-4.49348	1.08937	-4.12483	3.71003e-05	0.000429028	chr11:63023302-63025302
1.85012	-4.53648	1.10097	-4.12045	3.78128e-05	0.000436603	chr13:102583563-102585563
1.76325	-4.3787	1.06388	-4.11577	3.85886e-05	0.000442864	chr1:203407822-203409822
18.9929	-1.59565	0.387668	-4.11601	3.8548e-05	0.000442864	chr14:55107135-55109135
5.86398	-2.72701	0.66251	-4.11617	3.85217e-05	0.000442864	chr3:48187281-48189281
4.23995	-3.26325	0.792855	-4.11581	3.85815e-05	0.000442864	chr8:100437244-100439244
8.66631	-1.98508	0.482613	-4.11319	3.90235e-05	0.000447178	chr9:34375976-34377976
3.62473	-3.45875	0.841212	-4.11163	3.92873e-05	0.000449523	chr1:207248047-207250047
5.34113	2.29117	0.557782	4.10765	3.99699e-05	0.000455958	chr11:110311299-110313299
1.78085	-4.19141	1.02129	-4.10403	4.06012e-05	0.00046177	chr11:3613596-3615596
1.70728	-4.48554	1.09293	-4.10415	4.05812e-05	0.00046177	chr7:91299653-91301653
5.55474	2.94887	0.718782	4.1026	4.08532e-05	0.000463772	chr6:4357977-4359977
3.59039	-4.31077	1.05081	-4.10234	4.08994e-05	0.000463772	chrX:129603053-129605053
44.9226	1.13358	0.276383	4.10147	4.10528e-05	0.000464816	chr15:89821577-89823577
22.0803	-1.23055	0.300055	-4.10109	4.11216e-05	0.000464901	chr7:6080553-6082553
4.59317	-4.4003	1.07316	-4.10033	4.12562e-05	0.000465728	chr19:55516246-55518246
11.5777	-2.19516	0.53545	-4.09965	4.13768e-05	0.000466396	chr2:98748064-98750064
76.3078	-1.17058	0.285656	-4.09785	4.17007e-05	0.000469349	chr17:62965348-62967348
245.873	1.6045	0.391623	4.09705	4.18452e-05	0.000470278	chr7:150777785-150779785
2.1301	-4.69918	1.14776	-4.09422	4.23596e-05	0.000475355	chr3:40769163-40771163
4.07853	-3.61073	0.883458	-4.08704	4.36906e-05	0.000489567	chr17:21322148-21324148
18.0794	-1.52923	0.374244	-4.08619	4.38524e-05	0.000489932	chr1:32350553-32352553
2.04066	-4.28949	1.04967	-4.0865	4.37933e-05	0.000489932	chr13:48861946-48863946
36.2062	1.4975	0.366595	4.08489	4.40982e-05	0.000491954	chr7:30184297-30186297
15.3856	-1.58751	0.388833	-4.08276	4.45047e-05	0.00049576	chr5:100779190-100781190
2.74747	-4.19932	1.02877	-4.08189	4.46705e-05	0.000496878	chr12:107778265-107780265
1.47461	-4.38212	1.07376	-4.08109	4.48241e-05	0.000497855	chr2:40036463-40038463
7.4755	2.68515	0.65828	4.07905	4.52208e-05	0.000501527	chr13:46302972-46304972
5.30101	-3.55348	0.87161	-4.07691	4.56375e-05	0.00050541	chr17:28435750-28437750
5.18477	2.76652	0.679078	4.07393	4.62255e-05	0.000511176	chr1:157073355-157075355
3.58421	-3.92218	0.963173	-4.07215	4.65818e-05	0.000514366	chr6:159103488-159105488
1.99614	-4.0626	0.997945	-4.07097	4.68184e-05	0.000516227	chr22:45434444-45436444
1.8709	-4.23695	1.04184	-4.06682	4.76598e-05	0.000524742	chr1:143246125-143248125
11.8258	1.66077	0.408872	4.06184	4.86866e-05	0.00053527	chr15:26081359-26083359
2.85661	-3.98904	0.983716	-4.05507	5.0119e-05	0.000549426	chr3:127298341-127300341
11.5105	-2.17178	0.535542	-4.0553	5.00693e-05	0.000549426	chr4:173415601-173417601
3.70631	-3.53039	0.870948	-4.0535	5.0456e-05	0.000552322	chr11:45044852-45046852
17.9407	-1.67408	0.413031	-4.05315	5.05334e-05	0.000552372	chr19:33267157-33269157
13.9918	-2.02642	0.500097	-4.05206	5.07693e-05	0.000554152	chr11:108466597-108468597
7.52346	-3.21769	0.794562	-4.04965	5.12953e-05	0.000559089	chr8:22704267-22706267
6.61449	-2.78586	0.688428	-4.04669	5.19466e-05	0.000563983	chr1:192935848-192937848
13.8458	1.41282	0.349138	4.0466	5.19673e-05	0.000563983	chr20:50497874-50499874
5.08106	-2.67371	0.660655	-4.04706	5.18646e-05	0.000563983	chr9:35828189-35830189
26.1702	-1.23037	0.304183	-4.04483	5.23602e-05	0.000567435	chr10:124290044-124292044
7.35683	-2.70978	0.670026	-4.04429	5.2481e-05	0.000567933	chr8:21857289-21859289
9.7279	-2.5367	0.627548	-4.04223	5.29451e-05	0.000572139	chr1:234522006-234524006
8.77343	-2.20203	0.545133	-4.03944	5.35797e-05	0.000577269	chr15:40367119-40369119
1.71417	-4.26312	1.05545	-4.03914	5.36482e-05	0.000577269	chr3:53612246-53614246
10.4312	-1.52372	0.377231	-4.03921	5.3631e-05	0.000577269	chr7:76378980-76380980
5.22045	-2.67013	0.661177	-4.03845	5.38063e-05	0.000578151	chr11:130042119-130044119
24.3168	1.97932	0.490357	4.03649	5.42559e-05	0.000582157	chr6:169989308-169991308
5.61064	-2.13203	0.528357	-4.03521	5.45539e-05	0.000584528	chr1:36202918-36204918
2.94195	-3.96234	0.983072	-4.03057	5.56423e-05	0.00059451	chr20:41002384-41004384
1.84666	-4.56752	1.13317	-4.03074	5.56017e-05	0.00059451	chr9:134173685-134175685
4.56389	-3.17832	0.789327	-4.02663	5.65828e-05	0.000603709	chr21:37865119-37867119
2.28165	-4.10742	1.02039	-4.02536	5.68887e-05	0.000606121	chr18:77177879-77179879
11.5079	1.85814	0.461784	4.02383	5.72601e-05	0.000609222	chr7:157318988-157320988
17.1957	1.89684	0.471645	4.02176	5.77646e-05	0.000613729	chr9:87711858-87713858
4.08051	-3.15417	0.784408	-4.02109	5.79294e-05	0.000614619	chr14:89719767-89721767
8.62064	2.34064	0.582361	4.01922	5.83905e-05	0.000618646	chr11:105219255-105221255
4.94142	-2.17329	0.541008	-4.0171	5.89175e-05	0.000623358	chr6:71247651-71249651
21.2796	1.79114	0.446405	4.01236	6.01142e-05	0.000635134	chr16:57899128-57901128
7.91527	-2.49124	0.621328	-4.00954	6.08364e-05	0.000640885	chr12:52202195-52204195
1.83395	-4.4878	1.11936	-4.00925	6.09119e-05	0.000640885	chr20:6700041-6702041
59.2461	-1.03561	0.25829	-4.0095	6.08485e-05	0.000640885	chr9:131251634-131253634
3.77708	-4.20761	1.05004	-4.00709	6.14716e-05	0.000645877	chr6:142701926-142703926
4.09314	-3.55617	0.887676	-4.00616	6.17145e-05	0.000647532	chr7:39726752-39728752
2.41526	-3.99213	0.996668	-4.00547	6.18932e-05	0.00064851	chr20:41007129-41009129
32.3328	4.84275	1.20996	4.0024	6.27032e-05	0.000656092	chr6:30462818-30464818
41.3517	-1.38912	0.347155	-4.00145	6.29567e-05	0.000657837	chr17:41678132-41680132
8.34305	-2.06614	0.516437	-4.00076	6.31398e-05	0.000658843	chr1:227787157-227789157
20.2896	2.32566	0.582143	3.995	6.46932e-05	0.000674124	chr9:111077614-111079614
5.08054	3.28838	0.823462	3.99337	6.51417e-05	0.000677867	chr5:107301300-107303300
7.08233	-2.86995	0.719237	-3.99027	6.59978e-05	0.000685834	chr15:63478794-63480794
9.65	-2.46439	0.617776	-3.98913	6.63159e-05	0.000688197	chr1:185374877-185376877
3.41937	-3.92665	0.984612	-3.98802	6.66272e-05	0.000690483	chr2:20438785-20440785
41.536	1.78764	0.448462	3.98616	6.71524e-05	0.000694977	chr17:76514596-76516596
5.52003	-2.41521	0.606083	-3.98495	6.74951e-05	0.000697572	chr19:3035028-3037028
7.70718	-2.86716	0.720003	-3.98215	6.82945e-05	0.000704873	chr22:38940598-38942598
4.04188	-2.79706	0.702583	-3.9811	6.8596e-05	0.000707023	chr12:124726432-124728432
3.05731	-4.0291	1.0123	-3.98015	6.8872e-05	0.000708905	chr10:78361601-78363601
278.666	1.58091	0.397251	3.97961	6.90273e-05	0.000709541	chr11:61166462-61168462
9.35258	-1.8032	0.453544	-3.97579	7.01452e-05	0.000719675	chr11:75030619-75032619
4.02245	-3.35452	0.843777	-3.9756	7.02029e-05	0.000719675	chr2:70107661-70109661
6.95854	-2.79359	0.70388	-3.96884	7.2222e-05	0.000739374	chr17:3048106-3050106
1.8047	-4.16204	1.049	-3.96764	7.25893e-05	0.000742132	chr4:8166757-8168757
1.60328	-4.38323	1.10502	-3.96664	7.28916e-05	0.000744221	chr3:43255514-43257514
7.56477	-2.58071	0.65079	-3.96551	7.32391e-05	0.000746764	chr15:70263462-70265462
5.59803	-2.50215	0.631127	-3.96457	7.35278e-05	0.000747697	chr11:9612940-9614940
3.29312	-3.72243	0.93892	-3.96458	7.3524e-05	0.000747697	chr15:94173342-94175342
46.3073	1.58728	0.400515	3.9631	7.39815e-05	0.000751303	chr17:82493931-82495931
2.75599	-3.84343	0.97041	-3.96063	7.47525e-05	0.000758119	chr6:33160568-33162568
4.21547	-4.14059	1.04649	-3.95664	7.60125e-05	0.000769867	chr1:203401919-203403919
1.78903	4.6626	1.17963	3.95259	7.73087e-05	0.000781951	chr11:76699413-76701413
2.34434	5.05355	1.27896	3.95129	7.773e-05	0.000784122	chr2:112957845-112959845
4.57136	-3.22172	0.815318	-3.95149	7.76645e-05	0.000784122	chr3:128993132-128995132
2.36788	-4.03684	1.02236	-3.94857	7.86192e-05	0.000792039	chr17:62178504-62180504
3.9293	-3.86992	0.98032	-3.94761	7.89353e-05	0.000793407	chr1:25098527-25100527
3.54723	-3.39045	0.858881	-3.94752	7.89641e-05	0.000793407	chr17:37848284-37850284
5.03755	2.5158	0.637424	3.94682	7.91948e-05	0.000794672	chr20:50457229-50459229
11.9561	1.92544	0.488385	3.94246	8.06496e-05	0.000808201	chr11:57431585-57433585
4.8105	-3.47395	0.881627	-3.94039	8.13494e-05	0.000814138	chr13:80047910-80049910
4.30783	-2.66383	0.676259	-3.93907	8.17992e-05	0.000817561	chr4:56529772-56531772
1.87227	-4.11534	1.04486	-3.93864	8.19458e-05	0.000817949	chr3:174336336-174338336
2.07858	-4.12071	1.04688	-3.93619	8.27849e-05	0.000825238	chr11:30918604-30920604
6.1374	-2.68283	0.681903	-3.93433	8.34294e-05	0.000830572	chr5:135115734-135117734
1.40596	-4.3356	1.10252	-3.93243	8.40904e-05	0.000836055	chr2:160651049-160653049
2.21377	-4.18492	1.06542	-3.92796	8.56681e-05	0.000850626	chr3:39254912-39256912
5.99931	2.82988	0.720533	3.92748	8.58406e-05	0.000851225	chr20:2313831-2315831
2.67992	-4.09289	1.04254	-3.92587	8.64165e-05	0.000855817	chr13:28743551-28745551
5.52044	-2.53245	0.645529	-3.92306	8.74315e-05	0.000864739	chr6:71249594-71251594
5.42011	-2.27412	0.579957	-3.9212	8.81104e-05	0.000870319	chr17:44279030-44281030
14.2278	-1.61407	0.412251	-3.91525	9.03105e-05	0.000890892	chr13:20174004-20176004
3.98177	-2.61764	0.668638	-3.91488	9.04507e-05	0.000891093	chr17:15927257-15929257
2.26049	-3.87023	0.988674	-3.91457	9.05659e-05	0.000891093	chr21:33088655-33090655
2.47347	-3.8257	0.977921	-3.91207	9.15081e-05	0.000899198	chr19:30876874-30878874
27.7329	1.74772	0.446966	3.91019	9.22249e-05	0.000905069	chr12:92504509-92506509
5.5338	-3.10851	0.795066	-3.90975	9.23901e-05	0.000905518	chr16:3099202-3101202
9.32503	-2.26645	0.579901	-3.90834	9.29329e-05	0.000909062	chr1:168503346-168505346
4.99185	-2.9017	0.742468	-3.90819	9.29913e-05	0.000909062	chr11:9614314-9616314
3.83819	-3.3086	0.846991	-3.9063	9.3722e-05	0.00091385	chr12:120935622-120937622
12.173	-1.41532	0.362314	-3.90633	9.37078e-05	0.00091385	chr2:136213328-136215328
6.14214	2.0309	0.5205	3.90182	9.54703e-05	0.000929702	chr5:107361151-107363151
2.28325	-4.28933	1.09973	-3.90033	9.60615e-05	0.00093426	chr7:73593249-73595249
28.9659	1.56857	0.40237	3.89833	9.68593e-05	0.00093998	chr1:206738669-206740669
1.99751	-3.94231	1.01131	-3.89823	9.68975e-05	0.00093998	chr10:93198175-93200175
7.82957	1.85545	0.476097	3.89722	9.73036e-05	0.000941512	chr4:40671882-40673882
5.14483	-3.82203	0.980675	-3.89735	9.72515e-05	0.000941512	chr8:133374667-133376667
6.31336	-2.2302	0.572428	-3.89604	9.7779e-05	0.000944906	chr2:43209814-43211814
3.7141	-3.70223	0.951867	-3.88944	0.000100476	0.000968506	chr7:72402815-72404815
132.211	1.29022	0.331759	3.88903	0.000100645	0.000968571	chr12:124938954-124940954
22.9451	1.0908	0.280496	3.88881	0.000100739	0.000968571	chr8:1735001-1737001
3.98	-4.27709	1.09999	-3.88828	0.000100956	0.000969432	chr15:70474039-70476039
10.1412	1.78663	0.459848	3.88527	0.000102216	0.000980294	chr20:50450366-50452366
7.95042	-2.24837	0.579151	-3.88218	0.000103523	0.000991571	chr9:124217545-124219545
2.99313	-3.8965	1.00403	-3.88087	0.000104085	0.0009957	chr8:124254285-124256285
8.17786	-2.01314	0.518819	-3.88024	0.000104353	0.000997009	chr15:70265803-70267803
6.08387	-3.64621	0.941276	-3.87368	0.000107203	0.00102294	chr20:57717535-57719535
23.1395	-1.2381	0.319753	-3.87206	0.00010792	0.00102849	chr16:30996417-30998417
6.68923	-4.09484	1.05815	-3.86979	0.000108929	0.0010368	chr1:89350985-89352985
16.9811	1.5949	0.412202	3.8692	0.000109191	0.001038	chr1:167713907-167715907
1.98874	-4.01288	1.03733	-3.86848	0.000109515	0.00103977	chr3:108527985-108529985
1.50289	-4.32705	1.11871	-3.86791	0.000109773	0.00104093	chr13:110160112-110162112
31.1964	1.16052	0.300188	3.86597	0.000110646	0.00104789	chr3:132542040-132544040
2.27392	-4.03522	1.0442	-3.86442	0.000111352	0.00105195	chr20:4412703-4414703
1.96455	-4.54121	1.17556	-3.86303	0.000111988	0.00105665	chr13:113723926-113725926
3.24205	-2.65143	0.686428	-3.86265	0.000112162	0.00105697	chr5:138491088-138493088
7.18504	-2.31373	0.600033	-3.85601	0.000115252	0.00108474	chr1:182028786-182030786
27.5073	-1.01083	0.262284	-3.85396	0.00011622	0.0010925	chr2:231661608-231663608
1.30547	-4.24729	1.10216	-3.85361	0.000116387	0.00109271	chr9:21118287-21120287
5.13114	-3.22863	0.838201	-3.85186	0.000117226	0.00109923	chr5:173865667-173867667
1.99874	-4.35362	1.13058	-3.85077	0.000117746	0.00110274	chr18:61732208-61734208
7.48298	2.35621	0.612062	3.84963	0.000118297	0.00110653	chr17:14358535-14360535
3.77805	-2.95637	0.768746	-3.8457	0.000120208	0.00112303	chr17:7988618-7990618
3.22013	-4.30561	1.12034	-3.84313	0.000121476	0.00113348	chr15:97500530-97502530
21.3384	-1.89416	0.493075	-3.84153	0.00012227	0.00113866	chr10:63628715-63630715
2.85651	-3.72341	0.969284	-3.84141	0.000122331	0.00113866	chr6:12621108-12623108
1.32844	-4.30542	1.12113	-3.84027	0.000122901	0.00114256	chr17:77578715-77580715
1.75886	-4.19081	1.09182	-3.83838	0.000123848	0.00114994	chr1:234511633-234513633
4.40973	-3.02291	0.78761	-3.83808	0.000123998	0.00114994	chr7:48389632-48391632
4.12655	-2.70231	0.704398	-3.83633	0.000124885	0.00115675	chr1:31482390-31484390
22.1831	2.05613	0.53601	3.836	0.000125057	0.00115693	chr3:194577191-194579191
1.75632	-4.36669	1.13939	-3.83247	0.000126865	0.00117223	chr12:111056110-111058110
4.5225	-3.13038	0.817253	-3.83037	0.00012795	0.00118081	chr17:75076785-75078785
7.94158	-2.31436	0.604311	-3.82975	0.000128272	0.00118234	chr3:174440148-174442148
3.49581	-3.48078	0.909273	-3.82809	0.000129142	0.00118892	chr3:112812947-112814947
2.17503	-3.77479	0.986381	-3.82691	0.000129762	0.00119318	chr12:122951361-122953361
1.82136	-4.24695	1.10987	-3.82653	0.000129962	0.00119357	chr9:134242827-134244827
5.76387	2.74461	0.717457	3.82547	0.000130522	0.00119727	chr15:38670915-38672915
4.4499	-3.07047	0.803153	-3.82302	0.000131829	0.0012078	chr7:123769719-123771719
6.98989	-2.30484	0.603051	-3.82196	0.000132393	0.0012115	chr9:126516189-126518189
8.6276	-1.67381	0.438517	-3.81698	0.000135097	0.00123203	chr19:18300246-18302246
5.45588	-2.39386	0.62717	-3.81693	0.000135123	0.00123203	chr4:9690742-9692742
6.7298	-2.88039	0.754742	-3.81639	0.000135421	0.00123279	chr10:88791831-88793831
4.71704	-3.45118	0.904355	-3.81618	0.000135532	0.00123279	chr17:7280352-7282352
6.00267	-3.07965	0.807167	-3.81538	0.000135975	0.00123534	chr9:124799767-124801767
24.7428	1.69586	0.444649	3.81393	0.000136775	0.00124111	chr12:104357516-104359516
6.77173	-2.10343	0.551738	-3.81236	0.000137644	0.00124751	chr20:60056977-60058977
29.272	1.67162	0.438738	3.81006	0.000138933	0.00125769	chr7:30187591-30189591
5.70403	-2.46429	0.647185	-3.80771	0.000140261	0.0012682	chr5:135139718-135141718
7.1243	-1.92324	0.505514	-3.80452	0.000142081	0.00128313	chr3:49237709-49239709
7.75894	-2.84493	0.748252	-3.8021	0.000143473	0.00129416	chr1:234644751-234646751
56.6866	1.31696	0.346437	3.80146	0.000143848	0.001296	chr6:18329839-18331839
1.51769	-4.18255	1.10076	-3.79968	0.000144882	0.00130376	chr10:88064586-88066586
9.67938	2.29221	0.603374	3.79899	0.000145287	0.00130586	chr6:154509439-154511439
12.5698	-2.15778	0.568098	-3.79825	0.000145723	0.00130668	chr12:7988973-7990973
4.94295	-2.15287	0.566773	-3.79847	0.000145595	0.00130668	chr5:173781182-173783182
12.7907	2.34758	0.618698	3.79439	0.000148006	0.00132403	chr11:64846513-64848513
8.79665	-1.94001	0.511282	-3.79439	0.000148006	0.00132403	chr2:230666999-230668999
3.7161	-3.20449	0.844957	-3.79249	0.000149144	0.00133259	chr16:88691056-88693056
5.23408	-3.0385	0.801248	-3.79221	0.000149315	0.00133259	chr6:12362711-12364711
2.27706	-3.76444	0.993296	-3.78985	0.000150739	0.00134286	chr1:41274128-41276128
2.72278	3.33502	0.880019	3.78972	0.00015082	0.00134286	chr4:53687170-53689170
2.5554	-3.77386	0.995976	-3.78911	0.000151189	0.00134457	chr7:81140176-81142176
10.7017	1.36344	0.36013	3.78597	0.000153112	0.00135848	chr5:149563923-149565923
3.72609	-3.73529	0.986548	-3.78622	0.000152958	0.00135848	chr6:21986629-21988629
3.16933	-3.76903	0.995803	-3.78492	0.000153759	0.00136263	chr6:43702540-43704540
3.69895	-3.25136	0.859103	-3.7846	0.000153957	0.0013628	chr18:46323853-46325853
1.82983	-4.43894	1.173	-3.78426	0.000154166	0.00136305	chr1:25100506-25102506
22.3264	-1.29239	0.341665	-3.78263	0.00015518	0.00136883	chr22:35351941-35353941
1.48208	-3.98666	1.05447	-3.7807	0.000156386	0.00137714	chr2:37393326-37395326
2.06543	-4.60891	1.21911	-3.78055	0.000156485	0.00137714	chr6:15900719-15902719
4.08629	-3.02804	0.80181	-3.77651	0.00015904	0.001398	chr17:30103689-30105689
3.48901	-4.16868	1.1072	-3.76506	0.000166512	0.00146199	chr8:20085764-20087764
39.8498	-1.60124	0.425491	-3.76326	0.000167712	0.00147082	chr8:28411246-28413246
20.1824	-2.52229	0.670444	-3.76212	0.000168482	0.00147587	chr15:69666199-69668199
3.0115	-4.06653	1.08195	-3.7585	0.000170933	0.00149561	chr9:100410685-100412685
1.92126	-3.86993	1.02989	-3.7576	0.00017155	0.00149928	chr20:38195588-38197588
10.1236	-1.60683	0.427853	-3.75557	0.000172949	0.00150711	chr17:50949592-50951592
10.906	1.9407	0.516698	3.75596	0.000172675	0.00150711	chr19:54387528-54389528
2.16363	-4.63855	1.23516	-3.75543	0.000173042	0.00150711	chr3:184380598-184382598
1.53417	-3.98783	1.06242	-3.75353	0.000174365	0.0015169	chr3:194254752-194256752
2.19499	-3.92846	1.04681	-3.7528	0.000174873	0.00151957	chr17:8055341-8057341
6.61421	-2.68169	0.715256	-3.74927	0.00017735	0.00153933	chr16:31214176-31216176
25.0539	1.45432	0.388413	3.74427	0.000180921	0.00156853	chr11:59549784-59551784
1.65804	-4.06964	1.08759	-3.74188	0.000182647	0.00158169	chr1:112818352-112820352
4.4977	-3.064	0.819026	-3.74103	0.000183266	0.00158524	chr7:23215296-23217296
2.00086	-4.45121	1.19099	-3.73739	0.00018594	0.00160654	chr5:158381700-158383700
16.6815	-3.47729	0.930777	-3.7359	0.000187047	0.00161426	chr1:161642255-161644255
3.46987	-3.58014	0.959487	-3.73131	0.000190488	0.00164209	chr16:29644610-29646610
55.2288	1.14078	0.305814	3.73032	0.000191234	0.00164601	chr1:248872810-248874810
4.31688	-2.75388	0.738278	-3.73014	0.000191376	0.00164601	chr8:133025386-133027386
3.95872	-2.77467	0.744679	-3.726	0.000194545	0.00167137	chr2:27755904-27757904
3.99606	-4.10224	1.1011	-3.72558	0.000194867	0.00167224	chr19:46132500-46134500
3.57078	-3.73551	1.00318	-3.72366	0.000196356	0.00168312	chr16:85823662-85825662
2.57518	-3.65808	0.982768	-3.72222	0.000197476	0.00169081	chr4:151864510-151866510
4.32351	-3.59015	0.964624	-3.72181	0.000197799	0.00169166	chr4:70891484-70893484
2.30552	-4.71593	1.26722	-3.72147	0.000198069	0.00169206	chr12:111170082-111172082
10.927	2.04947	0.551043	3.71926	0.000199807	0.00170499	chr10:4126993-4128993
1.56736	-3.94809	1.06208	-3.71731	0.000201352	0.00171624	chr22:17476379-17478379
19.6617	-1.79705	0.483493	-3.71681	0.000201755	0.00171775	chr2:236870802-236872802
4.92065	-2.64068	0.711431	-3.71178	0.000205803	0.00175025	chr3:157063734-157065734
3.44619	3.09704	0.834724	3.71025	0.000207055	0.00175892	chr13:20181426-20183426
15.5596	-1.36556	0.368182	-3.70892	0.000208147	0.00176623	chr1:203326484-203328484
15.5706	-1.91536	0.516465	-3.70861	0.000208404	0.00176643	chr2:234307770-234309770
3.95453	-3.92091	1.05769	-3.70704	0.000209696	0.00177539	chr2:85678216-85680216
9.6163	2.63869	0.712654	3.70262	0.000213383	0.0018046	chr2:8243901-8245901
8.48751	2.76624	0.747727	3.69953	0.000215996	0.00182467	chr17:34200395-34202395
1.50009	-4.04848	1.09451	-3.69888	0.000216552	0.00182732	chr16:79263837-79265837
2.90925	-3.88591	1.05092	-3.69764	0.000217611	0.00183422	chrX:40995980-40997980
21.3137	1.48539	0.401939	3.69556	0.000219405	0.00184729	chr5:160505872-160507872
279.092	-1.21628	0.329301	-3.69353	0.000221162	0.00186001	chr19:13846243-13848243
8.10078	-1.99133	0.539302	-3.69242	0.000222133	0.00186611	chr21:31107067-31109067
5.57579	-2.27615	0.616534	-3.69184	0.000222637	0.00186828	chr5:17358993-17360993
2.8035	-3.63865	0.985836	-3.69093	0.000223437	0.00187292	chr5:158383866-158385866
2.27416	-3.87096	1.04888	-3.69056	0.000223758	0.00187354	chr3:159928633-159930633
14.124	2.31723	0.628547	3.68664	0.000227236	0.00190056	chr11:119509014-119511014
26.2947	-1.12098	0.304166	-3.68543	0.000228321	0.00190753	chr3:49350810-49352810
14.3178	-1.55819	0.422852	-3.68496	0.000228736	0.0019089	chr8:2126383-2128383
5.16354	-2.85129	0.774019	-3.68375	0.000229832	0.00191594	chr10:60236223-60238223
1.41557	-4.08874	1.11023	-3.6828	0.00023069	0.00192099	chr1:30823377-30825377
6.46566	-2.00667	0.545181	-3.68074	0.000232558	0.00193441	chr1:110507338-110509338
1.11899	-3.95366	1.07793	-3.66782	0.000244626	0.00203257	chr20:4632697-4634697
3.5549	-3.47333	0.94755	-3.66559	0.000246767	0.00204811	chr18:7272559-7274559
4.27618	-2.4423	0.666427	-3.66477	0.000247559	0.00205244	chr3:57982914-57984914
5.53304	-2.1478	0.586387	-3.66276	0.000249509	0.00206635	chr8:21674014-21676014
6.71435	-1.98685	0.543607	-3.65494	0.000257243	0.00212807	chr22:42499583-42501583
7.17102	1.70836	0.467801	3.65189	0.000260316	0.00215115	chrX:9985643-9987643
59.6044	1.14969	0.314855	3.6515	0.000260712	0.00215208	chr8:11887151-11889151
3.17076	-3.83523	1.0511	-3.64876	0.000263511	0.00217282	chr16:34583749-34585749
11.1837	2.10576	0.577675	3.64524	0.000267146	0.0022004	chr10:3887013-3889013
9.38298	-1.97638	0.542725	-3.6416	0.000270954	0.00222934	chr4:38318491-38320491
1.52245	-4.02889	1.10676	-3.64025	0.000272376	0.00223862	chr21:15221372-15223372
35.7254	1.20136	0.330077	3.63964	0.000273016	0.00224145	chr6:169960871-169962871
2.68306	-3.62022	0.995271	-3.63743	0.000275376	0.00225497	chr1:143248980-143250980
3.9789	-3.24863	0.893042	-3.63771	0.000275076	0.00225497	chr17:77881264-77883264
4.62453	-2.86072	0.786505	-3.63726	0.000275555	0.00225497	chr4:139207330-139209330
1.90676	-4.0367	1.11015	-3.63618	0.000276713	0.00226201	chr10:79467043-79469043
2.70676	-3.70314	1.0187	-3.63514	0.000277826	0.00226867	chr1:39906898-39908898
2.3102	-3.69238	1.01629	-3.6332	0.000279927	0.00228336	chr16:34571660-34573660
1.31686	-4.17523	1.1499	-3.63095	0.000282381	0.0023009	chr10:88107289-88109289
2.52689	3.74232	1.03087	3.63026	0.000283133	0.00230455	chr9:93159146-93161146
1.57591	-4.02892	1.10998	-3.62972	0.000283724	0.00230689	chr16:34573280-34575280
7.18778	-1.87845	0.517635	-3.62891	0.000284616	0.00231167	chr2:54722579-54724579
6.20588	-2.18199	0.60149	-3.62764	0.000286022	0.0023206	chr20:40990354-40992354
2.06884	-3.6531	1.00777	-3.62495	0.000289012	0.00234236	chr5:173801865-173803865
3.41506	-3.28761	0.907652	-3.6221	0.000292219	0.00236582	chr1:125181538-125183538
13.7727	-1.45772	0.402826	-3.61873	0.000296055	0.00239432	chr19:14784117-14786117
13.3587	-2.67677	0.740093	-3.61679	0.000298274	0.0024097	chr6:32622197-32624197
5.19353	-2.61294	0.72251	-3.61647	0.000298644	0.00241012	chr16:84640363-84642363
1.27535	-4.17611	1.1549	-3.61598	0.000299212	0.00241214	chr19:18984443-18986443
2.0242	-3.99155	1.10464	-3.61345	0.000302155	0.00243327	chr8:61733893-61735893
16.9425	-1.71243	0.474055	-3.6123	0.00030349	0.00244144	chr9:129382735-129384735
3.97777	-3.45406	0.957308	-3.60809	0.000308454	0.00247875	chr17:39164013-39166013
1.62474	-4.01388	1.11314	-3.60589	0.000311082	0.00249722	chr17:44967413-44969413
3.81016	-3.18914	0.884813	-3.60431	0.000312986	0.00250985	chr17:74453326-74455326
10.5872	1.81012	0.502635	3.60125	0.000316687	0.00253684	chr1:119581810-119583810
19.2806	5.73559	1.59335	3.5997	0.00031859	0.00254939	chr9:87811861-87813861
3.05563	-3.72901	1.03617	-3.59884	0.000319634	0.00255505	chr3:117035320-117037320
4.60789	-2.73868	0.761192	-3.59788	0.000320819	0.00256183	chr5:159361352-159363352
3.60857	-3.86337	1.07436	-3.59597	0.000323179	0.00257796	chr21:38750752-38752752
2.23325	-4.00597	1.11506	-3.59262	0.000327374	0.00260868	chr1:18159747-18161747
3.31139	-3.2797	0.913086	-3.59188	0.000328297	0.00261329	chr17:49494079-49496079
3.13005	-3.51699	0.980129	-3.58829	0.000332854	0.00264679	chr22:45994011-45996011
4.84365	-2.51264	0.700334	-3.58777	0.000333519	0.00264929	chr3:138861906-138863906
1.78101	-3.97943	1.1094	-3.58702	0.000334481	0.00265415	chr1:172744915-172746915
13.4345	-1.24629	0.347537	-3.58606	0.000335707	0.0026611	chr2:69306240-69308240
25.3696	1.12855	0.314741	3.58565	0.000336242	0.00266256	chr11:62019693-62021693
2.60308	-3.86482	1.07798	-3.58524	0.000336769	0.00266395	chr4:5044243-5046243
7.38601	-1.83155	0.510951	-3.58459	0.000337614	0.00266786	chr16:67430248-67432248
1.62311	-3.9749	1.10985	-3.58149	0.000341642	0.00269687	chr22:43922821-43924821
3.18987	-3.64194	1.01697	-3.58115	0.000342085	0.00269757	chr6:6395011-6397011
1.13583	-4.01229	1.12072	-3.58009	0.000343473	0.0027057	chr7:50182026-50184026
2.50978	-3.89803	1.09	-3.57618	0.000348656	0.00273805	chr13:48858769-48860769
3.71873	-2.52392	0.705709	-3.57643	0.000348321	0.00273805	chr7:81809781-81811781
2.97092	-3.57831	1.00094	-3.57495	0.00035029	0.00274799	chr11:86138091-86140091
1.32284	-3.71509	1.04026	-3.57129	0.000355224	0.00278381	chr1:143214796-143216796
3.51601	-3.7473	1.04946	-3.57069	0.000356042	0.00278734	chr17:58232168-58234168
1.9036	-4.25404	1.19236	-3.56774	0.000360067	0.00281594	chr9:123996438-123998438
8.5916	-2.60126	0.729492	-3.56586	0.00036267	0.00283338	chr9:92146294-92148294
6.04956	-2.61744	0.734115	-3.56543	0.000363255	0.00283503	chr13:91154044-91156044
1.62774	-4.0014	1.12244	-3.5649	0.000363993	0.00283788	chr4:10953815-10955815
23.7811	1.36117	0.38203	3.56299	0.00036666	0.00285574	chr11:115706608-115708608
6.47096	-2.83462	0.795948	-3.56131	0.000369007	0.00287106	chr9:88922872-88924872
4.7694	2.38109	0.668699	3.56078	0.000369751	0.0028739	chr9:70601436-70603436
2.08202	-4.15151	1.16625	-3.5597	0.000371279	0.00288283	chr3:75640350-75642350
3.76292	-2.60151	0.730931	-3.55918	0.000372015	0.00288559	chr1:185338265-185340265
4.00677	-3.17522	0.892202	-3.55885	0.000372478	0.00288623	chr2:47299838-47301838
2.31937	-3.61913	1.01731	-3.55754	0.000374338	0.00289768	chr1:52706811-52708811
21.1246	-1.04579	0.294101	-3.55588	0.000376721	0.00291316	chr6:144215070-144217070
1.53307	-4.57919	1.28798	-3.55533	0.000377504	0.00291624	chr15:69660278-69662278
1.55083	-3.89616	1.09705	-3.55149	0.000383061	0.0029539	chr5:151646370-151648370
20.8309	-1.42465	0.401152	-3.55141	0.000383175	0.0029539	chr5:67300294-67302294
26.4884	1.46261	0.411868	3.55115	0.000383547	0.0029539	chr8:103077213-103079213
3.83973	-3.18262	0.896484	-3.55011	0.000385072	0.00296263	chr3:18746407-18748407
4.76529	-2.05708	0.579594	-3.54917	0.000386451	0.00297023	chr20:47391366-47393366
4.10839	-2.52668	0.712134	-3.54805	0.000388099	0.00297988	chr1:9626215-9628215
2.63799	-3.69261	1.0411	-3.54683	0.000389894	0.00299064	chr12:52197392-52199392
1.74536	-4.32981	1.22091	-3.54637	0.000390583	0.00299289	chr3:31233366-31235366
3.1521	3.13613	0.884446	3.54587	0.000391316	0.00299548	chr16:21282814-21284814
2.86208	-3.806	1.07348	-3.54547	0.000391917	0.00299706	chr18:44507140-44509140
33.9844	1.6855	0.475795	3.5425	0.000396356	0.00302795	chr1:145424437-145426437
28.1061	-1.13435	0.320416	-3.54024	0.000399764	0.00305091	chr6:149863047-149865047
6.74072	-2.1139	0.597596	-3.53734	0.000404173	0.00308146	chr21:43817417-43819417
3.98788	-2.18811	0.619107	-3.5343	0.000408856	0.00311404	chr8:133149638-133151638
4.13227	-3.39446	0.960569	-3.5338	0.000409635	0.00311684	chr10:28401827-28403827
3.92905	-3.30528	0.935856	-3.53182	0.000412707	0.00313707	chr3:191245360-191247360
20.0368	-1.36019	0.385329	-3.52994	0.000415651	0.00315629	chr12:108616508-108618508
5.14487	-2.45542	0.695782	-3.52901	0.00041711	0.00316419	chr9:91196349-91198349
1.53287	-4.03287	1.14289	-3.52866	0.000417673	0.0031653	chr2:102040515-102042515
1.52162	-4.03895	1.14532	-3.52649	0.000421102	0.00318811	chr10:27318957-27320957
2.99309	-3.84442	1.0904	-3.5257	0.000422363	0.00319446	chr14:69013357-69015357
9.74101	-2.48919	0.706243	-3.52455	0.000424198	0.00320515	chr1:234865467-234867467
2.1657	-3.7287	1.05894	-3.52118	0.000429633	0.00324298	chr3:12809342-12811342
36.3613	1.04444	0.297058	3.51594	0.000438195	0.00330432	chr1:116484525-116486525
2.35092	-3.64017	1.03603	-3.51356	0.000442143	0.00332748	chr11:74685512-74687512
1.65653	-3.82258	1.08792	-3.51365	0.000442	0.00332748	chr8:110672958-110674958
5.18296	-2.40674	0.686827	-3.50415	0.000458073	0.00344054	chr8:127759280-127761280
2.41443	-4.05119	1.15608	-3.50425	0.000457889	0.00344054	chr9:41771593-41773593
4.09629	-3.5013	0.999287	-3.5038	0.000458675	0.00344165	chrX:9315427-9317427
34.442	-1.01916	0.291038	-3.5018	0.000462119	0.00346407	chr21:33382367-33384367
12.1435	-2.06476	0.590155	-3.49868	0.000467574	0.0035015	chr9:114551261-114553261
1.80243	-4.04547	1.15651	-3.49799	0.000468781	0.00350707	chr18:50297164-50299164
18.9708	-1.30516	0.373365	-3.49566	0.000472894	0.00353363	chr2:42803660-42805660
15.8404	1.86672	0.534043	3.49545	0.000473262	0.00353363	chr6:170004930-170006930
18.1468	-1.54187	0.441167	-3.49498	0.000474103	0.00353642	chr12:26113421-26115421
28.4045	1.6422	0.470095	3.49335	0.000477007	0.0035546	chr12:8491810-8493810
8.14786	-1.71093	0.490319	-3.48943	0.000484053	0.00360179	chr1:212531722-212533722
5.44349	-2.137	0.612443	-3.4893	0.00048429	0.00360179	chr3:58473659-58475659
2.28686	-3.49455	1.00186	-3.48806	0.000486539	0.00361497	chr1:30778984-30780984
5.18241	-2.11309	0.606349	-3.48495	0.000492236	0.00365372	chr3:184747512-184749512
13.7771	-1.5485	0.44445	-3.48408	0.000493823	0.00366192	chr13:67229738-67231738
15.3278	-1.64363	0.471918	-3.48287	0.000496077	0.00366787	chr12:7959807-7961807
15.8774	-1.10989	0.318643	-3.48319	0.000495485	0.00366787	chr22:17170755-17172755
2.35704	-3.5654	1.02368	-3.48292	0.000495977	0.00366787	chr22:27211859-27213859
6.33238	-2.2935	0.65896	-3.48048	0.000500514	0.00369708	chr5:50852483-50854483
15.0348	-1.54328	0.4435	-3.47978	0.000501818	0.0037031	chr19:18401160-18403160
3.73258	3.46984	0.997937	3.47701	0.000507036	0.00373797	chr7:22569030-22571030
1.43492	-3.78009	1.08731	-3.47655	0.000507907	0.00374076	chr13:95479482-95481482
1.9758	3.87589	1.11718	3.46933	0.000521753	0.00383529	chr14:52379586-52381586
64.6078	-1.13308	0.326581	-3.46953	0.000521363	0.00383529	chr22:49970261-49972261
6.33535	-1.96041	0.565418	-3.46719	0.000525923	0.00385941	chr12:111834190-111836190
4.23987	-2.51857	0.726453	-3.46694	0.000526419	0.00385941	chr14:102767409-102769409
4.00585	-3.78629	1.09214	-3.46687	0.00052656	0.00385941	chr8:21181601-21183601
8.64343	1.50499	0.434167	3.46638	0.000527521	0.00386272	chr9:70466311-70468311
24.3731	1.75406	0.506262	3.46473	0.000530756	0.00388265	chr6:18500756-18502756
6.07943	-1.86557	0.539118	-3.46042	0.000539336	0.00393783	chr17:44384368-44386368
36.7935	1.74032	0.503024	3.45972	0.000540735	0.00394425	chr4:184313435-184315435
2.13299	-3.77259	1.0907	-3.45887	0.000542446	0.0039499	chr5:16628676-16630676
7.01665	2.56943	0.742955	3.45839	0.000543421	0.00395244	chr19:16040504-16042504
3.75702	-3.03747	0.878565	-3.45731	0.000545601	0.00396449	chr6:118767973-118769973
6.57107	2.13084	0.616741	3.45499	0.000550306	0.00399485	chr9:114972311-114974311
37.8071	1.09985	0.318536	3.45284	0.000554709	0.00402296	chr4:7653172-7655172
3.93224	3.12252	0.904889	3.45073	0.000559078	0.00404658	chr10:124142223-124144223
9.59429	1.90015	0.550634	3.45085	0.000558824	0.00404658	chr17:44905205-44907205
5.90125	-2.05048	0.594256	-3.45049	0.000559565	0.00404658	chr19:48492150-48494150
3.78836	-3.46461	1.00477	-3.44816	0.000564419	0.00407779	chr4:113784097-113786097
1.16242	-3.92093	1.13753	-3.44688	0.000567107	0.00409331	chr6:137306511-137308511
1.1342	-3.75971	1.09084	-3.44661	0.000567672	0.0040935	chr8:143173963-143175963
8.60276	1.59587	0.463072	3.44626	0.000568408	0.00409491	chr4:6887191-6889191
2.85038	-2.85894	0.829795	-3.44536	0.000570299	0.00410274	chr2:85500520-85502520
4.83333	-2.27361	0.659931	-3.44523	0.000570576	0.00410274	chr2:85711555-85713555
12.4268	-1.5069	0.437435	-3.44486	0.000571356	0.00410446	chr2:147628140-147630140
8.37877	2.38882	0.694652	3.43887	0.000584138	0.00418835	chr19:16061941-16063941
119.572	-1.35987	0.395933	-3.43461	0.000593416	0.00425085	chr17:43314774-43316774
1.98921	-3.48125	1.01384	-3.43373	0.000595336	0.00426058	chr13:28573623-28575623
3.87228	-2.84466	0.82888	-3.43194	0.000599285	0.0042848	chr6:159106094-159108094
1.91283	-3.51555	1.0253	-3.42881	0.000606226	0.00433035	chr19:53841275-53843275
1.56963	-3.86364	1.12698	-3.42832	0.000607325	0.00433412	chr1:239861191-239863191
2.08025	-3.59423	1.04855	-3.42781	0.000608481	0.00433829	chr18:9072650-9074650
2.25923	-3.758	1.09714	-3.42527	0.000614181	0.00437481	chr9:124222481-124224481
16.5634	1.62866	0.47564	3.42415	0.00061672	0.00438467	chr11:35035443-35037443
7.32267	-1.7149	0.50079	-3.42438	0.0006162	0.00438467	chr21:34281545-34283545
4.93695	-2.3374	0.682719	-3.42367	0.000617824	0.0043884	chr19:29843775-29845775
8.07809	-2.35572	0.688291	-3.42257	0.000620332	0.00440125	chr17:7051034-7053034
3.79837	-2.61001	0.762634	-3.42236	0.000620793	0.00440125	chr2:101327678-101329678
5.76832	-2.64934	0.774559	-3.42045	0.000625172	0.00442403	chr3:194088633-194090633
1.02398	-3.73455	1.09205	-3.41975	0.000626787	0.00442987	chr10:117441362-117443362
17.5887	-1.34333	0.392859	-3.41938	0.000627642	0.00442987	chr14:69042458-69044458
14.3018	-1.24641	0.364518	-3.41933	0.00062775	0.00442987	chr2:61693825-61695825
4.42293	-2.61568	0.765139	-3.41857	0.000629523	0.00443825	chr14:68757054-68759054
1.84872	-4.16516	1.21922	-3.41624	0.000634921	0.00447215	chr17:20907462-20909462
1.64787	-3.53974	1.0368	-3.4141	0.000639936	0.00450329	chr11:1785120-1787120
1.43904	-4.04428	1.18501	-3.41287	0.000642832	0.00451948	chr10:86354332-86356332
3.11224	-3.07786	0.902046	-3.41209	0.000644672	0.00452822	chr6:15880512-15882512
17.4546	-1.85186	0.543223	-3.40902	0.000651968	0.00457523	chr16:29468748-29470748
12.6102	1.66882	0.489989	3.40582	0.000659651	0.00462487	chr12:68559128-68561128
1.28714	-3.97995	1.16868	-3.40551	0.000660409	0.00462591	chr12:111125757-111127757
1.08277	-3.90381	1.1466	-3.40469	0.000662394	0.00463553	chr11:118184161-118186161
4.82519	-2.55158	0.749603	-3.40391	0.000664281	0.00464446	chr7:144841546-144843546
3.29527	-3.05649	0.898006	-3.40364	0.000664946	0.00464482	chr3:153283495-153285495
34.1387	1.15598	0.339783	3.40212	0.000668649	0.0046664	chr15:31440153-31442153
1.43181	-3.94741	1.1605	-3.40148	0.000670232	0.00467314	chr8:107702546-107704546
2.50649	-3.42275	1.00681	-3.39961	0.000674821	0.00470082	chr2:173354110-173356110
4.25232	-2.93639	0.864242	-3.39765	0.000679673	0.00473027	chr9:122401436-122403436
3.1526	-2.63415	0.775561	-3.39644	0.000682686	0.00474689	chr9:35843855-35845855
2.48745	-3.37474	0.993838	-3.39566	0.000684633	0.00475607	chr2:8519951-8521951
4.0001	-2.79914	0.824473	-3.39507	0.000686111	0.00476197	chr3:153288423-153290423
1.69042	-4.20824	1.24005	-3.39361	0.000689777	0.00478304	chr13:51561350-51563350
1.49533	-4.14683	1.22241	-3.39234	0.000692991	0.00478359	chr1:182258510-182260510
3.66515	3.06494	0.903337	3.39291	0.000691542	0.00478359	chr2:112884246-112886246
4.87245	-2.32558	0.685435	-3.39286	0.000691679	0.00478359	chr2:37389469-37391469
1.3219	-3.70113	1.091	-3.39243	0.000692754	0.00478359	chr2:90389410-90391410
3.45018	-3.41376	1.0067	-3.39102	0.000696327	0.00480212	chr2:9799601-9801601
9.23342	-1.28249	0.378643	-3.38705	0.000706479	0.00486771	chr8:132894691-132896691
8.19486	-1.57473	0.464991	-3.38658	0.000707704	0.00487172	chr20:23125101-23127101
5.76551	-2.03224	0.600222	-3.38582	0.000709669	0.00487501	chr1:211612435-211614435
4.74012	-2.53364	0.748271	-3.386	0.000709193	0.00487501	chr14:92752445-92754445
2.95398	-2.54177	0.750767	-3.38556	0.000710329	0.00487501	chr16:48457681-48459681
2.08182	-3.65071	1.07837	-3.3854	0.000710752	0.00487501	chr16:79306397-79308397
3.81228	-2.76297	0.816489	-3.38396	0.000714483	0.00489618	chr9:91162781-91164781
2.52667	-3.50785	1.03727	-3.38182	0.000720086	0.00492369	chr15:67023429-67025429
7.49419	-1.65216	0.488512	-3.38203	0.000719518	0.00492369	chr15:74099255-74101255
1.53563	-4.047	1.19683	-3.38143	0.000721094	0.00492369	chr18:62398548-62400548
3.05248	2.77478	0.82055	3.38161	0.000720636	0.00492369	chr3:108003935-108005935
2.1549	-3.45795	1.02274	-3.38108	0.000722016	0.00492555	chr10:98322576-98324576
22.2004	-1.45907	0.431669	-3.38008	0.000724649	0.00493907	chr3:177358229-177360229
3.92601	-2.45593	0.726663	-3.37974	0.000725554	0.0049408	chr4:87850606-87852606
5.67185	-1.85424	0.549096	-3.3769	0.000733069	0.0049875	chr14:75187951-75189951
7.78594	-2.33288	0.690895	-3.37661	0.000733856	0.00498838	chr19:41175149-41177149
88.3594	1.11265	0.329582	3.37595	0.000735618	0.00499588	chr15:64872458-64874458
1.9365	-3.58996	1.06388	-3.3744	0.000739779	0.00500625	chr2:98133397-98135397
7.54769	-2.10646	0.624247	-3.37439	0.000739784	0.00500625	chr5:100776994-100778994
3.19083	-2.7149	0.80447	-3.37477	0.000738762	0.00500625	chr5:160268127-160270127
2.71511	-3.49722	1.0364	-3.3744	0.000739765	0.00500625	chr9:92769590-92771590
1.70501	-3.88162	1.1509	-3.37269	0.000744386	0.0050329	chr3:38147282-38149282
4.11156	-2.36876	0.702435	-3.37221	0.000745671	0.0050371	chr16:69529630-69531630
4.11753	-2.87408	0.852763	-3.37031	0.000750837	0.00506748	chr19:19372327-19374327
1.57206	-3.9559	1.17434	-3.36861	0.000755486	0.00509433	chr16:83842554-83844554
3.31345	-3.12044	0.926427	-3.36826	0.000756455	0.00509633	chr17:75860481-75862481
1.17279	-3.82203	1.13618	-3.36394	0.00076839	0.00517215	chr12:48295558-48297558
1.44312	-3.83943	1.14153	-3.36341	0.000769851	0.00517738	chr5:79106257-79108257
72.3193	1.38509	0.411864	3.36298	0.00077107	0.00518099	chrX:37745319-37747319
4.12874	-2.40893	0.716922	-3.3601	0.000779133	0.00523053	chr22:27133347-27135347
2.35905	-3.75999	1.11995	-3.35729	0.000787117	0.00527946	chr13:29495159-29497159
9.19668	2.32804	0.693898	3.35502	0.0007936	0.00531824	chr4:83179594-83181594
15.6551	1.41929	0.42374	3.34943	0.000809794	0.00542197	chr21:33203062-33205062
1.11165	-4.00668	1.19649	-3.3487	0.000811903	0.00542652	chr15:69804067-69806067
8.52851	2.48753	0.74278	3.34895	0.00081119	0.00542652	chr7:22577015-22579015
32.5423	-1.57419	0.470294	-3.34726	0.00081615	0.0054501	chr1:66392813-66394813
4.43752	-1.87265	0.55962	-3.34629	0.000819015	0.00546442	chr17:19875613-19877613
40.7465	1.37021	0.409771	3.34383	0.000826293	0.00550814	chr17:4767467-4769467
5.32701	-2.52118	0.754154	-3.34306	0.000828612	0.00551874	chr11:65361726-65363726
66.9671	-1.20122	0.359447	-3.34185	0.000832231	0.00553799	chr1:248804616-248806616
3.30678	-3.36874	1.00826	-3.34113	0.000834396	0.00554752	chr7:139118181-139120181
2.91019	-3.23802	0.969315	-3.34053	0.000836192	0.0055546	chr14:55190616-55192616
6.39401	2.07419	0.621058	3.33978	0.000838463	0.00556481	chr7:106366555-106368555
2.24919	-3.62715	1.08641	-3.33866	0.000841845	0.00558238	chr10:60031855-60033855
2.4653	-3.359	1.00631	-3.33793	0.000844059	0.00558729	chr10:106996732-106998732
3.71783	-2.76981	0.829762	-3.33808	0.000843589	0.00558729	chr20:25236867-25238867
2.32012	-3.69491	1.10731	-3.33684	0.000847372	0.00559945	chr3:27520606-27522606
3.61221	-2.46385	0.738359	-3.33692	0.00084712	0.00559945	chr9:99057775-99059775
3.25651	-2.97307	0.892124	-3.33258	0.000860459	0.00568098	chr18:61893287-61895287
3.13177	-3.03678	0.911311	-3.33232	0.000861239	0.00568118	chr16:3003126-3005126
1.28744	-3.63287	1.09103	-3.32976	0.00086922	0.00572885	chr21:26971319-26973319
2.91949	-2.75004	0.826411	-3.32769	0.000875686	0.00576646	chr22:35366568-35368568
2.1706	-4.00158	1.20273	-3.32708	0.000877614	0.00577413	chr9:107749526-107751526
11.0548	-1.40474	0.422349	-3.32601	0.000881002	0.00579141	chr8:6689535-6691535
3.63431	-3.15822	0.949837	-3.32502	0.000884133	0.00580695	chrX:107684031-107686031
1.95034	-3.51225	1.0564	-3.32474	0.00088502	0.00580775	chr9:19153436-19155436
1.70828	-4.07239	1.22547	-3.32313	0.000890127	0.00583622	chrX:38816219-38818219
9.51459	1.47615	0.444325	3.32223	0.000892996	0.00584997	chr7:157298343-157300343
1.96204	-3.94383	1.18729	-3.32171	0.00089469	0.00585601	chr1:17232915-17234915
4.53437	-1.81126	0.545557	-3.32001	0.000900142	0.00588542	chr10:71870499-71872499
5.17753	-2.67675	0.806293	-3.31983	0.000900735	0.00588542	chr6:105792856-105794856
3.01143	-2.55502	0.771064	-3.31363	0.000920937	0.00601224	chr15:99925218-99927218
1.63333	-3.5421	1.06916	-3.31299	0.000923043	0.00602081	chr2:46469413-46471413
2.25182	-3.48567	1.05321	-3.30957	0.000934393	0.00608961	chr1:207204405-207206405
15.8417	1.45447	0.439649	3.30826	0.000938778	0.00611293	chr7:129121533-129123533
1.31164	-3.83226	1.15849	-3.30798	0.000939719	0.00611381	chr20:57998601-58000601
1.37555	-3.87002	1.17008	-3.30748	0.000941391	0.00611944	chr16:89031301-89033301
12.7812	1.49199	0.451282	3.30612	0.000945975	0.00614398	chr16:11205081-11207081
12.463	-1.62974	0.493079	-3.30523	0.000948987	0.00615827	chr20:1844086-1846086
1.39495	-3.92928	1.1905	-3.30052	0.000965053	0.00625717	chr3:112766304-112768304
1.64127	-3.72123	1.12769	-3.29986	0.000967329	0.00626658	chr9:65385870-65387870
14.0097	-1.73465	0.525832	-3.29887	0.000970745	0.00628334	chr19:8639481-8641481
7.44938	-2.1607	0.655192	-3.29782	0.000974395	0.00629622	chr19:8645849-8647849
2.70017	-2.89646	0.87967	-3.29267	0.000992405	0.00640714	chr20:32604413-32606413
25.413	-1.14874	0.34921	-3.28954	0.00100351	0.0064733	chr14:90827631-90829631
1.49368	-3.99025	1.2138	-3.2874	0.00101117	0.00651722	chr1:168145084-168147084
1.14255	-3.9544	1.2043	-3.28356	0.00102504	0.00659255	chr11:119617254-119619254
2.58599	3.5156	1.0707	3.28344	0.00102547	0.00659255	chr3:133540365-133542365
4.44871	-2.15121	0.655329	-3.28264	0.00102841	0.00660585	chr8:124266387-124268387
2.83395	-2.7449	0.836312	-3.28215	0.0010302	0.00661174	chr2:119386764-119388764
3.19381	-3.49963	1.06712	-3.27952	0.00103985	0.00666578	chr12:25333184-25335184
1.16016	-3.91408	1.19354	-3.27937	0.00104037	0.00666578	chr2:104754682-104756682
3.03873	-2.68207	0.818606	-3.27638	0.00105147	0.00673116	chr11:14904468-14906468
28.9978	1.68683	0.514999	3.2754	0.00105513	0.00674892	chr6:154138507-154140507
9.30109	1.47088	0.449204	3.27441	0.00105883	0.00676689	chr11:65509954-65511954
5.28382	-3.67167	1.12294	-3.26968	0.00107669	0.00686944	chr2:98026141-98028141
2.7416	-3.32315	1.01634	-3.26973	0.00107649	0.00686944	chr4:2763142-2765142
5.9908	-2.15817	0.660354	-3.26821	0.00108231	0.00689953	chr6:32793574-32795574
11.4602	-1.41397	0.433059	-3.26508	0.00109433	0.0069686	chr17:80091891-80093891
2.21297	-3.00902	0.921625	-3.26491	0.00109499	0.0069686	chr18:48997388-48999388
4.15102	2.15917	0.66182	3.26247	0.00110447	0.00701287	chr7:134737193-134739193
16.3508	-1.82913	0.560603	-3.26279	0.00110322	0.00701287	chr9:27598689-27600689
5.02313	-2.17878	0.668105	-3.26113	0.00110969	0.00703265	chr1:181128009-181130009
1.32232	-4.0285	1.2353	-3.26114	0.00110966	0.00703265	chr8:92524167-92526167
2.57595	-3.36182	1.03128	-3.25986	0.00111469	0.00705844	chr15:89069571-89071571
29.2367	-1.24892	0.383179	-3.25935	0.00111667	0.00706509	chr16:11639559-11641559
30.7803	4.89246	1.50262	3.25595	0.00113013	0.00714429	chr6:30452605-30454605
1.63148	-3.53169	1.0851	-3.25471	0.00113506	0.00716952	chr12:47276639-47278639
91.2717	1.05527	0.324268	3.25431	0.00113668	0.00717374	chr21:33363384-33365384
22.5996	1.14298	0.351419	3.25248	0.00114405	0.00721394	chr12:128842897-128844897
1.66916	-3.53774	1.08786	-3.25202	0.0011459	0.00721394	chr14:75227378-75229378
0.952563	-3.92539	1.20701	-3.25217	0.00114528	0.00721394	chr2:8596965-8598965
1.46154	-3.69152	1.13594	-3.24976	0.00115504	0.00726128	chr1:9007018-9009018
4.24473	-3.17063	0.975673	-3.24968	0.00115533	0.00726128	chr6:52304647-52306647
3.80988	-3.35006	1.03177	-3.24692	0.00116661	0.00732607	chr20:23105822-23107822
4.92559	-2.00665	0.618077	-3.2466	0.00116792	0.00732825	chr7:3300114-3302114
9.89494	-1.72509	0.531853	-3.24354	0.00118055	0.00740139	chr5:54645642-54647642
4.7611	2.40256	0.740913	3.2427	0.00118404	0.0074117	chr14:103292292-103294292
2.31498	-3.72876	1.14992	-3.24262	0.00118435	0.0074117	chr17:15913565-15915565
12.4804	-1.92764	0.594503	-3.24244	0.00118513	0.0074117	chr6:159116311-159118311
37.6604	-1.16315	0.359085	-3.23921	0.00119863	0.00748997	chr2:8543544-8545544
8.62707	-2.96002	0.914408	-3.23709	0.00120755	0.0075395	chr16:27373714-27375714
15.8685	1.81929	0.562083	3.23669	0.00120923	0.00754377	chr20:62616888-62618888
15.1727	-2.60191	0.804808	-3.23296	0.00122516	0.00763685	chr17:44627673-44629673
4.12668	-2.50645	0.775712	-3.23116	0.00123291	0.00767886	chr20:40278241-40280241
4.1003	-2.27026	0.702767	-3.23047	0.00123588	0.00769104	chr9:107759892-107761892
1.35376	-3.90403	1.20889	-3.22942	0.0012404	0.00771286	chr5:68196097-68198097
2.38494	3.81367	1.18113	3.22883	0.00124297	0.00772252	chr6:45714110-45716110
2.33062	-3.30631	1.02442	-3.22751	0.00124874	0.00774912	chr1:224502733-224504733
3.48361	-3.0967	0.959511	-3.22738	0.0012493	0.00774912	chr8:19385069-19387069
1.68228	-3.96923	1.23086	-3.22477	0.00126074	0.0078137	chr15:89401125-89403125
4.92457	-1.91686	0.594895	-3.22217	0.00127221	0.00787196	chr16:85872187-85874187
2.66788	-3.36399	1.04398	-3.22225	0.00127186	0.00787196	chr9:98992888-98994888
1.72298	-3.4572	1.07308	-3.22176	0.00127407	0.007877	chr3:45042833-45044833
7.64124	1.51543	0.470653	3.21984	0.00128261	0.00792337	chr4:183468466-183470466
6.30742	-1.99073	0.618547	-3.21841	0.00128906	0.0079567	chr17:978878-980878
27.9858	1.32826	0.412896	3.21693	0.00129572	0.00799132	chr6:26531845-26533845
3.21814	3.36481	1.04694	3.21396	0.00130918	0.00806776	chr6:109235988-109237988
1.20183	-3.62324	1.12764	-3.21312	0.00131303	0.00808493	chr3:194928243-194930243
12.8488	1.23994	0.385951	3.21269	0.00131497	0.00809032	chr3:32509507-32511507
5.8465	-1.68979	0.52616	-3.21154	0.00132023	0.00811612	chr1:22018197-22020197
4.58554	-2.18804	0.681561	-3.21034	0.00132577	0.00814354	chr2:69162162-69164162
31.3836	4.52234	1.40946	3.20856	0.00133402	0.00818762	chr6:30450064-30452064
8.20689	-1.7108	0.533392	-3.20739	0.00133946	0.00821436	chr15:90829292-90831292
3.51542	-3.20404	0.999131	-3.20683	0.00134206	0.00822361	chr11:88413759-88415759
4.6846	-2.42681	0.756906	-3.20622	0.0013449	0.00823439	chr3:32576818-32578818
11.1344	-1.22828	0.383322	-3.2043	0.00135391	0.00828285	chr1:26864096-26866096
1.25289	-3.67985	1.14863	-3.20368	0.00135681	0.00829395	chr12:2546344-2548344
1.88189	-3.39376	1.05966	-3.2027	0.00136148	0.00831578	chr3:51742369-51744369
1.505	-3.38594	1.05826	-3.19954	0.00137649	0.00840069	chr2:44099828-44101828
4.49085	-2.53618	0.792927	-3.1985	0.00138146	0.00842424	chr7:158976073-158978073
142.41	-1.66125	0.519565	-3.19739	0.00138679	0.00844811	chr12:7969997-7971997
4.86136	-2.27403	0.711252	-3.19722	0.0013876	0.00844811	chr3:132282716-132284716
2.34254	-3.29979	1.03231	-3.19651	0.00139103	0.0084622	chr9:89153024-89155024
2.01009	-3.29514	1.03174	-3.19378	0.00140423	0.00853563	chr8:133202047-133204047
13.8034	-1.28817	0.403514	-3.19238	0.00141104	0.00857015	chr19:4810769-4812769
1.46879	-3.85272	1.20755	-3.19052	0.00142018	0.00861876	chr10:47256875-47258875
8.7175	1.59086	0.499091	3.18752	0.001435	0.00870177	chr3:53217163-53219163
1.58429	-3.76092	1.18019	-3.18672	0.00143896	0.00871879	chr10:75374893-75376893
11.8885	-1.45391	0.456298	-3.18631	0.00144099	0.00872414	chr8:13132223-13134223
1.91803	-3.93649	1.23584	-3.18529	0.00144611	0.00874816	chr2:127176069-127178069
3.70464	-2.36122	0.741357	-3.185	0.00144754	0.00874986	chr22:25545762-25547762
4.32746	-2.55564	0.802639	-3.18405	0.00145231	0.00877167	chr7:155290032-155292032
1.65211	-3.86598	1.21611	-3.17898	0.00147795	0.00891942	chr11:21625327-21627327
5.93264	-2.51061	0.789839	-3.17864	0.00147969	0.00892282	chr5:180872977-180874977
3.78264	-2.76473	0.870061	-3.17763	0.00148486	0.00894693	chr8:38527032-38529032
5.63485	-1.73211	0.545159	-3.17725	0.0014868	0.00895146	chr17:19361767-19363767
1.50061	-4.03474	1.27027	-3.1763	0.00149169	0.00897381	chr6:1286346-1288346
1.58759	-3.60759	1.13662	-3.17397	0.00150368	0.00903873	chr4:173500183-173502183
7.67386	-2.01317	0.634385	-3.17342	0.00150656	0.00904588	chr11:86140908-86142908
1.99905	3.84812	1.21266	3.17328	0.00150725	0.00904588	chr12:14992928-14994928
2.90617	-3.08561	0.973436	-3.16982	0.00152535	0.00914008	chrX:4935168-4937168
1.24209	-3.51615	1.10979	-3.1683	0.00153333	0.00917338	chr1:143213182-143215182
14.448	1.05809	0.333948	3.16844	0.00153261	0.00917338	chr20:40493117-40495117
1.55049	-3.69896	1.16925	-3.16354	0.00155861	0.0093173	chr12:10749405-10751405
3.58736	-2.15798	0.682372	-3.16247	0.00156434	0.00934417	chr11:118144585-118146585
9.91001	-1.85347	0.586224	-3.16171	0.00156843	0.00936123	chr11:67804590-67806590
8.15803	-1.40712	0.445201	-3.16065	0.00157418	0.00938818	chr12:112115771-112117771
6.80564	-2.20543	0.697976	-3.15975	0.00157905	0.00940977	chr17:10204795-10206795
5.16618	-2.03919	0.646248	-3.15543	0.00160264	0.00953542	chr15:75757665-75759665
2.07401	-3.61725	1.1466	-3.15476	0.00160628	0.0095421	chr11:76250434-76252434
12.7034	-1.27234	0.403287	-3.15493	0.00160537	0.0095421	chr20:40497380-40499380
5.17031	-3.14865	0.998136	-3.15453	0.00160756	0.00954223	chr11:15799267-15801267
3.05054	-2.78864	0.884332	-3.15338	0.00161389	0.0095723	chr9:94651102-94653102
5.17473	-1.98848	0.630842	-3.15211	0.00162097	0.00960679	chr9:94655401-94657401
4.60515	-2.54103	0.806252	-3.15166	0.00162343	0.00961384	chr7:50282520-50284520
2.68141	-3.27621	1.03997	-3.1503	0.00163102	0.00965129	chr8:101158243-101160243
2.40186	-2.97448	0.944803	-3.14825	0.0016425	0.00971088	chr5:89292974-89294974
2.09571	-3.18019	1.01021	-3.14805	0.00164366	0.00971088	chr6:127456509-127458509
1.45155	-3.35314	1.06532	-3.14753	0.00164654	0.0097128	chr1:143244545-143246545
65.5019	1.30664	0.415104	3.14774	0.00164538	0.0097128	chr20:37269553-37271553
2.05545	-3.61128	1.14752	-3.14703	0.00164938	0.00972201	chr6:12637272-12639272
13.0069	-2.0138	0.640054	-3.14631	0.00165347	0.00973855	chr15:44783803-44785803
2.16156	-3.25044	1.03323	-3.14591	0.0016557	0.00974407	chr11:95253335-95255335
1.15321	-3.82139	1.21492	-3.14539	0.00165866	0.00975136	chr10:106935366-106937366
1.6039	-3.34883	1.06473	-3.14524	0.00165951	0.00975136	chr2:173026569-173028569
22.3305	1.83293	0.582807	3.14501	0.0016608	0.00975142	chr7:6358738-6360738
3.76001	-1.83373	0.583549	-3.14238	0.00167578	0.00983176	chr22:32218040-32220040
2.10359	-3.59826	1.14557	-3.14102	0.00168363	0.00985092	chr1:31604896-31606896
1.77461	-3.72059	1.18456	-3.14091	0.00168424	0.00985092	chr11:46317854-46319854
2.56986	-3.6214	1.15292	-3.14105	0.00168341	0.00985092	chr14:31228854-31230854
1.80098	3.62241	1.15316	3.14129	0.00168205	0.00985092	chr6:39933453-39935453
2.8096	-3.36522	1.072	-3.1392	0.00169412	0.00990106	chr2:8524860-8526860
26.2558	-1.75202	0.558245	-3.13844	0.00169849	0.00991897	chr8:58396241-58398241
3.89179	-2.76969	0.88311	-3.13629	0.00171101	0.00998439	chr16:34594276-34596276
1.3962	-3.37098	1.07543	-3.13455	0.0017212	0.0100348	chr3:141685770-141687770
5.15349	2.92516	0.933258	3.13436	0.0017223	0.0100348	chr3:59385092-59387092
1.11757	-3.64134	1.16195	-3.13381	0.00172555	0.0100461	chr6:42513913-42515913
6.18536	-3.14738	1.00443	-3.13349	0.00172739	0.0100491	chr5:149676934-149678934
1.64752	-3.70166	1.18168	-3.13254	0.00173299	0.0100739	chr2:160703321-160705321
5.07141	-2.38516	0.761468	-3.13232	0.00173433	0.010074	chr14:96390839-96392839
2.26362	-3.075	0.981982	-3.13142	0.00173961	0.0100969	chr10:26429983-26431983
1.56896	-3.85268	1.23081	-3.1302	0.00174686	0.0101313	chr9:107464670-107466670
12.8563	1.8941	0.605187	3.12977	0.00174944	0.0101385	chr5:107364596-107366596
8.35301	1.65218	0.528094	3.12857	0.0017566	0.0101567	chr11:116741977-116743977
13.6087	1.35796	0.434011	3.12886	0.00175486	0.0101567	chr2:156399786-156401786
20.3143	-1.64651	0.526262	-3.1287	0.00175584	0.0101567	chr6:163354374-163356374
6.22142	-2.19957	0.703355	-3.12725	0.00176447	0.0101944	chr5:135998420-136000420
4.06438	-2.31879	0.741742	-3.12614	0.00177118	0.0102245	chr16:50588164-50590164
2.56455	-2.8391	0.908287	-3.12577	0.00177339	0.0102245	chr16:83743905-83745905
2.60653	-3.36356	1.07609	-3.12572	0.00177372	0.0102245	chr5:54615084-54617084
6.66205	1.64826	0.527489	3.12472	0.00177972	0.0102513	chr7:74642563-74644563
1.89837	-3.35048	1.07238	-3.12433	0.00178211	0.0102573	chr6:159960711-159962711
6.22136	-2.21562	0.709441	-3.12304	0.0017899	0.0102943	chr2:231642054-231644054
5.46741	-1.90753	0.610838	-3.12281	0.00179132	0.0102946	chr2:113389484-113391484
1.43133	-3.69439	1.18419	-3.11977	0.00180993	0.0103937	chr3:174438817-174440817
1.63229	-3.23461	1.0372	-3.1186	0.00181712	0.0104271	chr17:82350892-82352892
12.8416	-1.68488	0.540664	-3.11633	0.0018312	0.0105	chr20:3238543-3240543
4.14063	2.48067	0.796344	3.11507	0.00183901	0.0105288	chr1:229196462-229198462
15.4088	-1.18092	0.379174	-3.11444	0.00184292	0.0105318	chr11:117946070-117948070
225.899	2.32862	0.747713	3.11432	0.0018437	0.0105318	chr2:120231373-120233373
21.9969	1.81257	0.58197	3.11454	0.00184232	0.0105318	chr9:73131399-73133399
2.00834	-3.20167	1.02858	-3.11269	0.00185388	0.010582	chr15:74373399-74375399
2.17948	-2.65946	0.854755	-3.11137	0.00186221	0.0106216	chr14:76999734-77001734
2.5214	-3.29418	1.05916	-3.11019	0.00186968	0.0106562	chr2:203988288-203990288
2.55223	-3.15655	1.01589	-3.10717	0.00188886	0.0107574	chr15:68008136-68010136
1.82152	4.30536	1.38634	3.10555	0.00189924	0.0107962	chr17:34265121-34267121
2.22587	-3.19502	1.02884	-3.10544	0.00189993	0.0107962	chr2:7772658-7774658
6.25503	-1.74558	0.562082	-3.10555	0.00189922	0.0107962	chr8:123160030-123162030
2.66744	-2.84846	0.917383	-3.10499	0.00190287	0.0108048	chr2:74816158-74818158
2.82607	-3.04578	0.981094	-3.10447	0.00190619	0.0108155	chr15:38129451-38131451
1.54666	-3.5076	1.12998	-3.10412	0.00190849	0.0108205	chr11:68954604-68956604
1.59057	-3.68887	1.18973	-3.1006	0.0019313	0.0109416	chr14:22426852-22428852
3.37698	-2.73563	0.883181	-3.09748	0.00195173	0.0110327	chr11:119380516-119382516
5.87905	1.79602	0.579759	3.09788	0.00194909	0.0110327	chr15:78756121-78758121
7.57741	-1.58426	0.511441	-3.09765	0.00195064	0.0110327	chr8:141326592-141328592
1.92948	-3.15998	1.02048	-3.09656	0.00195781	0.0110588	chr22:36855480-36857480
7.80308	1.76334	0.569909	3.09407	0.0019743	0.0111436	chr7:47253276-47255276
1.04097	-3.83474	1.23968	-3.09333	0.00197923	0.0111631	chr11:63502711-63504711
13.9984	1.38198	0.447337	3.08935	0.00200595	0.0113054	chr2:144824771-144826771
5.53186	-2.54016	0.822357	-3.08888	0.00200915	0.0113151	chr2:25361367-25363367
4.17634	-1.77027	0.573284	-3.08794	0.00201548	0.0113339	chr17:81017370-81019370
2.75177	-2.94381	0.953314	-3.08797	0.00201526	0.0113339	chrX:135097742-135099742
1.88701	-3.4908	1.13072	-3.08723	0.0020203	0.0113442	chr3:138134332-138136332
12.0773	-1.42734	0.462324	-3.08732	0.00201973	0.0113442	chr6:14876412-14878412
4.14968	-2.50418	0.812717	-3.08125	0.00206136	0.0115662	chr13:28610889-28612889
7.83892	-1.76081	0.571544	-3.08079	0.00206452	0.0115668	chr16:85869447-85871447
0.844979	-3.79957	1.23324	-3.08097	0.0020633	0.0115668	chr6:15674282-15676282
1.63525	-3.37095	1.09516	-3.07806	0.00208354	0.0116648	chr1:169043471-169045471
1.20949	-3.57478	1.16175	-3.07706	0.00209056	0.0116954	chr15:69130728-69132728
1.36933	-3.74102	1.21603	-3.07642	0.00209502	0.0117117	chr10:42069483-42071483
1.20384	-3.67744	1.1957	-3.07554	0.00210122	0.0117377	chr6:137297094-137299094
1.3424	-3.75275	1.22118	-3.07306	0.00211879	0.0118272	chr11:12673426-12675426
3.6577	1.97267	0.64226	3.07145	0.00213021	0.0118781	chr16:9067345-9069345
2.96734	-2.98418	0.971623	-3.07134	0.00213104	0.0118781	chr6:32147813-32149813
10.7973	-1.28378	0.418446	-3.06796	0.00215525	0.0119867	chr2:144686137-144688137
1.29201	-3.50581	1.1428	-3.06774	0.00215685	0.0119867	chr2:203649503-203651503
13.2086	-1.34857	0.439583	-3.06783	0.0021562	0.0119867	chr2:8533943-8535943
12.2464	1.37192	0.447169	3.06801	0.00215489	0.0119867	chr6:18503036-18505036
22.427	1.8625	0.607473	3.06598	0.00216956	0.0120397	chr7:6360088-6362088
1.3053	-3.81298	1.24471	-3.06336	0.0021887	0.012137	chr1:90850362-90852362
3.09156	-2.4977	0.815475	-3.06288	0.0021922	0.0121406	chr11:33929680-33931680
32.6952	-1.04104	0.339895	-3.06283	0.00219253	0.0121406	chr3:152204523-152206523
4.44086	-2.66799	0.871193	-3.06246	0.00219529	0.0121469	chr2:42117345-42119345
5.55678	1.62512	0.530715	3.06214	0.00219761	0.0121509	chr3:113034782-113036782
2.9055	-3.36415	1.09883	-3.06156	0.00220186	0.0121655	chr21:39096550-39098550
0.976569	-3.55267	1.16069	-3.06083	0.00220722	0.0121863	chr2:46223975-46225975
3.08958	-2.57148	0.840405	-3.0598	0.00221481	0.0122193	chrX:68893821-68895821
1.40437	-3.44159	1.1252	-3.05865	0.00222338	0.0122487	chr10:49309289-49311289
35.097	1.23876	0.404979	3.05882	0.00222213	0.0122487	chr19:4562711-4564711
1.32965	-3.92208	1.28276	-3.05754	0.00223161	0.0122852	chr6:55046547-55048547
1.92071	-3.53143	1.15579	-3.05543	0.0022474	0.0123631	chr5:115483577-115485577
2.27222	-3.11442	1.01946	-3.05498	0.00225077	0.0123727	chr2:44086589-44088589
2.32136	-3.17403	1.03907	-3.05468	0.00225297	0.0123758	chr7:41778987-41780987
1.49911	-4.03246	1.32088	-3.05287	0.00226663	0.0124419	chr3:30472477-30474477
2.1862	-3.26307	1.06915	-3.05204	0.00227293	0.0124674	chr10:128125516-128127516
2.85607	-3.1604	1.03573	-3.05137	0.002278	0.0124862	chr19:35174941-35176941
0.945375	-3.79018	1.24291	-3.04944	0.00229271	0.0125578	chr5:36744082-36746082
2.21224	-3.63275	1.19158	-3.04868	0.00229846	0.0125663	chr17:27804834-27806834
3.92493	-2.29944	0.754219	-3.04877	0.00229779	0.0125663	chr19:11154703-11156703
5.86731	-1.99684	0.655007	-3.04858	0.00229923	0.0125663	chr19:49127315-49129315
1.25894	-3.30072	1.08284	-3.04821	0.00230212	0.012573	chr11:4186544-4188544
2.43689	-3.23613	1.06179	-3.04782	0.00230508	0.0125801	chr3:141863064-141865064
1.25121	-3.36862	1.10542	-3.04738	0.00230848	0.0125896	chr1:8281937-8283937
12.6042	-1.31553	0.431768	-3.04684	0.00231258	0.0126029	chr3:153221182-153223182
1.84139	-3.31544	1.08844	-3.04604	0.00231877	0.0126276	chr18:48989784-48991784
1.76913	-3.24158	1.06454	-3.04505	0.00232639	0.0126599	chr6:148565266-148567266
1.38358	-3.43573	1.1288	-3.04372	0.00233676	0.0127073	chr2:156404938-156406938
4.02932	-2.66014	0.87406	-3.04343	0.00233899	0.0127103	chr6:31215206-31217206
1.25526	-3.89681	1.28087	-3.04231	0.0023477	0.0127485	chr8:16631388-16633388
1.06638	-3.65024	1.20028	-3.04116	0.00235667	0.0127853	chr2:90381814-90383814
3.75076	-1.87437	0.616364	-3.04101	0.00235786	0.0127853	chr8:48513511-48515511
15.091	1.55656	0.512309	3.03832	0.00237903	0.012891	chr1:157154629-157156629
1.92563	-3.21622	1.05875	-3.03776	0.00238341	0.0129055	chr5:14997625-14999625
4.96764	-2.2383	0.736911	-3.03741	0.00238624	0.0129116	chr13:48790783-48792783
9.77434	1.97724	0.651809	3.03346	0.00241767	0.013063	chr1:151940581-151942581
4.59013	-2.53035	0.83411	-3.0336	0.00241657	0.013063	chr18:70421296-70423296
1.32556	-3.56956	1.17706	-3.03259	0.00242462	0.0130898	chr17:55576237-55578237
3.25189	-2.79061	0.920261	-3.03241	0.00242608	0.0130898	chr9:121557002-121559002
0.919914	-3.74627	1.23565	-3.03182	0.00243087	0.0131063	chr3:112675861-112677861
1.80521	-3.12898	1.03222	-3.0313	0.002435	0.0131192	chr1:77475625-77477625
12.9419	-1.47299	0.486856	-3.02551	0.00248213	0.0133604	chr16:88264304-88266304
2.71142	-2.48857	0.822568	-3.02537	0.00248327	0.0133604	chr6:13526062-13528062
1.62465	-3.48585	1.15233	-3.02503	0.00248607	0.0133659	chr22:45423514-45425514
3.38174	-2.36773	0.782964	-3.02405	0.00249411	0.0133902	chr11:73203865-73205865
19.7845	-1.46512	0.484455	-3.02426	0.00249243	0.0133902	chr22:30195316-30197316
4.08093	-2.40986	0.79697	-3.02377	0.00249644	0.0133932	chr12:110087771-110089771
1.77084	-3.55774	1.17721	-3.02218	0.00250963	0.0134355	chr17:61411316-61413316
11.6814	1.44009	0.476482	3.02233	0.00250836	0.0134355	chr20:659946-661946
12.3774	-1.57011	0.519519	-3.02224	0.0025091	0.0134355	chr3:87088434-87090434
1.00101	-3.53699	1.17077	-3.02107	0.00251882	0.0134751	chr1:17124780-17126780
5.46854	1.94371	0.643565	3.02022	0.0025259	0.0135035	chr10:61896318-61898318
1.65193	-3.1374	1.03887	-3.02	0.00252773	0.0135037	chr18:10212533-10214533
2.69562	-2.63554	0.873072	-3.0187	0.0025386	0.0135523	chr10:92756002-92758002
3.89499	-2.99235	0.991576	-3.01777	0.00254644	0.0135846	chr20:17894780-17896780
3.14929	-2.69631	0.893977	-3.01609	0.00256061	0.0136506	chr1:205542779-205544779
1.48131	-3.58094	1.18812	-3.01394	0.00257875	0.0137376	chr2:152030357-152032357
0.940613	-3.54959	1.17893	-3.01087	0.00260502	0.0138581	chr3:184512953-184514953
4.79259	-1.80293	0.598974	-3.01003	0.0026122	0.0138866	chr7:158709780-158711780
7.89789	-1.47628	0.490509	-3.00968	0.00261522	0.0138929	chr9:126522616-126524616
1.89016	-3.37416	1.12137	-3.00897	0.00262134	0.0138962	chr1:114345530-114347530
1.17459	-3.29438	1.09484	-3.009	0.00262108	0.0138962	chr1:160102084-160104084
1.09716	-3.92158	1.30319	-3.00922	0.00261918	0.0138962	chr12:41604336-41606336
2.59753	-3.20912	1.06662	-3.00869	0.0026238	0.0138995	chr12:4433741-4435741
1.50125	-3.31921	1.10368	-3.00741	0.00263484	0.0139483	chr14:74961642-74963642
1.26364	-3.49954	1.16378	-3.00705	0.00263799	0.0139506	chr1:112840858-112842858
2.9895	2.59172	0.861913	3.00694	0.00263896	0.0139506	chr17:73133277-73135277
7.04524	-1.49211	0.496353	-3.00615	0.00264576	0.0139679	chr19:7098329-7100329
2.1048	-3.21889	1.07077	-3.00614	0.0026459	0.0139679	chrX:107678462-107680462
2.44001	-3.52341	1.17237	-3.00539	0.00265244	0.0139926	chr17:41495763-41497763
2.52073	-3.76369	1.25252	-3.0049	0.00265666	0.0140052	chr10:88730301-88732301
1.88114	-3.40111	1.13319	-3.00137	0.00268772	0.0141394	chr18:62424925-62426925
0.914907	-3.48538	1.16125	-3.00142	0.00268727	0.0141394	chr21:42116800-42118800
16.8251	-1.09988	0.366719	-2.99926	0.00270636	0.0142276	chr1:31954481-31956481
3.22242	-2.37575	0.792251	-2.99873	0.00271108	0.0142426	chr17:78638204-78640204
12.4959	-2.45029	0.817544	-2.99713	0.00272531	0.0142876	chr1:247358145-247360145
1.04528	-3.58309	1.19551	-2.99713	0.0027253	0.0142876	chr5:39465952-39467952
8.67511	-1.83846	0.613389	-2.99721	0.00272462	0.0142876	chr6:36666490-36668490
2.931	-2.04679	0.683615	-2.99406	0.00275291	0.0144124	chr17:19305407-19307407
4.36917	-1.94432	0.64953	-2.99342	0.00275865	0.0144325	chr2:181406401-181408401
10.469	-1.31035	0.438037	-2.99142	0.00277687	0.0145178	chr10:43361233-43363233
2.06908	-3.2745	1.09499	-2.99043	0.00278586	0.0145548	chr1:162309492-162311492
10.2888	-1.73733	0.581247	-2.98897	0.00279923	0.0146108	chr19:33819380-33821380
6.59426	-1.54792	0.517902	-2.98883	0.00280044	0.0146108	chr9:35578579-35580579
5.12002	-2.62193	0.877339	-2.9885	0.00280353	0.0146169	chr1:17140656-17142656
0.96289	-3.68828	1.23543	-2.98543	0.00283177	0.014754	chr5:159804142-159806142
2.24069	-2.46983	0.827368	-2.98516	0.00283426	0.0147568	chr2:151917730-151919730
9.21122	1.22888	0.411779	2.98433	0.002842	0.014787	chr8:1700349-1702349
4.53859	-2.19232	0.734871	-2.98328	0.00285181	0.0148278	chr2:23384409-23386409
5.63156	-2.48344	0.832671	-2.9825	0.002859	0.0148551	chr17:83124782-83126782
25.6865	1.72768	0.579555	2.98105	0.00287263	0.0149156	chr7:6366929-6368929
3.1018	-2.50123	0.83915	-2.98067	0.00287618	0.0149239	chr3:132289942-132291942
14.5286	1.80424	0.605518	2.97966	0.0028857	0.014963	chr14:65209348-65211348
1.50053	-3.41472	1.14624	-2.97905	0.00289139	0.0149823	chr13:105138866-105140866
5.15179	-1.91248	0.642216	-2.97794	0.00290192	0.0150266	chr16:90081373-90083373
9.45325	-1.41841	0.476515	-2.97662	0.00291441	0.0150644	chr11:65370028-65372028
1.02254	-3.7297	1.25299	-2.97663	0.00291432	0.0150644	chr22:36781230-36783230
4.38792	-2.20133	0.73956	-2.97654	0.00291518	0.0150644	chr4:169079180-169081180
1.12332	-3.65362	1.22785	-2.97564	0.00292381	0.0150987	chr1:109290073-109292073
4.93616	-1.73648	0.583658	-2.97516	0.00292832	0.0151117	chr17:40107056-40109056
9.08675	-1.29065	0.433944	-2.97423	0.00293722	0.0151473	chr12:27522990-27524990
4.7291	-1.97961	0.665713	-2.97367	0.00294262	0.0151649	chr14:93533048-93535048
1.62564	3.871	1.30238	2.97224	0.00295631	0.0152251	chr4:111958658-111960658
3.58149	-2.00185	0.673676	-2.97153	0.00296322	0.0152503	chr14:74939130-74941130
11.3629	-1.39543	0.469815	-2.97017	0.00297632	0.0153074	chr14:74940893-74942893
1.62969	-3.65252	1.23026	-2.96891	0.00298859	0.0153579	chr2:126970995-126972995
4.39673	-1.75206	0.590168	-2.96874	0.00299019	0.0153579	chr20:36957195-36959195
1.53952	-3.3899	1.14233	-2.96754	0.00300193	0.0154078	chr9:22168927-22170927
5.09972	-2.48766	0.838369	-2.96726	0.00300469	0.0154115	chr11:4492324-4494324
1.2584	-4.02658	1.35785	-2.9654	0.00302286	0.0154942	chr5:139786997-139788997
2.28395	-2.96049	0.998712	-2.96431	0.00303366	0.0155391	chr1:143263421-143265421
6.92971	1.51779	0.512311	2.96264	0.00305015	0.015613	chr11:112178600-112180600
2.99015	-3.15459	1.06505	-2.96191	0.00305739	0.0156395	chr15:70034892-70036892
4.59607	-2.66299	0.899653	-2.96002	0.00307618	0.015725	chr9:4938205-4940205
1.68873	-3.20782	1.0842	-2.95869	0.00308947	0.0157823	chr1:212670518-212672518
11.0831	-1.45842	0.493	-2.95826	0.00309382	0.0157939	chr8:60651157-60653157
7.10438	-1.43196	0.484378	-2.95629	0.00311367	0.0158845	chr7:44734535-44736535
3.72873	-2.55183	0.863863	-2.95398	0.00313705	0.0159823	chr6:36422569-36424569
2.85405	-2.13701	0.724131	-2.95113	0.00316609	0.0161195	chr10:116741676-116743676
1.52699	-3.28678	1.11432	-2.9496	0.0031819	0.0161782	chr17:80986449-80988449
1.28628	-3.66165	1.24139	-2.94964	0.00318143	0.0161782	chr20:43938497-43940497
2.5154	-2.71073	0.920073	-2.94621	0.00321691	0.0163234	chr14:99683089-99685089
2.99941	-3.38029	1.14728	-2.94635	0.00321544	0.0163234	chr9:91117163-91119163
1.09043	-3.77842	1.28274	-2.94559	0.00322344	0.0163456	chr7:151403572-151405572
3.09951	-2.71789	0.923018	-2.94457	0.00323401	0.0163882	chr1:173295330-173297330
9.03042	-1.11414	0.378725	-2.94183	0.00326281	0.0165232	chr16:31441944-31443944
21.7801	-1.40474	0.477804	-2.93998	0.00328229	0.0166093	chr11:117958903-117960903
4.45708	-2.42796	0.825892	-2.9398	0.0032842	0.0166093	chr12:108366654-108368654
2.66116	2.6986	0.91806	2.93946	0.00328789	0.0166169	chr11:64843630-64845630
2.6666	-2.39674	0.81556	-2.93877	0.00329522	0.0166326	chr10:86999259-87001259
3.61256	-3.03772	1.03368	-2.93875	0.00329539	0.0166326	chrX:150546834-150548834
1.71898	-3.00397	1.02248	-2.93791	0.00330429	0.0166665	chr16:14353746-14355746
14.4244	-1.28108	0.43618	-2.93705	0.00331356	0.0167021	chr9:127861461-127863461
9.09993	-1.53571	0.522965	-2.93655	0.00331887	0.0167067	chr1:161738396-161740396
1.22034	-3.62228	1.23346	-2.93668	0.00331748	0.0167067	chr6:146289321-146291321
6.09392	-2.22982	0.759823	-2.93466	0.00333915	0.0167976	chr5:56411954-56413954
1.72887	-3.34842	1.14182	-2.93254	0.00336207	0.0168879	chr14:70816762-70818762
9.31318	2.31474	0.78927	2.93276	0.00335962	0.0168879	chr17:34313258-34315258
7.39326	-2.09622	0.714852	-2.93238	0.00336378	0.0168879	chr3:125989549-125991549
1.22475	-3.53071	1.20446	-2.93137	0.0033747	0.0169101	chr17:70404799-70406799
1.09684	-3.45127	1.17736	-2.93135	0.00337489	0.0169101	chr6:125191359-125193359
1.60383	-3.97772	1.35692	-2.93144	0.00337395	0.0169101	chrX:148380123-148382123
1.14795	-3.26011	1.11384	-2.92691	0.00342352	0.0171425	chr7:27160176-27162176
9.31917	1.35759	0.463936	2.92624	0.00343087	0.0171679	chr8:101025592-101027592
4.55215	-2.99147	1.02386	-2.92177	0.00348047	0.0174046	chr5:170360118-170362118
8.92241	-1.5706	0.537664	-2.92115	0.00348737	0.0174277	chr20:2298498-2300498
12.4701	-1.15586	0.395857	-2.91989	0.00350154	0.017487	chr17:49259636-49261636
1.4626	-3.71256	1.27217	-2.9183	0.00351948	0.017565	chr20:20247905-20249905
2.47973	-2.85416	0.978115	-2.91802	0.00352262	0.0175691	chr4:86359040-86361040
2.51557	-3.0857	1.05763	-2.91755	0.00352791	0.0175839	chr12:124739715-124741715
1.14105	-3.51506	1.20492	-2.91726	0.00353125	0.0175886	chr10:88105558-88107558
1.0475	3.77312	1.29347	2.91706	0.00353348	0.0175886	chrX:78652364-78654364
1.17724	-3.45623	1.18493	-2.91682	0.00353623	0.0175907	chr3:103051697-103053697
2.72785	-2.8469	0.976597	-2.91512	0.00355548	0.0176345	chr17:40110704-40112704
8.58201	1.91339	0.656376	2.91509	0.00355587	0.0176345	chr22:42769005-42771005
4.47865	-2.04654	0.702105	-2.91487	0.00355842	0.0176345	chr3:151168806-151170806
1.30263	-3.66472	1.25697	-2.91552	0.00355093	0.0176345	chr3:184523003-184525003
1.6029	-3.17622	1.08968	-2.91482	0.00355899	0.0176345	chr7:100909825-100911825
1.79284	2.97943	1.02213	2.91491	0.00355788	0.0176345	chr9:111957283-111959283
7.72032	-1.85732	0.637416	-2.91382	0.00357031	0.0176676	chr6:1554008-1556008
1.89802	-2.98248	1.02514	-2.90934	0.00362193	0.0179113	chr3:184545484-184547484
1.18286	-3.24529	1.11613	-2.90763	0.00364183	0.017998	chr9:99040385-99042385
1.22593	-3.79071	1.3039	-2.9072	0.0036468	0.0180108	chr13:33362469-33364469
2.80942	-2.44245	0.840206	-2.90697	0.00364949	0.0180124	chr1:185345300-185347300
2.6327	-2.27371	0.782251	-2.90663	0.00365346	0.0180202	chr5:68330653-68332653
1.22909	-3.47386	1.19572	-2.90525	0.00366959	0.0180828	chr10:117174291-117176291
6.60455	1.55888	0.536595	2.90514	0.00367092	0.0180828	chr14:35389984-35391984
1.64413	-2.99489	1.03141	-2.90369	0.00368789	0.0181547	chr20:40781123-40783123
4.13149	-2.3144	0.79784	-2.90083	0.00372175	0.0183095	chr18:77139983-77141983
9.26017	-1.42969	0.493034	-2.89977	0.00373434	0.0183595	chr7:6502983-6504983
3.67717	-2.24481	0.774662	-2.89779	0.003758	0.0184638	chr12:27237377-27239377
2.87532	-2.75952	0.952445	-2.8973	0.00376387	0.0184807	chr19:6521135-6523135
1.39838	-3.33866	1.1528	-2.89612	0.00377807	0.0185385	chr2:21255176-21257176
2.8523	-2.18126	0.753366	-2.89536	0.00378727	0.0185716	chr18:10260387-10262387
1.42597	-3.73116	1.28882	-2.89503	0.00379122	0.0185783	chr19:56838296-56840296
0.841328	-3.5466	1.22515	-2.89484	0.00379355	0.0185783	chr3:112793718-112795718
4.72288	-1.71968	0.594415	-2.89306	0.00381504	0.0186475	chr17:74192665-74194665
5.32737	-2.14246	0.740508	-2.89322	0.00381312	0.0186475	chr2:57443511-57445511
4.45674	-2.05577	0.710576	-2.89311	0.00381454	0.0186475	chr5:142356133-142358133
6.7228	-1.65425	0.571877	-2.89267	0.00381981	0.0186588	chr14:92845802-92847802
2.84672	-3.47991	1.2035	-2.89149	0.00383425	0.0187173	chr15:70159616-70161616
75.9462	1.23717	0.42833	2.88836	0.00387251	0.0188919	chr10:3804370-3806370
7.9633	-1.52063	0.526758	-2.88677	0.00389217	0.0189756	chr1:150788642-150790642
3.66585	-2.40724	0.834489	-2.88469	0.00391804	0.0190849	chr12:124733605-124735605
4.15955	-2.20226	0.763466	-2.88456	0.00391963	0.0190849	chr20:46205231-46207231
0.935541	-3.61256	1.25292	-2.88332	0.00393509	0.0191479	chr9:34590851-34592851
1.1381	-3.78137	1.31168	-2.88284	0.00394111	0.0191649	chr17:56779545-56781545
2.4173	-2.89132	1.00336	-2.88165	0.003956	0.0191881	chr1:84297851-84299851
1.26404	-3.691	1.28079	-2.88182	0.00395385	0.0191881	chr10:88026821-88028821
2.38943	-2.78872	0.967586	-2.88214	0.00394983	0.0191881	chr3:14318485-14320485
1.30226	-3.3756	1.17141	-2.88167	0.00395575	0.0191881	chr5:130764282-130766282
2.20074	-2.92447	1.01506	-2.88107	0.00396324	0.0191987	chr15:42056361-42058361
3.20234	-2.59857	0.901926	-2.88114	0.00396245	0.0191987	chr20:23224505-23226505
4.57546	-1.91052	0.663315	-2.88026	0.00397342	0.0192234	chr1:158149262-158151262
21.8699	-1.02531	0.355956	-2.88044	0.0039712	0.0192234	chr12:6362710-6364710
1.08174	-3.50394	1.21674	-2.87978	0.00397958	0.0192349	chr1:185483173-185485173
7.54794	-1.86816	0.648738	-2.87967	0.00398087	0.0192349	chr21:45642246-45644246
1.81537	-3.07786	1.06895	-2.87932	0.00398538	0.0192445	chr7:74616531-74618531
4.51946	-3.0417	1.05677	-2.87829	0.00399836	0.0192949	chr10:3330166-3332166
1.16018	-3.73199	1.29696	-2.87749	0.00400854	0.0193317	chr14:75399131-75401131
7.62245	2.2683	0.788345	2.87729	0.00401108	0.0193317	chr3:55615216-55617216
1.86894	-3.26602	1.13538	-2.8766	0.00401982	0.0193615	chr17:62702776-62704776
3.88093	-2.1129	0.735076	-2.87439	0.00404805	0.0194851	chr9:126532706-126534706
1.05533	-3.60901	1.2557	-2.8741	0.00405186	0.0194911	chr5:135245441-135247441
9.2188	1.37029	0.476823	2.87379	0.00405575	0.0194974	chr17:38684716-38686716
7.07987	-1.65594	0.576352	-2.87314	0.00406411	0.0195252	chr8:29528765-29530765
2.15601	-2.97556	1.03623	-2.87152	0.004085	0.0196132	chr19:35204470-35206470
0.795795	-3.41473	1.18957	-2.87057	0.00409732	0.0196596	chr10:86579514-86581514
3.28022	-2.8059	0.977588	-2.87023	0.00410177	0.0196596	chr20:1623097-1625097
1.53478	-3.28511	1.14457	-2.87017	0.00410245	0.0196596	chr8:41650559-41652559
1.91362	3.03285	1.0569	2.86958	0.00411013	0.019684	chr18:10019341-10021341
2.32759	-2.55674	0.891412	-2.86819	0.0041283	0.0197585	chr1:229191045-229193045
0.930119	-3.64634	1.2714	-2.86797	0.00413111	0.0197595	chr18:48979203-48981203
4.46869	-2.24656	0.78375	-2.86642	0.00415138	0.019844	chr20:31894213-31896213
2.79535	-3.00214	1.04768	-2.86552	0.00416328	0.0198883	chr12:72746645-72748645
1.76696	-3.30456	1.1533	-2.86532	0.00416593	0.0198884	chr9:91843427-91845427
1.01441	-3.40829	1.18972	-2.86479	0.00417283	0.0199089	chr1:143238500-143240500
5.92451	1.57983	0.551896	2.86256	0.00420236	0.0200371	chr10:4513869-4515869
1.56978	-3.26718	1.14159	-2.86195	0.00421042	0.0200504	chr3:122294482-122296482
0.89397	-3.63469	1.26994	-2.86209	0.00420852	0.0200504	chr3:82129194-82131194
4.28554	-2.12423	0.742299	-2.86169	0.00421387	0.0200542	chr12:2294355-2296355
1.24707	3.65559	1.27805	2.86028	0.00423263	0.0201309	chr10:94380105-94382105
1.54842	-3.29031	1.15096	-2.85875	0.0042532	0.020216	chr1:96360449-96362449
1.20699	-3.49438	1.22265	-2.85804	0.00426269	0.0202375	chr12:94101118-94103118
2.92027	-2.97871	1.04223	-2.85801	0.00426306	0.0202375	chr7:138124740-138126740
2.05186	-2.6247	0.918772	-2.85675	0.00428002	0.0203053	chr20:32602106-32604106
0.979693	-3.26108	1.14182	-2.85605	0.0042895	0.0203319	chr20:23135135-23137135
1.67561	-3.51694	1.23145	-2.85594	0.00429097	0.0203319	chr3:194768154-194770154
1.66392	-3.23152	1.13205	-2.85456	0.00430962	0.0203947	chr12:124719970-124721970
1.61013	-3.46981	1.21585	-2.8538	0.00431995	0.0204309	chr6:27791439-27793439
0.98424	-3.50069	1.22695	-2.85317	0.00432852	0.0204586	chr20:40778226-40780226
7.19403	-1.38223	0.484668	-2.8519	0.00434582	0.0205253	chr5:35616905-35618905
10.5664	-1.28144	0.449353	-2.85174	0.00434802	0.0205253	chr9:117782362-117784362
1.09496	-3.51467	1.23366	-2.84898	0.00438599	0.0206916	chr4:106707224-106709224
2.45073	-3.06013	1.07456	-2.8478	0.00440223	0.0207553	chr3:190230892-190232892
1.14062	-3.68795	1.29523	-2.84733	0.00440881	0.0207735	chr22:37419786-37421786
1.08343	-3.48086	1.22263	-2.84702	0.00441306	0.0207805	chr6:56100040-56102040
3.07436	-2.26215	0.794834	-2.84606	0.0044264	0.0208304	chr5:180176441-180178441
2.57182	-2.28127	0.801829	-2.84508	0.00444	0.0208427	chr12:6179489-6181489
19.958	1.07767	0.378728	2.84549	0.00443428	0.0208427	chr20:1436729-1438729
1.20121	-3.65052	1.28305	-2.84519	0.00443851	0.0208427	chr5:74433288-74435288
1.82589	-3.16956	1.11398	-2.84525	0.00443768	0.0208427	chr9:91198806-91200806
1.10588	-3.49787	1.23001	-2.84378	0.00445817	0.0209151	chr14:75382629-75384629
11.4428	-1.43558	0.504894	-2.84332	0.0044646	0.0209323	chr20:1856670-1858670
6.19218	-1.49351	0.525397	-2.84263	0.00447423	0.0209645	chr7:138256968-138258968
1.40132	-3.69202	1.29908	-2.84202	0.00448289	0.0209921	chr9:107861887-107863887
1.09128	-3.68801	1.29843	-2.84036	0.00450622	0.0210666	chr12:93183589-93185589
4.08321	2.25739	0.794732	2.84044	0.00450516	0.0210666	chr2:25996923-25998923
1.04309	-3.46247	1.21905	-2.8403	0.00450713	0.0210666	chr7:114051228-114053228
4.15041	-2.37884	0.837648	-2.8399	0.00451273	0.0210798	chr8:22714846-22716846
2.11412	-3.55837	1.25422	-2.83711	0.00455237	0.0212519	chr21:42307650-42309650
1.9181	-3.22017	1.13527	-2.83649	0.00456124	0.0212802	chr1:160374658-160376658
15.4375	1.22133	0.430647	2.83605	0.00456759	0.0212967	chr20:1433919-1435919
98.2123	1.12717	0.397845	2.83319	0.00460861	0.0214484	chr11:35082144-35084144
3.53867	-2.5132	0.887047	-2.83322	0.00460822	0.0214484	chr15:54802488-54804488
2.18211	-3.10593	1.09624	-2.83325	0.0046077	0.0214484	chr3:71905356-71907356
1.05748	-3.48189	1.22926	-2.83252	0.00461833	0.0214805	chr3:16788028-16790028
11.4058	-1.28609	0.454323	-2.83078	0.00464347	0.0215842	chrX:41441696-41443696
7.81736	-1.30571	0.461292	-2.83056	0.00464671	0.021586	chr14:77659139-77661139
1.4991	-3.049	1.07786	-2.82876	0.0046729	0.0216944	chr11:73188590-73190590
1.56283	-3.91201	1.38323	-2.82817	0.00468147	0.0217209	chr7:50184391-50186391
1.14914	-3.38501	1.19707	-2.82774	0.00468773	0.0217366	chr6:16902716-16904716
2.42341	-2.94362	1.04144	-2.8265	0.00470601	0.0217947	chr1:143251355-143253355
17.3457	-1.16118	0.410794	-2.82668	0.0047033	0.0217947	chr4:7101896-7103896
0.998628	-3.58956	1.27078	-2.8247	0.00473251	0.0219041	chr16:71357896-71359896
1.82388	-3.01285	1.0667	-2.82445	0.00473612	0.0219074	chr17:81326167-81328167
39.8892	-1.12563	0.398618	-2.82384	0.0047452	0.0219333	chr21:33379546-33381546
2.8653	-2.22958	0.789695	-2.82335	0.00475249	0.021943	chr6:96923570-96925570
3.39502	-2.42031	0.857516	-2.82246	0.00476562	0.0219903	chr6:371880-373880
19.9737	1.78461	0.632336	2.82226	0.00476868	0.021991	chr9:111067839-111069839
9.75838	-1.33591	0.473391	-2.82201	0.00477237	0.0219946	chr2:112699690-112701690
3.66491	1.96827	0.697528	2.82177	0.00477589	0.0219975	chr19:35351974-35353974
0.883751	-3.55653	1.26065	-2.82119	0.00478465	0.0220245	chr16:46380075-46382075
3.48061	-2.30378	0.816946	-2.82	0.00480244	0.022093	chr10:47165004-47167004
1.99877	-3.4101	1.20958	-2.81925	0.00481361	0.0221175	chr6:150068249-150070249
1.17339	-3.66782	1.30098	-2.81927	0.00481331	0.0221175	chrX:20319940-20321940
1.52049	-3.41087	1.21019	-2.81845	0.00482558	0.0221591	chr1:86428864-86430864
4.35216	1.78246	0.632895	2.81637	0.00485701	0.0222765	chr9:110752008-110754008
3.90407	-1.84141	0.653992	-2.81564	0.00486803	0.0223135	chr10:23642751-23644751
9.81853	-1.41972	0.504385	-2.81476	0.0048813	0.0223608	chr3:58483220-58485220
1.20757	-4.00176	1.42299	-2.81222	0.00492016	0.0225252	chr14:51138342-51140342
13.2318	-1.30713	0.465513	-2.80793	0.00498613	0.0228135	chr1:144545639-144547639
2.67273	-2.829	1.00776	-2.80722	0.00499708	0.0228498	chr5:135480826-135482826
3.12427	-2.08307	0.742248	-2.80644	0.00500925	0.0228641	chr2:224400728-224402728
3.21176	-1.66084	0.591755	-2.80663	0.00500621	0.0228641	chr8:125385196-125387196
2.03468	-3.21241	1.14462	-2.80652	0.00500795	0.0228641	chrX:67779864-67781864
1.55415	-3.18307	1.13472	-2.80517	0.00502906	0.0229004	chr1:246959154-246961154
5.21144	-2.07256	0.738724	-2.80559	0.00502244	0.0229004	chr10:3719974-3721974
1.53835	-3.21762	1.14704	-2.80515	0.00502928	0.0229004	chr17:7021210-7023210
2.87292	-2.90228	1.03451	-2.80546	0.00502443	0.0229004	chr8:21671477-21673477
1.59576	-3.24173	1.15592	-2.80445	0.00504019	0.0229363	chr12:9366449-9368449
1.10553	-3.70088	1.32014	-2.80339	0.00505678	0.0229842	chr6:163666818-163668818
1.67345	-3.24289	1.15702	-2.80279	0.00506619	0.0230132	chr2:40956800-40958800
1.90597	-3.05664	1.09066	-2.80255	0.00507004	0.0230169	chr13:45846921-45848921
6.1417	1.48217	0.528953	2.80209	0.00507734	0.0230363	chr1:24390825-24392825
4.95029	-2.06743	0.73818	-2.80072	0.00509888	0.0231064	chr12:102497620-102499620
1.43264	-3.70611	1.32325	-2.80075	0.0050984	0.0231064	chr2:43017513-43019513
2.31896	-2.63555	0.941095	-2.80052	0.00510207	0.0231071	chr9:86765666-86767666
1.79035	-3.36875	1.20328	-2.79964	0.00511588	0.0231558	chr4:140807101-140809101
2.06348	-3.04458	1.08775	-2.79897	0.00512665	0.0231907	chr15:76982975-76984975
7.46809	-1.49403	0.533885	-2.79841	0.00513553	0.023217	chr15:78081703-78083703
2.23524	-3.10572	1.11015	-2.79757	0.0051488	0.0232493	chr5:175852761-175854761
2.98579	2.6689	0.95396	2.79771	0.00514665	0.0232493	chr6:14071309-14073309
1.90564	-3.08724	1.10368	-2.79723	0.00515433	0.0232604	chr6:163695316-163697316
4.04228	-1.85956	0.66486	-2.79692	0.00515927	0.0232689	chr15:55497436-55499436
4.43297	2.11119	0.754922	2.79657	0.00516488	0.0232803	chr6:14712227-14714227
3.25301	-2.22864	0.797005	-2.79627	0.00516968	0.0232881	chr11:65365437-65367437
2.44537	-2.58113	0.923211	-2.79582	0.00517683	0.0233065	chr3:192929207-192931207
4.9524	-1.70206	0.608921	-2.79521	0.00518653	0.0233363	chr12:27179334-27181334
35.5109	1.61507	0.577976	2.79436	0.00520033	0.0233845	chr9:115007670-115009670
1.56201	-3.10532	1.11156	-2.79367	0.00521138	0.0234203	chr20:48871982-48873982
1.08598	-3.22559	1.15621	-2.78979	0.00527417	0.0236885	chrX:136146321-136148321
1.63662	-3.16625	1.13517	-2.78923	0.00528333	0.0237156	chr6:118745215-118747215
1.14397	-3.88871	1.39471	-2.78819	0.00530041	0.0237641	chr1:234665659-234667659
1.87279	-3.10029	1.1122	-2.78752	0.00531129	0.0237989	chr3:5422404-5424404
1.62964	-3.20687	1.15052	-2.78733	0.00531445	0.0237989	chr17:77886935-77888935
1.12509	-3.40958	1.2234	-2.78698	0.0053202	0.0238107	chr8:133208454-133210454
3.62659	-2.41388	0.866434	-2.786	0.00533636	0.0238689	chr12:102502434-102504434
9.49022	-1.13307	0.406899	-2.78465	0.00535851	0.0239538	chrX:49230038-49232038
2.9814	-2.46462	0.88518	-2.78431	0.00536412	0.0239648	chr1:228989667-228991667
2.97345	-1.94661	0.699287	-2.78371	0.00537416	0.0239955	chr15:70267098-70269098
2.85721	2.49076	0.894849	2.78344	0.00537856	0.024001	chr14:93509327-93511327
8.89121	-1.45816	0.524048	-2.7825	0.00539423	0.0240568	chr6:156686504-156688504
2.25849	-2.61166	0.938677	-2.78228	0.00539788	0.0240589	chr1:39638826-39640826
1.18416	-3.5873	1.29091	-2.77889	0.00545456	0.0242973	chr4:12117763-12119763
4.43998	-2.79021	1.00427	-2.77834	0.00546381	0.0243242	chr7:150585736-150587736
15.0698	-1.72897	0.62238	-2.77799	0.00546958	0.0243356	chr1:212484981-212486981
16.3597	-1.15823	0.417101	-2.77685	0.00548878	0.0243925	chr2:55133052-55135052
1.11535	-3.3845	1.21876	-2.77701	0.00548617	0.0243925	chr21:16193242-16195242
1.877	-2.59123	0.933784	-2.77497	0.00552062	0.0245195	chr3:138841597-138843597
19.9941	-1.04667	0.377289	-2.77419	0.00553389	0.0245641	chr5:180820183-180822183
1.04349	-3.83043	1.38105	-2.77356	0.00554463	0.0245974	chr11:30584906-30586906
12.356	-1.48808	0.53656	-2.77337	0.00554796	0.0245978	chr5:6765574-6767574
30.3239	1.55202	0.559657	2.77315	0.0055516	0.0245996	chr6:28981028-28983028
1.64866	-3.5252	1.2716	-2.77226	0.00556684	0.0246527	chr11:19240134-19242134
2.99433	-2.39559	0.864416	-2.77134	0.00558253	0.0247078	chr3:126356453-126358453
5.64947	-1.4318	0.516981	-2.76955	0.00561339	0.0248215	chr15:76987925-76989925
28.1671	3.65907	1.32122	2.76947	0.00561479	0.0248215	chr22:36179378-36181378
6.40434	-1.69764	0.613763	-2.76595	0.00567567	0.0250761	chr3:196159230-196161230
9.30438	-1.33885	0.484126	-2.76551	0.00568342	0.0250811	chr8:106757162-106759162
2.32625	-2.88071	1.0416	-2.76565	0.00568088	0.0250811	chr8:133138484-133140484
6.01686	-1.25892	0.455356	-2.76469	0.00569774	0.0251297	chr18:3699148-3701148
8.49728	-1.57131	0.568783	-2.76258	0.00573473	0.0252782	chr3:40970671-40972671
1.06253	-3.38677	1.2262	-2.76202	0.00574458	0.0253069	chr11:15649285-15651285
2.22521	-2.76608	1.00186	-2.76094	0.0057636	0.0253759	chr14:75221299-75223299
1.95036	-2.24705	0.815079	-2.75684	0.00583621	0.0256766	chr15:89962732-89964732
0.870949	-3.61768	1.31386	-2.75347	0.00589666	0.0259166	chr1:151720312-151722312
9.52359	1.14003	0.414148	2.7527	0.00591062	0.0259629	chr3:196836890-196838890
2.97632	-2.46554	0.895891	-2.75205	0.00592231	0.0259842	chr17:41497411-41499411
0.978281	-3.31167	1.20334	-2.75207	0.00592196	0.0259842	chr9:33721075-33723075
3.86071	-1.9875	0.722478	-2.75095	0.00594219	0.0260563	chr14:76929125-76931125
1.36852	-3.03888	1.10617	-2.74722	0.00601033	0.0263247	chr18:48160684-48162684
0.751285	-3.22689	1.17469	-2.74702	0.00601394	0.0263253	chr2:205924861-205926861
9.53802	1.46296	0.532711	2.74626	0.00602798	0.0263564	chr17:64419383-64421383
4.82505	-1.90325	0.692997	-2.7464	0.0060253	0.0263564	chr5:170357232-170359232
1.09385	-3.26839	1.19025	-2.74597	0.00603327	0.0263643	chr1:172449011-172451011
1.75716	-3.1098	1.13329	-2.74404	0.00606878	0.0265042	chr13:80167691-80169691
4.1698	1.99426	0.726866	2.74365	0.00607606	0.0265207	chr17:78304953-78306953
1.54554	-2.99002	1.09026	-2.74249	0.00609753	0.0265991	chr3:15360628-15362628
0.902113	-3.253	1.18632	-2.74208	0.00610508	0.0266167	chr1:143216514-143218514
1.08431	-3.35651	1.22445	-2.74124	0.00612077	0.0266698	chr7:148971472-148973472
4.36738	-1.91471	0.698667	-2.74052	0.00613424	0.0267132	chr12:94675428-94677428
9.19195	2.10572	0.768805	2.73896	0.00616345	0.026825	chr7:74133328-74135328
2.6002	-2.6753	0.97708	-2.73805	0.00618046	0.0268836	chr3:196207079-196209079
1.67453	-3.65018	1.33473	-2.73477	0.0062424	0.0271219	chr1:91571215-91573215
0.897173	-3.4763	1.27111	-2.73486	0.00624067	0.0271219	chr12:29066691-29068691
5.15695	-2.21336	0.809412	-2.73453	0.00624696	0.0271262	chr1:39889411-39891411
4.09863	-1.85272	0.677715	-2.73378	0.00626116	0.0271723	chr5:151576979-151578979
2.21828	-2.69341	0.985307	-2.73358	0.00626504	0.0271736	chr1:158247838-158249838
5.79167	-1.39642	0.51095	-2.73299	0.00627626	0.0272067	chr1:26034957-26036957
4.80574	-1.57216	0.575336	-2.7326	0.00628368	0.0272233	chr2:10119453-10121453
1.79702	-2.9333	1.07399	-2.73121	0.00631028	0.0273073	chr9:72592089-72594089
1.79943	-3.06168	1.1223	-2.72803	0.00637134	0.0275559	chr6:37790434-37792434
2.71553	2.15952	0.792482	2.72501	0.00643003	0.0277877	chr5:84790114-84792114
1.04269	-3.07345	1.12791	-2.72489	0.00643226	0.0277877	chr9:107212485-107214485
1.39647	-2.93793	1.07864	-2.72372	0.00645512	0.0278705	chr11:9638795-9640795
1.86646	-3.37209	1.23826	-2.72324	0.00646447	0.0278792	chr12:121979546-121981546
9.69548	1.59659	0.586592	2.7218	0.00649268	0.027969	chr14:35335801-35337801
1.49	-3.48604	1.28071	-2.72197	0.00648939	0.027969	chr20:905196-907196
1.20383	-3.12707	1.14932	-2.72081	0.00651223	0.0280373	chr1:143221365-143223365
2.57165	-2.11843	0.778794	-2.72014	0.00652551	0.0280626	chr12:66406734-66408734
0.769657	-3.29036	1.20957	-2.72026	0.006523	0.0280626	chr6:134665316-134667316
3.77829	-2.5101	0.922896	-2.71981	0.00653196	0.0280745	chr9:6079302-6081302
0.993151	-3.228	1.18698	-2.7195	0.00653806	0.0280848	chr9:89548007-89550007
5.49776	1.51237	0.556367	2.71829	0.00656196	0.0281715	chr12:57224074-57226074
7.67251	1.99183	0.732969	2.71749	0.00657797	0.0282243	chr3:107992570-107994570
1.16713	-3.43324	1.26361	-2.71701	0.00658756	0.0282335	chr2:224025006-224027006
1.04343	-3.18067	1.17064	-2.71703	0.00658706	0.0282335	chr2:230124212-230126212
1.93296	-3.6188	1.33229	-2.71623	0.00660291	0.0282833	chr8:76580342-76582342
0.946448	-3.37215	1.24208	-2.71493	0.00662899	0.028379	chr20:890083-892083
1.14339	-3.58368	1.32134	-2.71216	0.00668463	0.028601	chr9:114738262-114740262
2.85152	-1.98669	0.732728	-2.71137	0.00670067	0.0286535	chr6:125748480-125750480
1.09585	-3.76702	1.38971	-2.71065	0.00671516	0.0286831	chr10:3423716-3425716
3.65677	-2.77259	1.0228	-2.71079	0.00671238	0.0286831	chr20:236776-238776
7.23988	-2.17398	0.80255	-2.70884	0.00675186	0.0288091	chr10:11719302-11721302
2.07553	-2.62882	0.970549	-2.70859	0.00675692	0.0288128	chr2:38618726-38620726
1.93667	-2.82742	1.04438	-2.70726	0.00678415	0.0289127	chrX:129757361-129759361
1.36889	-3.14599	1.16237	-2.70652	0.00679934	0.0289611	chr5:135214651-135216651
180.372	1.05282	0.38913	2.70558	0.00681852	0.0290265	chr2:239502129-239504129
4.57206	-1.80562	0.667731	-2.70412	0.00684865	0.0291385	chr17:50943635-50945635
12.2585	-1.02883	0.380612	-2.70309	0.0068699	0.0292125	chr11:1781294-1783294
1.13931	-3.62848	1.34283	-2.70211	0.00689017	0.0292822	chr6:6331040-6333040
0.919195	-3.13446	1.1602	-2.70167	0.00689926	0.0293045	chr15:40234175-40236175
1.40773	-3.06339	1.13461	-2.69994	0.00693525	0.0294409	chr3:23722985-23724985
1.51177	-3.38603	1.25467	-2.69874	0.00696025	0.0295304	chr5:149665187-149667187
1.26323	-3.46526	1.2842	-2.69838	0.00696782	0.0295461	chr18:47952777-47954777
1.06128	-3.45847	1.2821	-2.6975	0.00698619	0.0295909	chr15:93178118-93180118
1.88575	-2.84261	1.05441	-2.69594	0.00701906	0.0296969	chr11:118142096-118144096
3.6082	-2.50822	0.930367	-2.69595	0.00701878	0.0296969	chr6:11524934-11526934
9.38757	1.73532	0.643782	2.6955	0.00702829	0.0297101	chr8:122658254-122660254
10.8913	-1.17354	0.435384	-2.69542	0.00703001	0.0297101	chrX:52919977-52921977
1.90455	-2.85304	1.0589	-2.69435	0.00705262	0.0297891	chr3:128697558-128699558
1.6173	-3.20622	1.19017	-2.69391	0.00706188	0.0298116	chr18:12037900-12039900
1.49005	-3.08786	1.14718	-2.69169	0.00710901	0.0299939	chr2:203655938-203657938
3.09666	-3.07872	1.14389	-2.69144	0.00711446	0.0300001	chr19:33252234-33254234
1.35925	-3.7118	1.37989	-2.68993	0.00714674	0.0301196	chr20:54122500-54124500
2.4199	-3.0089	1.11889	-2.68919	0.0071626	0.0301696	chr7:155589452-155591452
1.10145	-3.07194	1.1428	-2.68807	0.00718659	0.0302539	chr1:181160417-181162417
13.7531	1.5858	0.590083	2.68741	0.00720088	0.0302972	chr5:172793191-172795191
2.47542	-2.7242	1.01405	-2.68646	0.00722141	0.0303668	chr3:183375007-183377007
5.31245	2.08241	0.775825	2.68412	0.00727212	0.030563	chr3:120641704-120643704
4.08396	2.23084	0.831734	2.68216	0.00731489	0.0307163	chr18:63859445-63861445
13.2547	-1.01058	0.376791	-2.68208	0.00731668	0.0307163	chr9:135991978-135993978
3.70616	2.34183	0.873242	2.68176	0.00732354	0.0307281	chr6:154413193-154415193
2.65634	-2.37939	0.887371	-2.6814	0.00733153	0.0307446	chr19:13260264-13262264
1.40584	-2.88558	1.07625	-2.68115	0.00733695	0.0307503	chr2:118901991-118903991
6.60017	-1.56328	0.583274	-2.68018	0.00735818	0.0308223	chr1:247389166-247391166
4.73883	-2.08406	0.777726	-2.67968	0.00736919	0.0308514	chr16:4193793-4195793
2.48949	-2.94397	1.09926	-2.67815	0.0074031	0.0309762	chr18:9061403-9063403
7.99343	-2.03252	0.759032	-2.67778	0.00741122	0.0309931	chr20:17891982-17893982
5.20602	1.73573	0.648298	2.67736	0.00742041	0.0310032	chr20:50459805-50461805
0.943563	-3.1179	1.16457	-2.6773	0.0074218	0.0310032	chr20:59750843-59752843
9.85004	1.36947	0.51165	2.67659	0.00743766	0.0310523	chr20:40322687-40324687
9.32549	1.4848	0.554856	2.67602	0.00745031	0.0310649	chr16:11201357-11203357
8.74802	-1.71443	0.640688	-2.67592	0.0074524	0.0310649	chr17:81734728-81736728
1.83705	-2.95679	1.10497	-2.6759	0.00745295	0.0310649	chr20:20316345-20318345
18.5244	-1.1016	0.411721	-2.67559	0.00745969	0.0310759	chr10:69407590-69409590
1.48589	-3.61781	1.3523	-2.6753	0.00746623	0.031086	chr11:72143091-72145091
1.16481	-3.21728	1.20307	-2.67422	0.00749037	0.0311524	chr17:81733041-81735041
3.91382	2.33239	0.872129	2.67436	0.00748723	0.0311524	chr9:93153542-93155542
2.22451	-2.82829	1.05807	-2.67308	0.00751583	0.0312411	chr8:81363765-81365765
0.820994	-3.58299	1.34094	-2.672	0.00754007	0.0312907	chr16:77235026-77237026
0.863344	-3.36433	1.25911	-2.672	0.00754012	0.0312907	chr2:113282397-113284397
2.56546	-2.29635	0.859368	-2.67214	0.00753701	0.0312907	chr22:36976840-36978840
1.5911	-3.02802	1.13336	-2.67172	0.00754628	0.0312991	chr2:226030306-226032306
2.26858	-2.65919	0.995812	-2.67037	0.00757673	0.0314082	chr20:53859038-53861038
2.10103	-2.62208	0.981989	-2.67017	0.00758128	0.0314099	chr17:35340610-35342610
0.90285	-3.66297	1.37221	-2.6694	0.00759862	0.0314304	chr1:58582663-58584663
0.883284	-3.18344	1.19257	-2.6694	0.00759864	0.0314304	chr5:177389031-177391031
3.75351	2.08652	0.781572	2.66964	0.00759325	0.0314304	chr7:106364511-106366511
1.87326	-2.95892	1.10899	-2.66812	0.00762763	0.0315331	chr17:26602999-26604999
1.29521	-3.53087	1.32362	-2.6676	0.00763961	0.0315654	chr6:118763977-118765977
12.526	-1.28829	0.48302	-2.66715	0.0076497	0.0315899	chr2:136237890-136239890
0.758975	-3.26605	1.22487	-2.66645	0.0076658	0.0316392	chr6:154674705-154676705
10.7206	-1.6111	0.60429	-2.6661	0.00767372	0.0316546	chrX:40569915-40571915
1.7148	-2.81707	1.05686	-2.66551	0.00768718	0.0316929	chr6:14658175-14660175
1.34968	-2.91284	1.09355	-2.66366	0.00772959	0.0318504	chr11:36746258-36748258
12.6819	-1.24213	0.466588	-2.66216	0.00776413	0.0319095	chr10:89643720-89645720
2.82172	-2.01467	0.756656	-2.66259	0.00775409	0.0319095	chr11:128289331-128291331
2.76982	-2.82518	1.06116	-2.66235	0.00775982	0.0319095	chr11:76206541-76208541
0.994173	-3.47718	1.30627	-2.66192	0.00776974	0.0319095	chr13:112942317-112944317
0.836035	-3.70257	1.39102	-2.66176	0.00777337	0.0319095	chr20:23026987-23028987
5.26255	-1.632	0.613005	-2.66229	0.00776108	0.0319095	chr5:60699166-60701166
1.95845	-2.79042	1.04831	-2.66182	0.00777184	0.0319095	chr9:97802793-97804793
3.48248	-2.12285	0.79775	-2.66105	0.00778985	0.0319599	chr1:192515837-192517837
1.52032	-2.83201	1.06463	-2.66008	0.0078123	0.0320173	chr1:150254894-150256894
90.8369	-1.2633	0.474899	-2.66014	0.00781081	0.0320173	chr2:231603843-231605843
3.21659	-1.95418	0.734907	-2.65908	0.00783534	0.0320771	chr1:158818030-158820030
2.14638	-2.80877	1.05622	-2.65926	0.00783121	0.0320771	chr10:64040502-64042502
2.1363	-2.60846	0.981095	-2.65872	0.00784382	0.0320945	chr1:31548165-31550165
1.45244	-3.47329	1.30679	-2.65788	0.00786342	0.0321573	chr9:104960451-104962451
2.25833	-2.4323	0.915229	-2.65758	0.0078703	0.0321682	chr10:103550885-103552885
2.73525	-2.2624	0.851414	-2.65722	0.00787873	0.0321853	chr22:45267997-45269997
3.98762	-1.78558	0.672034	-2.65699	0.00788427	0.0321906	chr1:26627039-26629039
1.00116	-3.36712	1.26773	-2.65602	0.00790678	0.0322651	chr4:99518031-99520031
5.57745	-1.68986	0.636474	-2.65504	0.00792989	0.032342	chr2:136131361-136133361
7.28646	-1.78498	0.672352	-2.65483	0.00793474	0.0323444	chr4:40652718-40654718
0.886133	-3.57979	1.34856	-2.65453	0.007942	0.0323566	chr15:70477830-70479830
4.90893	-1.79189	0.675419	-2.65301	0.0079778	0.032485	chr2:112725953-112727953
5.57138	-1.96842	0.742087	-2.65255	0.00798865	0.0325118	chr1:110627198-110629198
1.71091	-3.21954	1.21491	-2.65003	0.00804839	0.0327373	chr12:76157663-76159663
2.05076	-3.23869	1.22234	-2.64959	0.00805891	0.0327626	chr3:34361193-34363193
1.44653	-3.75624	1.41786	-2.64923	0.00806751	0.0327799	chr5:17435759-17437759
1.12144	-3.59676	1.35846	-2.64768	0.00810452	0.0329127	chr10:47103960-47105960
1.48413	-3.05642	1.15462	-2.64712	0.00811802	0.0329499	chr1:209883772-209885772
9.46319	-1.57746	0.596307	-2.64538	0.00815993	0.0331023	chr7:138195754-138197754
2.86522	-2.48966	0.941227	-2.64513	0.00816603	0.0331093	chr7:75795256-75797256
0.958687	-3.53431	1.33628	-2.6449	0.00817154	0.033114	chr4:17664110-17666110
1.15703	-3.52694	1.33401	-2.64387	0.00819636	0.0331968	chr11:124070310-124072310
7.42415	-1.82971	0.692378	-2.64265	0.00822604	0.0332992	chr1:152000409-152002409
2.55328	-2.65975	1.00657	-2.64238	0.00823261	0.0333029	chr11:86142824-86144824
1.09644	-3.33275	1.26133	-2.64225	0.00823574	0.0333029	chr4:27065610-27067610
2.35526	-2.1786	0.824833	-2.64126	0.00825973	0.0333822	chr19:11638663-11640663
1.06394	-3.48462	1.31955	-2.64077	0.00827182	0.0334132	chr2:78976972-78978972
1.36162	-3.27839	1.24161	-2.64043	0.00828001	0.0334285	chr1:30782139-30784139
2.69756	-2.16925	0.821837	-2.63951	0.00830254	0.0335016	chr19:35140273-35142273
8.80528	-1.0698	0.405344	-2.63923	0.00830938	0.0335114	chr11:66970044-66972044
3.83496	-2.17002	0.822439	-2.63852	0.00832686	0.0335641	chr8:6290807-6292807
4.57946	-1.60422	0.608471	-2.63647	0.00837732	0.0337495	chr6:34182088-34184088
5.0148	-1.92344	0.729821	-2.6355	0.00840141	0.0338218	chr1:207962639-207964639
3.07335	-2.09943	0.796632	-2.63539	0.00840418	0.0338218	chr12:125048919-125050919
1.10864	-3.02669	1.14878	-2.63469	0.0084214	0.0338731	chr1:212949520-212951520
1.37561	-2.75075	1.04429	-2.63408	0.00843649	0.0339158	chr3:30577502-30579502
9.17977	-1.49032	0.56603	-2.63293	0.00846517	0.0340043	chr19:44943113-44945113
3.92367	1.58616	0.602535	2.63248	0.00847642	0.0340043	chr2:160207951-160209951
4.45186	2.94572	1.11897	2.63252	0.00847546	0.0340043	chr3:59371383-59373383
3.53307	-2.08221	0.790968	-2.63248	0.00847632	0.0340043	chr6:14660284-14662284
9.50636	-1.44967	0.550774	-2.63207	0.00848675	0.0340277	chr6:28865613-28867613
7.27162	-1.44146	0.547747	-2.63161	0.00849807	0.0340551	chr16:30813540-30815540
24.0969	2.32682	0.884373	2.63104	0.00851236	0.0340944	chr2:113502241-113504241
2.30541	-2.50961	0.953944	-2.63078	0.00851895	0.0341028	chr12:119876245-119878245
1.42323	-2.94962	1.12226	-2.62829	0.00858153	0.0343352	chr8:66534855-66536855
1.39185	-2.87693	1.09479	-2.62783	0.00859314	0.0343454	chr17:35929724-35931724
1.17818	-3.25265	1.23769	-2.628	0.00858879	0.0343454	chr3:172715789-172717789
1.35813	3.54923	1.3509	2.62731	0.00860631	0.0343799	chr20:62696105-62698105
4.35203	-1.63326	0.621901	-2.62624	0.00863334	0.0344698	chr5:56672404-56674404
4.22231	-1.64674	0.627094	-2.62599	0.00863965	0.0344768	chr15:89974358-89976358
4.92873	-1.91231	0.728673	-2.62437	0.00868083	0.0346229	chr6:27177082-27179082
1.85629	-2.707	1.03156	-2.62418	0.00868588	0.0346249	chr9:134874526-134876526
4.04354	-1.87898	0.716239	-2.62339	0.00870584	0.0346862	chr2:74788318-74790318
1.07702	-3.70044	1.41131	-2.62198	0.00874197	0.0348119	chr18:35523302-35525302
6.50531	-1.90354	0.726231	-2.62113	0.00876391	0.0348809	chr1:165597382-165599382
1.11617	-3.271	1.24846	-2.62003	0.00879221	0.0349752	chr19:14887943-14889943
1.25458	-3.35522	1.28089	-2.61944	0.00880746	0.0350175	chr2:151903827-151905827
0.806984	-3.69107	1.40942	-2.61885	0.00882267	0.0350596	chr12:69039196-69041196
1.09251	-3.44714	1.31639	-2.61862	0.00882857	0.0350647	chr13:33729504-33731504
3.11805	-2.21172	0.844892	-2.61776	0.00885097	0.0351169	chr11:95255499-95257499
1.4296	-2.96744	1.1335	-2.61794	0.00884635	0.0351169	chr4:153343890-153345890
1.18927	-3.58829	1.37126	-2.61678	0.00887629	0.0351614	chr15:38118938-38120938
5.32187	-1.51961	0.580745	-2.61666	0.00887941	0.0351614	chr19:4808806-4810806
2.48348	-2.55905	0.977829	-2.61707	0.00886875	0.0351614	chr5:529391-531391
5.52468	-1.68305	0.643216	-2.61661	0.00888073	0.0351614	chr9:129201984-129203984
5.37796	-1.74237	0.666094	-2.6158	0.00890187	0.0352267	chr1:229069399-229071399
1.86378	-2.7225	1.04089	-2.61556	0.00890823	0.0352335	chr16:85887872-85889872
2.65197	-3.54377	1.3558	-2.61377	0.00895484	0.0353994	chr5:170362787-170364787
6.05179	-1.47989	0.566615	-2.61182	0.00900626	0.0355841	chr6:36627635-36629635
0.913312	-3.42547	1.31292	-2.60905	0.00907932	0.0358541	chr3:126388626-126390626
5.89935	-1.49093	0.571593	-2.60837	0.00909744	0.035907	chr1:109248748-109250748
0.961596	-2.91732	1.11863	-2.60794	0.00910892	0.0359336	chr2:20410516-20412516
2.30247	-2.27888	0.874557	-2.60575	0.00916734	0.0361452	chr3:24493934-24495934
1.73545	-3.10938	1.19421	-2.60371	0.00922212	0.0363423	chr17:49566952-49568952
1.16173	-2.91485	1.11966	-2.60334	0.00923209	0.0363439	chr13:30802196-30804196
2.29669	-2.52678	0.970581	-2.60336	0.00923137	0.0363439	chr8:125693328-125695328
8.40406	-1.83158	0.703726	-2.60269	0.00924967	0.0363942	chr5:126844889-126846889
4.34167	-1.72384	0.663136	-2.59953	0.00933505	0.0366731	chr17:67257061-67259061
2.02471	-2.36813	0.910968	-2.59957	0.00933407	0.0366731	chr3:184804431-184806431
3.27091	2.29355	0.882194	2.59982	0.00932724	0.0366731	chr6:4343733-4345733
2.62136	-2.16891	0.834457	-2.59919	0.0093444	0.0366908	chr20:3433409-3435409
37.2749	-1.71989	0.661847	-2.59861	0.00936011	0.0367145	chr1:247359749-247361749
3.17733	-2.39116	0.920111	-2.59878	0.00935562	0.0367145	chr9:68559399-68561399
11.8325	1.71566	0.660429	2.5978	0.00938225	0.0367823	chr1:205960864-205962864
4.14072	-1.96189	0.755373	-2.59725	0.00939731	0.0368223	chr9:129772761-129774761
340.693	1.4292	0.550499	2.59619	0.00942632	0.0369169	chr14:20612372-20614372
0.838679	-3.51026	1.35231	-2.59575	0.0094384	0.0369451	chr1:109772744-109774744
1.88893	-2.79111	1.07546	-2.59528	0.00945147	0.0369773	chr20:1701395-1703395
3.33013	-1.94455	0.750047	-2.59257	0.0095262	0.0372504	chr5:163915174-163917174
6.34563	-1.4452	0.557538	-2.59211	0.00953888	0.0372807	chr16:90076704-90078704
0.965145	-3.24591	1.25263	-2.59127	0.00956212	0.0373524	chr2:231544802-231546802
1.19295	-3.71634	1.4353	-2.58923	0.00961897	0.0375357	chr1:109815604-109817604
1.44167	-2.74873	1.06155	-2.58935	0.00961561	0.0375357	chr17:21050961-21052961
3.5216	-1.83893	0.710437	-2.58846	0.00964071	0.0376012	chr11:68854575-68856575
6.39822	-1.5762	0.609164	-2.58749	0.00966793	0.0376783	chr19:51393816-51395816
3.05938	-2.14164	0.827721	-2.5874	0.00967041	0.0376783	chr6:87741177-87743177
0.911458	-3.15577	1.22002	-2.58665	0.00969151	0.0377412	chr2:128653603-128655603
1.93918	2.78681	1.07884	2.58316	0.00978998	0.0381051	chr4:38188624-38190624
0.768787	-3.25226	1.25972	-2.58173	0.00983058	0.0382287	chr14:100644611-100646611
2.61751	-2.89235	1.12033	-2.58169	0.00983182	0.0382287	chr5:99026500-99028500
0.811983	-3.38987	1.31329	-2.5812	0.00984586	0.0382637	chr15:65384459-65386459
1.13543	-3.70755	1.43742	-2.57931	0.00989993	0.0384541	chr4:54741790-54743790
1.20391	-3.40856	1.32176	-2.5788	0.00991435	0.0384873	chr10:112875150-112877150
8.89528	-1.74953	0.678465	-2.57865	0.00991862	0.0384873	chr7:76293922-76295922
1.43802	-3.50099	1.35822	-2.57762	0.00994825	0.0385628	chr5:58466074-58468074
4.32909	-2.3221	0.90143	-2.57601	0.00999465	0.0387229	chr3:126971297-126973297
1.36985	-3.01036	1.16989	-2.5732	0.0100764	0.0390197	chr16:85927442-85929442
1.67142	3.19512	1.24188	2.5728	0.0100878	0.039024	chr13:110936880-110938880
1.28977	-2.72644	1.05969	-2.57287	0.010086	0.039024	chr17:26881461-26883461
1.98625	-3.20239	1.24517	-2.57186	0.0101154	0.0391108	chr6:16824212-16826212
7.05524	-1.68725	0.65664	-2.56952	0.0101838	0.0393552	chr13:110137222-110139222
1.18123	-3.15052	1.22626	-2.5692	0.0101932	0.0393716	chr2:205867996-205869996
2.27779	-2.70275	1.05219	-2.56869	0.0102084	0.0394101	chr15:38084521-38086521
0.779845	-3.51516	1.3699	-2.56599	0.0102881	0.0396976	chr4:14268995-14270995
11.0344	1.46675	0.571679	2.56569	0.010297	0.039705	chr20:1822815-1824815
1.1284	-2.96523	1.15578	-2.56558	0.0103005	0.039705	chr8:20124507-20126507
6.36309	-1.69474	0.660812	-2.56463	0.0103285	0.0397929	chr22:41236862-41238862
5.65296	-1.73414	0.676392	-2.56381	0.0103529	0.0398392	chr18:76619056-76621056
1.7404	2.71578	1.05939	2.56352	0.0103616	0.0398392	chr20:4773220-4775220
2.24261	-2.47679	0.966052	-2.56382	0.0103526	0.0398392	chr21:38930240-38932240
1.99239	-2.8044	1.09396	-2.56353	0.0103613	0.0398392	chr6:137290872-137292872
8.86322	1.068	0.416828	2.56221	0.0104009	0.0399704	chr10:17205694-17207694
2.54015	-2.70775	1.05841	-2.55833	0.0105177	0.0403783	chr3:197455479-197457479
1.87359	-3.50741	1.37097	-2.55834	0.0105172	0.0403783	chr7:88313192-88315192
1.69183	-2.94821	1.15251	-2.55808	0.0105251	0.0403862	chr7:50220009-50222009
1.87086	-2.55964	1.00087	-2.55743	0.0105449	0.0404417	chr6:43705153-43707153
13.3029	1.17537	0.459699	2.55682	0.0105634	0.040492	chr4:138389379-138391379
3.09035	-2.07522	0.811701	-2.55663	0.0105691	0.0404936	chr22:30211969-30213969
3.01815	-1.92993	0.755138	-2.55573	0.0105965	0.0405782	chr4:127781246-127783246
1.26733	-2.94704	1.1532	-2.55553	0.0106025	0.0405804	chr7:143344735-143346735
2.093	-2.51321	0.98392	-2.55428	0.0106408	0.0406861	chr10:68152650-68154650
2.15478	-2.81873	1.10402	-2.55314	0.0106755	0.0407982	chr16:87779972-87781972
1.24298	-3.01835	1.18272	-2.55205	0.0107092	0.0409065	chr9:108296054-108298054
47.6639	-1.50134	0.588388	-2.55162	0.0107225	0.0409159	chr10:133008565-133010565
4.02077	-2.2719	0.890361	-2.55166	0.0107211	0.0409159	chr3:23159093-23161093
1.05507	-3.44206	1.34976	-2.55013	0.0107682	0.0410492	chr1:82224776-82226776
4.55557	-1.77408	0.6959	-2.54933	0.010793	0.0411228	chr16:10846077-10848077
1.83349	-2.48544	0.975063	-2.54901	0.010803	0.0411402	chr5:111529561-111531561
5.45163	1.39548	0.547752	2.54765	0.0108451	0.041184	chr11:46391411-46393411
2.89904	-2.19788	0.862636	-2.54786	0.0108385	0.041184	chr19:2315230-2317230
2.63732	2.21168	0.868094	2.54774	0.0108422	0.041184	chr4:6731719-6733719
2.34743	-2.05829	0.807937	-2.54759	0.010847	0.041184	chr7:128437107-128439107
1.81279	2.22868	0.874767	2.54775	0.0108421	0.041184	chrX:153582266-153584266
19.8084	1.62538	0.638094	2.54725	0.0108576	0.0412035	chr9:111075501-111077501
1.77962	-2.98304	1.17123	-2.54693	0.0108676	0.0412207	chr6:14799082-14801082
0.836592	-3.31829	1.30306	-2.54654	0.0108795	0.0412249	chr1:234706640-234708640
2.19271	-2.2471	0.882411	-2.54655	0.0108794	0.0412249	chr13:99436045-99438045
1.68416	-2.76688	1.08675	-2.54601	0.0108961	0.041267	chr6:11495754-11497754
8.93231	-1.11329	0.437383	-2.54535	0.0109169	0.041325	chr12:6277902-6279902
3.53687	-2.49665	0.981047	-2.54488	0.0109315	0.0413599	chr4:1071849-1073849
3.6875	-1.72162	0.676712	-2.5441	0.0109559	0.0414314	chr1:224497182-224499182
1.55444	-3.05694	1.20208	-2.54304	0.0109892	0.0415368	chrX:135421043-135423043
3.48066	-1.97954	0.778603	-2.54242	0.0110087	0.0415896	chr4:145732276-145734276
2.45429	-2.91704	1.14792	-2.54115	0.0110489	0.0416999	chr17:59286830-59288830
3.75831	-1.78381	0.701959	-2.54119	0.0110475	0.0416999	chr8:118195092-118197092
1.10763	-3.12184	1.22911	-2.53991	0.0110881	0.0418272	chr2:90384938-90386938
0.892315	-3.74032	1.47306	-2.53914	0.0111124	0.0418772	chr1:115731522-115733522
0.931231	-3.36764	1.32624	-2.53924	0.0111095	0.0418772	chr6:127419740-127421740
10.6611	1.32322	0.521298	2.53831	0.0111388	0.0419558	chr2:57892080-57894080
1.96654	-2.96532	1.16997	-2.53452	0.0112601	0.0423917	chr13:27482199-27484199
0.93769	-3.17835	1.25499	-2.53256	0.0113233	0.0426082	chr16:8566824-8568824
2.0466	-2.44081	0.964326	-2.53111	0.0113703	0.042764	chr2:85428150-85430150
6.0998	1.20643	0.476789	2.53032	0.0113958	0.0428386	chr11:727184-729184
3.88747	1.46716	0.580375	2.52795	0.0114729	0.0431072	chr14:35383555-35385555
0.766049	-3.36335	1.3312	-2.52656	0.0115185	0.0432572	chr7:28239330-28241330
4.29527	-1.63826	0.648595	-2.52585	0.0115417	0.0433229	chr5:139487445-139489445
1.00854	-2.93323	1.16146	-2.52546	0.0115548	0.043329	chr12:6176823-6178823
3.77126	-1.82384	0.722137	-2.52561	0.0115497	0.043329	chr6:6545807-6547807
2.41158	-2.26961	0.89883	-2.52507	0.0115674	0.043355	chr9:128052909-128054909
1.01213	-3.20443	1.26921	-2.52474	0.0115783	0.0433743	chr13:95477773-95479773
1.0043	-3.1789	1.25991	-2.52312	0.0116318	0.0435319	chr5:170392971-170394971
4.31202	1.8405	0.729446	2.52315	0.0116308	0.0435319	chr9:125373700-125375700
1.62657	-2.71844	1.07789	-2.52199	0.0116693	0.0436507	chr1:154869281-154871281
1.7166	-2.85996	1.13547	-2.51875	0.0117772	0.0440324	chr2:237922587-237924587
2.36849	-2.20872	0.877006	-2.51848	0.0117863	0.0440447	chr2:101622175-101624175
2.358	-2.41823	0.960545	-2.51756	0.011817	0.0441376	chr2:46460921-46462921
2.60083	-2.55626	1.01573	-2.51668	0.0118468	0.0442271	chr17:41647510-41649510
2.83587	-2.35631	0.936349	-2.51649	0.011853	0.0442288	chr1:17127553-17129553
2.2241	-2.489	0.989432	-2.51558	0.0118837	0.0443213	chr1:199858553-199860553
1.91169	-2.16665	0.861922	-2.51374	0.0119458	0.0445313	chr11:93654060-93656060
7.44496	-1.81951	0.724045	-2.51298	0.0119717	0.0446057	chr4:36322585-36324585
3.76948	-1.97972	0.787941	-2.51252	0.0119871	0.0446192	chr18:10071715-10073715
1.08176	-3.67286	1.46175	-2.51265	0.0119828	0.0446192	chr3:8628617-8630617
[truncated: 80 more rows]

## Sheet: lps24vsUT
baseMean	log2FoldChange	lfcSE	stat	pvalue	padj	id
288.376	-6.53048	0.430883	-15.156	6.91219e-52	5.24359e-48	chr9:107636679-107638679
67.5888	6.58155	0.458737	14.3471	1.11053e-46	4.21224e-43	chr1:13621862-13623862
117.266	5.20756	0.370662	14.0494	7.7734e-45	1.96563e-41	chr7:20437700-20439700
103.928	-4.81756	0.346102	-13.9195	4.82447e-44	9.14961e-41	chr1:156504261-156506261
99.4714	-4.20553	0.314548	-13.3701	9.04502e-41	1.37231e-37	chr3:13451318-13453318
47.5693	5.097	0.382652	13.3202	1.76651e-40	2.23346e-37	chr7:20443191-20445191
71.2608	-4.83933	0.366161	-13.2164	7.05707e-40	7.64785e-37	chr16:10831556-10833556
309.176	-5.27433	0.412527	-12.7854	1.97857e-37	1.87618e-34	chr6:29649157-29651157
68.6549	-4.69537	0.37725	-12.4463	1.46444e-35	1.23436e-32	chr14:76977007-76979007
60.8977	8.17028	0.67501	12.1039	1.00665e-33	7.63643e-31	chr12:92558128-92560128
81.7245	-4.34185	0.363551	-11.9429	7.07186e-33	4.87701e-30	chr22:29596394-29598394
181.456	-4.33618	0.372803	-11.6313	2.85725e-31	1.80626e-28	chr19:14374573-14376573
116.755	-4.58698	0.404023	-11.3533	7.14467e-30	4.16919e-27	chr6:6799443-6801443
22.6798	5.15383	0.470969	10.943	7.17638e-28	3.88857e-25	chr7:20507358-20509358
47.6962	4.76276	0.444723	10.7095	9.18579e-27	4.64556e-24	chr7:20448293-20450293
60.6845	5.59111	0.527899	10.5912	3.27249e-26	1.55157e-23	chr12:24660609-24662609
166.149	4.36106	0.414675	10.5168	7.22636e-26	3.22466e-23	chr12:92602929-92604929
364.947	2.79818	0.271592	10.3029	6.83906e-25	2.88228e-22	chr1:110639296-110641296
31.8098	-4.5762	0.444737	-10.2897	7.84367e-25	3.13169e-22	chr10:95560320-95562320
69.1359	-5.26131	0.513069	-10.2546	1.12856e-24	4.28064e-22	chr19:46820935-46822935
44.0582	-3.59145	0.351791	-10.2091	1.80603e-24	6.52407e-22	chr19:48780165-48782165
62.3098	3.9867	0.394711	10.1003	5.50729e-24	1.86988e-21	chr7:20465698-20467698
32.2054	6.79761	0.673201	10.0975	5.66928e-24	1.86988e-21	chr7:20470041-20472041
41.3095	-4.96014	0.502086	-9.87906	5.13095e-23	1.62181e-20	chr1:115828226-115830226
38.0845	-3.45601	0.351312	-9.83745	7.76564e-23	2.35641e-20	chr19:5827018-5829018
226.442	3.17284	0.325265	9.75464	1.76219e-22	5.1039e-20	chr16:57892443-57894443
36.2826	-4.23884	0.434683	-9.75156	1.81658e-22	5.1039e-20	chr3:23748058-23750058
71.3195	-3.13537	0.32219	-9.73141	2.2151e-22	6.00133e-20	chr6:6856002-6858002
53.4225	-3.5096	0.36354	-9.65397	4.72896e-22	1.23703e-19	chr16:2903376-2905376
172.489	-2.86433	0.297435	-9.63011	5.96684e-22	1.50882e-19	chr22:30270085-30272085
32.1418	-5.73676	0.596863	-9.61152	7.14826e-22	1.74925e-19	chr12:6182162-6184162
46.0361	4.63029	0.482258	9.60127	7.89677e-22	1.87203e-19	chr5:35883282-35885282
57.9389	5.22985	0.548676	9.53177	1.54621e-21	3.55441e-19	chr19:34988384-34990384
38.1636	-3.80337	0.400369	-9.49967	2.10552e-21	4.69778e-19	chr17:27244019-27246019
28.3594	-4.45103	0.472692	-9.41633	4.67131e-21	1.01247e-18	chr12:6166711-6168711
73.2822	-2.377	0.255405	-9.30679	1.31748e-20	2.77623e-18	chr17:78645095-78647095
23.7668	3.92343	0.422854	9.27845	1.71968e-20	3.52582e-18	chr6:89036424-89038424
11.8325	5.37579	0.583006	9.22081	2.94875e-20	5.88663e-18	chr1:205960864-205962864
107.733	3.2519	0.354922	9.16228	5.08121e-20	9.88361e-18	chr17:78351400-78353400
27.2123	-4.43738	0.489367	-9.06758	1.21685e-19	2.30775e-17	chr8:143218768-143220768
38.7685	2.76476	0.30671	9.01427	1.9818e-19	3.66681e-17	chr7:157301733-157303733
17.8893	-4.33614	0.482702	-8.98307	2.63316e-19	4.75598e-17	chr2:173996864-173998864
39.4262	-6.35471	0.714777	-8.89048	6.08455e-19	1.07343e-16	chr13:75506897-75508897
299.214	2.32351	0.262911	8.83765	9.77562e-19	1.68541e-16	chr1:159820134-159822134
28.57	2.75117	0.312485	8.80417	1.3183e-18	2.22235e-16	chr4:153749231-153751231
39.5811	-3.05716	0.349031	-8.759	1.96983e-18	3.24851e-16	chr10:118792296-118794296
25.1589	-3.7145	0.424199	-8.75651	2.01393e-18	3.25057e-16	chr17:74511660-74513660
49.0564	3.57775	0.410777	8.70972	3.04633e-18	4.81446e-16	chr1:157105717-157107717
15.6162	-7.78734	0.895637	-8.69476	3.47572e-18	5.38098e-16	chr17:19462341-19464341
26.1358	-4.23009	0.49274	-8.58484	9.09623e-18	1.38008e-15	chr1:44029148-44031148
28.3179	3.18628	0.372163	8.56152	1.11386e-17	1.65681e-15	chr6:139295358-139297358
29.3129	-4.99217	0.586444	-8.5126	1.70072e-17	2.48109e-15	chr7:41880978-41882978
31.6806	-3.58759	0.421774	-8.50597	1.80089e-17	2.57765e-15	chr16:2904731-2906731
22.5996	2.77709	0.327251	8.48611	2.13676e-17	3.00175e-15	chr12:128842897-128844897
20.8523	-4.49061	0.539138	-8.32923	8.13699e-17	1.12231e-14	chr8:140463638-140465638
22.6226	-3.31131	0.398228	-8.31512	9.16586e-17	1.24165e-14	chr20:50440059-50442059
116.128	4.47916	0.542525	8.25614	1.50459e-16	2.00243e-14	chr4:73725158-73727158
17.1149	-7.31814	0.889657	-8.2258	1.93891e-16	2.53597e-14	chr19:16257681-16259681
29.6913	-3.08175	0.3749	-8.22019	2.03173e-16	2.61232e-14	chr6:6750884-6752884
180.372	3.15925	0.386327	8.17766	2.8941e-16	3.65911e-14	chr2:239502129-239504129
109.551	4.56497	0.558408	8.17496	2.95961e-16	3.68058e-14	chr4:73726860-73728860
31.3571	-3.80244	0.465888	-8.16171	3.30309e-16	4.04149e-14	chr18:50373973-50375973
19.7973	-7.32632	0.900782	-8.13329	4.17807e-16	5.03093e-14	chr18:50307094-50309094
178.601	4.4822	0.551684	8.12457	4.48935e-16	5.32128e-14	chr4:73721020-73723020
74.0314	2.64855	0.326106	8.12174	4.59547e-16	5.36327e-14	chr2:142867268-142869268
19.4628	-5.24493	0.650177	-8.06693	7.20882e-16	8.28578e-14	chr13:48782482-48784482
12.8597	-7.20548	0.898215	-8.022	1.04039e-15	1.17797e-13	chr7:42877152-42879152
48.9418	-3.05568	0.381942	-8.00039	1.24031e-15	1.38367e-13	chr4:184329133-184331133
19.8397	-5.73831	0.729839	-7.86243	3.7676e-15	4.10771e-13	chr10:78755978-78757978
167.477	3.60123	0.458075	7.86167	3.7904e-15	4.10771e-13	chr9:114999273-115001273
69.839	3.07381	0.39155	7.85036	4.14851e-15	4.43248e-13	chr6:108781611-108783611
23.7539	-2.68581	0.342421	-7.8436	4.37805e-15	4.61276e-13	chr9:105051955-105053955
15.907	-3.76578	0.480568	-7.8361	4.6474e-15	4.76421e-13	chr1:225444117-225446117
18.7581	-4.08693	0.521449	-7.83765	4.59058e-15	4.76421e-13	chr16:72189011-72191011
19.4617	-5.5391	0.710668	-7.79422	6.48069e-15	6.555e-13	chr19:18966711-18968711
167.045	-2.53634	0.326179	-7.77592	7.49021e-15	7.47641e-13	chr2:61763322-61765322
12.8743	-3.8434	0.496015	-7.74856	9.29414e-15	9.15654e-13	chr17:56786130-56788130
56.2353	-2.2086	0.285515	-7.73549	1.03008e-14	1.00182e-12	chr2:239464485-239466485
15.9828	3.82658	0.496415	7.70844	1.27365e-14	1.22303e-12	chr8:24244328-24246328
67.0287	2.30959	0.299921	7.70065	1.35377e-14	1.28371e-12	chr10:62242538-62244538
22.3125	-3.26243	0.423812	-7.69782	1.38409e-14	1.29626e-12	chr2:174023303-174025303
19.4814	-4.83307	0.629702	-7.67517	1.65195e-14	1.52826e-12	chr3:41116641-41118641
28.6376	-6.77098	0.886277	-7.6398	2.17564e-14	1.98848e-12	chr19:8049633-8051633
101.957	2.43293	0.319655	7.61111	2.71749e-14	2.45415e-12	chr7:36736091-36738091
12.7684	4.02582	0.529791	7.59887	2.98719e-14	2.66598e-12	chr7:106370887-106372887
40.2153	2.66859	0.35257	7.56897	3.76197e-14	3.26561e-12	chr17:76465257-76467257
16.5701	3.33579	0.440696	7.56937	3.75026e-14	3.26561e-12	chr18:45973392-45975392
38.4681	-2.28894	0.302447	-7.56807	3.78821e-14	3.26561e-12	chr6:6884951-6886951
17.8923	-4.29475	0.568729	-7.55149	4.30292e-14	3.66763e-12	chr5:40485537-40487537
21.9939	-5.09508	0.675054	-7.54766	4.43133e-14	3.73512e-12	chr6:148656284-148658284
58.8935	4.61432	0.614325	7.51119	5.85916e-14	4.88435e-12	chr11:35235664-35237664
14.3331	-4.77469	0.639442	-7.46695	8.20729e-14	6.76745e-12	chr2:8090022-8092022
27.0122	3.07073	0.411626	7.45999	8.6529e-14	7.05816e-12	chr11:105180605-105182605
19.4471	-4.50107	0.606671	-7.41929	1.1775e-13	9.50266e-12	chr5:147802380-147804380
41.8303	-3.7515	0.508392	-7.37914	1.59315e-13	1.27217e-11	chr6:34201687-34203687
35.3257	2.90619	0.395442	7.34922	1.9937e-13	1.57544e-11	chr1:157112219-157114219
26.7137	-2.7037	0.369185	-7.32343	2.41705e-13	1.89028e-11	chr6:6883481-6885481
11.0563	-7.01249	0.959439	-7.30895	2.69231e-13	2.08407e-11	chr19:18968816-18970816
122.736	3.87009	0.530437	7.29603	2.96387e-13	2.2711e-11	chr4:73703955-73705955
31.5193	3.60859	0.496743	7.26449	3.74436e-13	2.81248e-11	chr11:35087438-35089438
17.2794	-6.2786	0.864286	-7.26449	3.74453e-13	2.81248e-11	chr17:56918207-56920207
25.0556	-3.4432	0.47601	-7.23346	4.70846e-13	3.5018e-11	chr5:56414437-56416437
12.7204	-5.57043	0.773055	-7.20574	5.77307e-13	4.2519e-11	chr1:31523091-31525091
55.2955	3.51236	0.490303	7.16365	7.85594e-13	5.73031e-11	chr1:66438130-66440130
94.7665	2.79817	0.391182	7.15312	8.48282e-13	6.12864e-11	chr2:239500124-239502124
15.415	-3.1304	0.438273	-7.14257	9.15986e-13	6.55535e-11	chr3:5006077-5008077
27.5048	-3.35741	0.471551	-7.11993	1.07981e-12	7.65559e-11	chr16:10827968-10829968
91.3594	-3.31625	0.465983	-7.11667	1.10564e-12	7.7661e-11	chrX:12949706-12951706
13.8626	-3.1629	0.446973	-7.07628	1.4808e-12	1.03058e-10	chr7:143374163-143376163
16.2655	-3.94327	0.558705	-7.05787	1.69071e-12	1.16598e-10	chr16:46389279-46391279
13.8932	-4.2818	0.607643	-7.04658	1.83375e-12	1.25323e-10	chr9:104967355-104969355
6.18359	-6.39234	0.909618	-7.02749	2.10277e-12	1.42425e-10	chr5:34498087-34500087
19.7145	-6.82166	0.974418	-7.00075	2.54595e-12	1.70214e-10	chr1:172765811-172767811
11.2336	5.9209	0.84598	6.99887	2.58035e-12	1.70214e-10	chr12:92551688-92553688
9.68044	-6.33924	0.905637	-6.99976	2.56402e-12	1.70214e-10	chrX:39491279-39493279
15.8279	-6.10362	0.873251	-6.98953	2.75809e-12	1.80369e-10	chr5:147804327-147806327
13.7531	3.88338	0.555874	6.98608	2.82677e-12	1.83281e-10	chr5:172793191-172795191
27.7329	3.02975	0.436314	6.94397	3.81238e-12	2.45067e-10	chr12:92504509-92506509
89.5447	-1.2921	0.186107	-6.94279	3.84431e-12	2.45067e-10	chr19:18291328-18293328
14.7488	-4.78604	0.694414	-6.89219	5.49399e-12	3.47312e-10	chr1:206889897-206891897
11.4757	-3.69836	0.540839	-6.83819	8.01985e-12	5.02798e-10	chr1:161498723-161500723
71.2038	2.13556	0.313627	6.80921	9.81353e-12	6.04975e-10	chr10:62244269-62246269
51.2442	2.45274	0.360161	6.8101	9.75281e-12	6.04975e-10	chr4:138392007-138394007
49.5996	-3.49212	0.512936	-6.80811	9.88886e-12	6.04975e-10	chr6:33027948-33029948
50.3193	-2.41818	0.356117	-6.79042	1.11808e-11	6.78539e-10	chr7:155205224-155207224
17.2837	-2.9124	0.430727	-6.76158	1.36498e-11	8.21803e-10	chr9:134921850-134923850
11.9981	-5.42616	0.802846	-6.75865	1.39279e-11	8.31946e-10	chr17:74513474-74515474
14.8377	3.49507	0.5173	6.75637	1.41496e-11	8.38586e-10	chr17:68613292-68615292
10.1983	-4.5953	0.681853	-6.73943	1.59005e-11	9.35047e-10	chr12:6192470-6194470
16.7688	-3.7351	0.55475	-6.73295	1.66257e-11	9.70173e-10	chr19:702918-704918
15.9188	5.07503	0.753917	6.73155	1.67871e-11	9.72112e-10	chr21:45040505-45042505
28.4045	3.08743	0.459038	6.72588	1.74539e-11	1.00307e-09	chr12:8491810-8493810
11.8556	-4.20999	0.627385	-6.71039	1.94109e-11	1.10715e-09	chr3:52444131-52446131
14.8654	-3.95084	0.589698	-6.69976	2.08764e-11	1.18185e-09	chr2:234334958-234336958
9.4462	-6.31968	0.94641	-6.67752	2.43012e-11	1.36555e-09	chr12:47400303-47402303
29.269	6.01469	0.906536	6.63481	3.24918e-11	1.81237e-09	chr2:151296991-151298991
21.7804	2.24375	0.339765	6.60383	4.00665e-11	2.21857e-09	chr6:139323000-139325000
17.7217	-2.8559	0.435046	-6.56459	5.2177e-11	2.85608e-09	chr16:9078311-9080311
13.0524	-4.32293	0.658661	-6.5632	5.26638e-11	2.85608e-09	chr2:64260023-64262023
18.2996	-2.56623	0.39101	-6.56308	5.27091e-11	2.85608e-09	chr9:129166374-129168374
14.3918	-3.00122	0.458041	-6.55229	5.66619e-11	3.04849e-09	chr3:42501413-42503413
11.8551	-6.25722	0.955429	-6.54912	5.78778e-11	3.09198e-09	chr20:23024788-23026788
198.039	2.15373	0.329727	6.53184	6.49649e-11	3.44632e-09	chr1:110645182-110647182
35.7404	-3.78127	0.579339	-6.52687	6.71598e-11	3.53802e-09	chr6:32603379-32605379
29.2367	-2.7844	0.426922	-6.52203	6.93602e-11	3.62873e-09	chr16:11639559-11641559
26.589	-3.11519	0.477927	-6.51814	7.11844e-11	3.68142e-09	chr13:71290154-71292154
19.5358	-2.28053	0.349892	-6.51782	7.13379e-11	3.68142e-09	chr17:18157176-18159176
11.3633	-3.27404	0.504628	-6.48802	8.69714e-11	4.45787e-09	chr5:80399113-80401113
14.2278	-3.33897	0.515028	-6.48307	8.98754e-11	4.5758e-09	chr13:20174004-20176004
17.4977	-2.56899	0.396735	-6.47534	9.46005e-11	4.78426e-09	chr11:121417813-121419813
6.11064	-6.1558	0.951027	-6.47279	9.62079e-11	4.83333e-09	chr3:183210161-183212161
12.3368	-3.08744	0.477559	-6.46504	1.01271e-10	5.05423e-09	chr1:25922056-25924056
17.7365	-2.55225	0.39626	-6.44085	1.18803e-10	5.89044e-09	chrX:129772038-129774038
13.9359	-5.79222	0.899852	-6.43686	1.21967e-10	6.00804e-09	chr1:125178638-125180638
22.5503	-2.23683	0.348015	-6.4274	1.29803e-10	6.3528e-09	chr20:37335489-37337489
38.1377	2.66063	0.414135	6.42455	1.32264e-10	6.43176e-09	chr6:30502561-30504561
95.0017	3.54429	0.552099	6.41965	1.36585e-10	6.59957e-09	chr8:103110661-103112661
11.495	-3.36212	0.524524	-6.40986	1.45657e-10	6.99338e-09	chr19:12051874-12053874
117.156	2.23687	0.349156	6.40651	1.48888e-10	7.10354e-09	chr2:142865205-142867205
8.47432	-5.70308	0.892986	-6.38652	1.69699e-10	8.04456e-09	chr19:53848663-53850663
7.586	3.98853	0.624613	6.3856	1.70732e-10	8.04456e-09	chr6:11823979-11825979
13.3727	-3.14153	0.492245	-6.38206	1.74724e-10	8.08207e-09	chr12:6137901-6139901
8.14888	-6.01379	0.942173	-6.3829	1.73768e-10	8.08207e-09	chr19:35216597-35218597
6.83235	7.20018	1.12819	6.38208	1.74699e-10	8.08207e-09	chr3:59373996-59375996
21.2796	2.78965	0.437178	6.38104	1.75884e-10	8.08638e-09	chr16:57899128-57901128
1022.55	3.4757	0.545031	6.37708	1.80499e-10	8.24861e-09	chr17:36153273-36155273
11.6001	-4.15919	0.653012	-6.36925	1.89957e-10	8.62881e-09	chr6:109893282-109895282
13.196	-2.63778	0.415303	-6.35145	2.13291e-10	9.63111e-09	chr20:2300329-2302329
1030.61	3.00278	0.474191	6.33244	2.41318e-10	1.08322e-08	chr17:36148465-36150465
31.3953	-2.36511	0.373644	-6.32985	2.45406e-10	1.09509e-08	chr21:38830665-38832665
23.07	2.15136	0.340685	6.31481	2.70488e-10	1.19996e-08	chr4:153747176-153749176
8.52448	4.04242	0.640287	6.31345	2.7288e-10	1.20353e-08	chr8:24228591-24230591
13.4541	-2.98614	0.473052	-6.31249	2.74581e-10	1.20403e-08	chr12:6140302-6142302
6.37469	-5.92668	0.939809	-6.30626	2.85868e-10	1.24632e-08	chr16:66205312-66207312
11.8646	-3.77663	0.599249	-6.30227	2.93318e-10	1.27149e-08	chr16:46398872-46400872
392.176	1.43683	0.228053	6.30042	2.96835e-10	1.27943e-08	chr16:57299344-57301344
10.3358	-3.41648	0.542791	-6.29427	3.08846e-10	1.32368e-08	chr1:213326497-213328497
92.1942	-1.99625	0.31757	-6.28602	3.25703e-10	1.38808e-08	chr17:7120042-7122042
26.2707	2.86696	0.456562	6.27946	3.39747e-10	1.43984e-08	chr6:113762843-113764843
13.6676	3.76679	0.60098	6.26775	3.66309e-10	1.54379e-08	chr18:10289767-10291767
20.4311	-4.05488	0.649055	-6.24736	4.17457e-10	1.74963e-08	chr3:192956748-192958748
11.6814	-5.05851	0.810634	-6.24019	4.37052e-10	1.82169e-08	chr14:98956535-98958535
15.9954	-2.71536	0.436401	-6.22216	4.90344e-10	2.03265e-08	chr2:70976223-70978223
10.4229	-4.14969	0.667593	-6.21589	5.10334e-10	2.10402e-08	chr1:39933709-39935709
8.24823	-5.53215	0.89198	-6.2021	5.57154e-10	2.28463e-08	chr3:12192873-12194873
14.3407	-2.88168	0.465377	-6.19214	5.93546e-10	2.42077e-08	chr6:6806132-6808132
18.3268	3.79189	0.61301	6.18568	6.18345e-10	2.50375e-08	chr11:76679830-76681830
12.7376	-5.5386	0.895469	-6.18514	6.20493e-10	2.50375e-08	chr2:113375918-113377918
3.25852	6.40582	1.03675	6.17877	6.4604e-10	2.59305e-08	chr10:110353210-110355210
179.576	2.05693	0.333849	6.16125	7.21746e-10	2.87636e-08	chr1:110643064-110645064
134.194	-1.44125	0.233943	-6.16071	7.24208e-10	2.87636e-08	chr1:12151995-12153995
9.00373	-5.76095	0.935727	-6.15666	7.4296e-10	2.93547e-08	chr3:122232524-122234524
9.59502	-3.85783	0.626721	-6.15559	7.47999e-10	2.94006e-08	chr9:129583275-129585275
4.48465	-5.96192	0.969467	-6.14969	7.76368e-10	3.02049e-08	chr7:31889610-31891610
12.0328	-5.64232	0.917499	-6.14967	7.76425e-10	3.02049e-08	chr8:63146149-63148149
30.1242	-2.30237	0.374446	-6.14873	7.81034e-10	3.02292e-08	chr17:7093671-7095671
22.6752	-2.88838	0.469902	-6.14676	7.90814e-10	3.04524e-08	chr15:82708722-82710722
8.79239	-3.49529	0.568839	-6.14462	8.01575e-10	3.04928e-08	chr11:3421945-3423945
116.923	1.91699	0.311982	6.14454	8.01942e-10	3.04928e-08	chr6:26553037-26555037
173.6	1.31888	0.214656	6.14415	8.03924e-10	3.04928e-08	chr8:54161021-54163021
1016.15	2.89708	0.471832	6.14007	8.24865e-10	3.11315e-08	chr17:36143148-36145148
14.1716	-3.32424	0.542267	-6.13027	8.77293e-10	3.29463e-08	chr12:124712586-124714586
13.3177	-3.30338	0.539828	-6.11931	9.39792e-10	3.51195e-08	chr19:40569643-40571643
8.91835	-4.40965	0.721196	-6.11437	9.69414e-10	3.60489e-08	chr2:42835226-42837226
15.8083	-2.53379	0.414716	-6.1097	9.98168e-10	3.69371e-08	chr6:46770291-46772291
8.30413	-3.80045	0.622881	-6.1014	1.05141e-09	3.87183e-08	chr4:55311195-55313195
30.2696	-2.78449	0.457306	-6.08889	1.13697e-09	4.16671e-08	chr10:79330773-79332773
10.1997	-3.58965	0.5898	-6.08622	1.1561e-09	4.21642e-08	chr19:18327753-18329753
9.30874	-5.03586	0.827754	-6.08376	1.17394e-09	4.261e-08	chr9:134455312-134457312
12.1451	-4.0746	0.671153	-6.07104	1.27082e-09	4.56894e-08	chr14:74954651-74956651
11.9987	-3.24154	0.533922	-6.0712	1.26961e-09	4.56894e-08	chr22:39299203-39301203
4.77382	-6.16332	1.01575	-6.06777	1.29697e-09	4.64095e-08	chr10:21372317-21374317
78.2258	-1.65563	0.273197	-6.0602	1.3595e-09	4.84187e-08	chr6:6749094-6751094
8.96815	-3.34929	0.55348	-6.05133	1.43653e-09	5.09229e-08	chr20:47123776-47125776
9.95917	-4.8434	0.802913	-6.03229	1.61651e-09	5.70364e-08	chr19:11534996-11536996
19.9941	-2.57819	0.427577	-6.02976	1.64201e-09	5.7668e-08	chr5:180820183-180822183
13.0884	-2.38736	0.396061	-6.02776	1.66252e-09	5.81192e-08	chr11:9363401-9365401
10.254	-4.61971	0.766619	-6.02608	1.6798e-09	5.84539e-08	chr3:125632222-125634222
49.0119	2.88368	0.479931	6.00854	1.87202e-09	6.48454e-08	chr2:112879846-112881846
9.67824	-2.90652	0.483963	-6.00566	1.90554e-09	6.57066e-08	chr9:94653385-94655385
9.12225	-3.44365	0.574224	-5.99706	2.00924e-09	6.89688e-08	chr1:109821079-109823079
7.76947	-5.68073	0.94844	-5.98955	2.10416e-09	7.19018e-08	chr15:70022247-70024247
6.80759	-5.48475	0.916735	-5.98292	2.19166e-09	7.45558e-08	chr7:131555638-131557638
8.58322	5.61059	0.937997	5.98146	2.2114e-09	7.48914e-08	chr18:35949446-35951446
11.0018	-3.4824	0.584439	-5.95854	2.54508e-09	8.58087e-08	chr9:19161170-19163170
26.1702	-1.9068	0.320289	-5.95336	2.62694e-09	8.81769e-08	chr10:124290044-124292044
5.19362	-5.60929	0.942633	-5.95066	2.67057e-09	8.92465e-08	chr2:28999583-29001583
18.9929	-2.46474	0.414392	-5.94784	2.71707e-09	9.04023e-08	chr14:55107135-55109135
71.5012	2.1678	0.36467	5.94455	2.77217e-09	9.18328e-08	chr1:110706247-110708247
7.71772	3.9835	0.670618	5.94004	2.84951e-09	9.39844e-08	chr6:113599535-113601535
6.32262	-5.80875	0.978327	-5.93743	2.89526e-09	9.50799e-08	chr6:155417551-155419551
100.862	2.27201	0.383189	5.92922	3.04371e-09	9.95242e-08	chr1:119613035-119615035
245.873	2.31038	0.390901	5.9104	3.41287e-09	1.11116e-07	chr7:150777785-150779785
10.0384	-3.10159	0.526338	-5.89278	3.79762e-09	1.23114e-07	chr19:46823894-46825894
11.3142	-2.97316	0.506557	-5.86936	4.37493e-09	1.41226e-07	chr2:43157733-43159733
1100.29	2.87069	0.489242	5.86763	4.42078e-09	1.42102e-07	chr17:36131577-36133577
7.18604	3.812	0.650361	5.86137	4.59061e-09	1.46938e-07	chr11:35039450-35041450
9.15793	-5.55588	0.94964	-5.85051	4.90054e-09	1.562e-07	chr17:8790984-8792984
38.09	2.14973	0.367535	5.84905	4.94396e-09	1.56924e-07	chr8:11890665-11892665
5.31927	-5.55613	0.952452	-5.8335	5.42758e-09	1.71557e-07	chr8:102600086-102602086
11.4612	-2.70749	0.464192	-5.83271	5.45347e-09	1.7166e-07	chr19:34133601-34135601
15.6162	-3.27638	0.562103	-5.82878	5.58344e-09	1.75025e-07	chr3:45063896-45065896
4.24027	-5.69205	0.979635	-5.81038	6.23323e-09	1.93792e-07	chr1:143254583-143256583
85.9168	2.3265	0.400733	5.80563	6.41253e-09	1.98553e-07	chr20:37276113-37278113
31.7614	2.54661	0.439114	5.79944	6.65365e-09	2.05181e-07	chr8:24271112-24273112
3.62473	-5.44355	0.9397	-5.79286	6.91985e-09	2.12526e-07	chr1:207248047-207250047
25.6686	-1.80541	0.311849	-5.78937	7.06498e-09	2.15241e-07	chr15:99453993-99455993
34.9902	-1.61654	0.279215	-5.78961	7.05507e-09	2.15241e-07	chr18:48896147-48898147
13.9117	-2.82823	0.488849	-5.78548	7.2304e-09	2.19399e-07	chr20:50438227-50440227
3.44267	-5.66843	0.981052	-5.77791	7.56336e-09	2.28588e-07	chr4:89469097-89471097
37.1953	2.58843	0.448072	5.77681	7.61284e-09	2.29171e-07	chr6:14108057-14110057
9.14533	-4.31832	0.74784	-5.77439	7.72328e-09	2.31576e-07	chr13:75504555-75506555
9.77422	-4.45703	0.77213	-5.77238	7.816e-09	2.33434e-07	chr19:6576883-6578883
10.3527	-5.00527	0.86738	-5.77057	7.9005e-09	2.35032e-07	chr16:46393604-46395604
23.918	-2.52737	0.439195	-5.75456	8.68666e-09	2.5741e-07	chr2:20423772-20425772
5.32674	5.75791	1.00127	5.75062	8.89152e-09	2.62456e-07	chr2:112941270-112943270
67.7712	3.31504	0.576585	5.74943	8.95442e-09	2.63288e-07	chr4:73728936-73730936
15.5706	-3.18471	0.554863	-5.73963	9.48812e-09	2.77903e-07	chr2:234307770-234309770
7.91527	-5.61628	0.979297	-5.73501	9.75067e-09	2.84495e-07	chr12:52202195-52204195
3.83329	-5.6639	0.991475	-5.7126	1.11266e-08	3.21065e-07	chr14:24907778-24909778
4.92065	-5.42796	0.950082	-5.71315	1.10903e-08	3.21065e-07	chr3:157063734-157065734
30.9282	2.05232	0.359266	5.71253	1.1131e-08	3.21065e-07	chr7:157317413-157319413
56.5388	2.51722	0.440898	5.7093	1.1344e-08	3.25969e-07	chr14:35373552-35375552
7.84189	-5.02901	0.882517	-5.69849	1.20876e-08	3.46025e-07	chr8:97597397-97599397
80.3602	-1.09232	0.192324	-5.67957	1.35037e-08	3.85109e-07	chr13:33541716-33543716
8.16528	-3.31794	0.584595	-5.67563	1.38182e-08	3.92603e-07	chr6:105871646-105873646
78.3479	-2.94153	0.520439	-5.65201	1.58579e-08	4.48874e-07	chr6:33017722-33019722
9.6996	-4.20137	0.743645	-5.6497	1.60732e-08	4.52945e-07	chr10:63706499-63708499
10.306	-3.76072	0.66571	-5.64918	1.61212e-08	4.52945e-07	chr16:34581708-34583708
6.36999	-5.41001	0.957896	-5.64781	1.62507e-08	4.54899e-07	chr3:183370029-183372029
76.3078	-1.62849	0.28869	-5.64096	1.69107e-08	4.71635e-07	chr17:62965348-62967348
55.9214	1.63239	0.289746	5.63386	1.76223e-08	4.89681e-07	chr1:244348343-244350343
96.5041	1.52228	0.270439	5.62892	1.81341e-08	5.02063e-07	chr20:1882441-1884441
3.54723	-5.37365	0.955241	-5.62544	1.85038e-08	5.10436e-07	chr17:37848284-37850284
8.14786	-5.12254	0.913877	-5.60529	2.07905e-08	5.71439e-07	chr1:212531722-212533722
6.44729	-4.4671	0.797884	-5.59868	2.15992e-08	5.91521e-07	chr12:111312943-111314943
3.29312	-5.28473	0.944335	-5.59625	2.19039e-08	5.97709e-07	chr15:94173342-94175342
99.0821	2.75338	0.492563	5.58991	2.27191e-08	6.17733e-07	chr8:103079578-103081578
14.2289	-2.48187	0.444271	-5.58639	2.31836e-08	6.28109e-07	chr4:2784875-2786875
18.0764	-2.13177	0.381914	-5.58181	2.38034e-08	6.42607e-07	chr19:12494560-12496560
10.3754	-3.63392	0.651514	-5.57767	2.43768e-08	6.53437e-07	chr12:113039692-113041692
53.2694	-2.84616	0.510242	-5.57806	2.43219e-08	6.53437e-07	chr6:32608952-32610952
3.22715	-5.52778	0.992441	-5.56988	2.54913e-08	6.79002e-07	chr12:55042875-55044875
15.2456	-2.68414	0.481914	-5.56976	2.55096e-08	6.79002e-07	chr9:114556528-114558528
9.37169	5.19159	0.932999	5.56442	2.63029e-08	6.97669e-07	chr12:24724175-24726175
16.5276	-2.05486	0.369651	-5.55891	2.71462e-08	7.1753e-07	chr15:99452225-99454225
12.6042	-2.74062	0.493443	-5.55409	2.79068e-08	7.35074e-07	chr3:153221182-153223182
28.1792	2.00971	0.362898	5.53796	3.06012e-08	8.03255e-07	chr6:113809094-113811094
7.98306	3.1915	0.576917	5.53199	3.16623e-08	8.28243e-07	chr21:38350060-38352060
3.58809	-5.18926	0.938946	-5.52668	3.26346e-08	8.50743e-07	chrX:45514641-45516641
3.21209	-5.24841	0.949844	-5.52555	3.28461e-08	8.53324e-07	chr7:72404520-72406520
6.67868	-5.31876	0.964361	-5.51532	3.48147e-08	9.01379e-07	chr2:172101740-172103740
26.6802	-1.66039	0.301113	-5.51417	3.50428e-08	9.04199e-07	chr18:13136621-13138621
7.69557	-3.77604	0.68741	-5.49314	3.94861e-08	1.01539e-06	chr10:110861488-110863488
12.2305	-3.25654	0.593323	-5.48864	4.05043e-08	1.03806e-06	chr1:180228960-180230960
9.98398	-3.43188	0.626001	-5.48222	4.2001e-08	1.07279e-06	chr13:44236211-44238211
19.1532	-1.89337	0.345419	-5.48136	4.22064e-08	1.07442e-06	chr14:81169290-81171290
6.05147	-4.97143	0.907489	-5.47823	4.29598e-08	1.08994e-06	chr21:37863065-37865065
2.56118	-5.21367	0.955031	-5.45916	4.78393e-08	1.2097e-06	chr15:70462289-70464289
59.6337	2.01253	0.368748	5.45775	4.82194e-08	1.2115e-06	chr10:4120289-4122289
5.2233	-5.1364	0.941126	-5.45772	4.82301e-08	1.2115e-06	chr3:119699746-119701746
106.161	-1.52348	0.279333	-5.45398	4.92539e-08	1.23314e-06	chr17:7131359-7133359
2.87865	-5.476	1.00462	-5.45083	5.01341e-08	1.25104e-06	chr15:41169111-41171111
6.12249	-4.83842	0.887951	-5.44897	5.06636e-08	1.26011e-06	chr1:223174677-223176677
165.69	1.14878	0.211027	5.44377	5.21651e-08	1.29322e-06	chr17:31549039-31551039
19.9408	2.09418	0.385266	5.43567	5.459e-08	1.34893e-06	chr6:139307875-139309875
8.66111	-5.04157	0.928105	-5.43211	5.56921e-08	1.37169e-06	chr16:46387318-46389318
13.0181	2.01719	0.371593	5.42848	5.6835e-08	1.39531e-06	chr6:89044260-89046260
287.682	1.39457	0.257237	5.42136	5.91477e-08	1.4474e-06	chr1:204505934-204507934
7.67536	-4.25018	0.784826	-5.41544	6.11388e-08	1.48653e-06	chr1:206011158-206013158
7.40484	-4.36039	0.805164	-5.41553	6.11085e-08	1.48653e-06	chr1:33460256-33462256
21.0786	-1.89949	0.350928	-5.41277	6.2058e-08	1.50028e-06	chr19:47599496-47601496
10.4312	-2.26883	0.419172	-5.41265	6.20995e-08	1.50028e-06	chr7:76378980-76380980
12.8043	-4.13427	0.765179	-5.40301	6.55335e-08	1.57821e-06	chr8:89800734-89802734
12.1435	-3.99893	0.74066	-5.39915	6.69589e-08	1.60744e-06	chr9:114551261-114553261
14.5279	2.39285	0.444005	5.38924	7.07549e-08	1.69321e-06	chr19:34972364-34974364
15.6825	-2.85214	0.530295	-5.37841	7.5147e-08	1.79266e-06	chr14:55083920-55085920
4.30783	-4.96606	0.923587	-5.37692	7.57691e-08	1.80183e-06	chr4:56529772-56531772
3.60179	-5.28415	0.984199	-5.36899	7.91807e-08	1.87708e-06	chr17:41491481-41493481
5.37201	-5.53555	1.03446	-5.35114	8.73997e-08	2.06547e-06	chr8:128250363-128252363
5.59763	-4.87924	0.91267	-5.34612	8.9861e-08	2.11704e-06	chr8:133390093-133392093
3.72609	-5.30279	0.992318	-5.34384	9.09988e-08	2.1372e-06	chr6:21986629-21988629
3.84491	-5.1319	0.962752	-5.33044	9.79739e-08	2.29392e-06	chr1:39935964-39937964
7.00677	-3.88499	0.73003	-5.32169	1.0281e-07	2.39238e-06	chr1:46246564-46248564
13.957	-2.35111	0.441795	-5.32173	1.02785e-07	2.39238e-06	chr5:119419260-119421260
3.5606	-5.38853	1.01429	-5.31262	1.08062e-07	2.50691e-06	chr10:89122198-89124198
11.2329	-2.98151	0.561289	-5.31189	1.08491e-07	2.50919e-06	chr15:93235402-93237402
3.81488	-5.20796	0.980881	-5.30948	1.0994e-07	2.53497e-06	chr2:172280095-172282095
5.8067	-3.93917	0.742204	-5.3074	1.11198e-07	2.55619e-06	chr17:27216365-27218365
7.87608	-4.39211	0.827807	-5.30571	1.12235e-07	2.5645e-06	chr18:62436202-62438202
3.71873	-5.20597	0.981151	-5.30598	1.12066e-07	2.5645e-06	chr7:81809781-81811781
4.52502	-5.0253	0.948135	-5.30019	1.15682e-07	2.63534e-06	chr1:108106959-108108959
21.9228	-3.09802	0.584604	-5.29935	1.16217e-07	2.63959e-06	chr6:7073023-7075023
14.7372	-1.8705	0.353079	-5.29768	1.17281e-07	2.65581e-06	chr9:129776385-129778385
9.17134	-3.25047	0.614979	-5.2855	1.25359e-07	2.83028e-06	chr2:64853964-64855964
8.93231	-2.94908	0.5592	-5.27374	1.33668e-07	3.00893e-06	chr12:6277902-6279902
10.3077	-2.75425	0.522896	-5.2673	1.38443e-07	3.10718e-06	chr9:134924246-134926246
9.10521	-2.77807	0.528356	-5.25796	1.45659e-07	3.24991e-06	chr12:124754286-124756286
5.1505	-5.03742	0.958041	-5.25804	1.456e-07	3.24991e-06	chr15:99473288-99475288
9.67938	3.10462	0.590734	5.25553	1.476e-07	3.28356e-06	chr6:154509439-154511439
9.31637	-3.99992	0.762134	-5.24832	1.53493e-07	3.40466e-06	chr6:108840688-108842688
26.075	2.74746	0.524051	5.24274	1.58211e-07	3.49336e-06	chr10:3835163-3837163
7.03145	-3.04505	0.580839	-5.2425	1.58412e-07	3.49336e-06	chr6:43723675-43725675
10.3936	-2.41997	0.461794	-5.24036	1.60267e-07	3.52401e-06	chr1:45542830-45544830
8.37146	-2.88588	0.551062	-5.23695	1.63251e-07	3.57926e-06	chr19:17947007-17949007
19.3734	2.19107	0.418574	5.2346	1.65345e-07	3.61471e-06	chr7:36745538-36747538
14.9811	2.14913	0.411199	5.2265	1.72748e-07	3.7657e-06	chr9:22029352-22031352
6.67633	-3.2744	0.627527	-5.21794	1.8092e-07	3.93256e-06	chr1:161184921-161186921
3.53856	-5.6959	1.09413	-5.20589	1.93072e-07	4.1847e-06	chrX:135003199-135005199
4.44871	-4.97473	0.956818	-5.19924	2.00105e-07	4.32478e-06	chr8:124266387-124268387
17.7106	-2.55923	0.492337	-5.19813	2.01307e-07	4.33839e-06	chr4:2786501-2788501
4.59013	-5.52279	1.06376	-5.19176	2.08313e-07	4.46255e-06	chr18:70421296-70423296
10.5969	-3.27076	0.62993	-5.19226	2.07758e-07	4.46255e-06	chr19:33259698-33261698
2.83395	-5.31097	1.02305	-5.1913	2.08833e-07	4.46255e-06	chr2:119386764-119388764
6.87412	-3.67309	0.707672	-5.19039	2.09852e-07	4.47173e-06	chr11:76335055-76337055
62.1324	-2.13804	0.412251	-5.18625	2.14571e-07	4.55947e-06	chr10:31586005-31588005
12.173	-2.00064	0.385942	-5.18379	2.17417e-07	4.60706e-06	chr2:136213328-136215328
9.2188	2.3503	0.453511	5.18246	2.18981e-07	4.62726e-06	chr17:38684716-38686716
6.46566	-3.3132	0.640706	-5.17117	2.32632e-07	4.90207e-06	chr1:110507338-110509338
36.7935	2.57607	0.498692	5.16566	2.39593e-07	5.03477e-06	chr4:184313435-184315435
6.29544	-4.7164	0.91332	-5.16402	2.41704e-07	5.06511e-06	chr3:18744595-18746595
2.85661	-5.07324	0.983716	-5.15722	2.50638e-07	5.23785e-06	chr3:127298341-127300341
65.811	1.18385	0.229969	5.14788	2.63451e-07	5.49049e-06	chr12:6322733-6324733
6.02968	-3.05938	0.59445	-5.14657	2.65298e-07	5.49981e-06	chr4:3555869-3557869
155.629	-2.08106	0.404361	-5.14653	2.65348e-07	5.49981e-06	chr8:70539887-70541887
4.64216	-4.97374	0.96766	-5.13996	2.74791e-07	5.68002e-06	chr15:69718429-69720429
6.85262	-3.44868	0.671047	-5.13925	2.75838e-07	5.68616e-06	chr10:132452060-132454060
20.5944	-1.73288	0.337367	-5.13649	2.79924e-07	5.7392e-06	chr14:100192093-100194093
379.477	1.05158	0.204727	5.1365	2.79906e-07	5.7392e-06	chr17:75294742-75296742
4.43911	3.21386	0.62587	5.13504	2.82091e-07	5.76803e-06	chr6:113564055-113566055
12.8895	-1.89262	0.368736	-5.13272	2.8559e-07	5.82388e-06	chr7:76165532-76167532
3.99606	-5.67027	1.10631	-5.12541	2.96899e-07	6.03354e-06	chr19:46132500-46134500
7.31689	-3.32049	0.647895	-5.12505	2.97462e-07	6.03354e-06	chr7:26088777-26090777
32.2657	2.13807	0.417451	5.12174	3.02725e-07	6.11447e-06	chr14:35331414-35333414
22.3698	1.71123	0.334125	5.12153	3.03064e-07	6.11447e-06	chr19:13166719-13168719
9.43296	-2.45075	0.478722	-5.11935	3.06583e-07	6.16907e-06	chr18:8704352-8706352
17.3423	-2.20608	0.431433	-5.11338	3.16438e-07	6.35053e-06	chr5:65034606-65036606
16.7933	-1.70625	0.333803	-5.11156	3.19504e-07	6.39513e-06	chr6:7260414-7262414
6.64585	-4.36425	0.85457	-5.10695	3.27399e-07	6.50169e-06	chr1:202860569-202862569
6.62419	-3.32789	0.651634	-5.10699	3.27333e-07	6.50169e-06	chr2:26008181-26010181
8.66631	-2.67535	0.5238	-5.10758	3.26313e-07	6.50169e-06	chr9:34375976-34377976
15.3023	2.08206	0.407876	5.10464	3.31433e-07	6.56462e-06	chr14:94394004-94396004
4.53859	-5.24672	1.02799	-5.10387	3.32769e-07	6.57392e-06	chr2:23384409-23386409
6.74349	-2.54682	0.500109	-5.09254	3.53297e-07	6.96132e-06	chr3:49538963-49540963
52.0179	1.79416	0.352374	5.09162	3.55009e-07	6.97695e-06	chr11:62004049-62006049
7.3632	-3.27035	0.642428	-5.09061	3.56909e-07	6.97813e-06	chr17:74986892-74988892
3.11224	-5.06525	0.99497	-5.09085	3.56456e-07	6.97813e-06	chr6:15880512-15882512
16.2709	1.75925	0.346238	5.08104	3.75378e-07	7.29707e-06	chr20:32039495-32041495
5.2418	-3.72448	0.733068	-5.08067	3.76108e-07	7.29707e-06	chr22:23771980-23773980
27.119	5.72213	1.12618	5.08102	3.75417e-07	7.29707e-06	chr9:87839264-87841264
5.91602	-4.24509	0.837087	-5.07126	3.95184e-07	7.64761e-06	chr1:117120844-117122844
6.39401	3.02426	0.596527	5.06977	3.98291e-07	7.68813e-06	chr7:106366555-106368555
8.85068	-2.81811	0.556563	-5.06342	4.11808e-07	7.92888e-06	chr19:6515663-6517663
12.0545	-2.12583	0.421067	-5.04868	4.44883e-07	8.54401e-06	chr7:128236090-128238090
5.36655	-4.13572	0.819472	-5.04681	4.4924e-07	8.6059e-06	chr17:49495541-49497541
8.64961	2.89625	0.573998	5.04575	4.5175e-07	8.63218e-06	chr20:2291897-2293897
2.6327	-5.07041	1.00515	-5.04441	4.54917e-07	8.67085e-06	chr5:68330653-68332653
9.3287	-2.19668	0.435993	-5.03834	4.69597e-07	8.92823e-06	chr17:82496289-82498289
7.26088	-4.26131	0.847041	-5.03082	4.88396e-07	9.26242e-06	chr16:79328091-79330091
20.1728	-1.73234	0.34461	-5.02696	4.98314e-07	9.36891e-06	chr1:1908026-1910026
4.64242	-4.95089	0.984831	-5.02715	4.97824e-07	9.36891e-06	chr11:35931866-35933866
2.63799	-5.26261	1.04684	-5.02712	4.97896e-07	9.36891e-06	chr12:52197392-52199392
8.80998	-3.32039	0.660548	-5.02672	4.9895e-07	9.36891e-06	chr14:55117092-55119092
12.2585	-2.09668	0.417232	-5.02522	5.02865e-07	9.41909e-06	chr11:1781294-1783294
2.47347	-4.9099	0.977921	-5.02075	5.1469e-07	9.59321e-06	chr19:30876874-30878874
14.9621	-2.82161	0.561942	-5.02118	5.13544e-07	9.59321e-06	chr6:6857890-6859890
4.1698	3.4244	0.682684	5.01609	5.27337e-07	9.80454e-06	chr17:78304953-78306953
6.41583	-3.24482	0.646943	-5.01563	5.28613e-07	9.80454e-06	chr2:233330818-233332818
2.26049	-4.95444	0.988674	-5.01119	5.40932e-07	1.00086e-05	chr21:33088655-33090655
275.927	1.4312	0.285688	5.00965	5.45303e-07	1.00405e-05	chr3:45075546-45077546
31.8578	-1.79008	0.357317	-5.00977	5.44953e-07	1.00405e-05	chr9:126721852-126723852
48.1746	3.37198	0.673489	5.00673	5.53614e-07	1.01688e-05	chr2:229282062-229284062
12.2667	-2.43155	0.486725	-4.99574	5.86106e-07	1.07396e-05	chr9:136624507-136626507
7.75346	-3.8064	0.763438	-4.98587	6.1684e-07	1.12484e-05	chr14:72893079-72895079
8.10921	-3.39948	0.68181	-4.98597	6.16527e-07	1.12484e-05	chr5:149679931-149681931
7.33573	3.45215	0.693298	4.97932	6.38095e-07	1.16081e-05	chr17:78257472-78259472
5.75478	-4.43572	0.891878	-4.97346	6.5767e-07	1.19356e-05	chr9:86368338-86370338
68.9326	2.58631	0.520345	4.97039	6.68198e-07	1.20977e-05	chr4:73734389-73736389
5.15349	4.46854	0.899417	4.96827	6.75544e-07	1.22016e-05	chr3:59385092-59387092
2.67992	-5.1771	1.04254	-4.96583	6.8407e-07	1.2297e-05	chr13:28743551-28745551
7.29935	-4.70556	0.948884	-4.95905	7.08398e-07	1.27043e-05	chr1:164558168-164560168
6.71687	-2.52455	0.509346	-4.95645	7.17933e-07	1.28449e-05	chr13:40401524-40403524
2.97518	-4.71598	0.952367	-4.95185	7.35097e-07	1.31211e-05	chr13:52920462-52922462
6.11256	-4.58111	0.926192	-4.94617	7.56859e-07	1.33835e-05	chr16:34592149-34594149
9.59429	2.66903	0.539551	4.94676	7.54605e-07	1.33835e-05	chr17:44905205-44907205
13.0302	-1.76829	0.357501	-4.94625	7.56564e-07	1.33835e-05	chr3:125915236-125917236
83.7581	2.06386	0.417236	4.94651	7.55564e-07	1.33835e-05	chr6:89034287-89036287
5.37632	-4.05569	0.820176	-4.9449	7.61828e-07	1.34401e-05	chr1:58617736-58619736
45.8641	1.18585	0.239985	4.94137	7.75752e-07	1.36223e-05	chr11:61377719-61379719
12.9419	-2.60579	0.527316	-4.9416	7.74821e-07	1.36223e-05	chr16:88264304-88266304
9.93442	-2.91439	0.590162	-4.93829	7.88102e-07	1.38073e-05	chr1:229067433-229069433
10.4207	-2.49706	0.505834	-4.93653	7.95241e-07	1.39002e-05	chrX:54638674-54640674
8.34305	-2.75239	0.557736	-4.93493	8.01806e-07	1.39828e-05	chr1:227787157-227789157
3.23656	-4.89601	0.996086	-4.91525	8.86704e-07	1.54278e-05	chr6:90349904-90351904
3.8832	-5.65943	1.15293	-4.90875	9.16595e-07	1.5909e-05	chr10:63702279-63704279
115.066	-1.49262	0.3041	-4.90833	9.18554e-07	1.5909e-05	chr17:7833667-7835667
6.60761	-2.69673	0.549609	-4.90665	9.2647e-07	1.60096e-05	chr2:43173681-43175681
6.29369	-3.14883	0.642058	-4.90427	9.37757e-07	1.61678e-05	chr13:98410917-98412917
12.4268	-2.36354	0.482247	-4.9011	9.52996e-07	1.63933e-05	chr2:147628140-147630140
6.56769	-3.7192	0.759157	-4.89912	9.62664e-07	1.65221e-05	chr19:11693962-11695962
7.4755	3.17809	0.649475	4.89333	9.91443e-07	1.69776e-05	chr13:46302972-46304972
4.12655	-4.71515	0.963785	-4.89233	9.96497e-07	1.70257e-05	chr1:31482390-31484390
9.32274	2.14991	0.440356	4.8822	1.0491e-06	1.78841e-05	chr17:74631431-74633431
8.33465	-2.70954	0.555397	-4.87856	1.06861e-06	1.81353e-05	chr21:42061256-42063256
2.5554	-4.85807	0.995976	-4.87769	1.07333e-06	1.81747e-05	chr7:81140176-81142176
10.6871	-3.07076	0.629952	-4.87459	1.09034e-06	1.84216e-05	chr14:55097279-55099279
12.3589	-2.83298	0.582197	-4.86601	1.13874e-06	1.91966e-05	chr3:58470426-58472426
2.4653	-4.92011	1.01121	-4.86556	1.14133e-06	1.91976e-05	chr10:106996732-106998732
6.17913	-3.97752	0.817947	-4.86282	1.15728e-06	1.94228e-05	chr19:35213205-35215205
7.81736	-2.68357	0.552308	-4.85884	1.18076e-06	1.97732e-05	chr14:77659139-77661139
11.4561	-2.2003	0.452959	-4.85762	1.18804e-06	1.98513e-05	chr19:555210-557210
12.7034	-2.15891	0.44461	-4.85574	1.1994e-06	1.9997e-05	chr20:40497380-40499380
6.55695	-2.61141	0.538102	-4.853	1.2161e-06	2.02309e-05	chr6:163660388-163662388
14.4595	-2.04564	0.421868	-4.84902	1.24075e-06	2.05959e-05	chr22:40651069-40653069
11.4261	-2.30771	0.476264	-4.84545	1.26326e-06	2.09238e-05	chrX:12946112-12948112
3.16933	-4.84519	1.00027	-4.84389	1.27324e-06	2.10431e-05	chr6:43702540-43704540
5.63485	-4.38826	0.906567	-4.84052	1.29497e-06	2.13558e-05	chr17:19361767-19363767
66.9918	-1.3027	0.269173	-4.83963	1.30079e-06	2.14052e-05	chr6:7050761-7052761
5.77064	-4.08484	0.844661	-4.83607	1.32432e-06	2.17453e-05	chr16:34585889-34587889
8.38461	-4.69314	0.971957	-4.82855	1.3753e-06	2.25335e-05	chr18:31205683-31207683
6.22898	-3.08807	0.639788	-4.8267	1.38811e-06	2.26944e-05	chr9:99659503-99661503
7.80987	-3.39999	0.705362	-4.8202	1.43411e-06	2.33961e-05	chr3:119701954-119703954
39.5276	1.63432	0.339212	4.81799	1.45013e-06	2.36066e-05	chr14:69718595-69720595
4.94142	-2.94747	0.6129	-4.80905	1.51647e-06	2.46337e-05	chr6:71247651-71249651
2.32541	-4.7675	0.993756	-4.79746	1.60692e-06	2.60472e-05	chr2:203908239-203910239
3.91723	3.54708	0.740939	4.78727	1.69066e-06	2.73461e-05	chr2:236971534-236973534
7.35683	-3.74846	0.783781	-4.78254	1.73095e-06	2.78789e-05	chr8:21857289-21859289
2.1754	-4.97559	1.04029	-4.78289	1.72794e-06	2.78789e-05	chr9:22158320-22160320
12.3677	3.20871	0.671123	4.7811	1.74337e-06	2.80194e-05	chr12:24718375-24720375
9.01551	2.73095	0.571418	4.77925	1.75947e-06	2.8141e-05	chr10:23431783-23433783
6.60442	3.75187	0.785077	4.77899	1.76181e-06	2.8141e-05	chr5:107369634-107371634
18.4374	-2.02119	0.422935	-4.77896	1.76206e-06	2.8141e-05	chr7:151922556-151924556
7.71208	-3.21704	0.673581	-4.77603	1.78787e-06	2.84932e-05	chr1:30912164-30914164
8.211	-2.87031	0.601111	-4.77501	1.79698e-06	2.85785e-05	chr2:43212053-43214053
2.49717	-4.85464	1.01702	-4.77339	1.81148e-06	2.87487e-05	chr6:51272336-51274336
2.70768	-4.87388	1.02174	-4.77019	1.84052e-06	2.91487e-05	chr18:76553066-76555066
2.8035	-4.72427	0.991492	-4.76481	1.89031e-06	2.98747e-05	chr5:158383866-158385866
7.32267	-2.64222	0.554659	-4.76368	1.90095e-06	2.99805e-05	chr21:34281545-34283545
3.62733	-4.64856	0.975996	-4.76289	1.90838e-06	3.00352e-05	chr16:46385433-46387433
4.08051	-4.49464	0.945022	-4.75613	1.97342e-06	3.09946e-05	chr14:89719767-89721767
4.88082	-4.11023	0.865126	-4.75102	2.02392e-06	3.1722e-05	chr8:125512055-125514055
21.4333	-1.93046	0.406441	-4.74965	2.03767e-06	3.18717e-05	chr7:142926461-142928461
5.08115	-3.50619	0.73843	-4.74817	2.05263e-06	3.20396e-05	chr17:6443190-6445190
3.26446	-4.56113	0.960756	-4.74744	2.06007e-06	3.20898e-05	chr9:127244450-127246450
10.6156	2.86032	0.602967	4.74374	2.09804e-06	3.26142e-05	chr6:43977098-43979098
10.93	-2.93843	0.62057	-4.73505	2.18999e-06	3.39141e-05	chr17:14604192-14606192
1.95244	-4.76906	1.00719	-4.735	2.1906e-06	3.39141e-05	chr9:107773142-107775142
5.77956	5.02348	1.06191	4.73059	2.23871e-06	3.45883e-05	chr11:110348701-110350701
13.5639	-2.31341	0.48917	-4.72926	2.25342e-06	3.47448e-05	chr2:102032607-102034607
13.1489	-2.11067	0.447076	-4.72106	2.3462e-06	3.6102e-05	chr3:196169731-196171731
3.19083	-4.53236	0.961147	-4.71558	2.41027e-06	3.70128e-05	chr5:160268127-160270127
7.52934	-2.64307	0.561007	-4.7113	2.46143e-06	3.7722e-05	chr12:55650073-55652073
95.5207	1.30496	0.277367	4.70481	2.54096e-06	3.88624e-05	chr1:155178162-155180162
3.1333	-4.45378	0.947121	-4.70244	2.57066e-06	3.92375e-05	chr7:81845540-81847540
2.06884	-4.73731	1.00777	-4.70081	2.59138e-06	3.94743e-05	chr5:173801865-173803865
24.1173	-1.57304	0.334759	-4.69902	2.61415e-06	3.97413e-05	chr2:10028389-10030389
11.1837	2.6568	0.56611	4.69309	2.69108e-06	4.07895e-05	chr10:3887013-3889013
16.7075	-1.86091	0.396539	-4.69288	2.69385e-06	4.07895e-05	chr17:38966501-38968501
3.29527	-4.89205	1.04316	-4.68966	2.73661e-06	4.13544e-05	chr3:153283495-153285495
4.8105	-4.81273	1.02688	-4.68676	2.77559e-06	4.17756e-05	chr13:80047910-80049910
12.8416	-2.76495	0.589952	-4.68674	2.77594e-06	4.17756e-05	chr20:3238543-3240543
6.71435	-2.95417	0.630375	-4.68636	2.781e-06	4.17756e-05	chr22:42499583-42501583
3.98177	-4.10283	0.875762	-4.68487	2.80141e-06	4.19991e-05	chr17:15927257-15929257
4.75644	-3.41877	0.730005	-4.68322	2.82399e-06	4.22435e-05	chr12:122965519-122967519
4.59607	-4.64246	0.99137	-4.68287	2.82885e-06	4.22435e-05	chr9:4938205-4940205
6.28936	-2.61263	0.558119	-4.68114	2.85288e-06	4.25186e-05	chr14:54449945-54451945
10.1119	3.16763	0.677007	4.67887	2.88466e-06	4.29079e-05	chr1:45272275-45274275
9.32559	-2.71246	0.579863	-4.67776	2.90029e-06	4.3056e-05	chr1:86773438-86775438
5.57579	-3.51239	0.752385	-4.66834	3.0365e-06	4.499e-05	chr5:17358993-17360993
3.17076	-4.92464	1.05682	-4.65985	3.16447e-06	4.67947e-05	chr16:34583749-34585749
3.10767	-4.74277	1.0185	-4.65662	3.2145e-06	4.7442e-05	chr10:7456910-7458910
7.57799	-2.7645	0.594523	-4.64995	3.32012e-06	4.89057e-05	chr19:48781604-48783604
2.27186	-4.6053	0.990538	-4.64929	3.33082e-06	4.8951e-05	chr11:121903228-121905228
7.51124	-2.44213	0.525306	-4.64896	3.3361e-06	4.8951e-05	chr11:73778549-73780549
1.8709	-4.84026	1.04184	-4.6459	3.38601e-06	4.95874e-05	chr1:143246125-143248125
53.0524	-1.29756	0.279622	-4.64041	3.4772e-06	5.08247e-05	chr1:161389170-161391170
7.60156	-3.05149	0.65769	-4.63971	3.48906e-06	5.09e-05	chr19:33273306-33275306
2.79535	-5.56918	1.20208	-4.63297	3.60454e-06	5.23831e-05	chr12:72746645-72748645
54.0097	1.37246	0.296234	4.63303	3.60358e-06	5.23831e-05	chr6:43454147-43456147
95.0126	1.93157	0.416959	4.63253	3.61231e-06	5.23957e-05	chr6:37049408-37051408
3.99526	-4.61276	0.996406	-4.6294	3.66728e-06	5.30916e-05	chr21:6370742-6372742
6.51059	-2.76408	0.597295	-4.62767	3.6981e-06	5.34358e-05	chr19:35210164-35212164
4.04354	-4.76607	1.03165	-4.61985	3.84011e-06	5.52772e-05	chr2:74788318-74790318
11.9252	-2.08635	0.451604	-4.61988	3.83966e-06	5.52772e-05	chr5:119434635-119436635
4.99785	-3.11463	0.674456	-4.61798	3.87485e-06	5.56717e-05	chr15:99509463-99511463
4.04188	-3.84112	0.833965	-4.60586	4.10774e-06	5.87949e-05	chr12:124726432-124728432
4.43752	-3.31027	0.718653	-4.60621	4.10071e-06	5.87949e-05	chr17:19875613-19877613
6.98989	-3.07936	0.668638	-4.60541	4.11646e-06	5.88088e-05	chr9:126516189-126518189
11.7677	-2.01508	0.438039	-4.60023	4.2202e-06	6.01775e-05	chr6:105879354-105881354
2.31937	-4.69981	1.02221	-4.5977	4.27177e-06	6.07986e-05	chr1:52706811-52708811
8.23375	-2.74459	0.597468	-4.59371	4.35445e-06	6.18593e-05	chr11:121416400-121418400
17.9407	-1.92829	0.419872	-4.59258	4.37804e-06	6.20782e-05	chr19:33267157-33269157
6.99273	-2.92533	0.637577	-4.58819	4.471e-06	6.31602e-05	chr16:85853036-85855036
29.4464	1.4606	0.318339	4.5882	4.47081e-06	6.31602e-05	chr6:89320673-89322673
5.52044	-3.32798	0.725802	-4.58524	4.53468e-06	6.39407e-05	chr6:71249594-71251594
12.6613	1.5022	0.327889	4.58141	4.61852e-06	6.5002e-05	chr1:183278711-183280711
16.8151	-2.025	0.44273	-4.57389	4.78742e-06	6.72544e-05	chr11:267168-269168
4.54958	-3.74134	0.818682	-4.56995	4.87838e-06	6.84056e-05	chr12:30850378-30852378
114.075	-1.00193	0.219385	-4.56701	4.94721e-06	6.92427e-05	chr9:70418907-70420907
12.0773	-2.30767	0.505474	-4.56537	4.98612e-06	6.95307e-05	chr6:14876412-14878412
8.37664	-2.46694	0.5408	-4.56166	5.07519e-06	7.06429e-05	chr10:128210451-128212451
4.53437	-2.96206	0.650533	-4.55328	5.28148e-06	7.33797e-05	chr10:71870499-71872499
7.21325	-3.18593	0.699847	-4.55232	5.30563e-06	7.35805e-05	chr1:224725910-224727910
4.45186	4.91197	1.08082	4.54468	5.50185e-06	7.61624e-05	chr3:59371383-59373383
6.1374	-3.63611	0.800651	-4.54145	5.58692e-06	7.71992e-05	chr5:135115734-135117734
7.76844	-2.22157	0.489746	-4.53617	5.72857e-06	7.90127e-05	chr20:57627286-57629286
5.02313	-3.61687	0.797875	-4.53313	5.81173e-06	8.00141e-05	chr1:181128009-181130009
50.5458	1.09465	0.241521	4.53232	5.83381e-06	8.01727e-05	chr11:102390326-102392326
1.91169	-4.72532	1.04323	-4.52949	5.91256e-06	8.11079e-05	chr11:93654060-93656060
4.98794	-4.57393	1.01006	-4.52836	5.94436e-06	8.1397e-05	chr1:8126204-8128204
2.38943	-4.76997	1.05368	-4.52695	5.98406e-06	8.1793e-05	chr3:14318485-14320485
8.74802	-3.63173	0.804076	-4.51664	6.28273e-06	8.57209e-05	chr17:81734728-81736728
2.98358	-4.8853	1.0834	-4.50923	6.50623e-06	8.86109e-05	chr11:72482866-72484866
2.28395	-4.529	1.00453	-4.50857	6.52661e-06	8.87291e-05	chr1:143263421-143265421
7.72007	-2.40198	0.532952	-4.50693	6.57719e-06	8.92568e-05	chr20:4036966-4038966
3.49581	-4.50388	1.00108	-4.49904	6.82608e-06	9.2469e-05	chr3:112812947-112814947
4.66732	-4.38171	0.974357	-4.49703	6.89085e-06	9.318e-05	chr9:90769544-90771544
1.99751	-4.54562	1.01131	-4.49479	6.96373e-06	9.38604e-05	chr10:93198175-93200175
10.8027	-3.15118	0.701085	-4.49473	6.96591e-06	9.38604e-05	chr2:113386113-113388113
2.37685	-4.80017	1.06975	-4.48719	7.21704e-06	9.70279e-05	chr1:94712776-94714776
4.17634	-3.51204	0.782731	-4.4869	7.22657e-06	9.70279e-05	chr17:81017370-81019370
4.32114	-3.71178	0.827359	-4.4863	7.24722e-06	9.70798e-05	chr15:70485830-70487830
12.3774	-2.83517	0.632	-4.48604	7.25603e-06	9.70798e-05	chr3:87088434-87090434
10.5872	2.22255	0.495684	4.4838	7.3324e-06	9.77024e-05	chr1:119581810-119583810
4.76228	-3.27237	0.729784	-4.48403	7.32468e-06	9.77024e-05	chr4:82284103-82286103
2.31896	-4.61051	1.02832	-4.48355	7.3412e-06	9.77024e-05	chr9:86765666-86767666
2.96532	-4.38157	0.979147	-4.47489	7.6452e-06	0.000101455	chr3:167940778-167942778
16.9546	3.11054	0.69513	4.47476	7.64989e-06	0.000101455	chr9:114988513-114990513
4.49255	-3.98178	0.889943	-4.4742	7.6699e-06	0.000101543	chr11:3625503-3627503
14.124	2.77821	0.621313	4.47152	7.76671e-06	0.000102645	chr11:119509014-119511014
4.69811	-3.50278	0.783916	-4.4683	7.88421e-06	0.000104017	chr12:108883789-108885789
3.81181	-4.51186	1.00994	-4.46747	7.91506e-06	0.000104242	chr5:160702047-160704047
28.7023	1.71913	0.385067	4.4645	8.0256e-06	0.000105515	chrX:107673260-107675260
5.39409	-3.75663	0.841594	-4.4637	8.05559e-06	0.000105726	chr5:35318814-35320814
1.64787	-4.62394	1.0368	-4.45982	8.20282e-06	0.00010743	chr11:1785120-1787120
2.21297	-4.51961	1.01347	-4.45954	8.21374e-06	0.00010743	chr18:48997388-48999388
9.20728	-2.67975	0.601168	-4.45756	8.2896e-06	0.000108236	chr17:19723953-19725953
3.14929	-4.76001	1.06826	-4.45584	8.35668e-06	0.000108924	chr1:205542779-205544779
1.71848	-4.54856	1.02157	-4.45253	8.48632e-06	0.000110424	chr8:29772648-29774648
3.40452	-4.43328	0.996229	-4.45006	8.58466e-06	0.000111322	chr3:8500735-8502735
6.09392	-4.59614	1.03282	-4.45009	8.58358e-06	0.000111322	chr5:56411954-56413954
9.35258	-2.0497	0.46071	-4.44899	8.62745e-06	0.000111686	chr11:75030619-75032619
2.47216	-4.35733	0.980197	-4.44536	8.77439e-06	0.000113394	chr2:64272706-64274706
2.27392	-4.63853	1.0442	-4.4422	8.90456e-06	0.000114745	chr20:4412703-4414703
2.41443	-5.1354	1.15608	-4.44208	8.90919e-06	0.000114745	chr9:41771593-41773593
7.46809	-2.84482	0.641225	-4.43654	9.14175e-06	0.000117541	chr15:78081703-78083703
37.6195	1.87523	0.423315	4.42987	9.42879e-06	0.000121027	chr2:162260533-162262533
1.83188	-4.52783	1.02332	-4.42464	9.66029e-06	0.000123789	chr6:83466751-83468751
24.0969	3.87262	0.875359	4.42403	9.68757e-06	0.000123929	chr2:113502241-113504241
14.4359	1.59381	0.360424	4.42202	9.77807e-06	0.000124876	chr16:57889196-57891196
5.30844	-3.63858	0.824033	-4.41557	1.00745e-05	0.000128353	chr19:2494181-2496181
33.3959	-1.74513	0.395306	-4.41464	1.0118e-05	0.000128353	chr2:28358418-28360418
1.89802	-4.55175	1.03089	-4.41535	1.00845e-05	0.000128353	chr3:184545484-184547484
11.5105	-2.38402	0.540014	-4.41474	1.01134e-05	0.000128353	chr4:173415601-173417601
89.0342	1.1447	0.259416	4.41259	1.0214e-05	0.000129354	chr17:39153025-39155025
31.6975	-1.5636	0.354448	-4.41136	1.02722e-05	0.000129715	chr6:46771959-46773959
7.32587	2.50096	0.566948	4.41127	1.02767e-05	0.000129715	chrX:43643330-43645330
5.5338	-4.25817	0.965408	-4.41075	1.03012e-05	0.000129809	chr16:3099202-3101202
2.00958	-4.65184	1.0552	-4.40848	1.041e-05	0.000130963	chr1:17206604-17208604
5.82204	-2.64355	0.599884	-4.40678	1.04921e-05	0.000131776	chr2:136252932-136254932
10.8071	1.70213	0.386861	4.39984	1.08329e-05	0.000135697	chr21:34200881-34202881
2.99433	-4.70743	1.06994	-4.3997	1.084e-05	0.000135697	chr3:126356453-126358453
11.8885	-2.10718	0.480343	-4.38682	1.1502e-05	0.00014351	chr8:13132223-13134223
47.5675	1.43486	0.327417	4.38235	1.17404e-05	0.000146244	chr17:8118387-8120387
2.52721	4.3553	0.994413	4.37977	1.18802e-05	0.000147743	chr1:205950414-205952414
9.55057	-2.19603	0.501689	-4.37727	1.20174e-05	0.000149204	chr6:159118987-159120987
2.66282	-4.30778	0.984655	-4.37491	1.21483e-05	0.000150584	chr17:62898510-62900510
86.5203	-1.24732	0.285362	-4.37102	1.23667e-05	0.000153041	chr11:65470860-65472860
7.1243	-2.27752	0.521245	-4.36939	1.24596e-05	0.000153938	chr3:49237709-49239709
5.15459	-2.29849	0.52669	-4.36404	1.27685e-05	0.000157499	chr18:48991594-48993594
30.9657	1.2443	0.28552	4.35801	1.31248e-05	0.000161632	chr14:61103032-61105032
4.93616	-3.66634	0.842055	-4.35404	1.33654e-05	0.000164327	chr17:40107056-40109056
5.53304	-2.75814	0.63453	-4.34675	1.3817e-05	0.000169604	chr8:21674014-21676014
41.9737	-1.07823	0.248101	-4.34593	1.38687e-05	0.00016969	chr12:8025847-8027847
53.4107	-1.56443	0.359964	-4.34607	1.386e-05	0.00016969	chr9:136643747-136645747
5.86398	-2.90138	0.667816	-4.34458	1.39542e-05	0.000170188	chr3:48187281-48189281
4.23995	-3.69924	0.851393	-4.34492	1.39324e-05	0.000170188	chr8:100437244-100439244
4.40973	-4.16289	0.958924	-4.34121	1.41698e-05	0.000172539	chr7:48389632-48391632
4.93695	-3.61527	0.833763	-4.33609	1.4504e-05	0.000176326	chr19:29843775-29845775
2.40186	-4.47933	1.03359	-4.33375	1.46588e-05	0.000177922	chr5:89292974-89294974
5.11718	-3.27975	0.758009	-4.3268	1.51291e-05	0.000183338	chr1:158147365-158149365
5.73606	-3.5141	0.812892	-4.32295	1.53955e-05	0.000186268	chr5:148185476-148187476
6.0349	-3.88383	0.898674	-4.32173	1.54812e-05	0.000187007	chr2:96395045-96397045
1.93353	-4.44097	1.02983	-4.31234	1.61534e-05	0.000194817	chr7:94657146-94659146
3.41506	-4.30356	0.998317	-4.31081	1.62654e-05	0.000195856	chr1:125181538-125183538
2.57165	-4.20928	0.977313	-4.30699	1.65488e-05	0.000198953	chr12:66406734-66408734
1.99781	-4.39798	1.0215	-4.30542	1.66671e-05	0.000200058	chr17:21279203-21281203
8.0719	-1.96227	0.455836	-4.30478	1.67148e-05	0.000200314	chr1:52702238-52704238
6.80564	-3.39368	0.788489	-4.30403	1.67718e-05	0.000200673	chr17:10204795-10206795
6.33238	-3.16499	0.735414	-4.30369	1.67977e-05	0.000200673	chr5:50852483-50854483
2.10389	-4.53551	1.05421	-4.3023	1.69036e-05	0.00020162	chr3:46699230-46701230
9.81853	-2.46553	0.57331	-4.30052	1.70401e-05	0.000202929	chr3:58483220-58485220
4.56389	-3.5768	0.832046	-4.2988	1.71728e-05	0.000204189	chr21:37865119-37867119
7.67627	-2.79053	0.649368	-4.29731	1.72885e-05	0.000205244	chr12:122946232-122948232
4.79259	-3.66915	0.853918	-4.29684	1.73249e-05	0.000205354	chr7:158709780-158711780
23.1395	-1.37606	0.320292	-4.29627	1.73692e-05	0.000205558	chr16:30996417-30998417
2.34434	5.44672	1.26818	4.29492	1.7476e-05	0.0002065	chr2:112957845-112959845
6.32168	-3.14923	0.733608	-4.2928	1.76435e-05	0.000208155	chr17:21274731-21276731
13.8254	-2.1381	0.498256	-4.29117	1.77738e-05	0.000209367	chr11:1261898-1263898
31.6542	1.79867	0.419418	4.28849	1.79895e-05	0.000211579	chr8:133752136-133754136
1.78264	-4.61976	1.07768	-4.28679	1.81277e-05	0.000212874	chr4:189565946-189567946
3.41501	-4.51695	1.05479	-4.28233	1.84947e-05	0.000216727	chr2:113079253-113081253
4.94295	-2.54265	0.593785	-4.28211	1.8513e-05	0.000216727	chr5:173781182-173783182
4.37953	-2.80009	0.654083	-4.28094	1.86105e-05	0.000217534	chr7:73825744-73827744
6.18284	-3.90986	0.91344	-4.28036	1.86587e-05	0.000217762	chr8:130490469-130492469
2.75177	-4.45338	1.04218	-4.27312	1.9276e-05	0.00022462	chrX:135097742-135099742
5.14483	-4.63555	1.08599	-4.26849	1.96801e-05	0.000228978	chr8:133374667-133376667
11.931	1.926	0.451631	4.26455	2.00304e-05	0.000232696	chr1:9274639-9276639
9.08675	-2.00865	0.471312	-4.26184	2.02753e-05	0.000235181	chr12:27522990-27524990
4.00677	-4.20041	0.985985	-4.26011	2.04326e-05	0.000236644	chr2:47299838-47301838
4.23987	-4.06536	0.954791	-4.25786	2.06394e-05	0.000238674	chr14:102767409-102769409
26.5715	1.71081	0.402035	4.25537	2.08704e-05	0.000240978	chr14:35375056-35377056
15.0161	2.09482	0.492604	4.25253	2.11367e-05	0.000243682	chr12:12032127-12034127
40.7465	1.73305	0.407642	4.2514	2.12441e-05	0.000244549	chr17:4767467-4769467
1.78903	4.95958	1.16672	4.25086	2.12952e-05	0.000244765	chr11:76699413-76701413
2.34254	-4.384	1.03231	-4.24677	2.1687e-05	0.000248892	chr9:89153024-89155024
3.1698	-4.04499	0.954719	-4.23683	2.26694e-05	0.000259381	chr11:93607406-93609406
4.07853	-3.69871	0.873955	-4.23216	2.31461e-05	0.000264438	chr17:21322148-21324148
3.38861	3.59282	0.84906	4.23153	2.32108e-05	0.000264777	chr19:51426528-51428528
1.76325	-4.50111	1.06388	-4.23083	2.3283e-05	0.000264805	chr1:203407822-203409822
21.1346	-1.34333	0.317488	-4.23111	2.32545e-05	0.000264805	chr11:2932446-2934446
5.30101	-3.67113	0.867901	-4.22989	2.33806e-05	0.000265517	chr17:28435750-28437750
2.50903	4.56703	1.07991	4.22909	2.34641e-05	0.000265733	chr10:70273826-70275826
8.79665	-2.19232	0.518398	-4.22903	2.34697e-05	0.000265733	chr2:230666999-230668999
2.22451	-4.803	1.13627	-4.227	2.36826e-05	0.000267744	chr8:81363765-81365765
2.83587	-4.31333	1.02079	-4.22549	2.38423e-05	0.000269148	chr1:17127553-17129553
33.4904	-1.25541	0.29757	-4.21888	2.45519e-05	0.000276398	chr1:28111948-28113948
3.59039	-4.43318	1.05081	-4.21883	2.45574e-05	0.000276398	chrX:129603053-129605053
3.70631	-3.7301	0.88426	-4.21833	2.46116e-05	0.000276598	chr11:45044852-45046852
2.68306	-4.21558	0.999751	-4.21663	2.47983e-05	0.000277872	chr1:143248980-143250980
2.40621	-4.51849	1.07152	-4.21691	2.47678e-05	0.000277872	chr20:23155208-23157208
1.70728	-4.60795	1.09293	-4.21615	2.48512e-05	0.000278055	chr7:91299653-91301653
4.59317	-4.52271	1.07316	-4.21439	2.50449e-05	0.00027981	chr19:55516246-55518246
9.90297	-3.21329	0.762884	-4.21203	2.53084e-05	0.000282338	chr9:114957513-114959513
5.52003	-2.5583	0.607499	-4.2112	2.54022e-05	0.000282552	chr19:3035028-3037028
9.51459	1.82949	0.434408	4.21146	2.53726e-05	0.000282552	chr7:157298343-157300343
4.69352	-2.39757	0.570472	-4.20278	2.63661e-05	0.000292845	chr20:50033042-50035042
2.1301	-4.82159	1.14776	-4.20087	2.65893e-05	0.000294893	chr3:40769163-40771163
9.34304	-2.29989	0.547644	-4.19961	2.67378e-05	0.000296106	chr5:67214895-67216895
2.358	-4.39021	1.04563	-4.19864	2.6852e-05	0.000296937	chr2:46460921-46462921
5.36358	-2.52756	0.60233	-4.1963	2.71306e-05	0.000299581	chr5:119031477-119033477
1.47461	-4.50453	1.07376	-4.1951	2.72757e-05	0.000300746	chr2:40036463-40038463
5.55474	2.99995	0.715562	4.19244	2.75966e-05	0.000303843	chr6:4357977-4359977
10.4809	-2.24009	0.534518	-4.19086	2.77898e-05	0.000305526	chr3:93469519-93471519
10.5569	-1.757	0.419823	-4.18508	2.8506e-05	0.000312593	chr10:132447134-132449134
4.74012	-3.49504	0.835133	-4.18501	2.85149e-05	0.000312593	chr14:92752445-92754445
5.22172	3.13347	0.749032	4.18336	2.87236e-05	0.000314426	chr17:50272144-50274144
26.2947	-1.27568	0.304976	-4.18289	2.87826e-05	0.000314618	chr3:49350810-49352810
7.36847	-2.07982	0.497298	-4.18224	2.88646e-05	0.00031506	chr17:49234584-49236584
15.0698	-2.74901	0.657624	-4.18021	2.91238e-05	0.000317088	chr1:212484981-212486981
18.9149	-1.48795	0.355958	-4.18013	2.9134e-05	0.000317088	chr14:77039407-77041407
2.84672	-5.04686	1.20815	-4.17736	2.94913e-05	0.000320518	chr15:70159616-70161616
331.658	1.58597	0.379824	4.17553	2.97294e-05	0.000322643	chr20:3710944-3712944
16.3576	2.03538	0.487692	4.17349	2.99966e-05	0.000325078	chr1:167796143-167798143
2.80626	-4.18824	1.00413	-4.17103	3.03224e-05	0.000328139	chr12:124245936-124247936
3.21563	-4.69893	1.127	-4.16941	3.05387e-05	0.000330009	chr1:203409626-203411626
25.6903	-1.3734	0.329501	-4.16811	3.07136e-05	0.000331042	chr19:1896585-1898585
2.30321	-4.63005	1.11084	-4.16805	3.07215e-05	0.000331042	chr5:86979034-86981034
2.00834	-4.28587	1.02858	-4.16677	3.08946e-05	0.000332434	chr15:74373399-74375399
1.45155	-4.43735	1.06532	-4.16526	3.11001e-05	0.000334172	chr1:143244545-143246545
3.05563	-4.33709	1.04192	-4.16257	3.14681e-05	0.000337648	chr3:117035320-117037320
1.88575	-4.40883	1.05965	-4.16065	3.17344e-05	0.000340024	chr11:118142096-118144096
2.2241	-4.44017	1.06867	-4.15487	3.25468e-05	0.000348237	chr1:199858553-199860553
8.86926	2.0625	0.496667	4.15268	3.28606e-05	0.0003511	chr5:83367836-83369836
7.80652	-2.32446	0.560607	-4.14632	3.37855e-05	0.000360473	chr12:55645280-55647280
3.21659	-4.15492	1.00232	-4.1453	3.39366e-05	0.000361577	chr1:158818030-158820030
4.96764	-4.0956	0.988554	-4.14302	3.42757e-05	0.000364678	chr13:48790783-48792783
1.68994	-4.15522	1.00352	-4.14066	3.46302e-05	0.000367817	chr12:6351643-6353643
3.75076	-3.73567	0.902244	-4.14042	3.46677e-05	0.000367817	chr8:48513511-48515511
1.84666	-4.68993	1.13317	-4.13876	3.49184e-05	0.000369959	chr9:134173685-134175685
3.21814	4.24203	1.02621	4.13367	3.57017e-05	0.000377731	chr6:109235988-109237988
2.60236	-4.15426	1.00511	-4.13315	3.57818e-05	0.000378052	chr8:29751523-29753523
2.31913	-4.15931	1.00685	-4.13099	3.61197e-05	0.000381091	chr5:180092741-180094741
2.05888	-4.22128	1.02242	-4.12871	3.64809e-05	0.000384367	chr16:29735781-29737781
17.9738	-2.43686	0.59045	-4.12713	3.67326e-05	0.000386482	chr9:134928411-134930411
1.62311	-4.57821	1.10985	-4.12508	3.70599e-05	0.000389385	chr22:43922821-43924821
4.80574	-2.92309	0.708679	-4.1247	3.71212e-05	0.000389491	chr2:10119453-10121453
6.42324	-2.63809	0.639994	-4.12205	3.75514e-05	0.000393459	chr3:183306132-183308132
20.7936	-1.43299	0.347729	-4.121	3.77239e-05	0.000394722	chr12:113141727-113143727
1.83395	-4.61021	1.11936	-4.11861	3.81171e-05	0.000398287	chr20:6700041-6702041
8.70498	-2.02313	0.491307	-4.11786	3.82404e-05	0.000399025	chr1:226027930-226029930
75.9462	1.75469	0.42632	4.1159	3.85665e-05	0.000401875	chr10:3804370-3806370
1.66373	-4.36643	1.06195	-4.1117	3.92755e-05	0.000408142	chr13:77337914-77339914
6.20588	-2.59954	0.632205	-4.11186	3.92487e-05	0.000408142	chr20:40990354-40992354
5.85714	-2.29542	0.558435	-4.11045	3.94884e-05	0.000409794	chr8:141094656-141096656
2.17948	-4.26945	1.03884	-4.10983	3.95948e-05	0.000410336	chr14:76999734-77001734
25.8326	1.41847	0.345244	4.1086	3.98062e-05	0.000411965	chr22:37589420-37591420
2.6666	-4.23811	1.03192	-4.10702	4.008e-05	0.000414233	chr10:86999259-87001259
25.7617	1.71256	0.417058	4.1063	4.02053e-05	0.000414963	chr7:50435461-50437461
7.28646	-3.20014	0.77981	-4.10375	4.06508e-05	0.00041899	chr4:40652718-40654718
2.07401	-4.70146	1.1466	-4.10035	4.12532e-05	0.000424623	chr11:76250434-76252434
5.0632	-3.55835	0.868132	-4.09886	4.15185e-05	0.000426775	chr15:66907226-66909226
8.17786	-2.1196	0.517248	-4.09785	4.17005e-05	0.000428065	chr15:70265803-70267803
3.11993	-3.93002	0.9592	-4.09718	4.18207e-05	0.00042814	chr1:167562552-167564552
6.35266	-2.87458	0.701546	-4.09749	4.17652e-05	0.00042814	chr2:8582650-8584650
12.0743	-1.88127	0.45963	-4.09301	4.25807e-05	0.000435333	chr22:45996144-45998144
2.28686	-4.09786	1.00186	-4.09025	4.30914e-05	0.000439962	chr1:30778984-30780984
4.07259	-3.39785	0.830793	-4.08988	4.31591e-05	0.00044006	chr6:43798488-43800488
72.3193	1.67785	0.410479	4.08755	4.35952e-05	0.00044391	chrX:37745319-37747319
5.09551	-2.75796	0.675072	-4.08543	4.39951e-05	0.000447382	chr6:6658839-6660839
5.64947	-2.37624	0.581928	-4.08339	4.43833e-05	0.000450725	chr15:76987925-76989925
1.80521	-4.21318	1.03222	-4.08167	4.47142e-05	0.000453479	chr1:77475625-77477625
8.6276	-1.78413	0.437164	-4.08115	4.48132e-05	0.000453876	chr19:18300246-18302246
2.8523	-4.00668	0.981859	-4.08071	4.4898e-05	0.000454129	chr18:10260387-10262387
10.1236	-1.74548	0.42856	-4.0729	4.64306e-05	0.000469005	chr17:50949592-50951592
16.1271	1.75708	0.431699	4.07016	4.69802e-05	0.000473926	chr6:113758055-113760055
2.36788	-4.15925	1.02236	-4.0683	4.73567e-05	0.000477089	chr17:62178504-62180504
3.81267	3.39752	0.835209	4.06787	4.74452e-05	0.000477346	chr1:201407390-201409390
1.65193	-4.2216	1.03887	-4.06364	4.83136e-05	0.000485439	chr18:10212533-10214533
3.15222	-4.16051	1.02453	-4.0609	4.88844e-05	0.000490525	chr3:27976000-27978000
21.1688	-1.55517	0.38332	-4.05712	4.96818e-05	0.000497868	chr3:129232732-129234732
1.87227	-4.23775	1.04486	-4.05579	4.9965e-05	0.000500046	chr3:174336336-174338336
1.46061	-4.51563	1.11393	-4.05378	5.03962e-05	0.000503697	chr1:160103762-160105762
2.07858	-4.24312	1.04688	-4.05312	5.05392e-05	0.000504426	chr11:30918604-30920604
1.91244	-4.22628	1.0428	-4.05283	5.06021e-05	0.000504426	chr3:39249195-39251195
4.08093	-4.01379	0.991122	-4.04974	5.12745e-05	0.000508456	chr12:110087771-110089771
3.64359	-3.15796	0.779758	-4.04992	5.12342e-05	0.000508456	chr16:84642249-84644249
1.70557	-4.32153	1.06711	-4.04976	5.12706e-05	0.000508456	chr20:44735374-44737374
1.88701	-4.575	1.13072	-4.04609	5.20793e-05	0.000515762	chr3:138134332-138136332
1.40596	-4.45801	1.10252	-4.04346	5.26682e-05	0.000520914	chr2:160651049-160653049
5.45588	-2.54327	0.629286	-4.04151	5.31073e-05	0.000524573	chr4:9690742-9692742
15.0348	-1.81585	0.449466	-4.04001	5.34478e-05	0.000526565	chr19:18401160-18403160
15.8344	-2.01894	0.499734	-4.04003	5.34438e-05	0.000526565	chr6:7085483-7087483
53.4614	2.58294	0.639888	4.03655	5.42423e-05	0.0005337	chr4:73731157-73733157
7.18778	-2.12223	0.5258	-4.0362	5.43236e-05	0.000533807	chr2:54722579-54724579
5.18241	-2.5697	0.636873	-4.03487	5.46322e-05	0.000536145	chr3:184747512-184749512
2.51557	-4.58667	1.137	-4.03401	5.48332e-05	0.000537422	chr12:124739715-124741715
63.3596	1.07769	0.267248	4.03256	5.51726e-05	0.000540051	chr1:32980074-32982074
3.55326	3.32541	0.825548	4.02813	5.62232e-05	0.000549625	chr19:51421053-51423053
2.39593	-4.28602	1.06454	-4.02616	5.66952e-05	0.000553527	chr14:93526405-93528405
3.95872	-3.19639	0.794252	-4.0244	5.71209e-05	0.000556965	chr2:27755904-27757904
3.75101	-2.66046	0.661201	-4.02368	5.7295e-05	0.000557231	chr1:158808894-158810894
2.2992	-4.02789	1.00099	-4.02391	5.72406e-05	0.000557231	chr5:14574026-14576026
4.06517	-3.43879	0.855936	-4.01758	5.87982e-05	0.000571118	chr7:106951983-106953983
5.78274	-2.539	0.632128	-4.01659	5.90455e-05	0.000572055	chr15:70140593-70142593
14.1534	-1.41942	0.353375	-4.01676	5.90032e-05	0.000572055	chrX:129956588-129958588
14.3178	-1.70124	0.423782	-4.01443	5.95888e-05	0.000576275	chr8:2126383-2128383
8.64343	1.71687	0.427694	4.01426	5.9633e-05	0.000576275	chr9:70466311-70468311
31.2361	1.06387	0.265197	4.01163	6.02999e-05	0.000581978	chr1:31101814-31103814
6.97867	-2.26039	0.563644	-4.0103	6.06406e-05	0.000584523	chr9:136563573-136565573
4.12338	-3.31459	0.826814	-4.00887	6.10101e-05	0.000587338	chr17:32318544-32320544
2.51207	-4.13038	1.03068	-4.00743	6.13832e-05	0.000588898	chr16:81423913-81425913
9.88373	1.64327	0.410065	4.00735	6.1405e-05	0.000588898	chr20:50347045-50349045
2.72523	4.21163	1.05089	4.00769	6.13152e-05	0.000588898	chr8:40172008-40174008
5.07749	-3.75792	0.938897	-4.00248	6.26813e-05	0.000600379	chr21:25456562-25458562
2.10339	-4.46697	1.11674	-4.00001	6.33388e-05	0.000605911	chr18:10056848-10058848
1.17459	-4.37858	1.09484	-3.99929	6.35337e-05	0.000606248	chr1:160102084-160104084
4.92457	-2.74287	0.685829	-3.99935	6.35155e-05	0.000606248	chr16:85872187-85874187
5.12002	-4.22536	1.05675	-3.99845	6.37574e-05	0.000607618	chr1:17140656-17142656
4.87245	-3.07915	0.770575	-3.99592	6.44439e-05	0.000613389	chr2:37389469-37391469
4.7694	2.64053	0.66109	3.9942	6.49127e-05	0.000617078	chr9:70601436-70603436
3.94639	-3.93663	0.986136	-3.99197	6.55253e-05	0.000622121	chr5:133239839-133241839
4.60789	-3.45861	0.866747	-3.99033	6.59801e-05	0.000625656	chr5:159361352-159363352
21.9969	2.29923	0.576273	3.98982	6.61234e-05	0.000626232	chr9:73131399-73133399
8.10078	-2.16417	0.542472	-3.98945	6.62255e-05	0.000626417	chr21:31107067-31109067
10.025	-1.8576	0.466723	-3.98008	6.88907e-05	0.000650816	chr18:32084493-32086493
15.8774	-1.27374	0.320099	-3.9792	6.91465e-05	0.000652419	chr22:17170755-17172755
3.90407	-3.29235	0.828066	-3.97595	7.00992e-05	0.000660587	chr10:23642751-23644751
1.76849	-4.19214	1.05456	-3.97525	7.03048e-05	0.000660916	chr1:158645560-158647560
8.5342	-2.7595	0.694172	-3.97524	7.03084e-05	0.000660916	chr10:30493113-30495113
5.44224	-2.61584	0.658263	-3.97385	7.07208e-05	0.00066397	chr2:64852010-64854010
2.10245	-3.86572	0.972936	-3.97325	7.08984e-05	0.000664815	chr2:236787268-236789268
5.01236	2.23613	0.562881	3.97265	7.10778e-05	0.00066512	chr18:48872384-48874384
19.4883	-1.65971	0.417796	-3.97255	7.11063e-05	0.00066512	chr9:117776908-117778908
2.1549	-4.06126	1.02274	-3.97097	7.15791e-05	0.000668718	chr10:98322576-98324576
19.1235	-2.02382	0.509778	-3.97	7.18716e-05	0.000670624	chr9:73219102-73221102
4.36917	-3.37732	0.850916	-3.96905	7.21612e-05	0.0006725	chr2:181406401-181408401
20.0984	1.17326	0.295741	3.96719	7.27262e-05	0.000675277	chr17:74639144-74641144
11.0344	2.2216	0.559956	3.96745	7.26443e-05	0.000675277	chr20:1822815-1824815
4.92559	-2.70829	0.682579	-3.96773	7.25616e-05	0.000675277	chr7:3300114-3302114
7.31092	2.15492	0.543675	3.96361	7.3825e-05	0.000684641	chr19:44622239-44624239
2.42341	-4.44712	1.12236	-3.96229	7.42342e-05	0.000687596	chr1:143251355-143253355
7.83892	-2.57724	0.650937	-3.95927	7.51785e-05	0.000695313	chr16:85869447-85871447
1.99874	-4.47603	1.13058	-3.95904	7.52507e-05	0.000695313	chr18:61732208-61734208
18.9203	1.82937	0.462239	3.95763	7.56982e-05	0.000698597	chr14:20623994-20625994
39.8498	-1.68188	0.42512	-3.95624	7.61376e-05	0.000701798	chr8:28411246-28413246
53.1384	1.01249	0.256026	3.95465	7.66466e-05	0.000705633	chr13:94548501-94550501
2.85152	-3.82573	0.967566	-3.95398	7.68623e-05	0.000706761	chr6:125748480-125750480
6.62326	-2.81541	0.712457	-3.9517	7.75978e-05	0.00071266	chr14:55103084-55105084
88.8729	1.45339	0.367842	3.95112	7.77874e-05	0.000713537	chr3:105352730-105354730
3.83819	-3.18386	0.806127	-3.94958	7.82883e-05	0.000717265	chr12:120935622-120937622
10.2438	-2.02633	0.513239	-3.94813	7.87656e-05	0.000720767	chr2:113858371-113860371
5.84418	2.65655	0.672968	3.94751	7.89688e-05	0.000721465	chr3:4994260-4996260
3.00188	-4.16138	1.05423	-3.94732	7.90321e-05	0.000721465	chr5:167784490-167786490
2.59825	-4.14279	1.05003	-3.94539	7.96693e-05	0.000726407	chr19:55503054-55505054
8.03649	2.94439	0.7468	3.94267	8.05791e-05	0.000733821	chr14:75514475-75516475
18.0794	-1.44786	0.367333	-3.94154	8.09588e-05	0.000736395	chr1:32350553-32352553
25.1661	1.06112	0.269317	3.94003	8.14723e-05	0.000740178	chr6:36614331-36616331
3.48005	3.36143	0.853713	3.93742	8.23626e-05	0.000747371	chr15:73972056-73974056
3.71783	-3.91402	0.994193	-3.93689	8.25454e-05	0.000748135	chr20:25236867-25238867
1.81497	-3.96328	1.00716	-3.9351	8.31626e-05	0.00075283	chr13:76744584-76746584
3.01217	-3.7049	0.941597	-3.93469	8.33035e-05	0.000753207	chr5:140323913-140325913
3.05938	-4.16189	1.05788	-3.93418	8.34802e-05	0.000753906	chr6:87741177-87743177
2.71511	-4.0906	1.04047	-3.93151	8.44153e-05	0.000761444	chr9:92769590-92771590
2.70895	-4.27795	1.08866	-3.92957	8.50997e-05	0.000766706	chr11:115930363-115932363
4.76364	-3.22366	0.820605	-3.92839	8.55166e-05	0.000769548	chr1:86787546-86789546
1.74675	-4.18975	1.06722	-3.92584	8.64261e-05	0.000776178	chr2:60438396-60440396
6.11584	-3.36959	0.858345	-3.92568	8.64836e-05	0.000776178	chr4:84572951-84574951
1.75595	-4.36165	1.11112	-3.92547	8.65603e-05	0.000776178	chr5:170490454-170492454
3.97516	-2.97545	0.758545	-3.92257	8.76084e-05	0.000784649	chr7:73586766-73588766
5.95132	-2.2549	0.575041	-3.92128	8.80808e-05	0.00078795	chr10:110859210-110861210
1.53952	-4.4741	1.14233	-3.91666	8.97839e-05	0.000802239	chr9:22168927-22170927
4.11156	-3.30917	0.845015	-3.91611	8.99886e-05	0.000803122	chr16:69529630-69531630
31.2102	-1.10042	0.281095	-3.91475	9.04973e-05	0.000806713	chr2:231613126-231615126
36.3613	1.15638	0.295424	3.91431	9.06643e-05	0.000807253	chr1:116484525-116486525
30.6993	1.16646	0.298199	3.91169	9.16514e-05	0.000815085	chr1:24321131-24323131
3.20234	-4.22108	1.07935	-3.91075	9.20115e-05	0.000817329	chr20:23224505-23226505
5.46741	-2.73537	0.699547	-3.9102	9.22206e-05	0.000818228	chr2:113389484-113391484
4.15129	-2.67843	0.685045	-3.90986	9.23512e-05	0.00081843	chr3:153137744-153139744
5.73594	3.04905	0.780082	3.90862	9.28247e-05	0.000820951	chr10:30026484-30028484
7.89789	-2.02761	0.518764	-3.90855	9.2852e-05	0.000820951	chr9:126522616-126524616
4.4977	-3.2094	0.821309	-3.90767	9.31924e-05	0.000822043	chr7:23215296-23217296
2.14693	-4.14763	1.06138	-3.90776	9.31572e-05	0.000822043	chr8:56681405-56683405
2.69562	-3.9894	1.02167	-3.90479	9.43077e-05	0.000830915	chr10:92756002-92758002
3.78279	-2.44187	0.625925	-3.90122	9.57096e-05	0.000841313	chr2:43168066-43170066
6.74072	-2.36993	0.607783	-3.8993	9.64699e-05	0.000847015	chr21:43817417-43819417
3.5083	-3.07485	0.788922	-3.89753	9.71769e-05	0.000852236	chr17:26884548-26886548
3.25189	-4.1348	1.06096	-3.89724	9.72957e-05	0.000852293	chr9:121557002-121559002
1.48208	-4.10907	1.05447	-3.89679	9.74762e-05	0.000852889	chr2:37393326-37395326
16.9039	-1.91061	0.490368	-3.89628	9.76807e-05	0.000853693	chr2:8233434-8235434
2.35432	-4.0334	1.03553	-3.89502	9.81922e-05	0.000857176	chr5:76291994-76293994
15.7204	-2.00672	0.515447	-3.89316	9.89476e-05	0.000861787	chr11:8205750-8207750
2.15601	-4.0505	1.04038	-3.89329	9.88928e-05	0.000861787	chr19:35204470-35206470
13.452	1.72659	0.443743	3.89096	9.98474e-05	0.000868627	chr19:7656567-7658567
7.54794	-2.71711	0.698565	-3.88955	0.00010043	0.000872693	chr21:45642246-45644246
5.79167	-2.23491	0.574644	-3.8892	0.000100574	0.000872948	chr1:26034957-26036957
1.82983	-4.56135	1.173	-3.88862	0.000100817	0.000874054	chr1:25100506-25102506
2.41363	-3.97924	1.02346	-3.88802	0.000101066	0.000875215	chr2:203810777-203812777
1.92528	-4.81907	1.23993	-3.88655	0.000101677	0.0008795	chr12:3896258-3898258
3.7141	-3.116	0.802265	-3.88401	0.000102749	0.000887765	chr7:72402815-72404815
3.84252	-3.70313	0.953826	-3.88239	0.000103433	0.000892652	chr3:138135932-138137932
2.90925	-3.99991	1.03098	-3.8797	0.000104585	0.000901569	chrX:40995980-40997980
3.79837	-3.2865	0.84724	-3.87906	0.00010486	0.000902913	chr2:101327678-101329678
6.15611	2.16579	0.558983	3.87453	0.000106832	0.000918852	chr11:118869372-118871372
4.23254	-2.51383	0.648863	-3.87421	0.000106973	0.000919025	chr19:11293156-11295156
2.931	-3.39297	0.877123	-3.86829	0.0001096	0.000940523	chr17:19305407-19307407
12.6102	1.8791	0.485986	3.86657	0.000110375	0.000945042	chr12:68559128-68561128
2.72195	-4.49678	1.16296	-3.86667	0.000110332	0.000945042	chr3:112857463-112859463
2.07523	-4.17031	1.07893	-3.86523	0.000110984	0.000949186	chr15:70245341-70247341
8.10039	1.91562	0.49606	3.86167	0.000112617	0.000962061	chr16:11208186-11210186
2.45073	-4.14434	1.07456	-3.85678	0.000114891	0.000980383	chr3:190230892-190232892
2.16363	-4.76095	1.23516	-3.85454	0.000115949	0.000988299	chr3:184380598-184382598
2.30171	-3.85639	1.00078	-3.85339	0.000116495	0.000989621	chr11:67072341-67074341
2.86427	-4.09894	1.06371	-3.85344	0.000116469	0.000989621	chr3:183380158-183382158
4.27618	-2.56435	0.665389	-3.85391	0.000116248	0.000989621	chr3:57982914-57984914
4.47411	-2.32723	0.604376	-3.85064	0.000117811	0.000999677	chr19:752183-754183
1.7836	-4.06227	1.05506	-3.85028	0.000117983	0.00100002	chr20:47117716-47119716
20.4618	1.2334	0.320432	3.84918	0.000118512	0.00100338	chr17:64441517-64443517
4.22231	-2.79194	0.725421	-3.84872	0.000118739	0.00100418	chr15:89974358-89976358
13.4345	-1.33308	0.346551	-3.8467	0.00011972	0.00101135	chr2:69306240-69308240
2.19261	-4.59747	1.1953	-3.84628	0.000119926	0.00101197	chr17:74279368-74281368
4.24473	-3.77056	0.980808	-3.84434	0.000120875	0.00101884	chr6:52304647-52306647
45.0698	1.15322	0.300187	3.84166	0.000122205	0.001028	chr1:116508178-116510178
18.1745	1.48901	0.387601	3.8416	0.000122233	0.001028	chr9:107340259-107342259
2.35003	-4.14838	1.08017	-3.84049	0.000122788	0.00103039	chr15:31079718-31081718
5.56279	2.51249	0.654163	3.84076	0.000122652	0.00103039	chr8:79782893-79784893
2.00086	-4.57362	1.19099	-3.84017	0.000122949	0.0010306	chr5:158381700-158383700
1.91578	-4.14832	1.08039	-3.83964	0.000123213	0.00103167	chr2:118055189-118057189
9.23342	-1.46537	0.381793	-3.83811	0.000123983	0.00103697	chr8:132894691-132896691
5.61064	-1.91823	0.499928	-3.83701	0.00012454	0.00104048	chr1:36202918-36204918
1.39838	-4.42286	1.1528	-3.83661	0.000124742	0.00104103	chr2:21255176-21257176
132.211	1.26965	0.331488	3.83017	0.000128057	0.00106752	chr12:124938954-124940954
4.7291	-2.8801	0.752228	-3.82876	0.000128791	0.00107245	chr14:93533048-93535048
16.5634	1.80749	0.472146	3.82825	0.000129056	0.00107349	chr11:35035443-35037443
9.03042	-1.50888	0.394205	-3.82765	0.000129373	0.00107494	chr16:31441944-31443944
9.32503	-2.11521	0.552663	-3.82731	0.000129553	0.00107526	chr1:168503346-168505346
2.9404	-3.79524	0.991988	-3.8259	0.000130296	0.00108025	chr18:3746813-3748813
5.39556	-2.70592	0.708326	-3.82016	0.000133365	0.00110448	chr2:158967709-158969709
55.2288	1.16408	0.304796	3.8192	0.000133885	0.00110758	chr1:248872810-248874810
2.30552	-4.83834	1.26722	-3.81806	0.000134504	0.00111149	chr12:111170082-111172082
2.73237	-3.39082	0.889093	-3.81379	0.000136851	0.00112843	chr3:31231734-31233734
3.42452	-3.78449	0.992652	-3.8125	0.000137566	0.00113309	chr4:23944510-23946510
1.50009	-4.17089	1.09451	-3.81072	0.000138562	0.00114006	chr16:79263837-79265837
10.3425	-2.33943	0.613965	-3.81035	0.000138768	0.00114051	chr8:21896244-21898244
9.093	2.54731	0.669068	3.80726	0.000140516	0.00115363	chr14:102304261-102306261
129.371	1.03691	0.272771	3.80141	0.000143872	0.00117991	chr7:26100164-26102164
20.0933	-1.44058	0.379144	-3.79958	0.000144944	0.00118741	chr1:181134348-181136348
1.85012	-4.17799	1.10097	-3.79484	0.000147739	0.0012077	chr13:102583563-102585563
7.56477	-2.37395	0.625539	-3.79504	0.000147617	0.0012077	chr15:70263462-70265462
21.7763	1.67349	0.441037	3.79444	0.000147974	0.00120832	chr6:37101937-37103937
8.35301	1.96771	0.519265	3.78941	0.000151005	0.00123175	chr11:116741977-116743977
2.76997	3.21443	0.848823	3.78693	0.000152519	0.00124276	chr5:172732648-172734648
1.16016	-4.51738	1.19354	-3.78485	0.000153801	0.00125186	chr2:104754682-104756682
8.07809	-2.76808	0.732272	-3.78013	0.000156747	0.00127175	chr17:7051034-7053034
2.60025	-4.43328	1.17262	-3.78065	0.000156418	0.00127175	chr4:37753665-37755665
5.673	-2.25414	0.596286	-3.7803	0.000156637	0.00127175	chr5:119425258-119427258
17.3547	1.5007	0.397034	3.77979	0.000156961	0.00127212	chrX:9980317-9982317
22.1585	-2.06146	0.545538	-3.77877	0.000157603	0.00127596	chr2:200712438-200714438
4.3331	-2.38148	0.630709	-3.77588	0.000159444	0.00128949	chr2:8297872-8299872
59.8063	-1.08542	0.287521	-3.7751	0.000159941	0.00129213	chr8:1744976-1746976
6.32253	-2.05855	0.545501	-3.77369	0.000160852	0.00129811	chr10:73888117-73890117
2.34942	-4.40217	1.16752	-3.77054	0.000162898	0.0013125	chr17:79809141-79811141
4.2463	-2.7874	0.739283	-3.77041	0.000162981	0.0013125	chr6:109891084-109893084
3.76001	-2.37358	0.63036	-3.76543	0.000166262	0.0013375	chr22:32218040-32220040
13.5111	1.86093	0.494662	3.76203	0.00016854	0.00135439	chr17:34248251-34250251
1.38695	-3.99012	1.06184	-3.75775	0.000171449	0.00137631	chr6:51264744-51266744
11.5079	1.73465	0.461935	3.75518	0.000173217	0.00138903	chr7:157318988-157320988
3.88093	-3.23778	0.86228	-3.7549	0.000173408	0.00138909	chr9:126532706-126534706
2.3102	-3.81478	1.01629	-3.75365	0.000174279	0.0013946	chr16:34571660-34573660
7.26367	-2.30541	0.614422	-3.75217	0.000175313	0.0014014	chr11:75429465-75431465
1.52245	-4.1513	1.10676	-3.75085	0.000176237	0.0014073	chr21:15221372-15223372
5.22045	-2.26763	0.604887	-3.74884	0.000177651	0.0014171	chr11:130042119-130044119
8.48527	-2.07085	0.552568	-3.74768	0.00017848	0.00142221	chr17:7166876-7168876
35.8013	-1.33147	0.355394	-3.74646	0.000179348	0.00142763	chr3:129229647-129231647
2.04066	-3.931	1.04967	-3.74497	0.000180412	0.0014346	chr13:48861946-48863946
3.56618	3.3924	0.906312	3.74308	0.00018178	0.00144396	chr17:50269216-50271216
26.7723	-1.06895	0.285735	-3.74105	0.000183256	0.00145416	chr21:33214887-33216887
4.0001	-3.24432	0.867596	-3.73944	0.000184432	0.00146197	chr3:153288423-153290423
3.98788	-2.30824	0.617739	-3.7366	0.000186524	0.00147701	chr8:133149638-133151638
4.4499	-2.7016	0.723105	-3.73611	0.000186886	0.00147833	chr7:123769719-123771719
65.5019	1.54612	0.413957	3.73497	0.000187738	0.00148352	chr20:37269553-37271553
3.7161	-2.90964	0.779183	-3.73422	0.000188301	0.00148642	chr16:88691056-88693056
9.15227	1.74824	0.468227	3.73375	0.000188652	0.00148764	chr6:111972450-111974450
2.89852	-4.14512	1.11093	-3.73123	0.000190544	0.00150101	chr7:128107890-128109890
2.85038	-3.32856	0.892584	-3.72913	0.000192141	0.00151202	chr2:85500520-85502520
1.36852	-4.12308	1.10617	-3.72736	0.000193493	0.00152108	chr18:48160684-48162684
12.7907	2.30084	0.617652	3.72513	0.000195212	0.001533	chr11:64846513-64848513
2.26362	-3.67602	0.987214	-3.72363	0.000196377	0.00154055	chr10:26429983-26431983
1.46687	-4.21411	1.13364	-3.71733	0.000201336	0.00157783	chr9:99514289-99516289
1.72494	-4.31851	1.16193	-3.71668	0.000201856	0.00158027	chr8:37360463-37362463
6.47177	1.63961	0.441283	3.71554	0.000202769	0.00158578	chr17:74636645-74638645
1.68228	-4.57254	1.23086	-3.71492	0.000203266	0.00158803	chr15:89401125-89403125
3.19942	-3.50813	0.944555	-3.71405	0.000203966	0.00159186	chr3:174330214-174332214
44.3074	1.71068	0.460678	3.71339	0.000204501	0.00159276	chr11:35029515-35031515
3.25514	-3.30816	0.890825	-3.7136	0.000204333	0.00159276	chr22:46562685-46564685
4.1003	-2.84121	0.765354	-3.71229	0.000205396	0.00159645	chr9:107759892-107761892
3.68589	-3.61882	0.974807	-3.71235	0.000205342	0.00159645	chr9:4936406-4938406
7.64847	-2.1516	0.579908	-3.71024	0.000207063	0.00160776	chr15:31442697-31444697
9.32549	2.00498	0.540558	3.70909	0.000208004	0.00161342	chr16:11201357-11203357
5.37796	-2.75756	0.743579	-3.70849	0.000208496	0.00161393	chr1:229069399-229071399
6.65744	-2.72761	0.735502	-3.7085	0.000208487	0.00161393	chr15:99485204-99487204
6.07943	-1.99782	0.539522	-3.70293	0.00021312	0.00164804	chr17:44384368-44386368
3.83973	-3.32472	0.897936	-3.70263	0.000213379	0.00164837	chr3:18746407-18748407
1.86139	-3.89398	1.0519	-3.70185	0.000214033	0.00165173	chr12:55641701-55643701
12.546	-1.57741	0.426225	-3.70087	0.000214859	0.00165474	chr1:145984737-145986737
9.63142	-1.89651	0.512441	-3.70093	0.000214808	0.00165474	chr22:28882441-28884441
1.61656	-4.31538	1.16666	-3.69891	0.000216528	0.00166591	chr9:105114337-105116337
1.58429	-4.36423	1.18019	-3.69792	0.000217376	0.00167073	chr10:75374893-75376893
2.54099	-3.73453	1.01011	-3.69715	0.000218034	0.0016741	chr20:32671998-32673998
1.83417	-4.26738	1.15474	-3.69553	0.000219427	0.00168309	chr11:9059929-9061929
2.55328	-3.73583	1.01098	-3.69524	0.000219678	0.00168331	chr11:86142824-86144824
11.2955	-1.61452	0.437477	-3.69051	0.000223802	0.00171318	chr20:40505816-40507816
1.13583	-4.1347	1.12072	-3.68932	0.000224858	0.00171953	chr7:50182026-50184026
1.32284	-3.8375	1.04026	-3.68896	0.000225169	0.00172017	chr1:143214796-143216796
1.40584	-3.96978	1.07625	-3.68855	0.000225539	0.00172127	chr2:118901991-118903991
2.00089	-4.5353	1.22994	-3.68743	0.00022653	0.00172709	chr10:110671491-110673491
7.62246	2.10028	0.569623	3.68713	0.000226795	0.00172713	chr20:50320508-50322508
1.89837	-3.95379	1.07238	-3.68691	0.000226991	0.00172713	chr6:159960711-159962711
2.62136	-3.75393	1.01926	-3.683	0.000230505	0.00175212	chr20:3433409-3435409
278.666	1.46272	0.397262	3.68201	0.000231403	0.00175716	chr11:61166462-61168462
4.72288	-2.41099	0.654849	-3.68176	0.000231632	0.00175716	chr17:74192665-74194665
4.47865	-3.21869	0.875342	-3.67707	0.000235932	0.00178799	chr3:151168806-151170806
4.84365	-2.51566	0.684537	-3.67498	0.000237868	0.00180087	chr3:138861906-138863906
8.88564	-1.81004	0.49263	-3.67424	0.000238561	0.00180431	chr5:56668927-56670927
1.62774	-4.12381	1.12244	-3.67396	0.000238823	0.00180449	chr4:10953815-10955815
2.05545	-4.21459	1.14752	-3.67278	0.000239928	0.00180924	chr6:12637272-12639272
2.03648	-3.7832	1.03005	-3.67284	0.000239866	0.00180924	chr9:86358606-86360606
4.44086	-3.76095	1.02447	-3.6711	0.000241506	0.00181933	chr2:42117345-42119345
35.9276	2.13943	0.582844	3.67067	0.000241911	0.00182057	chr1:234841300-234843300
3.77805	-2.55198	0.695318	-3.67024	0.000242325	0.00182188	chr17:7988618-7990618
5.63156	-3.24632	0.884667	-3.66954	0.00024299	0.00182507	chr17:83124782-83126782
3.57078	-3.19412	0.870667	-3.66859	0.000243896	0.00183006	chr16:85823662-85825662
22.0803	-1.07191	0.292338	-3.66669	0.000245714	0.00184123	chr7:6080553-6082553
4.15041	-3.76328	1.02639	-3.66652	0.00024587	0.00184123	chr8:22714846-22716846
25.3696	1.14699	0.312911	3.66554	0.000246813	0.00184284	chr11:62019693-62021693
3.24682	-3.51381	0.958545	-3.66578	0.000246588	0.00184284	chr15:99424494-99426494
24.5918	-1.53009	0.417417	-3.66561	0.000246749	0.00184284	chr2:20185086-20187086
1.20383	-4.21128	1.14932	-3.66416	0.000248155	0.00185103	chr1:143221365-143223365
4.74442	-3.18423	0.869469	-3.66227	0.00024999	0.00186289	chr1:185372886-185374886
2.90722	-4.02622	1.09978	-3.66094	0.000251288	0.00186691	chr12:49537597-49539597
10.1816	-2.01943	0.551544	-3.66142	0.000250818	0.00186691	chr15:99475846-99477846
4.32351	-2.97514	0.812673	-3.66093	0.000251299	0.00186691	chr4:70891484-70893484
3.40605	-2.92875	0.800049	-3.66071	0.000251514	0.00186691	chr5:39525968-39527968
2.34743	-3.65682	0.99931	-3.65934	0.000252865	0.00187327	chr7:128437107-128439107
3.78264	-3.631	0.992205	-3.65952	0.000252685	0.00187327	chr8:38527032-38529032
2.20597	-3.61507	0.988418	-3.65743	0.000254759	0.00188051	chr10:33661217-33663217
1.86378	-3.80671	1.04089	-3.65717	0.000255014	0.00188051	chr16:85887872-85889872
1.83705	-4.041	1.10497	-3.6571	0.000255082	0.00188051	chr20:20316345-20318345
2.1097	-3.88064	1.06103	-3.65742	0.000254767	0.00188051	chr4:140237123-140239123
5.95145	-2.22629	0.60861	-3.65799	0.000254199	0.00188051	chr7:143239070-143241070
7.99343	-3.58411	0.980339	-3.65599	0.000256194	0.00188688	chr20:17891982-17893982
1.34968	-3.99705	1.09355	-3.65511	0.000257068	0.00189148	chr11:36746258-36748258
12.1754	-1.41636	0.387575	-3.65441	0.000257777	0.00189303	chr7:26397740-26399740
5.89935	-2.28729	0.625943	-3.65416	0.00025803	0.00189305	chr1:109248748-109250748
3.32417	-3.11862	0.854182	-3.651	0.000261218	0.00191459	chr1:220999691-221001691
1.53307	-4.7016	1.28798	-3.65037	0.000261862	0.00191746	chr15:69660278-69662278
3.52123	-3.03457	0.831504	-3.64949	0.000262758	0.00192217	chr5:14544765-14546765
3.9789	-3.00324	0.823365	-3.64752	0.000264782	0.0019351	chr17:77881264-77883264
1.74536	-4.45221	1.22091	-3.64663	0.000265705	0.00193998	chr3:31233366-31235366
2.41526	-3.63364	0.996668	-3.64579	0.000266575	0.00194446	chr20:41007129-41009129
11.7501	1.81816	0.498751	3.64543	0.000266941	0.00194526	chr6:26311923-26313923
1.56148	-4.1754	1.14555	-3.6449	0.0002675	0.00194746	chr12:55019068-55021068
2.08717	-3.84442	1.05484	-3.64454	0.000267868	0.00194827	chr9:134458484-134460484
1.15321	-4.42469	1.21492	-3.64197	0.000270558	0.00196594	chr10:106935366-106937366
3.78438	-3.02141	0.829721	-3.64148	0.000271075	0.00196594	chr15:70257432-70259432
5.03718	2.00115	0.549517	3.64166	0.000270886	0.00196594	chr6:89127697-89129697
12.0846	-3.61947	0.994448	-3.63967	0.000272984	0.0019779	chr4:76010845-76012845
3.76948	-3.57631	0.982984	-3.63822	0.000274529	0.00198719	chr18:10071715-10073715
17.3704	1.29881	0.35708	3.6373	0.00027551	0.00199239	chr15:74053160-74055160
1.49005	-4.17206	1.14718	-3.6368	0.000276048	0.00199248	chr2:203655938-203657938
7.43476	2.03454	0.5594	3.637	0.000275828	0.00199248	chr2:57889731-57891731
4.02077	-3.88631	1.06881	-3.6361	0.000276794	0.00199408	chr3:23159093-23161093
26.3316	1.36576	0.375589	3.63632	0.000276565	0.00199408	chr7:5569006-5571006
1.53287	-4.15528	1.14289	-3.63576	0.000277159	0.00199481	chr2:102040515-102042515
3.80988	-4.01016	1.10319	-3.63507	0.0002779	0.00199824	chr20:23105822-23107822
3.16169	-3.35061	0.923384	-3.62862	0.000284941	0.00204693	chr16:10737823-10739823
7.65302	2.24037	0.617655	3.62722	0.000286489	0.00205611	chr21:41663443-41665443
3.05731	-3.67061	1.0123	-3.62602	0.000287827	0.00205987	chr10:78361601-78363601
2.71473	-3.44714	0.950668	-3.62602	0.000287828	0.00205987	chr6:119146447-119148447
1.65653	-3.94499	1.08792	-3.62616	0.000287664	0.00205987	chr8:110672958-110674958
3.27091	3.11311	0.858671	3.6255	0.000288402	0.00206203	chr6:4343733-4345733
4.57546	-2.67753	0.738593	-3.62517	0.00028877	0.00206272	chr1:158149262-158151262
8.77343	-1.87394	0.517613	-3.62035	0.000294202	0.00209954	chr15:40367119-40369119
2.05194	-3.82413	1.05639	-3.61999	0.000294618	0.00210054	chr20:51649899-51651899
7.30684	-1.66939	0.461209	-3.6196	0.00029506	0.00210172	chr3:128854290-128856290
15.6755	1.29149	0.357465	3.61291	0.000302785	0.00215472	chr5:141848726-141850726
1.76913	-3.84488	1.06454	-3.61179	0.000304096	0.00216202	chr6:148565266-148567266
1.25894	-3.90403	1.08284	-3.60536	0.000311723	0.00221349	chr11:4186544-4188544
2.30917	-3.75284	1.04095	-3.60519	0.00031192	0.00221349	chr3:23071091-23073091
130.449	2.18723	0.606821	3.60441	0.000312866	0.00221451	chr1:212634309-212636309
39.8364	-1.19766	0.332305	-3.6041	0.000313231	0.00221451	chr14:95482336-95484336
3.89499	-3.59265	0.99667	-3.60466	0.000312567	0.00221451	chr20:17894780-17896780
23.5233	1.04819	0.290824	3.60421	0.000313101	0.00221451	chr8:123156310-123158310
1.39185	-3.96378	1.1	-3.60343	0.000314048	0.00221822	chr17:35929724-35931724
5.23408	-2.63237	0.73122	-3.59997	0.00031826	0.00224588	chr6:12362711-12364711
1.20949	-4.17809	1.16175	-3.59636	0.000322698	0.00227508	chr15:69130728-69132728
1.28977	-3.81064	1.05969	-3.596	0.000323146	0.00227612	chr17:26881461-26883461
16.4117	1.41815	0.394403	3.59569	0.000323529	0.00227671	chr11:9272854-9274854
4.5225	-2.56723	0.714077	-3.59517	0.000324179	0.00227813	chr17:75076785-75078785
1.6833	-3.95921	1.1013	-3.59505	0.000324332	0.00227813	chr8:115845798-115847798
1.42323	-4.03383	1.12226	-3.59438	0.000325162	0.00228185	chr8:66534855-66536855
7.41875	-1.61935	0.450579	-3.59393	0.000325729	0.00228372	chr9:136266375-136268375
15.1452	-1.9507	0.542914	-3.59303	0.000326859	0.00228952	chr5:151499700-151501700
2.51306	-3.47811	0.969127	-3.58891	0.000332066	0.00232385	chr12:67633595-67635595
2.04006	-3.90874	1.08938	-3.58803	0.000333192	0.00232958	chr10:28399934-28401934
18.5244	-1.50179	0.418676	-3.58701	0.000334492	0.00233652	chr10:69407590-69409590
5.57745	-2.43873	0.680107	-3.5858	0.000336045	0.0023452	chr2:136131361-136133361
3.75351	2.71647	0.757664	3.58532	0.000336669	0.0023474	chr7:106364511-106366511
9.77434	2.31578	0.646234	3.5835	0.000339025	0.00236166	chr1:151940581-151942581
2.96734	-3.88267	1.08428	-3.58087	0.000342452	0.00238334	chr6:32147813-32149813
3.0624	-3.80054	1.06143	-3.5806	0.000342812	0.00238366	chr12:9813233-9815233
25.1286	-1.52282	0.425447	-3.57933	0.00034448	0.00239307	chr12:124668121-124670121
1.49669	-4.1802	1.16808	-3.57869	0.000345324	0.00239673	chr18:38940177-38942177
10.2593	-1.55576	0.434839	-3.57779	0.000346517	0.00240281	chr8:101108257-101110257
1.92071	-4.13473	1.15579	-3.57742	0.000347008	0.00240402	chr5:115483577-115485577
19.4687	1.58329	0.442771	3.57588	0.00034905	0.00241596	chr1:234656308-234658308
2.59753	-3.81243	1.06662	-3.57431	0.00035115	0.00242828	chr12:4433741-4435741
14.1465	-2.5733	0.720263	-3.57273	0.000353282	0.0024408	chr1:228826046-228828046
3.63513	-2.48503	0.695879	-3.57106	0.000355535	0.0024519	chr1:209410913-209412913
2.13299	-3.895	1.0907	-3.5711	0.000355484	0.0024519	chr5:16628676-16630676
20.3143	-1.88822	0.529452	-3.56637	0.000361957	0.00249088	chr6:163354374-163356374
7.03016	-2.43303	0.682245	-3.56622	0.000362172	0.00249088	chr8:23760737-23762737
14.0797	1.75779	0.493075	3.56494	0.000363936	0.00250074	chr3:150702654-150704654
1.85578	-3.8857	1.09059	-3.56292	0.000366756	0.00251784	chr1:169040598-169042598
3.24205	-2.15725	0.605628	-3.56201	0.000368028	0.00252429	chr5:138491088-138493088
4.76529	-1.98634	0.557833	-3.56082	0.000369695	0.00253193	chr20:47391366-47393366
31.9651	1.52466	0.428185	3.56074	0.00036981	0.00253193	chrX:30642545-30644545
5.86731	-2.46517	0.692465	-3.56	0.000370858	0.00253682	chr19:49127315-49129315
4.18052	-3.51361	0.987037	-3.55975	0.000371202	0.00253688	chr3:101935803-101937803
3.03873	-3.1112	0.874112	-3.55927	0.000371889	0.00253929	chr11:14904468-14906468
1.98921	-3.60366	1.01384	-3.55447	0.000378743	0.00258144	chr13:28573623-28575623
1.16242	-4.04334	1.13753	-3.55449	0.000378717	0.00258144	chr6:137306511-137308511
3.1526	-2.74288	0.771839	-3.55369	0.000379862	0.00258674	chr9:35843855-35845855
36.7166	-1.00518	0.282877	-3.55343	0.000380248	0.00258705	chr16:31349463-31351463
10.6678	-1.50901	0.424869	-3.55171	0.000382738	0.00260166	chr17:18153027-18155027
10.3789	3.05961	0.861628	3.55096	0.000383825	0.00260671	chr17:34306186-34308186
1.53043	-3.67092	1.03405	-3.55005	0.000385162	0.00261217	chr1:179814063-179816063
12.1953	1.33484	0.376016	3.54994	0.000385318	0.00261217	chr6:137789789-137791789
5.75066	-2.1084	0.594119	-3.54879	0.000387009	0.0026213	chr2:86224866-86226866
1.91283	-3.63796	1.0253	-3.5482	0.00038787	0.00262478	chr19:53841275-53843275
13.3587	-2.57466	0.725729	-3.54769	0.000388631	0.00262749	chr6:32622197-32624197
1.89016	-3.97747	1.12137	-3.54698	0.000389672	0.00262994	chr1:114345530-114347530
5.67185	-1.93288	0.545194	-3.54531	0.000392158	0.00264437	chr14:75187951-75189951
28.225	1.50126	0.423792	3.54245	0.000396436	0.00267084	chr20:37274267-37276267
13.2957	-1.60653	0.453753	-3.54054	0.000399303	0.00268777	chr6:15065834-15067834
13.7771	-1.55693	0.440093	-3.53774	0.000403574	0.0027117	chr13:67229738-67231738
6.30742	-2.21676	0.626564	-3.53796	0.000403237	0.0027117	chr17:978878-980878
2.25849	-3.63519	1.02792	-3.53643	0.000405567	0.00272268	chr1:39638826-39640826
10.3366	-2.27322	0.643541	-3.53237	0.000411857	0.00276246	chr8:133216564-133218564
15.4941	-1.68553	0.477419	-3.53051	0.000414758	0.00277845	chr14:20714371-20716371
1.877	-3.61066	1.02274	-3.53037	0.000414973	0.00277845	chr3:138841597-138843597
1.35787	-3.74273	1.06061	-3.52884	0.00041738	0.00279211	chr2:12455736-12457736
1.30547	-3.8888	1.10216	-3.52835	0.000418152	0.00279481	chr9:21118287-21120287
2.98579	3.28392	0.931006	3.52728	0.000419848	0.00280367	chr6:14071309-14073309
28.9978	1.81097	0.513569	3.52626	0.000421478	0.00281208	chr6:154138507-154140507
1.32517	-3.90758	1.109	-3.52353	0.000425845	0.00283871	chr10:114024308-114026308
3.58421	-2.84124	0.80659	-3.52253	0.000427452	0.00284692	chr6:159103488-159105488
6.00267	-2.441	0.693098	-3.52187	0.000428514	0.0028515	chr9:124799767-124801767
12.257	2.21399	0.628743	3.5213	0.000429443	0.00285517	chr1:146471668-146473668
21.1246	-1.0158	0.288615	-3.51956	0.000432258	0.00287138	chr6:144215070-144217070
27.9858	1.44419	0.410416	3.51884	0.000433431	0.00287664	chr6:26531845-26533845
1.75632	-4.0082	1.13939	-3.51784	0.000435082	0.00288508	chr12:111056110-111058110
19.7205	1.9665	0.559156	3.5169	0.000436612	0.0028927	chr4:184738876-184740876
1.43904	-4.16669	1.18501	-3.51617	0.000437828	0.00289822	chr10:86354332-86356332
8.89528	-2.50559	0.712741	-3.51544	0.000439034	0.00290367	chr7:76293922-76295922
4.14968	-3.1838	0.905914	-3.51446	0.000440646	0.0029118	chr13:28610889-28612889
1.49917	-3.72959	1.06155	-3.51333	0.000442521	0.00292164	chr20:40769619-40771619
3.31336	-3.23341	0.920599	-3.51229	0.000444263	0.00293059	chr3:50153995-50155995
2.17546	-3.60908	1.02797	-3.51089	0.000446601	0.00294346	chr1:173122189-173124189
1.28714	-4.10236	1.16868	-3.51025	0.000447685	0.00294804	chr12:111125757-111127757
4.55557	-2.93525	0.836842	-3.50754	0.000452274	0.00297568	chr16:10846077-10848077
1.43181	-4.06982	1.1605	-3.50696	0.000453265	0.00297961	chr8:107702546-107704546
3.21059	-2.19626	0.626671	-3.50464	0.000457219	0.003003	chr18:67515741-67517741
5.92451	1.88872	0.539021	3.50399	0.000458338	0.00300774	chr10:4513869-4515869
16.6815	-3.20859	0.916027	-3.50273	0.000460519	0.00301945	chr1:161642255-161644255
2.52667	-3.63026	1.03727	-3.49983	0.000465561	0.00304724	chr15:67023429-67025429
2.08182	-3.77312	1.07837	-3.49891	0.000467162	0.00305352	chr16:79306397-79308397
1.69183	-4.03242	1.15251	-3.49882	0.000467326	0.00305352	chr7:50220009-50222009
5.07536	-2.06814	0.592104	-3.49286	0.00047787	0.00311972	chr1:114669197-114671197
1.69042	-4.33065	1.24005	-3.49232	0.000478837	0.00312067	chr13:51561350-51563350
4.25232	-2.97464	0.851744	-3.49241	0.000478689	0.00312067	chr9:122401436-122403436
1.06975	-3.81704	1.09312	-3.49189	0.00047962	0.00312309	chr6:3591698-3593698
2.19499	-3.56727	1.02209	-3.49018	0.000482696	0.00314042	chr17:8055341-8057341
98.2123	1.38494	0.396903	3.48937	0.000484155	0.00314721	chr11:35082144-35084144
6.97286	-2.05006	0.587612	-3.48881	0.000485185	0.00315121	chr2:42827246-42829246
3.48061	-3.42094	0.98123	-3.48638	0.000489605	0.00317719	chr10:47165004-47167004
18.115	1.66666	0.478138	3.48573	0.000490793	0.00318176	chr1:184159974-184161974
2.24069	-3.32631	0.954318	-3.48554	0.000491146	0.00318176	chr2:151917730-151919730
6.44543	-1.75172	0.502727	-3.48443	0.000493183	0.00319222	chr2:61853305-61855305
3.17214	-3.65607	1.04941	-3.48393	0.000494103	0.00319545	chr6:6385101-6387101
19.2806	5.5493	1.5935	3.48246	0.000496833	0.00321037	chr9:87811861-87813861
5.10166	-2.20533	0.63333	-3.48212	0.000497452	0.00321164	chr16:1928778-1930778
1.6636	-4.13302	1.18848	-3.47757	0.00050598	0.00326392	chr6:52351483-52353483
2.91949	-2.85219	0.820893	-3.4745	0.000511815	0.00329875	chr22:35366568-35368568
1.17279	-3.94444	1.13618	-3.47167	0.000517222	0.00333077	chr12:48295558-48297558
10.5335	-2.20467	0.6353	-3.47029	0.000519898	0.0033433	chr12:120316655-120318655
1.59027	-4.25786	1.22697	-3.47021	0.00052005	0.0033433	chr6:105690400-105692400
2.41158	-3.61932	1.04319	-3.46947	0.000521486	0.0033497	chr9:128052909-128054909
36.5703	-1.1614	0.334809	-3.46885	0.000522698	0.00335266	chr14:95479275-95481275
12.8928	-1.96763	0.567275	-3.46857	0.000523245	0.00335266	chr2:47083019-47085019
1.14795	-3.86342	1.11384	-3.46855	0.000523273	0.00335266	chr7:27160176-27162176
18.553	-1.32429	0.381888	-3.46774	0.000524846	0.0033599	chr6:14920959-14922959
3.43079	-3.6017	1.03882	-3.46711	0.000526085	0.00336499	chr14:101705823-101707823
4.40862	-3.66999	1.05867	-3.46661	0.000527067	0.00336843	chr12:116323712-116325712
7.18425	2.2552	0.65072	3.4657	0.000528848	0.00337697	chr2:215899574-215901574
8.75177	-1.9811	0.57171	-3.46521	0.00052981	0.00338027	chr9:126718888-126720888
2.323	-3.74899	1.08276	-3.46243	0.000535315	0.00341252	chr21:45589768-45591768
7.54769	-2.13878	0.618052	-3.46051	0.000539145	0.00343405	chr5:100776994-100778994
1.62969	-4.25583	1.23026	-3.4593	0.00054158	0.00344667	chr2:126970995-126972995
7.86966	1.80369	0.521607	3.45794	0.000544314	0.00345612	chr22:42661389-42663389
7.54847	2.1378	0.618238	3.45789	0.000544432	0.00345612	chr6:154122609-154124609
4.49085	-2.78805	0.806256	-3.45802	0.000544164	0.00345612	chr7:158976073-158978073
4.95029	-2.83296	0.819329	-3.45766	0.00054489	0.00345613	chr12:102497620-102499620
1.53762	-3.85074	1.11378	-3.45735	0.000545518	0.00345723	chr9:99355970-99357970
6.60017	-2.18655	0.632588	-3.45652	0.000547208	0.00346504	chr1:247389166-247391166
7.0375	-2.09724	0.606799	-3.45623	0.000547785	0.00346519	chr10:71867175-71869175
2.00338	-3.6301	1.05036	-3.45605	0.000548145	0.00346519	chr10:91900949-91902949
9.65	-2.0278	0.586858	-3.45536	0.000549556	0.00347122	chr1:185374877-185376877
2.20074	-3.52376	1.01992	-3.45495	0.000550396	0.00347363	chr15:42056361-42058361
5.33747	-1.97665	0.572429	-3.45309	0.000554214	0.00348866	chr16:1332738-1334738
2.07553	-3.64828	1.05641	-3.45349	0.000553387	0.00348866	chr2:38618726-38620726
12.7524	-2.9569	0.856297	-3.45313	0.000554126	0.00348866	chr6:32606640-32608640
3.77126	-2.85612	0.827195	-3.45278	0.000554841	0.00348866	chr6:6545807-6547807
8.50408	1.83981	0.532868	3.45267	0.000555077	0.00348866	chr8:133448579-133450579
13.4057	-1.44103	0.417524	-3.45137	0.000557752	0.00349967	chr2:231611487-231613487
3.11572	2.99011	0.866424	3.45109	0.000558327	0.00350039	chr11:119524479-119526479
1.61851	-3.76165	1.09033	-3.45	0.000560585	0.003511	chr13:114221504-114223504
10.6611	1.75882	0.509829	3.44983	0.000560945	0.003511	chr2:57892080-57894080
2.67386	-3.78809	1.09824	-3.44923	0.00056218	0.00351582	chr7:148526802-148528802
1.86388	-3.85944	1.11909	-3.44874	0.000563212	0.00351938	chr11:30486344-30488344
2.97345	-2.7809	0.806573	-3.44779	0.000565195	0.00352596	chr15:70267098-70269098
29.3922	-1.94513	0.564234	-3.44737	0.000566064	0.00352848	chr20:62501230-62503230
3.89179	-3.27008	0.948772	-3.44664	0.000567599	0.00353514	chr16:34594276-34596276
1.09684	-4.05457	1.17736	-3.44378	0.000573652	0.00356699	chr6:125191359-125193359
1.73158	-3.94209	1.14469	-3.44379	0.000573612	0.00356699	chr7:17407627-17409627
225.899	2.56358	0.744634	3.44274	0.000575855	0.00357527	chr2:120231373-120233373
4.25058	-2.8377	0.824264	-3.44271	0.000575927	0.00357527	chr2:84924716-84926716
13.9984	1.52431	0.443367	3.43803	0.000585955	0.00363455	chr2:144824771-144826771
19.7998	-1.46878	0.427345	-3.43699	0.000588207	0.00364554	chr2:69081671-69083671
1.95036	-3.36469	0.979293	-3.43583	0.000590735	0.00365822	chr15:89962732-89964732
3.32334	-3.53561	1.02999	-3.43265	0.000597708	0.00369838	chr1:181123553-181125553
3.31139	-2.74831	0.800848	-3.43175	0.0005997	0.00370768	chr17:49494079-49496079
5.19353	-2.36449	0.689187	-3.43083	0.00060173	0.0037172	chr16:84640363-84642363
2.1706	-4.12399	1.20273	-3.42886	0.000606132	0.00374135	chr9:107749526-107751526
1.67637	-3.50725	1.02311	-3.42804	0.000607952	0.00374953	chr17:74922894-74924894
9.89421	1.57822	0.460535	3.42692	0.000610478	0.00376205	chr12:89333011-89335011
1.49448	-3.88714	1.13447	-3.4264	0.000611634	0.00376611	chr8:37320468-37322468
2.25182	-3.60808	1.05321	-3.4258	0.000613002	0.00377148	chr1:207204405-207206405
1.96204	-4.06624	1.18729	-3.42481	0.00061524	0.00378218	chr1:17232915-17234915
2.95398	-2.45682	0.71748	-3.42424	0.000616514	0.00378694	chr16:48457681-48459681
3.41937	-2.85535	0.833991	-3.42372	0.000617694	0.00379112	chr2:20438785-20440785
7.57741	-1.76333	0.515317	-3.42185	0.000621975	0.00381431	chr8:141326592-141328592
10.2706	-1.50509	0.44007	-3.4201	0.000625973	0.00383573	chr19:4806717-4808717
3.08351	2.56008	0.74871	3.41932	0.000627776	0.00384126	chr1:183280634-183282634
1.68757	-3.89749	1.13986	-3.41927	0.000627888	0.00384126	chr17:50851237-50853237
1.65804	-3.71115	1.08759	-3.41226	0.000644255	0.00393746	chr1:112818352-112820352
1.37555	-3.99243	1.17008	-3.4121	0.000644651	0.00393746	chr16:89031301-89033301
6.36703	2.87134	0.841988	3.41019	0.000649185	0.00395559	chr1:100538695-100540695
1.75212	-3.87046	1.13483	-3.41061	0.000648175	0.00395559	chr22:25543144-25545144
2.71883	-2.99932	0.879465	-3.41039	0.000648712	0.00395559	chr9:109971462-109973462
1.92126	-3.51145	1.02989	-3.40952	0.000650776	0.00396211	chr20:38195588-38197588
1.89503	-3.52205	1.03315	-3.40904	0.000651919	0.00396589	chr3:9861636-9863636
3.86071	-2.65807	0.779929	-3.40809	0.000654196	0.00397655	chr14:76929125-76931125
3.41968	-2.51702	0.738852	-3.40667	0.000657608	0.00399409	chr6:150004103-150006103
4.57059	-2.41555	0.709992	-3.40222	0.000668399	0.00405638	chr1:227541514-227543514
5.72872	-2.05859	0.605177	-3.40163	0.000669857	0.00406198	chr14:20426803-20428803
5.66866	1.95664	0.575885	3.39762	0.000679748	0.0041181	chr19:4522567-4524567
7.79334	-1.76361	0.519214	-3.39669	0.000682058	0.00412607	chr19:8193570-8195570
4.09314	-2.32835	0.685554	-3.3963	0.000683025	0.00412863	chr7:39726752-39728752
3.19381	-3.62204	1.06712	-3.39423	0.000688224	0.00415343	chr12:25333184-25335184
25.9797	1.08169	0.318665	3.39443	0.000687711	0.00415343	chr7:30248452-30250452
47.3561	-1.08893	0.320908	-3.39328	0.000690612	0.00416453	chr14:95494830-95496830
3.67061	-3.18867	0.940293	-3.39115	0.000696002	0.00418705	chr10:49284277-49286277
2.21274	-3.72305	1.09778	-3.39144	0.000695269	0.00418705	chr2:90397002-90399002
1.70671	-3.5448	1.04527	-3.39128	0.000695659	0.00418705	chr6:163755137-163757137
1.55434	-3.53239	1.04202	-3.38994	0.000699069	0.00420217	chr5:142757647-142759647
2.25746	-3.61512	1.06714	-3.38766	0.000704913	0.00423394	chr10:110156159-110158159
1.78082	-3.5138	1.03742	-3.38707	0.000706444	0.00423643	chr13:31044393-31046393
10.8901	-1.34636	0.397485	-3.3872	0.0007061	0.00423643	chr18:32086141-32088141
10.2089	-2.18822	0.646299	-3.38577	0.000709777	0.00425306	chr8:41653062-41655062
1.14255	-4.07681	1.2043	-3.38521	0.000711251	0.004256	chr11:119617254-119619254
3.92905	-2.82911	0.835742	-3.38515	0.000711391	0.004256	chr3:191245360-191247360
19.9216	1.48422	0.438516	3.38464	0.000712707	0.00426052	chr3:46299917-46301917
2.85651	-2.95313	0.872972	-3.38284	0.000717393	0.00428515	chr6:12621108-12623108
3.22013	-3.48643	1.03119	-3.38097	0.000722301	0.00431107	chr15:97500530-97502530
1.68745	-4.12584	1.22068	-3.37995	0.000725001	0.00432102	chr12:116358305-116360305
1.9758	3.77442	1.11672	3.37991	0.000725107	0.00432102	chr14:52379586-52381586
4.31202	2.39694	0.709493	3.37838	0.000729135	0.00434161	chr9:125373700-125375700
4.74233	-2.20788	0.654034	-3.37578	0.000736059	0.0043794	chr3:72486800-72488800
7.70718	-2.14008	0.634016	-3.37544	0.000736974	0.00438141	chr22:38940598-38942598
5.65296	-2.41438	0.71554	-3.37421	0.000740268	0.00439755	chr18:76619056-76621056
1.01441	-4.0116	1.18972	-3.37189	0.000746532	0.00443129	chr1:143238500-143240500
28.9659	1.35949	0.403251	3.37132	0.000748084	0.00443357	chr1:206738669-206740669
14.4619	2.3386	0.693669	3.37135	0.000748021	0.00443357	chr20:49771422-49773422
2.50943	-3.64848	1.08264	-3.36998	0.000751723	0.00445166	chr14:32656086-32658086
4.13149	-2.8738	0.852943	-3.36927	0.000753666	0.00445968	chr18:77139983-77141983
19.6194	2.60743	0.774827	3.36517	0.000764962	0.00452299	chr20:49775232-49777232
3.61924	-2.95035	0.877236	-3.36323	0.000770353	0.00454969	chr2:174777790-174779790
2.94862	-3.01095	0.895285	-3.36312	0.000770676	0.00454969	chr3:43768789-43770789
2.32012	-3.55416	1.05691	-3.36279	0.000771602	0.00455161	chr3:27520606-27522606
2.32196	-3.73797	1.11191	-3.36175	0.000774504	0.00456518	chr16:85820786-85822786
4.15955	-2.9137	0.866959	-3.36082	0.000777105	0.00457695	chr20:46205231-46207231
1.41557	-3.73025	1.11023	-3.3599	0.000779711	0.00457867	chr1:30823377-30825377
2.29669	-3.55379	1.05772	-3.35986	0.00077981	0.00457867	chr8:125693328-125695328
5.18296	-2.20255	0.655456	-3.36033	0.000778498	0.00457867	chr8:127759280-127761280
1.32232	-4.15091	1.2353	-3.36023	0.000778776	0.00457867	chr8:92524167-92526167
1.65463	-3.78825	1.12787	-3.35876	0.000782927	0.00459341	chr5:135492717-135494717
17.4546	-1.81121	0.539403	-3.35781	0.000785639	0.00460221	chr16:29468748-29470748
1.66077	-3.65409	1.08937	-3.35431	0.00079563	0.00465714	chr11:63023302-63025302
2.87479	-3.58439	1.06868	-3.35403	0.000796429	0.00465822	chr1:68495973-68497973
0.952563	-4.0478	1.20701	-3.35358	0.000797723	0.00466219	chr2:8596965-8598965
3.58149	-2.33563	0.696654	-3.35264	0.000800453	0.00467425	chr14:74939130-74941130
1.55094	-3.90531	1.16492	-3.35244	0.000801019	0.00467425	chr18:50829867-50831867
2.35526	-3.31555	0.989157	-3.35189	0.000802613	0.00467636	chr19:11638663-11640663
3.83496	-3.31021	0.987514	-3.35206	0.000802119	0.00467636	chr8:6290807-6292807
2.73525	-3.38588	1.01066	-3.35016	0.000807639	0.00470203	chr22:45267997-45269997
2.31498	-3.85117	1.14992	-3.34907	0.000810827	0.00471698	chr17:15913565-15915565
10.0809	-1.47043	0.439206	-3.34793	0.000814187	0.00473289	chr11:86201748-86203748
3.76292	-2.24093	0.669532	-3.347	0.000816901	0.00474503	chr1:185338265-185340265
46.3073	1.34275	0.401341	3.34565	0.000820913	0.00476215	chr17:82493931-82495931
1.38666	-4.25991	1.27329	-3.34558	0.000821103	0.00476215	chr5:547186-549186
2.27706	-3.03639	0.908292	-3.34297	0.000828882	0.00480359	chr1:41274128-41276128
1.88729	-3.54435	1.06068	-3.34157	0.000833048	0.00482404	chr7:80698788-80700788
3.53867	-3.33978	0.999567	-3.34123	0.000834095	0.00482643	chr15:54802488-54804488
5.26376	-3.10519	0.929579	-3.34043	0.000836478	0.00483653	chr15:100341033-100343033
2.74747	-3.34698	1.00268	-3.33804	0.000843714	0.00487465	chr12:107778265-107780265
4.46869	-2.95017	0.883927	-3.33757	0.000845158	0.00487927	chr20:31894213-31896213
1.56201	-3.70863	1.11156	-3.33643	0.000848625	0.00489557	chr20:48871982-48873982
3.21176	-2.07867	0.623109	-3.33597	0.00085002	0.00489989	chr8:125385196-125387196
1.11899	-3.59517	1.07793	-3.33525	0.000852226	0.00490887	chr20:4632697-4634697
2.45709	-3.61307	1.08387	-3.33349	0.000857651	0.00493637	chr14:92259248-92261248
0.9623	-4.08296	1.2262	-3.32977	0.000869185	0.00499896	chr1:143231367-143233367
3.12907	-3.01255	0.905109	-3.32838	0.000873515	0.00502007	chr18:50853379-50855379
1.59576	-3.84504	1.15592	-3.32638	0.000879816	0.00505245	chr12:9366449-9368449
11.4753	-1.28826	0.38746	-3.3249	0.000884517	0.0050756	chr17:45499911-45501911
2.70017	-2.73844	0.823803	-3.32415	0.000886896	0.00508156	chr20:32604413-32606413
31.1964	1.00024	0.300892	3.32423	0.000886622	0.00508156	chr3:132542040-132544040
17.3602	-1.52406	0.458588	-3.32336	0.000889387	0.00509199	chr17:41800650-41802650
2.36849	-3.2224	0.970139	-3.32159	0.000895066	0.00511678	chr2:101622175-101624175
1.20183	-3.74565	1.12764	-3.32167	0.000894804	0.00511678	chr3:194928243-194930243
5.9993	-2.07033	0.623354	-3.32127	0.000896079	0.00511872	chr10:86399574-86401574
2.04253	-3.32219	1.00038	-3.32093	0.000897175	0.00512112	chr13:48143611-48145611
4.87424	-3.28754	0.990304	-3.31973	0.000901061	0.00513944	chr1:222464335-222466335
57.0624	-1.17425	0.353966	-3.3174	0.000908589	0.00517848	chr17:44535331-44537331
2.01009	-3.41755	1.03174	-3.31242	0.00092491	0.00526755	chr8:133202047-133204047
3.48066	-2.86986	0.866616	-3.31157	0.000927749	0.00527975	chr4:145732276-145734276
1.25289	-3.80226	1.14863	-3.31025	0.000932115	0.00530062	chr12:2546344-2548344
2.28165	-3.30176	0.997812	-3.309	0.0009363	0.00532043	chr18:77177879-77179879
4.28554	-2.56557	0.775409	-3.30867	0.000937396	0.00532267	chr12:2294355-2296355
5.44349	-1.92636	0.582254	-3.30846	0.000938119	0.00532279	chr3:58473659-58475659
2.25415	-3.73132	1.12826	-3.30713	0.000942571	0.00534406	chr1:169051813-169053813
5.71558	1.93502	0.585424	3.30533	0.000948631	0.0053744	chr9:129596268-129598268
5.76551	-1.90356	0.576069	-3.30439	0.000951825	0.00538846	chr1:211612435-211614435
4.47947	-2.26847	0.687283	-3.30063	0.000964674	0.00545713	chr6:34195193-34197193
3.48901	-3.36274	1.01906	-3.29986	0.000967325	0.00546805	chr8:20085764-20087764
8.19486	-1.49247	0.452447	-3.29865	0.000971508	0.00548761	chr20:23125101-23127101
7.38601	-1.62685	0.493653	-3.29553	0.000982367	0.00554482	chr16:67430248-67432248
2.7416	-3.1273	0.949974	-3.29198	0.000994834	0.00560684	chr4:2763142-2765142
41.8568	1.13429	0.344764	3.29006	0.00100167	0.00564118	chr6:113804300-113806300
1.87849	-3.41917	1.03949	-3.28927	0.00100447	0.00565277	chr19:48500955-48502955
2.0242	-3.63306	1.10464	-3.28892	0.00100574	0.00565572	chr8:61733893-61735893
1.21095	-3.94166	1.19868	-3.28833	0.00100783	0.00566328	chr3:173394703-173396703
3.12127	-2.8127	0.855503	-3.28778	0.00100982	0.00567024	chr1:112881276-112883276
3.58452	-2.7243	0.828956	-3.28642	0.0010147	0.0056934	chr12:6361056-6363056
2.94195	-2.55985	0.778974	-3.28618	0.00101556	0.00569407	chr20:41002384-41004384
1.26517	-3.65868	1.11349	-3.28576	0.00101707	0.00569832	chr8:125697756-125699756
1.91803	-4.0589	1.23584	-3.28434	0.00102223	0.00572298	chr2:127176069-127178069
3.87228	-2.46132	0.749732	-3.28294	0.00102732	0.00574721	chr6:159106094-159108094
1.78085	-3.35202	1.02129	-3.28214	0.00103021	0.00575917	chr11:3613596-3615596
1.65211	-3.98839	1.21611	-3.27964	0.00103941	0.00580502	chr11:21625327-21627327
119.572	-1.29587	0.395144	-3.27949	0.00103994	0.00580502	chr17:43314774-43316774
76.7531	1.32908	0.405315	3.27913	0.00104126	0.00580808	chr6:169996611-169998611
1.95803	-3.55346	1.08415	-3.27764	0.00104679	0.00583466	chr9:107644202-107646202
1.74854	-3.74905	1.14391	-3.27739	0.00104771	0.00583546	chr16:85818370-85820370
2.56455	-2.98215	0.909999	-3.27709	0.00104883	0.00583741	chr16:83743905-83745905
3.37698	-2.92317	0.892466	-3.27538	0.0010552	0.00586858	chr11:119380516-119382516
0.971632	-4.04179	1.23422	-3.27477	0.00105749	0.005877	chr7:27338627-27340627
13.8458	1.15141	0.351998	3.27107	0.0010714	0.00594997	chr20:50497874-50499874
1.40998	-3.6939	1.13002	-3.26887	0.00107976	0.005992	chr5:180160203-180162203
5.61367	-2.35477	0.720467	-3.26839	0.00108162	0.00599795	chr5:126593987-126595987
2.68141	-3.39862	1.03997	-3.26801	0.00108308	0.00600165	chr8:101158243-101160243
1.56699	-3.77026	1.15398	-3.26718	0.00108624	0.00601473	chr13:95563876-95565876
2.72945	2.9351	0.898768	3.26569	0.00109197	0.00604208	chr14:52354545-52356545
4.02351	-2.2362	0.685009	-3.26449	0.00109662	0.00606338	chr1:224168454-224170454
40.2965	1.20555	0.36948	3.26283	0.00110304	0.00609445	chr14:105480343-105482343
14.3808	-1.54531	0.473785	-3.26163	0.00110775	0.00610714	chr11:9572531-9574531
2.47542	-3.32358	1.01892	-3.26187	0.0011068	0.00610714	chr3:183375007-183377007
8.05695	2.03911	0.625179	3.26164	0.0011077	0.00610714	chr4:38210254-38212254
1.44502	-3.46738	1.06321	-3.26125	0.00110922	0.00611076	chr10:43347615-43349615
6.52097	-1.91581	0.587498	-3.26096	0.00111037	0.00611268	chr14:70882079-70884079
2.35436	-3.47157	1.06501	-3.25965	0.0011155	0.00613645	chr2:55160707-55162707
3.81169	-2.89203	0.888666	-3.25435	0.00113651	0.006243	chr19:40874659-40876659
3.72021	-3.3075	1.01705	-3.25206	0.00114571	0.00628898	chr5:67201952-67203952
0.902113	-3.85631	1.18632	-3.25063	0.00115148	0.00631605	chr1:143216514-143218514
8.72814	1.65964	0.510936	3.24824	0.0011612	0.00636479	chr1:198633075-198635075
1.93918	3.42284	1.0544	3.24623	0.00116945	0.00640536	chr4:38188624-38190624
1.71417	-3.42373	1.05545	-3.24385	0.00117925	0.00645442	chr3:53612246-53614246
2.67577	-2.98488	0.920365	-3.24314	0.00118218	0.00646578	chr17:44332812-44334812
6.61421	-2.01128	0.620252	-3.24268	0.0011841	0.00646833	chr16:31214176-31216176
3.97777	-2.7937	0.861556	-3.24262	0.00118435	0.00646833	chr17:39164013-39166013
2.74741	-2.74694	0.847738	-3.24032	0.00119397	0.00651615	chr19:48724026-48726026
1.11757	-3.76375	1.16195	-3.23915	0.00119885	0.0065381	chr6:42513913-42515913
1.85634	-4.00919	1.23804	-3.23834	0.00120229	0.00655214	chr6:158213138-158215138
1.63229	-3.35702	1.0372	-3.23662	0.00120954	0.00658221	chr17:82350892-82352892
19.4996	-1.13727	0.351361	-3.23674	0.00120902	0.00658221	chr2:69177075-69179075
1.64752	-3.82407	1.18168	-3.23613	0.00121162	0.00658876	chr2:160703321-160705321
8.52851	2.39745	0.742211	3.23015	0.00123724	0.00672327	chr7:22577015-22579015
8.15803	-1.4131	0.43762	-3.22907	0.00124195	0.00673941	chr12:112115771-112117771
4.86136	-2.23987	0.69366	-3.22906	0.00124199	0.00673941	chr3:132282716-132284716
1.8591	-3.91965	1.21503	-3.22597	0.00125548	0.00680293	chr3:127546890-127548890
2.5214	-3.41659	1.05916	-3.22576	0.00125638	0.00680294	chr2:203988288-203990288
1.55083	-3.53767	1.09705	-3.22471	0.001261	0.00682305	chr5:151646370-151648370
0.919195	-3.73777	1.1602	-3.22167	0.00127444	0.00688599	chr15:40234175-40236175
1.49177	-3.8591	1.19778	-3.22187	0.00127357	0.00688599	chr5:100705903-100707903
4.12874	-2.17596	0.675474	-3.22138	0.00127574	0.0068881	chr22:27133347-27135347
4.32909	-3.15167	0.978742	-3.22013	0.00128134	0.0069134	chr3:126971297-126973297
9.94295	-2.02225	0.628138	-3.21944	0.00128443	0.00692514	chr13:110954186-110956186
3.58736	-2.14348	0.665965	-3.21861	0.00128814	0.00693529	chr11:118144585-118146585
4.38792	-2.41315	0.749731	-3.21869	0.00128779	0.00693529	chr4:169079180-169081180
3.13435	-3.14811	0.978558	-3.21709	0.001295	0.00696726	chr6:137147831-137149831
1.17963	-4.03231	1.25411	-3.21528	0.00130318	0.00700632	chr1:87902073-87904073
1.97674	-3.44491	1.07186	-3.21395	0.00130922	0.00702384	chr1:120131344-120133344
35.0303	-1.74521	0.543005	-3.21399	0.00130904	0.00702384	chr1:212487841-212489841
1.56179	-4.12724	1.28401	-3.21435	0.00130742	0.00702384	chr16:49281078-49283078
1.87326	-3.56223	1.10899	-3.21214	0.00131751	0.00706315	chr17:26602999-26604999
4.20633	-2.55737	0.796486	-3.21082	0.00132357	0.00708579	chr19:46855353-46857353
3.6577	2.04133	0.635877	3.21025	0.00132618	0.00709481	chr16:9067345-9069345
3.77708	-3.36822	1.05004	-3.2077	0.00133799	0.00714787	chr6:142701926-142703926
4.87758	1.86742	0.582392	3.20646	0.0013438	0.00716884	chr19:43695409-43697409
9.52359	1.30428	0.406753	3.20655	0.00134335	0.00716884	chr3:196836890-196838890
1.25024	-4.2396	1.32258	-3.20555	0.00134805	0.00718642	chr4:90099023-90101023
4.83725	-3.35249	1.04773	-3.19976	0.00137541	0.00732714	chr12:116319300-116321300
4.36091	-3.31937	1.03761	-3.19905	0.00137882	0.00734014	chr9:99682197-99684197
12.2464	1.41888	0.443563	3.19882	0.00137993	0.00734094	chr6:18503036-18505036
1.00108	-3.64533	1.14004	-3.19756	0.00138597	0.00736788	chr3:58216512-58218512
66.9671	-1.14225	0.357393	-3.19607	0.00139314	0.00740082	chr1:248804616-248806616
2.71142	-2.63525	0.824948	-3.19444	0.00140103	0.0074375	chr6:13526062-13528062
2.44132	-2.8722	0.899218	-3.19411	0.00140263	0.00744079	chr1:27391414-27393414
11.6316	1.28766	0.403347	3.19244	0.00141078	0.00747882	chr10:44939278-44941278
1.04097	-3.95715	1.23968	-3.19207	0.00141255	0.00748296	chr11:63502711-63504711
4.00585	-3.40577	1.06722	-3.19126	0.00141651	0.00749873	chr8:21181601-21183601
1.63525	-3.49336	1.09516	-3.18983	0.00142356	0.00753075	chr1:169043471-169045471
3.03244	-3.14549	0.986292	-3.1892	0.00142666	0.0075419	chr16:88237821-88239821
29.504	1.70774	0.535603	3.18844	0.00143042	0.00755652	chr19:13207281-13209281
4.66594	2.11824	0.66521	3.18432	0.00145092	0.00765951	chr3:129548458-129550458
2.51283	-2.96336	0.931567	-3.18105	0.00146741	0.00774114	chr5:76293773-76295773
0.844979	-3.92198	1.23324	-3.18022	0.00147161	0.00775792	chr6:15674282-15676282
4.32746	-2.44375	0.768723	-3.17897	0.001478	0.00778621	chr7:155290032-155292032
4.61	2.9952	0.942397	3.17828	0.00148151	0.00779928	chr6:169289032-169291032
6.19218	-1.68241	0.529538	-3.17713	0.0014874	0.00782483	chr7:138256968-138258968
1.16481	-3.82059	1.20307	-3.17569	0.00149481	0.00785835	chr17:81733041-81735041
1.29201	-3.62822	1.1428	-3.17485	0.00149913	0.00787561	chr2:203649503-203651503
1.3424	-3.87516	1.22118	-3.17329	0.0015072	0.00790884	chr11:12673426-12675426
1.49006	-3.65209	1.15175	-3.17091	0.00151962	0.00796674	chr2:64327102-64329102
1.93296	-4.22211	1.33229	-3.16907	0.00152927	0.00801178	chr8:76580342-76582342
24.3512	2.13691	0.674351	3.16884	0.00153049	0.0080126	chr12:40157887-40159887
1.40437	-3.564	1.1252	-3.16744	0.00153789	0.00804579	chr10:49309289-49311289
1.27032	4.99904	1.57858	3.1668	0.00154124	0.00805777	chr3:59559092-59561092
0.976569	-3.67508	1.16069	-3.1663	0.00154394	0.00806632	chr2:46223975-46225975
4.47484	-1.82866	0.577726	-3.16528	0.00154933	0.00808894	chr20:40697000-40699000
1.90965	-3.03753	0.960212	-3.1634	0.00155938	0.00813582	chr15:75699679-75701679
2.31672	-3.52576	1.1149	-3.16238	0.00156483	0.00815864	chr2:223464837-223466837
4.11753	-2.42748	0.767773	-3.16172	0.00156842	0.00817174	chr19:19372327-19374327
5.9908	-1.95385	0.618018	-3.16147	0.00156973	0.00817292	chr6:32793574-32795574
2.89017	-2.62269	0.830502	-3.15796	0.00158879	0.0082665	chr19:48583273-48585273
9.26091	-1.5277	0.484106	-3.15571	0.00160109	0.00832478	chr5:119413269-119415269
4.62453	-2.15191	0.682128	-3.1547	0.00160665	0.008348	chr4:139207330-139209330
3.12427	-2.40301	0.762047	-3.15337	0.00161399	0.00837462	chr2:224400728-224402728
1.44575	-4.18083	1.3258	-3.15343	0.00161366	0.00837462	chr8:22672358-22674358
2.33542	-3.7001	1.17376	-3.15234	0.0016197	0.00839851	chr4:153432515-153434515
4.16141	-2.96522	0.941118	-3.15074	0.00162855	0.0084214	chr1:115726888-115728888
7.9633	-1.66329	0.527882	-3.15088	0.00162781	0.0084214	chr1:150788642-150790642
12.5698	-1.72444	0.547248	-3.15112	0.00162646	0.0084214	chr12:7988973-7990973
3.1018	-2.65169	0.84209	-3.14894	0.00163866	0.00846792	chr3:132289942-132291942
0.945375	-3.91259	1.24291	-3.14792	0.00164435	0.00849154	chr5:36744082-36746082
1.71091	-3.82285	1.21491	-3.14662	0.00165169	0.00852363	chr12:76157663-76159663
7.36552	-1.91439	0.608443	-3.14638	0.00165306	0.00852489	chr12:121196147-121198147
1.21706	-3.48058	1.10636	-3.14599	0.00165528	0.00853052	chr7:76177400-76179400
3.69895	-2.25365	0.716512	-3.14531	0.00165913	0.00854456	chr18:46323853-46325853
13.9983	-2.01533	0.641656	-3.14083	0.00168468	0.00867029	chr3:196623829-196625829
7.49419	-1.45804	0.464276	-3.14045	0.00168686	0.00867562	chr15:74099255-74101255
1.25526	-4.01922	1.28087	-3.13788	0.00170176	0.0087463	chr8:16631388-16633388
4.22456	-2.35812	0.751732	-3.13691	0.00170738	0.00876926	chr6:87731144-87733144
1.32556	-3.69197	1.17706	-3.13659	0.00170926	0.00877295	chr17:55576237-55578237
2.91396	-2.76478	0.882037	-3.13454	0.00172126	0.00882857	chr17:19303367-19305367
9.31318	2.44587	0.780519	3.13365	0.0017265	0.00884434	chr17:34313258-34315258
1.36994	-3.48981	1.11367	-3.13362	0.00172666	0.00884434	chr5:122755355-122757355
0.995657	-4.04376	1.2916	-3.1308	0.00174328	0.00891744	chr20:54131677-54133677
0.919914	-3.86868	1.23565	-3.13088	0.00174283	0.00891744	chr3:112675861-112677861
1.78067	-3.75706	1.20044	-3.12975	0.00174957	0.00893754	chr13:22800154-22802154
5.53637	-1.56251	0.499223	-3.12989	0.00174873	0.00893754	chr13:23578327-23580327
24.6755	1.06955	0.342006	3.12728	0.00176432	0.0090068	chr10:3467488-3469488
3.36956	-2.53708	0.81148	-3.12649	0.00176907	0.00902498	chr12:128829097-128831097
1.77084	-3.68015	1.17721	-3.12616	0.00177105	0.00902904	chr17:61411316-61413316
4.17096	-1.97215	0.631241	-3.12424	0.00178262	0.00908192	chr15:63985915-63987915
2.47684	2.51147	0.804175	3.12304	0.00178993	0.00911305	chr9:110801905-110803905
1.24442	-4.27604	1.36928	-3.12284	0.00179117	0.00911321	chr12:76155106-76157106
3.50154	-2.58973	0.829519	-3.12197	0.00179645	0.00912175	chr11:1771278-1773278
1.49277	-3.61711	1.15853	-3.12216	0.00179531	0.00912175	chr11:44954333-44956333
17.5375	-1.47793	0.473336	-3.12236	0.00179405	0.00912175	chr8:12551278-12553278
2.21828	-3.27782	1.05118	-3.11824	0.00181934	0.00922562	chr1:158247838-158249838
1.50125	-3.44162	1.10368	-3.11832	0.00181884	0.00922562	chr14:74961642-74963642
1.50289	-3.48766	1.11871	-3.11759	0.00182338	0.00923991	chr13:110160112-110162112
7.15016	-1.41376	0.45405	-3.11366	0.00184782	0.00935126	chr12:116818327-116820327
3.51601	-2.62264	0.84261	-3.11252	0.00185501	0.00938138	chr17:58232168-58234168
40.7131	1.41224	0.453878	3.11149	0.00186143	0.00940761	chr2:142839773-142841773
1.99614	-2.82178	0.907037	-3.11099	0.00186461	0.00941741	chr22:45434444-45436444
1.56963	-3.50515	1.12698	-3.11022	0.00186945	0.00943558	chr1:239861191-239863191
4.13227	-2.54157	0.817303	-3.10971	0.00187273	0.00944583	chr10:28401827-28403827
2.82607	-2.80061	0.901167	-3.10776	0.00188512	0.00950201	chr15:38129451-38131451
2.84611	2.52329	0.812071	3.10723	0.00188849	0.00951265	chr20:50236584-50238584
2.9895	2.66194	0.856926	3.10639	0.00189388	0.00953351	chr17:73133277-73135277
1.72132	-3.29568	1.06107	-3.10599	0.00189644	0.00954004	chr5:68041084-68043084
2.06151	-3.33068	1.07277	-3.10474	0.00190447	0.0095699	chr12:12915419-12917419
1.99239	-3.4137	1.09954	-3.10467	0.0019049	0.0095699	chr6:137290872-137292872
1.57024	-3.47673	1.12011	-3.10392	0.00190977	0.00958805	chr5:87019119-87021119
1.09716	-4.04399	1.30319	-3.10315	0.00191471	0.00960646	chr12:41604336-41606336
10.9792	-1.25622	0.404954	-3.10213	0.00192135	0.0096334	chr19:46638154-46640154
1.68416	-3.37018	1.08675	-3.10116	0.00192762	0.00965849	chr6:11495754-11497754
15.1172	-2.90347	0.936481	-3.10041	0.00193256	0.00967682	chr7:155343929-155345929
1.04528	-3.7055	1.19551	-3.09953	0.00193831	0.0096992	chr5:39465952-39467952
2.3222	-3.05017	0.984212	-3.0991	0.00194113	0.00970692	chr12:2357437-2359437
2.4173	-3.05716	0.986771	-3.09815	0.00194735	0.00973163	chr1:84297851-84299851
4.03766	2.6317	0.849606	3.09755	0.00195125	0.00974471	chr17:73901418-73903418
3.18987	-2.70766	0.875358	-3.09321	0.00198005	0.00988202	chr6:6395011-6397011
1.08277	-3.54532	1.1466	-3.09204	0.00198789	0.00990854	chr11:118184161-118186161
2.06543	-3.76952	1.21911	-3.09202	0.00198798	0.00990854	chr6:15900719-15902719
1.32844	-3.46604	1.12113	-3.09157	0.00199104	0.00991719	chr17:77578715-77580715
3.78836	-3.10612	1.00477	-3.09137	0.00199233	0.00991719	chr4:113784097-113786097
1.99003	-3.36886	1.08989	-3.091	0.0019948	0.009923	chr15:70491886-70493886
3.5	-2.28242	0.739065	-3.08826	0.00201334	0.0100086	chr17:50160569-50162569
2.23325	-3.144	1.01826	-3.08762	0.00201767	0.0100187	chr1:18159747-18161747
1.1284	-3.56854	1.15578	-3.08757	0.00201801	0.0100187	chr8:20124507-20126507
3.70616	2.66192	0.86224	3.08721	0.00202045	0.0100243	chr6:154413193-154415193
4.34167	-2.10947	0.683406	-3.0867	0.0020239	0.0100348	chr17:67257061-67259061
1.02938	-3.86893	1.25369	-3.08604	0.00202843	0.0100507	chr6:14542066-14544066
3.16416	-3.27382	1.06116	-3.08513	0.0020346	0.0100689	chr1:87825954-87827954
10.7973	-1.27383	0.412897	-3.08511	0.00203475	0.0100689	chr2:144686137-144688137
3.08736	-3.24909	1.05332	-3.08461	0.00203817	0.010076	chr19:40146716-40148716
0.96289	-3.81069	1.23543	-3.08452	0.00203884	0.010076	chr5:159804142-159806142
1.53563	-3.68851	1.19683	-3.0819	0.00205685	0.0101584	chr18:62398548-62400548
3.34516	-2.29351	0.746102	-3.07399	0.00211217	0.0104248	chr17:81483209-81485209
10.668	-1.63573	0.532284	-3.07304	0.00211892	0.0104513	chr19:33292294-33294294
11.5999	1.76674	0.575106	3.07203	0.00212611	0.01048	chr17:34241862-34243862
1.68873	-3.33023	1.0842	-3.0716	0.00212918	0.0104883	chr1:212670518-212672518
1.13733	-3.64525	1.18692	-3.07118	0.00213217	0.0104962	chr18:3710123-3712123
5.8261	-2.08748	0.679829	-3.0706	0.00213629	0.0105097	chr7:116165154-116167154
1.75886	-3.35143	1.09182	-3.06959	0.00214356	0.0105386	chr1:234511633-234513633
9.06945	1.68974	0.550538	3.06926	0.0021459	0.0105433	chr1:234848520-234850520
21.3137	1.23809	0.403411	3.06904	0.00214748	0.0105442	chr5:160505872-160507872
33.6269	1.7089	0.556941	3.06837	0.00215227	0.0105609	chr4:184264879-184266879
3.31345	-2.44933	0.798355	-3.06797	0.00215515	0.0105682	chr17:75860481-75862481
1.95978	-3.39414	1.10747	-3.06477	0.00217837	0.0106751	chr10:113272661-113274661
1.3219	-3.34264	1.091	-3.06384	0.00218514	0.0107014	chr2:90389410-90391410
2.91571	-2.14347	0.699898	-3.06254	0.00219468	0.0107412	chr15:89574610-89576610
1.70501	-3.52313	1.1509	-3.0612	0.00220451	0.0107754	chr3:38147282-38149282
6.08387	-2.44481	0.799053	-3.05963	0.00221607	0.0108249	chr20:57717535-57719535
1.98874	-3.17349	1.03733	-3.0593	0.00221855	0.0108301	chr3:108527985-108529985
3.30494	1.91494	0.626098	3.05854	0.0022242	0.0108507	chr12:98396627-98398627
5.59803	-1.6663	0.54498	-3.05755	0.00223152	0.0108654	chr11:9612940-9614940
1.71898	-3.12638	1.02248	-3.05763	0.00223094	0.0108654	chr16:14353746-14355746
2.31843	-2.81613	0.921032	-3.05758	0.00223131	0.0108654	chr8:29847193-29849193
1.44354	-3.69191	1.20774	-3.05687	0.00223663	0.0108833	chr20:62499445-62501445
7.16954	1.81732	0.594763	3.05553	0.00224664	0.010918	chr2:215903124-215905124
4.51014	-2.16604	0.708882	-3.05557	0.00224634	0.010918	chrX:40266405-40268405
1.92563	-3.06493	1.00327	-3.05494	0.00225106	0.0109325	chr5:14997625-14999625
2.77623	-2.35817	0.77202	-3.05455	0.00225399	0.0109397	chr9:136586223-136588223
15.1727	-2.42662	0.795021	-3.05227	0.00227119	0.0110161	chr17:44627673-44629673
1.36716	-3.43352	1.12525	-3.05133	0.00227834	0.0110437	chr6:30968565-30970565
1.36707	-3.80891	1.24919	-3.0491	0.00229531	0.0111051	chr12:96176002-96178002
1.11165	-3.64819	1.19649	-3.04909	0.00229538	0.0111051	chr15:69804067-69806067
1.44312	-3.48094	1.14153	-3.04937	0.00229322	0.0111051	chr5:79106257-79108257
4.08629	-1.94465	0.637941	-3.04832	0.00230123	0.0111263	chr17:30103689-30105689
2.99015	-3.23073	1.05997	-3.04793	0.00230425	0.0111338	chr15:70034892-70036892
3.01143	-2.11373	0.693935	-3.046	0.00231906	0.0111911	chr15:99925218-99927218
5.13114	-2.17665	0.714557	-3.04614	0.00231797	0.0111911	chr5:173865667-173867667
1.55444	-3.66025	1.20208	-3.04493	0.00232737	0.0112169	chrX:135421043-135423043
1.33913	-3.48236	1.1443	-3.04323	0.00234052	0.01127	chr2:16005382-16007382
2.35704	-2.90901	0.955927	-3.04312	0.00234136	0.01127	chr22:27211859-27213859
2.24331	-2.9171	0.958892	-3.04216	0.00234889	0.0112991	chr8:8624986-8626986
5.46647	1.95844	0.64392	3.04143	0.00235455	0.0113192	chr3:59286123-59288123
2.99313	-2.41652	0.794594	-3.0412	0.00235639	0.0113208	chr8:124254285-124256285
1.11537	-3.61689	1.18949	-3.0407	0.00236029	0.0113324	chr20:54114458-54116458
40.1228	-1.07813	0.354676	-3.03975	0.00236773	0.0113609	chr2:113369697-113371697
11.5321	-1.36925	0.45048	-3.03952	0.00236954	0.0113624	chr20:50378442-50380442
1.7166	-3.46628	1.14052	-3.03921	0.002372	0.011367	chr2:237922587-237924587
2.99941	-3.4703	1.14192	-3.03901	0.00237359	0.0113675	chr9:91117163-91119163
1.51769	-3.34316	1.10076	-3.03713	0.0023884	0.011424	chr10:88064586-88066586
3.66585	-2.53509	0.834844	-3.0366	0.00239259	0.0114368	chr12:124733605-124735605
13.2318	-1.41179	0.465034	-3.03588	0.00239832	0.011457	chr1:144545639-144547639
1.14359	-3.64237	1.19995	-3.03543	0.00240189	0.0114668	chr5:139774465-139776465
12.049	-1.55529	0.512608	-3.03407	0.00241277	0.0114951	chr1:146034661-146036661
5.24445	-2.20249	0.725943	-3.03397	0.00241359	0.0114951	chr10:44437823-44439823
15.3278	-1.40099	0.461773	-3.03393	0.00241388	0.0114951	chr12:7959807-7961807
2.65634	-2.90869	0.958621	-3.03424	0.00241141	0.0114951	chr19:13260264-13262264
1.22475	-3.65312	1.20446	-3.033	0.00242135	0.0115234	chr17:70404799-70406799
3.63431	-2.27047	0.748827	-3.03204	0.00242909	0.011553	chrX:107684031-107686031
19.958	1.1418	0.376618	3.03172	0.00243161	0.0115551	chr20:1436729-1438729
4.57136	-1.93123	0.637031	-3.03161	0.00243257	0.0115551	chr3:128993132-128995132
2.35586	-3.14564	1.03805	-3.03034	0.00244282	0.0115965	chr22:32225746-32227746
6.39098	1.6463	0.543657	3.0282	0.00246019	0.0116717	chr19:7654840-7656840
1.48322	-3.64982	1.20544	-3.0278	0.00246343	0.0116797	chr18:77146530-77148530
1.69672	-3.6476	1.20579	-3.02507	0.00248576	0.0117675	chr2:8302731-8304731
1.21595	-3.55979	1.1768	-3.02497	0.00248658	0.0117675	chr21:28134964-28136964
1.24981	-3.82654	1.26499	-3.02497	0.0024866	0.0117675	chr22:16824446-16826446
3.66515	2.75129	0.91008	3.02313	0.00250174	0.0118318	chr2:112884246-112886246
2.87532	-2.86176	0.946774	-3.02264	0.00250576	0.0118427	chr19:6521135-6523135
4.85112	-1.87519	0.620414	-3.02247	0.00250717	0.0118427	chr7:150876154-150878154
1.43802	-4.1043	1.35822	-3.02181	0.00251267	0.0118613	chr5:58466074-58468074
4.14063	2.40367	0.795495	3.02161	0.00251437	0.011862	chr1:229196462-229198462
2.69917	-2.90251	0.960898	-3.02063	0.00252251	0.011893	chr2:174058586-174060586
1.17724	-3.57864	1.18493	-3.02012	0.00252673	0.0119054	chr3:103051697-103053697
6.38606	-1.72048	0.570473	-3.01589	0.0025623	0.0120581	chr12:108861098-108863098
1.97038	-3.58589	1.18943	-3.01479	0.00257159	0.0120943	chr16:4957313-4959313
0.93769	-3.78166	1.25499	-3.01329	0.00258435	0.0121467	chr16:8566824-8568824
1.30263	-3.78713	1.25697	-3.01291	0.00258757	0.0121544	chr3:184523003-184525003
2.18018	-2.95442	0.981224	-3.01096	0.00260426	0.0122252	chr14:31273033-31275033
142.41	-1.56128	0.518966	-3.00844	0.00262588	0.0123115	chr12:7969997-7971997
14.4096	-1.16424	0.386981	-3.00852	0.00262521	0.0123115	chr17:68234162-68236162
2.22166	-3.44722	1.14643	-3.00693	0.002639	0.0123653	chr5:56493443-56495443
2.35378	-2.77145	0.921993	-3.00593	0.00264768	0.0123983	chr6:6840177-6842177
3.74419	-2.05383	0.684242	-3.00161	0.0026856	0.0125604	chr17:49695215-49697215
1.22593	-3.91312	1.3039	-3.00108	0.00269025	0.0125704	chr13:33362469-33364469
4.88877	-2.24959	0.749615	-3.00099	0.00269105	0.0125704	chr3:151170454-151172454
2.54833	3.12329	1.04086	3.00068	0.00269382	0.0125756	chr5:17301530-17303530
18.5921	-1.60333	0.534463	-2.99989	0.00270077	0.0125848	chr2:25999694-26001694
5.99931	2.18507	0.728358	2.99999	0.00269987	0.0125848	chr20:2313831-2315831
5.08054	2.51752	0.83915	3.00008	0.00269907	0.0125848	chr5:107301300-107303300
1.39495	-3.57079	1.1905	-2.9994	0.00270514	0.0125974	chr3:112766304-112768304
4.71704	-2.08459	0.695171	-2.99867	0.00271164	0.0126199	chr17:7280352-7282352
7.18504	-1.59443	0.531753	-2.99843	0.00271371	0.0126218	chr1:182028786-182030786
1.14189	-3.65832	1.22027	-2.99797	0.00271788	0.0126335	chr15:100519388-100521388
14.6026	1.81681	0.606523	2.99546	0.0027403	0.0127221	chr1:234932996-234934996
1.49368	-3.63176	1.2138	-2.99206	0.00277106	0.012857	chr1:168145084-168147084
7.48298	1.85808	0.621562	2.98937	0.00279551	0.0129625	chr17:14358535-14360535
4.82505	-2.0908	0.699791	-2.98775	0.0028104	0.0130081	chr5:170357232-170359232
3.34198	-2.3976	0.803623	-2.98348	0.00284986	0.0131824	chr2:230659775-230661775
15.7316	1.15522	0.387233	2.98326	0.00285196	0.013184	chr8:130045073-130047073
8.33744	1.94358	0.651685	2.9824	0.00286002	0.0132132	chrX:107701021-107703021
0.935541	-3.73497	1.25292	-2.98102	0.00287291	0.0132647	chr9:34590851-34592851
9.7279	-1.70601	0.572466	-2.98011	0.00288144	0.0132879	chr1:234522006-234524006
5.52468	-1.94259	0.651828	-2.98022	0.00288037	0.0132879	chr9:129201984-129203984
1.47535	-3.72902	1.25149	-2.97967	0.00288557	0.0132989	chr10:29803316-29805316
9.53802	1.57646	0.529157	2.97919	0.0028901	0.0133116	chr17:64419383-64421383
1.352	-3.42394	1.14938	-2.97894	0.00289251	0.0133147	chr5:175589807-175591807
1.10897	-3.51887	1.18203	-2.97697	0.00291112	0.0133922	chr20:40718555-40720555
2.98076	2.80269	0.941638	2.9764	0.00291652	0.0134089	chr6:169287650-169289650
2.28037	-3.10092	1.04204	-2.97582	0.00292209	0.0134124	chr19:41993409-41995409
64.0334	1.14088	0.383347	2.9761	0.00291938	0.0134124	chr3:194572172-194574172
1.25246	-3.68647	1.23883	-2.97577	0.00292258	0.0134124	chr8:101050887-101052887
4.59569	2.26332	0.760876	2.97462	0.00293351	0.0134544	chr6:47413399-47415399
0.795795	-3.53714	1.18957	-2.97347	0.0029445	0.0134967	chr10:86579514-86581514
1.38036	-3.40872	1.14709	-2.97162	0.00296233	0.0135702	chr2:172103011-172105011
2.92409	-2.50353	0.842725	-2.97075	0.00297069	0.0135839	chr10:71872746-71874746
8.33601	1.95796	0.659056	2.97086	0.00296971	0.0135839	chr17:78262457-78264457
3.70079	-3.19952	1.07698	-2.97082	0.00297004	0.0135839	chr20:49724052-49726052
4.56249	-2.4656	0.830283	-2.96959	0.00298195	0.0136271	chr1:109262687-109264687
8.94867	-1.36483	0.459668	-2.96917	0.0029861	0.0136379	chr4:86903234-86905234
1.43953	-3.57718	1.20488	-2.96892	0.00298853	0.0136408	chr3:157451529-157453529
13.8034	-1.17208	0.394872	-2.96827	0.00299484	0.0136532	chr19:4810769-4812769
1.23196	-3.31096	1.11542	-2.96836	0.0029939	0.0136532	chr7:98801350-98803350
8.32716	-1.44849	0.488174	-2.96716	0.00300566	0.0136942	chr2:231680146-231682146
1.54842	-3.41272	1.15096	-2.9651	0.00302585	0.013778	chr1:96360449-96362449
1.19809	-3.90167	1.31695	-2.96265	0.00305003	0.0138798	chr13:76722492-76724492
3.92601	-1.91496	0.646475	-2.96215	0.00305496	0.0138938	chr4:87850606-87852606
7.95633	-1.93253	0.65302	-2.95937	0.00308267	0.0140019	chr20:53641970-53643970
1.07097	-3.74431	1.26543	-2.95893	0.00308713	0.0140066	chr11:18243080-18245080
0.89397	-3.7571	1.26994	-2.95848	0.00309157	0.0140183	chr3:82129194-82131194
7.94158	-1.60942	0.544189	-2.95747	0.00310172	0.0140559	chr3:174440148-174442148
12.1899	-1.15942	0.392178	-2.95637	0.00311278	0.0140977	chr2:74714449-74716449
17.3244	1.87603	0.634652	2.956	0.00311662	0.0141066	chr5:172799501-172801501
1.61013	-3.59221	1.21585	-2.95448	0.00313197	0.0141676	chr6:27791439-27793439
0.98424	-3.6231	1.22695	-2.95294	0.00314763	0.0142271	chr20:40778226-40780226
1.74814	-3.41853	1.15772	-2.95282	0.00314888	0.0142271	chr9:136557624-136559624
2.33062	-2.53597	0.859077	-2.95198	0.00315747	0.0142526	chr1:224502733-224504733
2.45679	-3.08599	1.04542	-2.9519	0.00315827	0.0142526	chr7:142908468-142910468
5.60286	-1.63214	0.552998	-2.95145	0.00316289	0.014265	chr19:7705325-7707325
3.42913	-3.0419	1.03091	-2.95069	0.00317068	0.0142916	chr14:23571803-23573803
1.16191	-3.62927	1.23028	-2.94995	0.00317825	0.0143172	chr14:93368888-93370888
1.43663	-3.2425	1.09936	-2.94945	0.0031834	0.0143319	chr1:64319688-64321688
6.01256	1.67841	0.569108	2.94919	0.00318605	0.0143353	chr5:150208266-150210266
4.58554	-1.91975	0.651008	-2.94889	0.00318922	0.0143411	chr2:69162162-69164162
1.09496	-3.63708	1.23366	-2.9482	0.00319628	0.0143643	chr4:106707224-106709224
1.08343	-3.60327	1.22263	-2.94714	0.00320728	0.0144052	chr6:56100040-56102040
3.5216	-2.13611	0.725668	-2.94364	0.00324375	0.0145604	chr11:68854575-68856575
1.11536	-3.36039	1.14229	-2.94182	0.00326292	0.0146378	chr1:182084135-182086135
1.04309	-3.58488	1.21905	-2.94071	0.00327458	0.0146814	chr7:114051228-114053228
2.45977	-2.83775	0.965065	-2.94047	0.00327712	0.0146841	chr5:61319270-61321270
2.55223	-2.58267	0.880043	-2.93471	0.0033386	0.0149508	chr15:68008136-68010136
1.35376	-3.54554	1.20889	-2.93288	0.00335833	0.0150303	chr5:68196097-68198097
1.05748	-3.60429	1.22926	-2.9321	0.00336683	0.0150594	chr3:16788028-16790028
2.07922	-3.11253	1.06185	-2.93122	0.00337629	0.0150928	chr2:20428708-20430708
1.87086	-3.11517	1.06289	-2.93084	0.00338042	0.0151024	chr6:43705153-43707153
3.80126	-3.03692	1.03653	-2.9299	0.00339069	0.0151304	chr17:40598189-40600189
1.14914	-3.50742	1.19707	-2.93	0.00338961	0.0151304	chr6:16902716-16904716
8.20689	-1.46645	0.500703	-2.92878	0.00340292	0.0151761	chr15:90829292-90831292
0.998456	-3.58964	1.22627	-2.92728	0.00341942	0.0152318	chr1:51174418-51176418
2.44636	-2.81915	0.963018	-2.92742	0.00341792	0.0152318	chr17:39117901-39119901
5.93264	-2.19831	0.751618	-2.92477	0.00344712	0.0153462	chr5:180872977-180874977
1.14241	-3.80442	1.3009	-2.92445	0.00345064	0.0153528	chr12:179426-181426
1.13123	-3.79118	1.29708	-2.92286	0.00346833	0.0154225	chr6:44778581-44780581
6.49018	1.36941	0.468647	2.92204	0.00347744	0.0154539	chr13:46320612-46322612
2.093	-3.05381	1.04548	-2.92097	0.00348948	0.0154893	chr10:68152650-68154650
2.64467	-3.17785	1.08794	-2.92098	0.00348936	0.0154893	chr6:28837579-28839579
1.77975	-3.14292	1.0764	-2.91985	0.00350203	0.0155359	chr18:31202422-31204422
2.10784	-2.8077	0.962145	-2.91817	0.00352092	0.0156106	chr21:41760787-41762787
0.961068	-4.1212	1.41258	-2.91751	0.00352841	0.0156347	chr3:46891783-46893783
2.03007	-3.14433	1.07802	-2.91676	0.00353683	0.0156586	chr11:9016947-9018947
1.56283	-4.03442	1.38323	-2.91667	0.00353794	0.0156586	chr7:50184391-50186391
2.21934	-3.16128	1.08432	-2.91546	0.00355162	0.0157099	chr3:23738828-23740828
1.18094	-3.41959	1.17314	-2.9149	0.003558	0.015729	chr5:163309216-163311216
3.98	-2.5961	0.89074	-2.91455	0.00356207	0.0157378	chr15:70474039-70476039
1.85994	-3.06896	1.0534	-2.9134	0.0035752	0.0157794	chr22:36027841-36029841
1.17339	-3.79023	1.30098	-2.91336	0.00357563	0.0157794	chrX:20319940-20321940
1.26365	-3.50998	1.20534	-2.91202	0.00359094	0.0158377	chr18:26719087-26721087
8.5916	-1.94244	0.667691	-2.90919	0.0036237	0.0159729	chr9:92146294-92148294
1.83349	-3.01455	1.03639	-2.90871	0.00362925	0.0159881	chr5:111529561-111531561
3.77319	-2.744	0.944371	-2.90564	0.00366507	0.0161365	chr9:126513344-126515344
2.50978	-3.10976	1.07043	-2.90515	0.00367079	0.0161523	chr13:48858769-48860769
25.1062	1.18002	0.406305	2.90427	0.00368112	0.0161884	chr10:72321244-72323244
6.08373	-1.57485	0.542451	-2.90322	0.00369345	0.0162238	chr12:56990711-56992711
2.13316	2.32051	0.799248	2.90337	0.00369173	0.0162238	chr19:51440632-51442632
2.47973	-2.74551	0.94591	-2.90251	0.00370184	0.0162513	chr4:86359040-86361040
19.0352	2.17888	0.750916	2.90163	0.00371232	0.0162878	chr4:73661927-73663927
1.79035	-3.49116	1.20328	-2.90137	0.00371529	0.0162914	chr4:140807101-140809101
1.40144	-3.47284	1.19706	-2.90115	0.00371802	0.016294	chr6:90302097-90304097
6.66541	2.2501	0.775936	2.89986	0.00373334	0.0163517	chr5:172739852-172741852
12.7812	1.31382	0.453267	2.89857	0.00374874	0.0164002	chr16:11205081-11207081
2779.55	1.38604	0.478171	2.89862	0.00374809	0.0164002	chr6:29964665-29966665
1.20757	-4.12417	1.42299	-2.89824	0.00375266	0.0164079	chr14:51138342-51140342
8.23421	-1.71728	0.592645	-2.89765	0.00375964	0.0164289	chr13:30673310-30675310
2.32759	-2.49846	0.862366	-2.89722	0.0037649	0.0164337	chr1:229191045-229193045
38.3783	1.08612	0.374886	2.8972	0.00376506	0.0164337	chr10:62267660-62269660
15.5596	-1.02087	0.352485	-2.89621	0.00377694	0.016476	chr1:203326484-203328484
1.08598	-3.348	1.15621	-2.89566	0.00378357	0.0164955	chrX:136146321-136148321
3.46987	-1.91518	0.661772	-2.89401	0.00380353	0.016573	chr16:29644610-29646610
3.92367	1.72107	0.594884	2.89312	0.00381442	0.0166109	chr2:160207951-160209951
15.0524	-1.0986	0.379768	-2.89282	0.00381799	0.0166169	chr15:81023171-81025171
2.27416	-3.03158	1.04888	-2.89029	0.00384881	0.0167258	chr3:159928633-159930633
5.11663	1.91045	0.661002	2.89023	0.00384962	0.0167258	chrX:44011875-44013875
6.42938	-1.88845	0.653574	-2.88942	0.00385958	0.0167486	chr11:76208121-76210121
2.50649	-2.63139	0.910733	-2.88931	0.00386086	0.0167486	chr2:173354110-173356110
6.60118	-1.81687	0.628835	-2.88926	0.00386151	0.0167486	chr6:163711657-163713657
2.24712	-3.54637	1.22796	-2.88801	0.0038769	0.0168058	chr17:51371589-51373589
2.65104	-2.46664	0.854305	-2.88731	0.00388551	0.0168239	chr15:75124453-75126453
1.14579	-3.63165	1.25863	-2.8854	0.00390919	0.0169071	chr14:100617493-100619493
10.8626	-1.54225	0.534689	-2.88439	0.00392173	0.0169517	chr20:50225865-50227865
6.0462	-1.50801	0.523226	-2.88214	0.00394989	0.0170637	chr3:12681203-12683203
1.49624	-3.22081	1.11822	-2.88031	0.00397289	0.0171533	chr4:14164671-14166671
0.93494	-3.93613	1.36696	-2.87947	0.00398342	0.017189	chr6:112007087-112009087
8.49728	-1.62585	0.564843	-2.8784	0.00399695	0.0172376	chr3:40970671-40972671
2.02292	-3.18201	1.10652	-2.8757	0.00403133	0.0173464	chr10:15034287-15036287
1.31206	-3.33489	1.15957	-2.87598	0.0040277	0.0173464	chr13:23465659-23467659
1.76782	-3.50057	1.21717	-2.87599	0.00402759	0.0173464	chr15:57590882-57592882
3.61221	-1.88609	0.655839	-2.87584	0.00402956	0.0173464	chr9:99057775-99059775
2.16156	-2.90121	1.00901	-2.8753	0.0040364	0.0173583	chr11:95253335-95255335
31.5275	1.10221	0.383491	2.87416	0.00405102	0.0174113	chr12:92592979-92594979
1.18416	-3.70971	1.29091	-2.87371	0.00405681	0.0174264	chr4:12117763-12119763
12.6819	-1.33893	0.466018	-2.87313	0.00406433	0.0174488	chr10:89643720-89645720
7.05524	-1.8979	0.660882	-2.87176	0.00408194	0.0175145	chr13:110137222-110139222
1.46609	-3.33081	1.16105	-2.8688	0.00412036	0.0176594	chr22:35913499-35915499
1.93667	-2.93692	1.02415	-2.86768	0.00413496	0.0177119	chrX:129757361-129759361
1.10102	-3.38351	1.18042	-2.86636	0.00415219	0.0177757	chr18:63443734-63445734
1.24535	-3.16707	1.10507	-2.86595	0.00415763	0.0177889	chr1:228799126-228801126
1.03654	-4.02787	1.40564	-2.8655	0.00416346	0.0178038	chr14:100621484-100623484
1.77471	-2.93506	1.02438	-2.8652	0.00416751	0.0178111	chr7:143205220-143207220
1.00763	-3.5703	1.24634	-2.86463	0.00417491	0.0178227	chr3:183384994-183386994
2.83139	-2.12365	0.741309	-2.86473	0.0041736	0.0178227	chr9:64368311-64370311
10.7698	-1.16512	0.406768	-2.86432	0.00417903	0.0178302	chr2:85498767-85500767
1.07368	-3.92389	1.37036	-2.8634	0.00419127	0.0178724	chr19:28471804-28473804
2.422	-2.56488	0.895853	-2.86306	0.00419566	0.017881	chr20:5658383-5660383
1.06253	-3.50918	1.2262	-2.86184	0.00421185	0.0179387	chr11:15649285-15651285
2.72649	-1.86029	0.650069	-2.86169	0.0042139	0.0179387	chr3:12186706-12188706
13.9918	-1.35244	0.472766	-2.86071	0.004227	0.0179843	chr11:108466597-108468597
7.44938	-1.811	0.633133	-2.86038	0.00423135	0.017985	chr19:8645849-8647849
1.62305	-3.41305	1.19323	-2.86034	0.00423191	0.017985	chr2:203890797-203892797
1.82204	-3.36606	1.17728	-2.8592	0.00424715	0.0180397	chr22:32722737-32724737
1.6255	-2.98716	1.04497	-2.85861	0.00425497	0.0180628	chr1:1995378-1997378
6.66205	1.50886	0.5281	2.85714	0.00427471	0.0181365	chr7:74642563-74644563
2.65239	2.84627	0.996594	2.856	0.00429016	0.0181918	chr1:183243133-183245133
4.09863	-1.92557	0.674403	-2.85522	0.0043007	0.0182263	chr5:151576979-151578979
33.7148	1.05659	0.370302	2.85333	0.00432639	0.0183249	chr8:89891712-89893712
2.26975	-2.73558	0.959028	-2.85245	0.00433831	0.0183652	chr12:120938776-120940776
0.995299	-3.48562	1.22207	-2.85222	0.0043415	0.0183685	chr15:52779344-52781344
0.806259	-3.52185	1.23489	-2.85194	0.00434528	0.0183709	chr11:64624233-64626233
1.62474	-3.17449	1.11314	-2.85182	0.00434691	0.0183709	chr17:44967413-44969413
1.11684	-3.3357	1.17034	-2.85019	0.00436937	0.0184555	chr8:20121470-20123470
4.62208	-2.20747	0.774607	-2.84979	0.00437475	0.0184679	chr22:27717424-27719424
1.09385	-3.39079	1.19025	-2.84881	0.00438829	0.0185148	chr1:172449011-172451011
0.870949	-3.74009	1.31386	-2.84664	0.00441832	0.0186311	chr1:151720312-151722312
1.79284	2.90504	1.02062	2.84634	0.00442249	0.0186383	chr9:111957283-111959283
9.25232	-1.80987	0.635993	-2.84574	0.00443078	0.0186525	chr9:120935067-120937067
1.24209	-3.15767	1.10979	-2.84528	0.00443728	0.0186592	chr1:143213182-143215182
2.67445	3.04889	1.07153	2.84537	0.00443597	0.0186592	chr8:12664440-12666440
7.3829	-2.52397	0.887281	-2.84461	0.00444656	0.0186879	chr12:116443222-116445222
2.10103	-2.83597	0.997416	-2.84331	0.00446469	0.0187537	chr17:35340610-35342610
47.6639	-1.67379	0.588935	-2.84205	0.00448239	0.0188041	chr10:133008565-133010565
5.94734	1.8766	0.660327	2.84193	0.00448412	0.0188041	chr6:14093455-14095455
3.05054	-2.12612	0.748076	-2.84211	0.00448156	0.0188041	chr9:94651102-94653102
7.1852	-1.45624	0.512594	-2.84092	0.0044984	0.0188535	chr2:85705674-85707674
7.46393	-2.0493	0.721404	-2.84071	0.00450134	0.0188554	chr8:21682930-21684930
1.03055	-3.43711	1.21115	-2.83789	0.0045413	0.0189913	chr11:75247867-75249867
5.48179	-1.831	0.645289	-2.83749	0.00454698	0.0190046	chr7:1512449-1514449
2.47385	-2.54954	0.898577	-2.8373	0.00454962	0.0190052	chr5:54609712-54611712
1.14164	-3.9794	1.40344	-2.83547	0.00457578	0.019104	chr2:9142120-9144120
11.3906	-1.5386	0.54273	-2.83493	0.00458353	0.0191153	chr20:23115277-23117277
3.07436	-2.15909	0.761596	-2.83495	0.00458328	0.0191153	chr5:180176441-180178441
3.06112	-2.5889	0.913308	-2.83464	0.00458769	0.0191221	chr4:139188130-139190130
2.88562	-2.56893	0.906937	-2.83253	0.00461808	0.0192382	chr3:183243535-183245535
0.897173	-3.59871	1.27111	-2.83116	0.00463793	0.0193103	chr12:29066691-29068691
1.78101	-3.14004	1.1094	-2.8304	0.00464894	0.0193455	chr1:172744915-172746915
1.90127	-2.93489	1.03748	-2.82886	0.00467145	0.0194179	chr5:54785208-54787208
1.95306	-2.91241	1.02994	-2.82776	0.00468756	0.0194742	chr6:105784587-105786587
2.80942	-2.25912	0.798991	-2.82747	0.00469174	0.0194809	chr1:185345300-185347300
1.67453	-3.77259	1.33473	-2.82648	0.00470626	0.0195305	chr1:91571215-91573215
1.04189	-3.49213	1.23617	-2.82496	0.00472859	0.0196124	chr3:46704347-46706347
1.34512	-3.21625	1.13891	-2.82397	0.00474325	0.0196624	chr1:62758699-62760699
2.19002	-2.85368	1.01073	-2.82337	0.00475217	0.0196887	chr12:92986857-92988857
1.45147	-3.40406	1.20608	-2.82241	0.00476645	0.0197213	chr8:93974185-93976185
0.993151	-3.35041	1.18698	-2.82263	0.00476319	0.0197213	chr9:89548007-89550007
1.69887	-3.3651	1.19264	-2.82156	0.00477904	0.0197414	chr11:74472981-74474981
2.11152	-2.39929	0.850288	-2.82174	0.00477635	0.0197414	chr19:8342233-8344233
0.769657	-3.41277	1.20957	-2.82146	0.00478051	0.0197414	chr6:134665316-134667316
1.04915	-3.34537	1.18656	-2.81937	0.00481174	0.0198595	chr9:89521565-89523565
1.5498	-3.37747	1.19804	-2.81916	0.00481498	0.0198621	chr2:68440831-68442831
3.77829	-2.58078	0.915846	-2.81791	0.00483367	0.0199284	chr9:6079302-6081302
3.81016	-1.90946	0.677858	-2.8169	0.0048489	0.0199695	chr17:74453326-74455326
1.43133	-3.3359	1.18419	-2.81704	0.00484687	0.0199695	chr3:174438817-174440817
2.1363	-2.78841	0.990063	-2.81639	0.0048566	0.0199903	chr1:31548165-31550165
5.16354	-1.91736	0.681064	-2.81523	0.00487419	0.0200518	chr10:60236223-60238223
1.16713	-3.55565	1.26361	-2.81388	0.00489478	0.0201086	chr2:224025006-224027006
2.56546	-2.40862	0.85597	-2.8139	0.00489438	0.0201086	chr22:36976840-36978840
1.60328	-3.03991	1.08036	-2.8138	0.00489593	0.0201086	chr3:43255514-43257514
2.52689	2.9664	1.0543	2.81363	0.00489863	0.0201088	chr9:93159146-93161146
1.65621	-3.63314	1.29156	-2.81298	0.00490843	0.0201339	chr11:46388604-46390604
1.20194	-3.80551	1.35289	-2.81288	0.00491005	0.0201339	chr2:48432966-48434966
2.68045	-2.74813	0.977084	-2.81259	0.00491449	0.0201412	chr10:12263347-12265347
1.19268	-3.57315	1.27144	-2.81033	0.00494905	0.0202719	chr5:62222875-62224875
1.92948	-2.79129	0.994302	-2.80729	0.00499601	0.0204421	chr22:36855480-36857480
1.3824	-3.20081	1.14041	-2.80672	0.00500492	0.0204565	chr6:139940315-139942315
1.13604	-3.22259	1.14811	-2.80687	0.00500257	0.0204565	chrX:41252671-41254671
1.32198	-3.78136	1.34763	-2.80594	0.00501699	0.0204948	chr1:193557867-193559867
3.2251	-3.07746	1.09715	-2.80495	0.00503238	0.0205453	chr5:56167299-56169299
1.14339	-3.70609	1.32134	-2.8048	0.00503477	0.0205453	chr9:114738262-114740262
16.5094	1.09411	0.390138	2.80442	0.00504074	0.0205476	chr10:75191399-75193399
8.16613	1.31412	0.468574	2.80451	0.00503925	0.0205476	chr3:194526492-194528492
2.35092	-2.84401	1.01459	-2.80311	0.00506126	0.0206091	chr11:74685512-74687512
0.718239	-3.36215	1.19943	-2.80312	0.00506108	0.0206091	chr20:59721997-59723997
1.46735	-3.85469	1.37546	-2.80247	0.00507131	0.0206389	chr11:102757173-102759173
3.10086	-2.8397	1.01343	-2.80206	0.00507775	0.020643	chr12:75968938-75970938
2.36187	-2.78489	0.993834	-2.80216	0.00507609	0.020643	chr5:89395944-89397944
1.84426	-2.86169	1.02156	-2.80131	0.00508956	0.0206799	chr1:181152248-181154248
1.41264	-3.15509	1.12694	-2.79969	0.00511513	0.0207727	chr15:67881590-67883590
1.09585	-3.88943	1.38971	-2.79873	0.00513038	0.0208123	chr10:3423716-3425716
0.906269	-3.46478	1.23791	-2.7989	0.0051277	0.0208123	chr5:100666467-100668467
1.50283	-3.04193	1.08777	-2.79648	0.00516621	0.0209465	chr1:94093408-94095408
1.51177	-3.50844	1.25467	-2.7963	0.00516909	0.020947	chr5:149665187-149667187
1.0475	3.62134	1.29558	2.79514	0.00518769	0.0210111	chrX:78652364-78654364
3.12766	-2.49078	0.891501	-2.79392	0.00520736	0.0210755	chr12:102503665-102505665
18.8158	-1.648	0.589878	-2.79381	0.00520915	0.0210755	chr6:32414604-32416604
1.15509	-3.94424	1.41211	-2.79316	0.00521957	0.0210952	chr2:191435755-191437755
1.13931	-3.75089	1.34283	-2.79326	0.00521791	0.0210952	chr6:6331040-6333040
6.20955	2.51894	0.902065	2.79242	0.00523162	0.0211214	chr7:22564405-22566405
2.51503	-2.93992	1.05298	-2.79198	0.00523859	0.0211383	chr15:69608359-69610359
1.70531	-3.8741	1.3878	-2.79155	0.00524563	0.0211554	chr12:38586559-38588559
4.42967	-2.06548	0.739956	-2.79136	0.00524876	0.0211568	chr20:43941005-43943005
1.85629	-2.82081	1.01142	-2.78896	0.00528779	0.0213028	chr9:134874526-134876526
1.82388	-2.78177	0.997492	-2.78877	0.0052909	0.021304	chr17:81326167-81328167
3.08958	-2.09421	0.751204	-2.78781	0.0053066	0.0213559	chrX:68893821-68895821
3.91328	-2.52337	0.905483	-2.78677	0.00532363	0.0214131	chr3:196162943-196164943
0.963015	-3.53841	1.26989	-2.78638	0.00533003	0.0214275	chr16:66368043-66370043
1.36933	-3.38253	1.21603	-2.78162	0.00540886	0.0217328	chr10:42069483-42071483
15.2694	1.27407	0.458146	2.78091	0.00542063	0.0217686	chr15:51628650-51630650
2.1657	-2.87319	1.03347	-2.78014	0.00543352	0.0218088	chr3:12809342-12811342
3.50612	-2.4792	0.892237	-2.77863	0.00545879	0.0218756	chr17:79777133-79779133
1.35925	-3.83421	1.37989	-2.77864	0.00545874	0.0218756	chr20:54122500-54124500
5.39408	-1.44109	0.518602	-2.77879	0.00545616	0.0218756	chr8:100899399-100901399
0.715293	-3.57133	1.28543	-2.77831	0.0054643	0.0218791	chr1:143226820-143228820
16.9811	1.15811	0.416851	2.77824	0.00546545	0.0218791	chr1:167713907-167715907
3.47976	2.88639	1.03903	2.77798	0.00546982	0.021885	chr3:196110969-196112969
1.41542	-3.90602	1.40649	-2.77714	0.00548389	0.0219298	chr13:51153298-51155298
1.65227	-3.17864	1.14476	-2.77669	0.00549159	0.021949	chr3:53753502-53755502
8.90618	1.38068	0.497434	2.77561	0.00550991	0.0220106	chr10:17024814-17026814
2.27168	-2.73798	0.986528	-2.77536	0.00551398	0.0220153	chr14:92779597-92781597
2.36192	-2.33994	0.843641	-2.77362	0.00554358	0.0221218	chr22:37456509-37458509
15.8413	-1.19856	0.432282	-2.77263	0.00556048	0.0221659	chr11:1335672-1337672
2.92027	-2.72631	0.983464	-2.77215	0.00556878	0.0221874	chr7:138124740-138126740
10.1363	1.43795	0.518779	2.7718	0.00557475	0.0221995	chr1:153383989-153385989
1.11207	-3.70671	1.33785	-2.77065	0.00559439	0.022266	chr12:3362812-3364812
0.764214	-3.69941	1.33659	-2.7678	0.0056436	0.0224501	chr14:69542775-69544775
2.08878	-2.58139	0.932845	-2.76723	0.00565355	0.0224699	chr1:26647386-26649386
2.58069	-2.75368	0.995126	-2.76717	0.00565451	0.0224699	chr15:40357320-40359320
0.758975	-3.38846	1.22487	-2.76638	0.00566821	0.0225126	chr6:154674705-154676705
1.78132	-2.93748	1.06247	-2.76476	0.00569648	0.022613	chr4:7742965-7744965
2.31772	-2.53648	0.917756	-2.76378	0.00571362	0.0226692	chr12:124745267-124747267
2.09148	-3.40705	1.23328	-2.7626	0.00573435	0.0227396	chr16:57648126-57650126
13.5793	1.2972	0.469609	2.7623	0.00573965	0.0227487	chr22:37266399-37268399
2.02471	-2.53018	0.91638	-2.76106	0.00576143	0.0228231	chr3:184804431-184806431
3.01048	-2.18678	0.792086	-2.76078	0.00576636	0.0228307	chr8:41791446-41793446
3.50664	-3.20256	1.16082	-2.75888	0.0058	0.0229519	chr20:2217264-2219264
2.20249	-3.04514	1.10482	-2.75624	0.00584699	0.0231258	chr1:218462673-218464673
1.7745	-2.94311	1.06796	-2.75583	0.00585431	0.0231427	chr5:113046937-113048937
6.36309	-1.8219	0.661215	-2.75539	0.00586228	0.0231621	chr22:41236862-41238862
1.04811	-3.5345	1.28286	-2.75517	0.0058661	0.0231651	chr6:137308511-137310511
11.6194	-1.67704	0.608759	-2.75485	0.00587182	0.0231757	chr5:170302065-170304065
2.13912	-2.82563	1.02652	-2.75263	0.00591181	0.0233128	chr10:124306096-124308096
1.00116	-3.48953	1.26773	-2.75258	0.00591272	0.0233128	chr4:99518031-99520031
2.71352	-2.97581	1.08122	-2.75229	0.00591808	0.0233218	chr4:40722926-40724926
6.3471	1.99871	0.726295	2.75192	0.0059247	0.0233358	chr6:137815158-137817158
1.45244	-3.5957	1.30679	-2.75155	0.00593139	0.02335	chr9:104960451-104962451
2.05076	-3.3611	1.22234	-2.74974	0.00596434	0.0234676	chr3:34361193-34363193
3.27799	-2.50712	0.912052	-2.74888	0.00597998	0.0235169	chr6:158218289-158220289
2.79261	-2.5789	0.938704	-2.74729	0.00600894	0.0236186	chr10:124278958-124280958
1.67425	-2.88561	1.05064	-2.74652	0.00602315	0.0236622	chr6:110038878-110040878
1.25507	-3.42767	1.2482	-2.74609	0.00603096	0.0236806	chr12:51870060-51872060
0.886133	-3.7022	1.34856	-2.7453	0.00604563	0.0237259	chr15:70477830-70479830
3.66245	2.45397	0.894416	2.74365	0.00607594	0.0238202	chr12:76019666-76021666
0.720366	-3.30313	1.20389	-2.74372	0.00607473	0.0238202	chr2:8315117-8317117
1.5963	-3.21732	1.17294	-2.74294	0.00608916	0.0238548	chr19:20051132-20053132
6.31336	-1.36779	0.498676	-2.74284	0.00609106	0.0238548	chr2:43209814-43211814
1.06638	-3.29175	1.20028	-2.74249	0.00609752	0.0238678	chr2:90381814-90383814
11.6658	-1.51306	0.551817	-2.74195	0.00610751	0.0238946	chr9:114967912-114969912
1.09644	-3.45516	1.26133	-2.7393	0.00615707	0.024076	chr4:27065610-27067610
2.87589	-2.84402	1.03834	-2.73902	0.00616235	0.0240843	chr2:10071888-10073888
2.21707	-2.91469	1.06441	-2.73832	0.00617536	0.0241227	chr7:5295749-5297749
1.12144	-3.71917	1.35846	-2.73779	0.00618529	0.0241491	chr10:47103960-47105960
3.81228	-1.99445	0.728676	-2.73709	0.00619851	0.0241882	chr9:91162781-91164781
1.2625	-3.51774	1.28545	-2.73659	0.00620798	0.0242127	chr4:7746067-7748067
2.10097	-2.75185	1.00583	-2.7359	0.00622105	0.0242512	chr19:14022617-14024617
1.15703	-3.64935	1.33401	-2.73563	0.00622605	0.0242582	chr11:124070310-124072310
1.4171	-3.56065	1.30327	-2.73209	0.00629343	0.0245082	chr11:86742608-86744608
7.51078	-1.4899	0.545615	-2.73069	0.00632026	0.0246	chr5:172713913-172715913
5.26255	-1.65126	0.604957	-2.72955	0.00634205	0.0246722	chr5:60699166-60701166
6.61449	-1.58108	0.579365	-2.72898	0.00635308	0.0247024	chr1:192935848-192937848
4.94929	-1.6903	0.61967	-2.72774	0.00637704	0.0247702	chr16:89836702-89838702
1.84872	-3.32578	1.21922	-2.72778	0.00637619	0.0247702	chr17:20907462-20909462
2.14638	-2.83215	1.03884	-2.72625	0.00640579	0.0248539	chr10:64040502-64042502
2.20024	-3.08682	1.13231	-2.72612	0.00640843	0.0248539	chr11:75369189-75371189
1.24707	3.48993	1.28051	2.72541	0.00642222	0.0248947	chr10:94380105-94382105
1.73839	-3.5926	1.31834	-2.72509	0.00642839	0.0249059	chr9:108468822-108470822
2.4347	-3.04279	1.11666	-2.7249	0.00643218	0.0249079	chr8:121381705-121383705
2.89904	-2.36726	0.868845	-2.72461	0.00643773	0.0249164	chr19:2315230-2317230
1.23476	-3.24261	1.19019	-2.72445	0.00644095	0.0249164	chr4:105113016-105115016
0.841265	-3.6362	1.33542	-2.72288	0.00647152	0.0250219	chr21:33126700-33128700
1.53892	-2.93413	1.0779	-2.72209	0.00648712	0.0250694	chr15:66920475-66922475
3.3232	2.04155	0.750247	2.72117	0.00650519	0.0251265	chr14:75559966-75561966
2.48348	-2.63039	0.966801	-2.72072	0.00651408	0.025148	chr5:529391-531391
1.40772	3.26298	1.19974	2.71973	0.0065335	0.0252101	chr10:110543986-110545986
4.14072	-2.04078	0.750415	-2.71954	0.00653731	0.025212	chr9:129772761-129774761
3.13005	-1.88807	0.694478	-2.71869	0.00655402	0.0252636	chr22:45994011-45996011
1.88207	-2.75165	1.01232	-2.71816	0.00656453	0.0252913	chr20:3776939-3778939
0.961596	-3.03973	1.11863	-2.71737	0.00658036	0.0253394	chr2:20410516-20412516
8.09393	1.01259	0.372675	2.71708	0.00658609	0.0253486	chr1:235082724-235084724
2.76807	-2.98154	1.09777	-2.71599	0.00660774	0.025419	chr6:34526030-34528030
1.00101	-3.1785	1.17077	-2.71487	0.00663011	0.0254921	chr1:17124780-17126780
2747.04	1.40066	0.516024	2.71433	0.00664107	0.0255214	chr6:29975948-29977948
3.32754	-1.92533	0.709697	-2.71289	0.00667002	0.0256196	chr2:209985355-209987355
1.07826	-3.48322	1.28443	-2.71188	0.00669028	0.0256844	chr11:64384748-64386748
3.9293	-1.77044	0.652938	-2.71149	0.0066981	0.0256884	chr1:25098527-25100527
1.09251	-3.56955	1.31639	-2.71161	0.00669572	0.0256884	chr13:33729504-33731504
1.28413	-3.4112	1.25829	-2.71099	0.00670826	0.0257144	chr6:81771967-81773967
2.04378	-3.10556	1.1468	-2.70802	0.00676852	0.0258679	chr12:116440572-116442572
1.68622	-3.21045	1.18552	-2.70805	0.00676802	0.0258679	chr14:102523772-102525772
3.97944	-1.9438	0.717824	-2.7079	0.00677102	0.0258679	chr14:55088932-55090932
3.13177	-1.99386	0.736184	-2.70837	0.00676153	0.0258679	chr16:3003126-3005126
1.07702	-3.82285	1.41131	-2.70872	0.00675438	0.0258679	chr18:35523302-35525302
3.60857	-2.22892	0.82298	-2.70835	0.00676188	0.0258679	chr21:38750752-38752752
3.09035	-2.19602	0.811155	-2.70727	0.00678385	0.0258995	chr22:30211969-30213969
0.940613	-3.1911	1.17893	-2.70679	0.00679378	0.0259243	chr3:184512953-184514953
3.76796	-1.79559	0.663532	-2.7061	0.00680776	0.0259646	chr22:35363263-35365263
1.49533	-3.30744	1.22241	-2.70567	0.00681662	0.0259723	chr1:182258510-182260510
0.806984	-3.81348	1.40942	-2.7057	0.00681604	0.0259723	chr12:69039196-69041196
1.43492	-2.9407	1.08731	-2.70457	0.00683935	0.0260459	chr13:95479482-95481482
1.82644	-3.01505	1.11538	-2.70316	0.00686838	0.0261433	chr20:31611926-31613926
3.52859	-2.59289	0.959936	-2.70111	0.0069109	0.0262919	chr16:88239274-88241274
2.70703	-2.23224	0.826801	-2.69985	0.00693715	0.0263785	chr13:21669415-21671415
1.26364	-3.14105	1.16378	-2.69901	0.00695463	0.0264318	chr1:112840858-112842858
1.86159	-2.88092	1.06848	-2.69627	0.007012	0.0266365	chr6:159942951-159944951
1.14021	-3.59397	1.33429	-2.69355	0.00706959	0.0268012	chr1:157436815-157438815
3.27459	2.39568	0.889309	2.69387	0.00706284	0.0268012	chr15:85311920-85313920
15.4375	1.15817	0.430007	2.69339	0.00707302	0.0268012	chr20:1433919-1435919
3.01815	-2.01907	0.749557	-2.69368	0.00706675	0.0268012	chr4:127781246-127783246
2.85405	-1.81372	0.673995	-2.69101	0.00712367	0.0269796	chr10:116741676-116743676
1.02254	-3.37121	1.25299	-2.69053	0.00713392	0.0270049	chr22:36781230-36783230
10.0528	-1.41888	0.527521	-2.68971	0.00715132	0.0270573	chr20:32971358-32973358
22.4447	-1.12027	0.416588	-2.68917	0.00716309	0.0270883	chr14:100546384-100548384
4.85602	-1.80425	0.671708	-2.68606	0.00722995	0.0273276	chr16:1342038-1344038
3.34803	-2.70802	1.00901	-2.68383	0.00727845	0.0274972	chr4:40721442-40723442
8.80094	-1.30748	0.487286	-2.68319	0.00729243	0.0275363	chr3:138409795-138411795
3.44619	2.29471	0.855332	2.68283	0.00730015	0.0275517	chr13:20181426-20183426
1.99904	2.70526	1.00851	2.68243	0.00730889	0.027571	chr10:5987161-5989161
0.768787	-3.37467	1.25972	-2.6789	0.00738635	0.0278355	chr14:100644611-100646611
1.36985	-3.13277	1.16989	-2.67783	0.0074101	0.0279111	chr16:85927442-85929442
1.7596	-2.90952	1.08695	-2.67678	0.00743325	0.0279844	chr2:184561704-184563704
1.05852	-3.12325	1.16748	-2.67521	0.00746833	0.0281026	chr9:121545170-121547170
1.50915	-3.3307	1.24521	-2.67481	0.00747716	0.0281218	chr11:124224063-124226063
1.19295	-3.83875	1.4353	-2.67452	0.00748366	0.0281323	chr1:109815604-109817604
0.749811	-3.3555	1.25484	-2.67405	0.00749421	0.028158	chr7:73623534-73625534
10.6984	-1.71926	0.643815	-2.67042	0.00757564	0.0284499	chr8:12435789-12437789
1.98625	-3.3248	1.24517	-2.67017	0.00758135	0.0284572	chr6:16824212-16826212
2.56986	-2.8827	1.07999	-2.66918	0.00760367	0.0284919	chr14:31228854-31230854
5.06318	1.8331	0.686739	2.66929	0.00760122	0.0284919	chr17:59439941-59441941
5.70403	-1.44457	0.541129	-2.66954	0.00759553	0.0284919	chr5:135139718-135141718
10.7206	-1.58454	0.593661	-2.66909	0.00760561	0.0284919	chrX:40569915-40571915
2.46621	-2.65172	0.994341	-2.66681	0.00765753	0.0286593	chr12:108904915-108906915
15.8417	1.17742	0.441512	2.66679	0.00765785	0.0286593	chr7:129121533-129123533
1.50053	-3.05623	1.14624	-2.6663	0.00766904	0.0286871	chr13:105138866-105140866
1.39551	-3.61313	1.35579	-2.66497	0.00769951	0.0287868	chr3:156578669-156580669
1.42073	-3.84896	1.44446	-2.66463	0.0077072	0.0288014	chr2:95345054-95347054
1.13543	-3.82996	1.43742	-2.66446	0.00771111	0.0288018	chr4:54741790-54743790
49.951	1.58206	0.594137	2.66278	0.00774971	0.0289318	chr6:26304114-26306114
4.06682	1.55674	0.58478	2.66209	0.00776566	0.028977	chr1:153343833-153345833
1.25954	-4.11493	1.54648	-2.66084	0.00779454	0.0290705	chr12:67457088-67459088
17.1957	1.26879	0.476942	2.66027	0.00780786	0.0291058	chr9:87711858-87713858
0.899725	-3.59018	1.35067	-2.65808	0.00785884	0.0292815	chr10:121157437-121159437
1.70872	-2.84793	1.07164	-2.65754	0.00787123	0.0293133	chr3:177337673-177339673
2.20627	-3.21176	1.20884	-2.6569	0.00788623	0.0293547	chr19:4597167-4599167
0.997286	3.91307	1.47303	2.65647	0.00789634	0.0293779	chr6:43922954-43924954
0.779845	-3.63757	1.3699	-2.65535	0.00792264	0.0294613	chr4:14268995-14270995
0.999739	-3.64457	1.37284	-2.65476	0.00793655	0.0294986	chr8:102567367-102569367
2.16618	-2.94409	1.10964	-2.6532	0.00797327	0.0296206	chr15:94205816-94207816
2.8653	-1.94178	0.732067	-2.65246	0.00799076	0.029671	chr6:96923570-96925570
2.05944	1.9678	0.742082	2.65173	0.00800811	0.0297209	chr1:13665015-13667015
1.77962	-3.10545	1.17123	-2.65144	0.00801489	0.0297315	chr6:14799082-14801082
1.02398	-2.89517	1.09205	-2.65112	0.00802254	0.0297453	chr10:117441362-117443362
17.6859	-1.59604	0.602194	-2.65037	0.00804033	0.0297967	chr6:32412395-32414395
0.946676	-3.78016	1.42637	-2.65019	0.00804467	0.0297983	chr11:124731303-124733303
1.03307	-3.56946	1.34718	-2.64958	0.00805923	0.0298376	chr17:41547779-41549779
1.44791	-2.92733	1.10514	-2.64882	0.00807723	0.0298897	chr3:53133886-53135886
[truncated: 354 more rows]

## Sheet: IFNGvsUT
baseMean	log2FoldChange	lfcSE	stat	pvalue	padj	id
143.812	6.98445	0.367382	19.0114	1.37131e-80	1.04028e-76	chr4:38743078-38745078
299.214	4.73684	0.260339	18.1949	5.66806e-74	2.14989e-70	chr1:159820134-159822134
134.194	-5.12244	0.353183	-14.5036	1.14895e-47	2.90531e-44	chr1:12151995-12153995
95.5207	3.74342	0.268763	13.9283	4.26304e-44	8.08486e-41	chr1:155178162-155180162
99.4714	-4.86781	0.358039	-13.5957	4.24473e-42	6.44011e-39	chr3:13451318-13453318
103.928	-4.93309	0.369843	-13.3383	1.38522e-40	1.75139e-37	chr1:156504261-156506261
73.2822	-4.80784	0.373883	-12.8592	7.63357e-38	8.2726e-35	chr17:78645095-78647095
309.176	-5.33635	0.420854	-12.6798	7.65176e-37	7.25578e-34	chr6:29649157-29651157
172.489	-3.9847	0.319087	-12.4878	8.70204e-36	7.33485e-33	chr22:30270085-30272085
130.449	7.07569	0.590015	11.9924	3.89495e-33	2.95471e-30	chr1:212634309-212636309
68.6549	-4.40225	0.381006	-11.5543	7.02445e-31	4.84431e-28	chr14:76977007-76979007
127.647	6.46964	0.577772	11.1976	4.19028e-29	2.64896e-26	chr1:212635709-212637709
225.899	8.13594	0.733271	11.0954	1.32058e-28	7.15568e-26	chr2:120231373-120233373
143.401	-3.43782	0.309796	-11.0971	1.29616e-28	7.15568e-26	chr6:170048259-170050259
69.1531	6.17979	0.579605	10.6621	1.53138e-26	7.74472e-24	chr9:111108217-111110217
288.376	-4.03755	0.380564	-10.6094	2.69571e-26	1.2781e-23	chr9:107636679-107638679
86.5203	-3.54109	0.337457	-10.4935	9.25673e-26	4.13068e-23	chr11:65470860-65472860
213.677	-2.67331	0.255748	-10.4529	1.42079e-25	5.98786e-23	chr10:72296933-72298933
81.7245	-3.63413	0.350451	-10.3699	3.39941e-25	1.35726e-22	chr22:29596394-29598394
39.5387	5.46352	0.539736	10.1226	4.38638e-24	1.66375e-21	chr22:36219588-36221588
44.0582	-4.13661	0.41285	-10.0196	1.24981e-23	4.51479e-21	chr19:48780165-48782165
39.5811	-4.80018	0.485521	-9.88666	4.75639e-23	1.64009e-20	chr10:118792296-118794296
98.7318	1.85878	0.190207	9.77238	1.47934e-22	4.87924e-20	chr2:74185004-74187004
34.0882	3.08267	0.316589	9.73714	2.09365e-22	6.61769e-20	chr17:41675580-41677580
20.2896	5.28114	0.553207	9.54641	1.34268e-21	4.07422e-19	chr9:111077614-111079614
31.8098	-3.99625	0.425551	-9.39077	5.95653e-21	1.73793e-18	chr10:95560320-95562320
81.22	-3.69687	0.39967	-9.24981	2.2489e-20	6.31856e-18	chr10:72319155-72321155
38.1636	-3.8497	0.422092	-9.12054	7.4751e-20	2.02522e-17	chr17:27244019-27246019
36.2826	-4.93474	0.542809	-9.09112	9.80231e-20	2.56415e-17	chr3:23748058-23750058
53.4225	-3.26797	0.367641	-8.88902	6.16518e-19	1.55897e-16	chr16:2903376-2905376
28.3594	-4.71368	0.532756	-8.84773	8.93195e-19	2.18573e-16	chr12:6166711-6168711
71.2608	-2.49026	0.283319	-8.78959	1.50107e-18	3.55847e-16	chr16:10831556-10833556
40.2153	3.061	0.352334	8.68778	3.69603e-18	8.4964e-16	chr17:76465257-76467257
25.1589	-4.77514	0.555797	-8.59153	8.58203e-18	1.9148e-15	chr17:74511660-74513660
22.4405	2.75534	0.321041	8.58249	9.28374e-18	2.01219e-15	chr5:154691200-154693200
31.1964	2.46532	0.288529	8.54445	1.2915e-17	2.72148e-15	chr3:132542040-132544040
19.9737	5.0936	0.597228	8.52874	1.47945e-17	3.03326e-15	chr9:111067839-111069839
114.075	-1.98149	0.233328	-8.49229	2.02598e-17	4.0445e-15	chr9:70418907-70420907
27.2123	-4.48721	0.535996	-8.37172	5.67815e-17	1.10447e-14	chr8:143218768-143220768
56.2353	-2.49072	0.299478	-8.3169	9.02932e-17	1.71241e-14	chr2:239464485-239466485
181.456	-2.99024	0.360078	-8.30441	1.00318e-16	1.8461e-14	chr19:14374573-14376573
115.104	2.30416	0.277537	8.30219	1.0221e-16	1.8461e-14	chr5:132495406-132497406
72.402	-2.81317	0.339513	-8.2859	1.17215e-16	2.0679e-14	chr8:133918653-133920653
29.8383	4.51655	0.545385	8.28139	1.21749e-16	2.09906e-14	chr22:36221052-36223052
68.9108	-2.50247	0.303977	-8.23244	1.83445e-16	3.09247e-14	chr9:129459515-129461515
16.5701	3.61668	0.441719	8.18774	2.66176e-16	4.38959e-14	chr18:45973392-45975392
31.3953	-4.93565	0.604229	-8.16852	3.12198e-16	5.039e-14	chr21:38830665-38832665
41.3095	-6.39855	0.785673	-8.14404	3.82306e-16	6.04203e-14	chr1:115828226-115830226
49.0942	-4.68727	0.580474	-8.07491	6.75286e-16	1.04545e-13	chr1:12149656-12151656
26.1358	-5.18645	0.649222	-7.98872	1.36346e-15	2.06865e-13	chr1:44029148-44031148
31.6806	-3.47235	0.435092	-7.98072	1.45487e-15	2.16404e-13	chr16:2904731-2906731
22.6226	-3.52537	0.441919	-7.9774	1.49443e-15	2.18015e-13	chr20:50440059-50442059
39.4262	-6.61202	0.829489	-7.9712	1.57145e-15	2.24925e-13	chr13:75506897-75508897
19.8084	4.8193	0.606113	7.95115	1.84783e-15	2.59586e-13	chr9:111075501-111077501
23.7539	-3.18267	0.402288	-7.91143	2.54451e-15	3.50957e-13	chr9:105051955-105053955
9.19195	5.52457	0.698799	7.9058	2.6621e-15	3.6062e-13	chr7:74133328-74135328
12.0846	4.33916	0.552238	7.85741	3.92148e-15	5.12903e-13	chr4:76010845-76012845
173.6	-1.97224	0.250966	-7.85862	3.88392e-15	5.12903e-13	chr8:54161021-54163021
29.3129	-4.96643	0.635381	-7.81646	5.4329e-15	6.98542e-13	chr7:41880978-41882978
32.1418	-3.75137	0.483423	-7.76002	8.49173e-15	1.05604e-12	chr12:6182162-6184162
34.9902	-2.45997	0.316957	-7.7612	8.4131e-15	1.05604e-12	chr18:48896147-48898147
38.0845	-2.53648	0.329299	-7.70267	1.33247e-14	1.63035e-12	chr19:5827018-5829018
22.3125	-4.46565	0.580018	-7.69917	1.36958e-14	1.64915e-12	chr2:174023303-174025303
17.1149	-4.58199	0.595819	-7.69023	1.46868e-14	1.74084e-12	chr19:16257681-16259681
155.629	2.89849	0.377563	7.67684	1.63059e-14	1.90302e-12	chr8:70539887-70541887
57.0624	2.46731	0.322014	7.66211	1.82908e-14	2.10234e-12	chr17:44535331-44537331
13.5652	4.36894	0.571504	7.64465	2.09521e-14	2.37228e-12	chr6:17714317-17716317
31.9651	3.16914	0.418072	7.58036	3.44588e-14	3.84418e-12	chrX:30642545-30644545
15.6162	-4.15812	0.549612	-7.56555	3.86219e-14	4.24617e-12	chr17:19462341-19464341
19.4471	-6.93866	0.931812	-7.44641	9.59148e-14	1.03944e-11	chr5:147802380-147804380
14.2278	-6.69811	0.903609	-7.41262	1.23826e-13	1.32302e-11	chr13:20174004-20176004
26.1702	-2.83947	0.384295	-7.38879	1.48173e-13	1.56116e-11	chr10:124290044-124292044
19.7998	-5.32696	0.722608	-7.37185	1.68276e-13	1.74869e-11	chr2:69081671-69083671
19.4617	-4.78003	0.648847	-7.36696	1.7456e-13	1.78947e-11	chr19:18966711-18968711
15.907	-4.04709	0.55142	-7.33939	2.14571e-13	2.17032e-11	chr1:225444117-225446117
28.6376	-4.62843	0.631115	-7.33374	2.23815e-13	2.23403e-11	chr19:8049633-8051633
19.8397	-6.59432	0.902048	-7.31039	2.66375e-13	2.62431e-11	chr10:78755978-78757978
22.6752	-4.22312	0.580457	-7.27551	3.45104e-13	3.32063e-11	chr15:82708722-82710722
18.9633	-6.40582	0.880497	-7.27524	3.45807e-13	3.32063e-11	chr4:7647294-7649294
19.4628	-6.58848	0.906449	-7.26845	3.6364e-13	3.44821e-11	chr13:48782482-48784482
24.3512	4.78617	0.659248	7.26005	3.86946e-13	3.62391e-11	chr12:40157887-40159887
11.8646	-6.70936	0.928058	-7.22946	4.84925e-13	4.44793e-11	chr16:46398872-46400872
33.3959	-6.55815	0.907204	-7.22897	4.86657e-13	4.44793e-11	chr2:28358418-28360418
19.7973	-6.48756	0.900782	-7.20214	5.92742e-13	5.32006e-11	chr18:50307094-50309094
275.927	2.05501	0.285364	7.20137	5.96105e-13	5.32006e-11	chr3:45075546-45077546
11.8551	-6.86115	0.955429	-7.18123	6.90885e-13	6.09425e-11	chr20:23024788-23026788
22.5503	-3.15038	0.438835	-7.17895	7.02508e-13	6.12555e-11	chr20:37335489-37337489
22.1585	-6.98388	0.977925	-7.14153	9.22989e-13	7.95658e-11	chr2:200712438-200714438
9.68044	-6.46228	0.905637	-7.13562	9.63541e-13	8.21283e-11	chrX:39491279-39493279
19.7145	-6.9447	0.974418	-7.12702	1.02567e-12	8.64524e-11	chr1:172765811-172767811
167.045	-2.3312	0.32739	-7.12056	1.07488e-12	8.96046e-11	chr2:61763322-61765322
41.8303	-3.69529	0.521859	-7.08101	1.43108e-12	1.18002e-10	chr6:34201687-34203687
13.9117	-6.4973	0.921905	-7.04769	1.81917e-12	1.48389e-10	chr20:50438227-50440227
14.3331	-4.01533	0.570368	-7.03989	1.92398e-12	1.55269e-10	chr2:8090022-8092022
6.47027	4.13026	0.587184	7.03401	2.0068e-12	1.60248e-10	chr22:36212149-36214149
24.5918	-3.86989	0.551584	-7.01597	2.28362e-12	1.80453e-10	chr2:20185086-20187086
20.8523	-3.19875	0.456021	-7.01448	2.3081e-12	1.80508e-10	chr8:140463638-140465638
15.415	-4.2007	0.600636	-6.99375	2.67627e-12	2.07165e-10	chr3:5006077-5008077
17.2794	-5.49716	0.788084	-6.97534	3.05125e-12	2.33806e-10	chr17:56918207-56920207
19.4814	-4.04279	0.579908	-6.97143	3.13725e-12	2.37992e-10	chr3:41116641-41118641
27.2565	-3.58005	0.515137	-6.9497	3.66074e-12	2.74954e-10	chr19:43673968-43675968
59.6337	2.55334	0.367736	6.9434	3.82783e-12	2.81922e-10	chr10:4120289-4122289
21.9939	-6.34053	0.91315	-6.94358	3.82284e-12	2.81922e-10	chr6:148656284-148658284
12.7204	-6.08013	0.876186	-6.93931	3.94014e-12	2.87403e-10	chr1:31523091-31525091
12.8743	-4.45988	0.644505	-6.91986	4.521e-12	3.2624e-10	chr17:56786130-56788130
31.3571	-3.09307	0.447061	-6.91868	4.55859e-12	3.2624e-10	chr18:50373973-50375973
9.12225	-6.22706	0.900916	-6.91192	4.78134e-12	3.38983e-10	chr1:109821079-109823079
14.7372	-3.59484	0.520623	-6.90488	5.0247e-12	3.52939e-10	chr9:129776385-129778385
15.8279	-5.01944	0.73245	-6.85295	7.23423e-12	5.03476e-10	chr5:147804327-147806327
17.8923	-5.11482	0.747048	-6.84672	7.55633e-12	5.21112e-10	chr5:40485537-40487537
367.985	-1.24935	0.182524	-6.84487	7.65467e-12	5.23138e-10	chr2:70141029-70143029
287.682	1.7593	0.257225	6.83953	7.94514e-12	5.38141e-10	chr1:204505934-204507934
21.3069	-3.06032	0.44815	-6.82877	8.56439e-12	5.74951e-10	chr11:10930391-10932391
41.872	-3.01961	0.442671	-6.82135	9.01877e-12	6.00144e-10	chr12:55846865-55848865
25.1286	-5.67606	0.832399	-6.81891	9.17338e-12	6.05124e-10	chr12:124668121-124670121
11.8556	-6.16687	0.904633	-6.81698	9.29745e-12	6.08021e-10	chr3:52444131-52446131
65.134	1.95783	0.287786	6.80306	1.02418e-11	6.64055e-10	chr2:96485197-96487197
17.4977	-3.03288	0.449363	-6.74929	1.48571e-11	9.55138e-10	chr11:121417813-121419813
43.7035	-2.39734	0.356075	-6.73268	1.66563e-11	1.0618e-09	chr10:123996914-123998914
13.8626	-3.33669	0.496476	-6.72075	1.80793e-11	1.14291e-09	chr7:143374163-143376163
31.6975	-2.84919	0.425018	-6.70369	2.03219e-11	1.27407e-09	chr6:46771959-46773959
26.589	-3.44488	0.514321	-6.69792	2.11413e-11	1.31457e-09	chr13:71290154-71292154
91.3594	-3.13522	0.468728	-6.68878	2.25044e-11	1.38796e-09	chrX:12949706-12951706
13.196	-5.92163	0.88825	-6.66662	2.61758e-11	1.60137e-09	chr20:2300329-2302329
61.8298	1.75136	0.263635	6.6431	3.07149e-11	1.86403e-09	chr2:84962871-84964871
35.7254	-3.73685	0.56316	-6.63551	3.23391e-11	1.94702e-09	chr6:169960871-169962871
6.71687	-6.01587	0.90724	-6.63096	3.33508e-11	1.99212e-09	chr13:40401524-40403524
26.3316	2.44185	0.368591	6.62483	3.47656e-11	2.06041e-09	chr7:5569006-5571006
30.2696	-3.29126	0.497807	-6.6115	3.80432e-11	2.23718e-09	chr10:79330773-79332773
115.066	-2.04951	0.311531	-6.57884	4.74129e-11	2.76672e-09	chr17:7833667-7835667
12.2305	-6.2813	0.957288	-6.56156	5.32482e-11	3.08352e-09	chr1:180228960-180230960
12.8597	-5.88582	0.898215	-6.5528	5.64684e-11	3.24522e-09	chr7:42877152-42879152
165.69	1.38512	0.211504	6.54892	5.79556e-11	3.30565e-09	chr17:31549039-31551039
18.7581	-3.06466	0.468188	-6.54578	5.91869e-11	3.32586e-09	chr16:72189011-72191011
20.4311	-6.45396	0.985814	-6.54683	5.8771e-11	3.32586e-09	chr3:192956748-192958748
51.2442	-5.92179	0.904995	-6.54345	6.01176e-11	3.35332e-09	chr4:138392007-138394007
172.946	-2.00627	0.306844	-6.53841	6.21759e-11	3.44282e-09	chr8:54169191-54171191
7.03145	-5.97559	0.916244	-6.52183	6.94543e-11	3.81797e-09	chr6:43723675-43725675
16.7075	-3.20707	0.493091	-6.50401	7.82054e-11	4.2681e-09	chr17:38966501-38968501
18.9929	-3.04001	0.46847	-6.48923	8.62758e-11	4.67491e-09	chr14:55107135-55109135
53.1384	1.64164	0.253133	6.48529	8.85612e-11	4.74248e-09	chr13:94548501-94550501
16.2655	-3.69493	0.569772	-6.48493	8.87731e-11	4.74248e-09	chr16:46389279-46391279
18.0764	-2.88881	0.445656	-6.48215	9.04223e-11	4.79681e-09	chr19:12494560-12496560
15.5706	-6.06023	0.936217	-6.47311	9.60092e-11	5.05782e-09	chr2:234307770-234309770
76.3078	-1.91438	0.296455	-6.45756	1.06402e-10	5.52855e-09	chr17:62965348-62967348
19.4996	-2.76552	0.428209	-6.45833	1.05861e-10	5.52855e-09	chr2:69177075-69179075
8.30413	-5.92119	0.917215	-6.45562	1.07775e-10	5.5618e-09	chr4:55311195-55313195
31.5275	-5.88544	0.91369	-6.4414	1.18376e-10	6.06758e-09	chr12:92592979-92594979
14.2289	-4.00671	0.622884	-6.43251	1.25518e-10	6.39046e-09	chr4:2784875-2786875
56.3428	-1.69171	0.26353	-6.41941	1.36804e-10	6.89485e-09	chr10:71888621-71890621
19.9941	-3.153	0.491234	-6.41852	1.37604e-10	6.89485e-09	chr5:180820183-180822183
14.6083	2.76186	0.430336	6.41792	1.38152e-10	6.89485e-09	chr6:37185883-37187883
12.8895	-3.16862	0.49396	-6.41473	1.41071e-10	6.99456e-09	chr7:76165532-76167532
32.5423	-3.86507	0.603315	-6.4064	1.49e-10	7.3397e-09	chr1:66392813-66394813
13.0857	4.18217	0.653133	6.40325	1.52104e-10	7.44424e-09	chr2:98086732-98088732
72.9266	2.00814	0.314396	6.3873	1.6884e-10	8.2104e-09	chr6:37032525-37034525
14.8654	-4.0119	0.62928	-6.37538	1.82507e-10	8.81844e-09	chr2:234334958-234336958
13.3727	-3.58489	0.562698	-6.37089	1.87933e-10	9.02316e-09	chr12:6137901-6139901
15.9954	-3.22568	0.506986	-6.36247	1.98529e-10	9.47194e-09	chr2:70976223-70978223
17.7106	-3.96791	0.624397	-6.3548	2.08703e-10	9.89511e-09	chr4:2786501-2788501
5548.6	1.0132	0.1599	6.33649	2.35065e-10	1.10758e-08	chr11:62559750-62561750
76.7531	-3.73041	0.589343	-6.32978	2.45508e-10	1.14964e-08	chr6:169996611-169998611
150.896	-1.87645	0.297012	-6.31777	2.65366e-10	1.23501e-08	chr8:54170907-54172907
10.1983	-4.50123	0.712776	-6.31507	2.70042e-10	1.24911e-08	chr12:6192470-6194470
12.0545	-4.30478	0.682269	-6.30951	2.79916e-10	1.28694e-08	chr7:128236090-128238090
7.94483	3.50524	0.556945	6.2937	3.09991e-10	1.41662e-08	chr5:18697286-18699286
9.00373	-5.88399	0.935727	-6.28815	3.21278e-10	1.45941e-08	chr3:122232524-122234524
279.092	-2.09128	0.333039	-6.27938	3.39929e-10	1.53494e-08	chr19:13846243-13848243
19.1235	-5.96798	0.950957	-6.27576	3.47925e-10	1.56175e-08	chr9:73219102-73221102
11.9981	-5.44768	0.868491	-6.27258	3.55117e-10	1.58466e-08	chr17:74513474-74515474
133.076	-2.40485	0.384191	-6.25951	3.86191e-10	1.71324e-08	chr11:62024627-62026627
392.176	1.42848	0.228667	6.24696	4.18519e-10	1.84586e-08	chr16:57299344-57301344
14.7488	-5.2045	0.834773	-6.23463	4.52852e-10	1.98574e-08	chr1:206889897-206891897
17.3423	-4.23161	0.680015	-6.22282	4.88294e-10	2.12885e-08	chr5:65034606-65036606
16.62	-3.97787	0.640588	-6.20971	5.30817e-10	2.30102e-08	chr19:44738048-44740048
65.811	1.43224	0.230695	6.20838	5.35331e-10	2.3074e-08	chr12:6322733-6324733
95.0126	2.57712	0.415469	6.20291	5.54272e-10	2.37554e-08	chr6:37049408-37051408
41.9737	-1.66308	0.268524	-6.19341	5.88759e-10	2.50917e-08	chr12:8025847-8027847
20.4963	7.60687	1.22876	6.1907	5.98974e-10	2.52434e-08	chr4:76027843-76029843
13.8932	-4.91069	0.793127	-6.19155	5.9575e-10	2.52434e-08	chr9:104967355-104969355
55.9214	-2.61806	0.423116	-6.18757	6.10979e-10	2.56071e-08	chr1:244348343-244350343
30.6323	-4.62946	0.748951	-6.18126	6.35914e-10	2.65057e-08	chr2:28359976-28361976
13.4345	-2.67053	0.432582	-6.17347	6.68063e-10	2.76936e-08	chr2:69306240-69308240
17.4263	2.27209	0.36862	6.16378	7.10281e-10	2.92836e-08	chr12:56699660-56701660
11.3633	-4.13795	0.6716	-6.16132	7.21389e-10	2.95808e-08	chr5:80399113-80401113
13.4541	-3.14161	0.510947	-6.14859	7.8173e-10	3.18828e-08	chr12:6140302-6142302
29.504	3.23588	0.52782	6.13065	8.75213e-10	3.55046e-08	chr19:13207281-13209281
16.8251	-3.00919	0.491093	-6.12753	8.92528e-10	3.60144e-08	chr1:31954481-31956481
7.76947	-5.80377	0.94844	-6.11928	9.39987e-10	3.77288e-08	chr15:70022247-70024247
14.1716	-3.98132	0.650754	-6.11802	9.47473e-10	3.78291e-08	chr12:124712586-124714586
5.19362	-5.73233	0.942633	-6.08119	1.19295e-09	4.72284e-08	chr2:28999583-29001583
6.22898	-5.59386	0.919911	-6.08087	1.19534e-09	4.72284e-08	chr9:99659503-99661503
6.32262	-5.93178	0.978327	-6.06319	1.33446e-09	5.24519e-08	chr6:155417551-155419551
11.9252	-3.74921	0.61844	-6.06236	1.34139e-09	5.24525e-08	chr5:119434635-119436635
13.5793	2.7185	0.450849	6.02973	1.64232e-09	6.38904e-08	chr22:37266399-37268399
19.4936	-2.95084	0.489585	-6.02723	1.66795e-09	6.45563e-08	chr22:46753416-46755416
28.1671	7.83679	1.30143	6.02166	1.72638e-09	6.64786e-08	chr22:36179378-36181378
17.7217	-2.70062	0.44903	-6.01435	1.80612e-09	6.91981e-08	chr16:9078311-9080311
37.7364	-2.49062	0.415428	-5.99531	2.03096e-09	7.74213e-08	chr17:4765514-4767514
5.75066	-5.78083	0.965066	-5.99009	2.09724e-09	7.95484e-08	chr2:86224866-86226866
14.8377	3.1397	0.525007	5.9803	2.22726e-09	8.40598e-08	chr17:68613292-68615292
13.456	-5.50654	0.921198	-5.97758	2.26477e-09	8.50523e-08	chr8:134022811-134024811
12.173	-2.94218	0.493154	-5.96605	2.43069e-09	9.08335e-08	chr2:136213328-136215328
5.76186	4.38666	0.736449	5.95651	2.57688e-09	9.58246e-08	chr1:89357309-89359309
11.6814	-4.07508	0.684634	-5.9522	2.64563e-09	9.79011e-08	chr14:98956535-98958535
13.1489	-3.38945	0.570429	-5.94193	2.81687e-09	1.03732e-07	chr3:196169731-196171731
11.495	-3.26487	0.551124	-5.92402	3.14172e-09	1.15136e-07	chr19:12051874-12053874
12.3368	-2.89866	0.489542	-5.92116	3.19678e-09	1.1659e-07	chr1:25922056-25924056
19.7845	-3.83134	0.64835	-5.90937	3.43409e-09	1.24646e-07	chr22:30195316-30197316
12.9419	-4.40675	0.746075	-5.90658	3.49287e-09	1.25011e-07	chr16:88264304-88266304
36.9142	-2.79142	0.472474	-5.90809	3.46107e-09	1.25011e-07	chr6:170046028-170048028
15.8083	-2.70543	0.45804	-5.90654	3.49357e-09	1.25011e-07	chr6:46770291-46772291
50.3193	-2.10741	0.357322	-5.89778	3.68417e-09	1.31212e-07	chr7:155205224-155207224
20.0984	-3.42299	0.581327	-5.88823	3.90346e-09	1.38372e-07	chr17:74639144-74641144
14.8505	2.28523	0.388385	5.88392	4.00661e-09	1.41368e-07	chr11:6702569-6704569
13.0524	-3.45199	0.587237	-5.87836	4.14348e-09	1.45521e-07	chr2:64260023-64262023
7.91527	-5.73931	0.979297	-5.86065	4.61064e-09	1.61181e-07	chr12:52202195-52204195
19.6617	-3.86393	0.659688	-5.85722	4.70693e-09	1.63793e-07	chr2:236870802-236872802
8.17277	-5.29074	0.905771	-5.84115	5.18414e-09	1.79575e-07	chr11:115708551-115710551
11.4757	-2.76321	0.473411	-5.83681	5.32098e-09	1.83477e-07	chr1:161498723-161500723
7.87608	-5.73406	0.982963	-5.83345	5.42937e-09	1.86368e-07	chr18:62436202-62438202
20.3957	-5.55856	0.954882	-5.8212	5.8426e-09	1.99648e-07	chr10:72260003-72262003
11.7677	-4.26351	0.734302	-5.8062	6.39048e-09	2.17391e-07	chr6:105879354-105881354
8.24823	-5.17429	0.89198	-5.8009	6.596e-09	2.2338e-07	chr3:12192873-12194873
5.8067	-5.24632	0.907392	-5.78176	7.39248e-09	2.49242e-07	chr17:27216365-27218365
8.47432	-3.6932	0.639092	-5.77882	7.52276e-09	2.52512e-07	chr19:53848663-53850663
22.5996	1.9628	0.340278	5.76824	8.01049e-09	2.66525e-07	chr12:128842897-128844897
166.149	-5.36456	0.929967	-5.76855	7.99567e-09	2.66525e-07	chr12:92602929-92604929
63.3596	1.53449	0.26651	5.75773	8.52533e-09	2.82416e-07	chr1:32980074-32982074
9.98398	-5.45794	0.949183	-5.75014	8.91692e-09	2.94103e-07	chr13:44236211-44238211
12.0328	-4.91192	0.855723	-5.74008	9.4631e-09	3.10767e-07	chr8:63146149-63148149
13.3029	-5.40775	0.942547	-5.73738	9.61539e-09	3.14407e-07	chr4:138389379-138391379
20.1824	-4.52188	0.788591	-5.73413	9.80151e-09	3.19117e-07	chr15:69666199-69668199
17.7365	-2.30965	0.402848	-5.7333	9.8496e-09	3.19312e-07	chrX:129772038-129774038
24.6274	2.00816	0.35089	5.72305	1.0463e-08	3.37754e-07	chr17:44546778-44548778
20.94	-3.78515	0.662045	-5.71736	1.08193e-08	3.47777e-07	chr4:7649195-7651195
13.7727	-4.51468	0.790289	-5.7127	1.11199e-08	3.55932e-07	chr19:14784117-14786117
37.1137	-1.79282	0.314202	-5.70596	1.15691e-08	3.68754e-07	chr19:2060559-2062559
10.4229	-3.96899	0.696653	-5.69723	1.21771e-08	3.86508e-07	chr1:39933709-39935709
8.14888	-4.15409	0.730066	-5.69002	1.27025e-08	4.01504e-07	chr19:35216597-35218597
4.54958	-5.23056	0.919734	-5.68703	1.29266e-08	4.06891e-07	chr12:30850378-30852378
9.59502	-5.09643	0.897515	-5.67838	1.35978e-08	4.26252e-07	chr9:129583275-129585275
14.4595	-2.74938	0.48486	-5.67046	1.42416e-08	4.44597e-07	chr22:40651069-40653069
8.68511	2.46464	0.436068	5.65196	1.58629e-08	4.93182e-07	chr6:37189115-37191115
8.16528	-5.11024	0.90514	-5.6458	1.64418e-08	5.09093e-07	chr6:105871646-105873646
8.96815	-4.59023	0.813215	-5.64455	1.65611e-08	5.10702e-07	chr20:47123776-47125776
8.76559	-5.21217	0.923811	-5.64203	1.68056e-08	5.16143e-07	chr10:72307619-72309619
4.64242	-5.55483	0.984831	-5.64039	1.69668e-08	5.18994e-07	chr11:35931866-35933866
14.3918	-2.53428	0.449365	-5.63969	1.70353e-08	5.18995e-07	chr3:42501413-42503413
12.0773	-5.18488	0.920173	-5.63469	1.75378e-08	5.30046e-07	chr6:14876412-14878412
7.03016	-5.63289	0.999589	-5.63521	1.74848e-08	5.30046e-07	chr8:23760737-23762737
21.1346	-2.0231	0.359618	-5.62569	1.84763e-08	5.56194e-07	chr11:2932446-2934446
47.5675	1.83017	0.327049	5.596	2.19349e-08	6.57701e-07	chr17:8118387-8120387
9.6996	-5.28337	0.944943	-5.5912	2.25502e-08	6.73488e-07	chr10:63706499-63708499
11.0563	-4.79802	0.861741	-5.56782	2.57947e-08	7.67366e-07	chr19:18968816-18970816
11.0018	-4.51492	0.811967	-5.56047	2.69043e-08	7.97249e-07	chr9:19161170-19163170
41.3517	1.69044	0.304237	5.55631	2.75545e-08	8.1334e-07	chr17:41678132-41680132
38.8435	-1.6257	0.293372	-5.54142	3.00037e-08	8.82201e-07	chr20:3429724-3431724
11.4612	-2.78866	0.503939	-5.53372	3.13518e-08	9.18281e-07	chr19:34133601-34135601
10.1997	-4.40419	0.797636	-5.52156	3.36008e-08	9.80369e-07	chr19:18327753-18329753
3.98788	-5.12458	0.931611	-5.50077	3.78126e-08	1.09903e-06	chr8:133149638-133151638
116.923	1.72761	0.314256	5.49747	3.85273e-08	1.11553e-06	chr6:26553037-26555037
6.55695	-4.98018	0.908398	-5.48237	4.1966e-08	1.21047e-06	chr6:163660388-163662388
5.59763	-5.00228	0.91267	-5.48093	4.23102e-08	1.21578e-06	chr8:133390093-133392093
10.3754	-5.08902	0.932637	-5.45659	4.85358e-08	1.38941e-06	chr12:113039692-113041692
9.10521	-3.43681	0.631089	-5.44584	5.15604e-08	1.47044e-06	chr12:124754286-124756286
31.8578	-2.02847	0.372618	-5.44384	5.21445e-08	1.48153e-06	chr9:126721852-126723852
9.93442	-4.70497	0.865504	-5.43611	5.44571e-08	1.54146e-06	chr1:229067433-229069433
3.81488	-5.331	0.980881	-5.43491	5.48232e-08	1.54605e-06	chr2:172280095-172282095
6.11256	-5.17453	0.952712	-5.43137	5.59241e-08	1.57126e-06	chr16:34592149-34594149
12.7376	-4.30057	0.792316	-5.42785	5.70382e-08	1.59665e-06	chr2:113375918-113377918
20.1194	-3.11942	0.574968	-5.42538	5.78315e-08	1.6129e-06	chr12:92538436-92540436
7.29935	-5.2722	0.972439	-5.42162	5.90606e-08	1.64115e-06	chr1:164558168-164560168
9.4462	-4.59288	0.848474	-5.41311	6.19409e-08	1.70248e-06	chr12:47400303-47402303
3.21059	-5.11602	0.945036	-5.41357	6.17809e-08	1.70248e-06	chr18:67515741-67517741
3.44267	-5.31057	0.981052	-5.41314	6.19294e-08	1.70248e-06	chr4:89469097-89471097
25.1062	-4.44878	0.822093	-5.41153	6.24878e-08	1.71131e-06	chr10:72321244-72323244
3.23228	6.21254	1.14842	5.40964	6.31502e-08	1.72323e-06	chr3:172549858-172551858
8.66111	-5.14838	0.954059	-5.39629	6.80343e-08	1.84324e-06	chr16:46387318-46389318
10.9191	2.38991	0.442837	5.39682	6.78314e-08	1.84324e-06	chr17:65099601-65101601
15.2694	2.4088	0.447699	5.38039	7.43232e-08	2.00646e-06	chr15:51628650-51630650
9.75416	-5.26457	0.979156	-5.37664	7.58888e-08	2.04146e-06	chr6:14727030-14729030
9.67824	-2.64099	0.491341	-5.37507	7.65545e-08	2.05209e-06	chr9:94653385-94655385
7.44294	3.86225	0.719927	5.36479	8.10449e-08	2.16481e-06	chr12:40146458-40148458
13.9359	-2.85357	0.532392	-5.35991	8.32645e-08	2.20341e-06	chr1:125178638-125180638
5.37796	-5.38346	1.00452	-5.35923	8.35766e-08	2.20341e-06	chr1:229069399-229071399
23.7811	-4.37679	0.816837	-5.35822	8.40481e-08	2.20341e-06	chr11:115706608-115708608
10.306	-3.88462	0.724965	-5.35836	8.39806e-08	2.20341e-06	chr16:34581708-34583708
23.0559	-4.98563	0.93013	-5.36014	8.31582e-08	2.20341e-06	chr6:14734092-14736092
15.2456	-2.70642	0.505134	-5.35782	8.42325e-08	2.20341e-06	chr9:114556528-114558528
379.477	1.09798	0.20514	5.35235	8.68187e-08	2.26325e-06	chr17:75294742-75296742
11.8846	-3.42687	0.641125	-5.34509	9.03709e-08	2.34779e-06	chr10:100372399-100374399
9.35258	-3.22844	0.604335	-5.34213	9.18607e-08	2.37835e-06	chr11:75030619-75032619
55.2288	1.62334	0.304073	5.33866	9.36378e-08	2.41611e-06	chr1:248872810-248874810
8.92241	-5.09255	0.954601	-5.33474	9.56811e-08	2.46046e-06	chr20:2298498-2300498
4.88082	-5.1585	0.968038	-5.32882	9.88545e-08	2.53348e-06	chr8:125512055-125514055
16.9039	-4.877	0.915338	-5.32809	9.92509e-08	2.53508e-06	chr2:8233434-8235434
15.8417	-4.97917	0.93477	-5.32662	1.00055e-07	2.54703e-06	chr7:129121533-129123533
10.4312	-2.54846	0.47855	-5.32538	1.00742e-07	2.55596e-06	chr7:76378980-76380980
114.007	1.36848	0.257454	5.31544	1.06402e-07	2.69054e-06	chr11:117979140-117981140
3.63513	-5.18318	0.975853	-5.31143	1.08768e-07	2.74124e-06	chr1:209410913-209412913
4.44402	4.55952	0.858615	5.31031	1.09437e-07	2.74898e-06	chr1:110083560-110085560
62.1324	-2.21841	0.417811	-5.3096	1.09866e-07	2.75064e-06	chr10:31586005-31588005
19.683	-3.26581	0.615589	-5.30518	1.1256e-07	2.80881e-06	chr6:137810709-137812709
9.17134	-3.72058	0.70157	-5.30323	1.13774e-07	2.8298e-06	chr2:64853964-64855964
39.1396	-3.31578	0.625701	-5.2993	1.16246e-07	2.88184e-06	chr1:244324291-244326291
4.07259	-5.22361	0.985931	-5.29815	1.1698e-07	2.8906e-06	chr6:43798488-43800488
107.064	1.5189	0.286778	5.29641	1.18102e-07	2.90883e-06	chr16:14284949-14286949
13.0884	-2.13252	0.403797	-5.28117	1.28363e-07	3.15133e-06	chr11:9363401-9365401
12.1451	-3.24803	0.615233	-5.27935	1.29644e-07	3.1725e-06	chr14:74954651-74956651
4.8105	-5.41666	1.02688	-5.27489	1.32834e-07	3.24014e-06	chr13:80047910-80049910
34.4615	-2.1404	0.406795	-5.26161	1.428e-07	3.47205e-06	chr1:25033221-25035221
7.17357	-5.1704	0.983104	-5.25926	1.44637e-07	3.50548e-06	chr2:28355421-28357421
78.5068	1.22699	0.233395	5.25715	1.46305e-07	3.53462e-06	chr10:44947339-44949339
7.31689	-4.84104	0.923256	-5.24345	1.57605e-07	3.79553e-06	chr7:26088777-26090777
4.04188	-5.11864	0.978693	-5.23007	1.69442e-07	4.06767e-06	chr12:124726432-124728432
29.2367	-2.17182	0.416096	-5.21953	1.79383e-07	4.27923e-06	chr16:11639559-11641559
4.4499	-5.01336	0.960404	-5.22005	1.78872e-07	4.27923e-06	chr7:123769719-123771719
18.2282	-3.68102	0.705995	-5.21395	1.84858e-07	4.39602e-06	chr2:231181059-231183059
26.9355	-4.63953	0.890243	-5.21154	1.87282e-07	4.43976e-06	chr17:62170333-62172333
3.22715	-5.16992	0.992441	-5.20929	1.8956e-07	4.47975e-06	chr12:55042875-55044875
8.72814	2.59954	0.499421	5.20512	1.93876e-07	4.56752e-06	chr1:198633075-198635075
4.76364	-5.17069	0.994052	-5.20163	1.97545e-07	4.63955e-06	chr1:86787546-86789546
18.5921	-4.85011	0.933147	-5.19758	2.01896e-07	4.7271e-06	chr2:25999694-26001694
89.0342	1.35241	0.260246	5.19668	2.02881e-07	4.73556e-06	chr17:39153025-39155025
9.23342	-2.78689	0.53673	-5.19236	2.07649e-07	4.83198e-06	chr8:132894691-132896691
16.837	-2.17251	0.41855	-5.19056	2.09658e-07	4.86381e-06	chr5:140601897-140603897
13.7052	1.86981	0.360686	5.18404	2.17126e-07	5.02171e-06	chr2:47271750-47273750
6.18359	-4.21014	0.812398	-5.18237	2.19085e-07	5.05161e-06	chr5:34498087-34500087
9.14533	-3.61334	0.697837	-5.17792	2.24376e-07	5.15792e-06	chr13:75504555-75506555
4.46055	-4.89014	0.944816	-5.17576	2.26983e-07	5.2021e-06	chr7:76290936-76292936
29.3922	-4.21954	0.815858	-5.1719	2.31725e-07	5.29478e-06	chr20:62501230-62503230
11.3142	-2.61937	0.506865	-5.1678	2.36868e-07	5.39603e-06	chr2:43157733-43159733
10.7767	-4.47207	0.865598	-5.16645	2.38585e-07	5.41889e-06	chr17:4763702-4765702
4.89969	-4.91698	0.952657	-5.16133	2.45196e-07	5.55241e-06	chr1:162068713-162070713
3.58809	-4.8314	0.938946	-5.14555	2.66737e-07	6.02223e-06	chrX:45514641-45516641
6.64585	-4.92111	0.956802	-5.14329	2.69964e-07	6.07699e-06	chr1:202860569-202862569
9.74101	-5.33976	1.03852	-5.14171	2.72249e-07	6.09227e-06	chr1:234865467-234867467
4.60789	-4.95541	0.9637	-5.14207	2.71727e-07	6.09227e-06	chr5:159361352-159363352
8.79239	-2.62846	0.511443	-5.13931	2.7575e-07	6.15248e-06	chr11:3421945-3423945
7.1149	-5.08985	0.991011	-5.13602	2.80622e-07	6.24282e-06	chr10:124144281-124146281
13.5639	-2.70624	0.527319	-5.13208	2.86562e-07	6.35632e-06	chr2:102032607-102034607
6.44729	-4.0378	0.787132	-5.12976	2.90111e-07	6.41627e-06	chr12:111312943-111314943
6.74349	-3.26766	0.637348	-5.12697	2.94448e-07	6.49327e-06	chr3:49538963-49540963
21.9969	2.94342	0.574244	5.12572	2.964e-07	6.51737e-06	chr9:73131399-73133399
[truncated: 2,005 more rows]

## Sheet: lps6_6vslps2
baseMean	log2FoldChange	lfcSE	stat	pvalue	padj	id
[truncated: 2,184 more rows]

[truncated: 2 more sheets: lps24vslps2, IFNGvslps2]
