# Supplementary material for: Mapping the epigenomic landscape of human monocytes following innate immune activation reveals context-specific mechanisms driving endotoxin tolerance
Source: BMC Genomics. 2023 Oct 7;24:595. doi: 10.1186/s12864-023-09663-0 (PMC10559536; doi:10.1186/s12864-023-09663-0)
Supplement: Supplementary file 5 — Additional file 5: Table S5. Top pathways enriched for Hallmark gene sets differentially expressed between treatment conditions. [file 12864_2023_9663_MOESM5_ESM.xlsx]

## Sheet: Title
Table S5. Top pathways enriched for Hallmark gene sets differentially expressed between treatment conditions. NS, non-significant

## Sheet: top10_pahways_HALLMARK
LPS2 vs Naïve	Normalized enrichment scores	Padj-Value (Significance)	Key genes
TNFa signaling via NFkB	2.36268	7.49e-35	c("PLEK", "MAP3K8", "CCL4", "STAT5A", "CXCL1", "TNFAIP8", "DUSP2", "GCH1", "TNF", "MARCKS", "PTX3", "ZBTB10", "NFKB1", "BIRC2", "SNN", "SDC4", "TRIP10", "TNFAIP3", "SOCS3", "RNF19B", "JAG1", "TNFAIP2", "IRF1", "ICAM1", "TNFRSF9", "DNAJB4", "REL", "NFKBIA", "ATP2B1", "TNIP2", "ZC3H12A", "BCL2A1", "EHD1", "CFLAR", "SPSB1", "IL18", "DRAM1", "SOD2", "CXCL3", "TLR2", "B4GALT5", "TNIP1", "LAMB3", "CLCF…
Inflammatory response	2.2296	3.73e-22	c("GCH1", "NFKB1", "GPR132", "IRF1", "ICAM1", "TNFRSF9", "CD40", "NFKBIA", "ATP2B1", "RNF144B", "PTGER2", "KCNJ2", "IL18", "TLR2", "NLRP3", "PSEN1", "LCP2", "F3", "CXCL10", "TNFSF15", "IRAK2", "CCRL2", "IL1B", "CCL5", "RIPK2", "ITGB8", "NAMPT", "IL15RA", "SCN1B", "PTGER4", "PLAUR", "KCNA3", "HIF1A", "FFAR2", "TNFSF9", "PDE4B", "BTG2", "IL1A", "SLC11A2", "LDLR", "AQP9", "IL6", "SPHK1", "IL12B", "I…
Interferon gamma response	2.14446	1.68e-16	c("PELI1", "GCH1", "NFKB1", "PTPN1", "TNFAIP3", "SOCS3", "TNFAIP2", "IRF1", "ICAM1", "CD40", "NFKBIA", "CD274", "PIM1", "SOD2", "ZNFX1", "LCP2", "CASP4", "CXCL10", "RIPK1", "CCL5", "CFB", "RIPK2", "SLC25A28", "NAMPT", "IL15RA", "OASL", "IRF8", "HIF1A", "PDE4B", "DDX58", "IFIT2", "IL6", "PTGS2", "IL10RA", "IFIH1", "SLAMF7", "ISG20", "GBP4", "IFIT3", "TRIM26", "CASP1", "CXCL11", "TDRD7", "PSMA3", "…
Complement	1.93638	1.1e-08	c("PLEK", "CXCL1", "TNFAIP3", "IRF1", "CASP5", "EHD1", "PIM1", "PSEN1", "LCP2", "CASP4", "F3", "MAFF", "CCL5", "CFB", "PLAUR", "CEBPB", "DUSP5", "IL6", "KYNU", "SRC", "PPP2CB", "PIK3R5", "USP16", "SH2B3", "CASP1", "OLR1", "SERPINE1", "PDGFB", "GNAI3", "ANXA5", "PLSCR1", "FDX1", "SERPINB2", "LYN", "PLAT", "IRF7", "DUSP6", "STX4", "RHOG", "PPP4C", "GMFB", "MMP14", "BRPF3", "TFPI2", "DGKH")
IL2 STAT5 signaling	1.89802	2.78e-08	c("MAP3K8", "NFKBIZ", "TNFRSF9", "PTGER2", "SPRED2", "PIM1", "CXCL10", "MAFF", "XBP1", "TRAF1", "IRF8", "MAPKAPK2", "BATF3", "CD83", "BATF", "IL10RA", "BCL2L1", "MYC", "CD44", "GBP4", "GADD45B", "TNFRSF4", "ALCAM", "DENND5A", "IL10", "SOCS2", "NFIL3", "IL2RA", "IL4R", "PLSCR1", "TNFRSF18", "P2RX4", "RGS16", "KLF6", "IL18R1", "SNX9", "CSF1", "CSF2", "ST3GAL4", "BCL2", "SLC39A8", "SOCS1", "SWAP70",…
E2F targets	-1.09977	NS	c("PMS2", "SLBP", "SUV39H1", "GINS3", "CTCF", "DCTPP1", "CCP110", "MCM3", "UNG", "SMC3", "RFC1", "MMS22L", "ORC2", "KIF22", "MCM4", "HMGB2", "PDS5B", "TUBG1", "LBR", "UBR7", "PLK4", "CDKN2C", "ATAD2", "GINS1", "MSH2", "NCAPD2", "ASF1A", "POP7", "DCLRE1B", "TACC3", "PCNA", "DCK", "PSIP1", "CDKN1B", "DNMT1", "PPM1D", "RAD1", "AURKA", "CBX5", "NOP56", "UBE2T", "HMGB3", "ORC6", "TP53")
LPS6/6 vs Naïve
Inflammatory response	2.35434	3.97e-19	c("CD82", "ITGB8", "LYN", "EBI3", "ADGRE1", "GCH1", "CD40", "MMP14", "TNFRSF9", "IL15RA", "IL18", "IL7R", "CCL7", "IFNAR1", "SLC1A2", "AQP9", "CCL2", "ATP2C1", "CCL5", "PVR", "ADRM1", "CXCL6", "SPHK1", "SLC11A2", "TLR2", "SCN1B", "NAMPT", "ABI1", "NFKBIA", "RNF144B", "GNA15", "SELENOS", "ICAM1", "CHST2", "NDP", "HIF1A", "SLAMF1", "FFAR2", "IL1B", "CXCL8", "MET", "PTGIR", "PTGER2", "SRI", "AHR", "…
Interferon gamma response	2.12676	3.88e-12	c("CD38", "SPPL2A", "CFB", "GCH1", "CD40", "SOD2", "CASP4", "MVP", "CD274", "IL15RA", "PELI1", "CCL7", "PSMA3", "PTPN1", "IDO1", "CCL2", "CCL5", "NAMPT", "NFKBIA", "ICAM1", "PTPN2", "HIF1A", "MTHFD2", "TNFAIP3", "MT2A", "SOCS3", "SLAMF7", "PSME2", "IL7", "SRI", "IFNAR2", "PSMB2", "C1R", "CASP1", "NFKB1", "CSF2RB", "IL4R", "TNFAIP6", "STAT4", "PIM1", "PNP", "ISOC1", "IL15", "PARP12", "C1S", "NCOA3…
TNFa signaling via NFkB	2.08582	7.78e-11	c("CXCL1", "MARCKS", "GCH1", "SOD2", "TNIP1", "KYNU", "TNFRSF9", "DRAM1", "CCL4", "IL15RA", "IL18", "IL7R", "TNFAIP8", "SLC2A6", "TANK", "CCL2", "CD80", "CD44", "CCL5", "CXCL6", "SPHK1", "LAMB3", "TLR2", "NAMPT", "NFKBIA", "MSC", "ICAM1", "TNIP2", "PTX3", "NFE2L2", "PFKFB3", "TRIP10", "TNFAIP3", "SPSB1", "BTG3", "PDLIM5", "EHD1", "IL1B", "SOCS3", "SERPINB2", "BCL2A1", "ZBTB10", "NFKBIE", "PLEK", …
Complement	1.91748	3.59e-07	c("CXCL1", "CASP5", "DOCK4", "CFB", "LYN", "MMP14", "CASP4", "KYNU", "FCER1G", "ANXA5", "CCL5", "GPD2", "PPP2CB", "SERPINA1", "PPP4C", "CTSL", "TNFAIP3", "EHD1", "S100A9", "SERPINB2", "DGKH", "PLEK", "RABIF", "PSEN1", "CEBPB", "C1R", "SCG3", "CASP1", "RASGRP1", "CLU", "SRC", "FDX1", "PIM1", "PIK3R5", "PLAUR", "ATOX1", "ADAM9", "C1S", "GMFB", "DUSP6", "CSRP1", "CPM", "PFN1", "PLA2G7", "USP16", "PI…
MYC Targets V1	1.8754	4.2e-07	c("PSMA1", "PSMA6", "HDGF", "EIF4G2", "PSMD14", "G3BP1", "PSMD1", "PSMC4", "PSMA7", "RAD23B", "PSMD3", "SRPK1", "KPNA2", "KPNB1", "VDAC1", "YWHAE", "PSMD8", "PSMD7", "PSMC6", "PSMA4", "PSMB2", "CCT7", "ETF1", "CCT5", "UBE2E1", "VBP1", "HNRNPU", "EIF2S2", "PPIA", "SNRPB2", "CCT3", "SNRPG", "DHX15", "RAN", "DEK", "ILF2", "PSMB3", "TXNL4A", "PSMA2", "UBE2L3", "XRCC6", "HSP90AB1", "CSTF2", "HNRNPA2B1…
MYC Targets V2	-1.45819	NS	c("SLC19A1", "SORD", "WDR74", "TMEM97", "RCL1", "EXOSC5", "MCM4", "MAP3K6", "PPAN", "UNG")
Oestrogen response late	-1.26157	NS	c("TOB1", "SLC29A1", "KLF4", "DCXR", "CD9", "ZFP36", "SORD", "SLC22A5", "SLC9A3R1", "CELSR2", "ATP2B4", "IMPA2", "ST14", "AREG", "ADD3", "CACNA2D2", "ID2", "ITPK1", "ABHD2", "SCARB1", "AFF1", "RPS6KA2", "CISH", "CALCR", "CDC20", "TIAM1", "ALDH3A2", "SGK1", "ALDH3B1", "PTGER3", "IGFBP4", "NAB2", "PLAAT3", "HR", "SLC16A1", "ANXA9", "EGR3", "HOMER2", "OLFM1", "GPER1", "ABCA3", "CHPT1")
KRAS Signaling DN	-1.23374	NS	c("C5", "YPEL1", "PDK2", "SELENOP", "MYO15A", "CELSR2", "SLC29A3", "GAMT", "TGFB2", "CAMK1D", "CCDC106", "PRKN", "SNN", "TFCP2L1", "MAST3", "CACNA1F", "NR4A2", "HSD11B2", "IDUA", "SGK1", "SHOX2", "COQ8A", "ABCB11", "MTHFR", "THRB", "MSH5", "SIDT1", "LYPD3", "ZBTB16", "COPZ2")
Oestrogen response early	-1.17545	NS	c("TOB1", "DEPTOR", "KLF4", "SYNGR1", "DHRS3", "ABAT", "SLC22A5", "SLC9A3R1", "CELSR2", "CBFA2T3", "MINDY1", "AREG", "ADD3", "ITPK1", "ABHD2", "SCARB1", "AFF1", "SLC19A2", "RPS6KA2", "CISH", "CALCR", "MLPH", "RARA", "PMAIP1", "ASB13", "TIAM1", "SEC14L2", "MYBL1", "PEX11A", "ALDH3B1", "ESRP2", "AKAP1", "IGFBP4", "PLAAT3", "HR", "SLC16A1", "ANXA9", "EGR3", "OLFM1", "MPPED2", "ABCA3", "CHPT1", "SNX2…
Fatty acid metabolism	-1.10579	NS	c("CD1D", "ERP29", "HADH", "AUH", "ACSS1", "SLC22A5", "ECI1", "BCKDHB", "HSD17B4", "REEP6", "ALAD", "ECHS1", "EPHX1", "ECI2", "D2HGDH", "LTC4S", "NTHL1", "APEX1", "ACADS", "SUCLG2")
LPS24 vs Naïve
Inflammatory response	2.3049	4.43e-15	c("CD82", "SLC1A2", "ITGB8", "GCH1", "NDP", "TLR2", "IL15RA", "IL7R", "EBI3", "MMP14", "GNA15", "CCL7", "PVR", "IL4R", "CD40", "HIF1A", "NAMPT", "TNFRSF9", "SLAMF1", "LAMP3", "AQP9", "FFAR2", "IFNAR1", "FPR1", "SPHK1", "LYN", "CCL2", "IL18", "PDPN", "SCN1B", "NFKBIA", "CCL5", "RNF144B", "KCNJ2", "ICAM1", "IL1B", "TLR1", "ADGRE1", "CXCL6", "ITGA5", "PTGIR", "CHST2", "SLC31A2", "ACVR1B", "PDE4B", "…
Interferon gamma response	2.10937	4.47e-10	c("SPPL2A", "CFB", "GCH1", "IL15RA", "MT2A", "CD274", "MVP", "PTPN1", "CCL7", "IL4R", "IDO1", "CD40", "HIF1A", "SOCS3", "PTPN2", "CASP4", "SSPN", "C1S", "NAMPT", "CSF2RB", "CD38", "SOD2", "FPR1", "PLSCR1", "CCL2", "NFKBIA", "CCL5", "STAT3", "PNP", "FCGR1A", "ICAM1", "TNFAIP3", "C1R", "NLRC5", "SLC25A28", "PARP12", "PSMA3", "PSME2", "PDE4B", "HERC6", "DDX58", "ZNFX1", "GBP4", "IRF9", "TDRD7", "DHX…
TNFa signaling via NFkB	1.90807	1.52e-06	c("CXCL1", "MARCKS", "GCH1", "TLR2", "IL15RA", "IL7R", "TNIP1", "ZBTB10", "CD44", "SOCS3", "KYNU", "NAMPT", "TNFRSF9", "RNF19B", "CD80", "SOD2", "MSC", "BTG3", "SPHK1", "SLC2A6", "NFKBIE", "CCL2", "IL18", "NFKBIA", "CCL5", "LAMB3", "GFPT2", "RELB", "NFE2L2", "MCL1", "DRAM1", "BCL2A1", "TNFAIP8", "FJX1", "ICAM1", "BCL6", "TNFAIP3", "KLF9", "PFKFB3", "TNIP2", "IL1B", "TANK", "CCL4", "CXCL6", "SPSB1…
Interferon alpha response	1.9962	4.92e-06	c("IL4R", "PROCR", "C1S", "LAMP3", "PLSCR1", "SLC25A28", "PARP12", "CD47", "PSMA3", "PSME2", "HERC6", "GBP4", "IRF9", "TDRD7", "DHX58", "GBP2", "LAP3", "SAMD9", "CMTR1", "PARP9", "TAP1", "NUB1", "IFIH1", "PARP14", "TRAFD1", "HELZ2", "ISG20", "PNPT1", "RTP4", "BST2", "IRF1", "USP18", "RIPK2", "IL7", "IFI35", "EIF2AK2", "DDX60", "HLA-C", "IFIT3", "IRF2", "CMPK2", "SAMD9L", "ADAR", "RSAD2", "OASL", …
Complement	1.85029	2.23e-05	c("CLU", "CASP5", "SERPINA1", "CXCL1", "CFB", "FCER1G", "MMP14", "KYNU", "CASP4", "GPD2", "C1S", "PLSCR1", "LYN", "CCL5", "S100A9", "DOCK4", "TNFAIP3", "C1R", "CTSL", "DUSP5", "CEBPB", "F5", "C2", "PPP4C", "EHD1", "GCA", "ADAM9", "S100A12", "LAP3", "PLAUR", "CSRP1", "USP15", "OLR1", "DUSP6", "XPNPEP1", "CASP7", "ATOX1", "PFN1", "RASGRP1", "IRF1", "GZMB", "SERPINB2", "PIK3CA", "PSEN1", "DGKH", "IT…
P53 Pathway	-1.33359	NS	c("BAIAP2", "PLK2", "WWP1", "TOB1", "CTSF", "EPHX1", "KLF4", "FUCA1", "DCXR", "SLC19A2", "TXNIP", "ABCC5", "CEBPA", "TNFSF9", "RAP2B", "OSGIN1", "NUPR1", "RXRA", "HMOX1", "HEXIM1", "JUN", "MKNK2", "SOCS1", "S100A4", "MXD4", "CDK5R1", "GADD45A", "TCN2", "CTSD", "TGFB1")
MYC Targets V2	-1.47782	NS	c("SLC19A1", "WDR74", "TMEM97", "UNG", "SORD", "MCM4", "HSPE1", "DUSP2", "UTP20", "NPM1", "MRTO4", "NDUFAF4", "CDK4", "PPAN", "HSPD1", "RCL1", "DCTPP1", "EXOSC5", "TFB2M", "BYSL", "SRM", "MYBBP1A")
KRAS Signaling	-1.30129	NS	c("SNN", "SELENOP", "PDK2", "SGK1", "C5", "TGFB2", "CAMK1D", "CELSR2", "ABCB11", "YPEL1", "SLC29A3", "MYO15A", "GAMT", "CCDC106", "PRKN", "GPRC5C", "RYR1", "SHOX2", "IDUA", "MAST3", "TFCP2L1", "LYPD3", "SIDT1", "CACNA1F", "MTHFR", "ZBTB16", "HSD11B2", "CPB1", "STAG3", "LFNG", "CALCB", "TENT5C", "RIBC2", "COPZ2", "FGFR3")
Adipogenesis	-1.20818	NS	c("TOB1", "PHYH", "ESYT1", "GPX3", "VEGFB", "HADH", "ME1", "CHCHD10", "SLC27A1", "ECHS1", "DGAT1", "LEP", "ANGPT1", "CD302", "SLC19A1", "REEP6", "SLC25A10", "PTGER3", "TKT", "LTC4S", "CAT", "ACAA2", "CD36", "MAP4K3", "QDPR", "GADD45A", "RREB1", "SLC1A5", "FABP4", "PEMT", "SCARB1", "ITSN1", "ACADS", "CMBL", "GPAM")
Oestrogen response late	-1.21058	NS	c("TOB1", "RPS6KA2", "KLF4", "CD9", "DCXR", "SGK1", "ZFP36", "SLC16A1", "ALDH3A2", "AREG", "CHPT1", "SLC22A5", "TIAM1", "ITPK1", "SLC2A8", "AFF1", "FARP1", "IGFBP4", "CELSR2", "ADD3", "CDC20", "CACNA2D2", "SLC9A3R1", "PTGER3", "CA2", "CALCR", "PRSS23", "SORD", "FABP5", "ID2", "SCARB1", "CXCL12", "IMPA2", "DUSP2", "CXCL14", "SLC29A1", "CDC6", "FLNB", "BLVRB")
IFNg vs Naïve
Interferon gamma response	2.45401	2.49e-25	c("P2RY14", "CD38", "GCH1", "JAK2", "ISOC1", "IRF1", "PSMB10", "CASP4", "FCGR1A", "CXCL9", "CFH", "VAMP5", "CD274", "PSME1", "CXCL10", "GBP4", "LAP3", "PSME2", "CD40", "SPPL2A", "SECTM1", "VCAM1", "MVP", "TAP1", "PSMB9", "IDO1", "STAT1", "TRAFD1", "NLRC5", "PIM1", "PSMB8", "MTHFD2", "PSMA2", "IL15RA", "APOL6", "SRI", "CXCL11", "CSF2RB", "FAS", "CFB", "UBE2L6", "SERPING1", "IL15", "BATF2", "STAT3"…
Interferon alpha response	2.25819	1.47e-10	c("GBP2", "IRF1", "PSME1", "CXCL10", "GBP4", "LAP3", "PSME2", "TAP1", "PSMB9", "TRAFD1", "PSMB8", "CXCL11", "HLA-C", "UBE2L6", "IL15", "BATF2", "STAT2", "CASP1", "PARP12", "IL7", "NUB1", "PARP14", "PSMA3", "C1S", "NMI", "PROCR", "CD47", "OGFR", "SAMD9L", "PARP9", "SP110", "TRIM21", "IFI35", "B2M", "SLC25A28", "TRIM26", "TENT5A", "IFITM1", "EPSTI1", "ISG20", "RTP4", "IFIH1", "DDX60", "IRF2", "IFIT…
Oxidative phosphorylation	2.11823	2.45e-10	c("DECR1", "DLAT", "ATP5F1B", "IDH3A", "NDUFA9", "SDHB", "ATP6V1G1", "COX17", "ALAS1", "CYC1", "SLC25A5", "ACO2", "PDP1", "COX10", "ATP5F1E", "CYCS", "VDAC2", "NDUFA1", "PDHA1", "ATP5PO", "COX8A", "NDUFS7", "MTX2", "CASP7", "COX6A1", "COX6B1", "UQCRFS1", "SDHD", "TOMM22", "COX7B", "HCCS", "AFG3L2", "SDHA", "ATP1B1", "MPC1", "HSPA9", "NDUFB3", "ATP5MC3", "NDUFB2", "OPA1", "NDUFAB1", "COX4I1", "COX…
MYC Targets V1	2.07424	6.91e-09	c("CUL1", "DEK", "PRPS2", "PSMA2", "PSMA4", "DDX21", "PSMB3", "UBE2L3", "AIMP2", "RRP9", "DHX15", "KPNA2", "HNRNPR", "CYC1", "PSMB2", "EIF2S1", "PSMA1", "SNRPG", "PSMD8", "PSMC4", "TXNL4A", "SNRPD1", "CCT7", "SSB", "HSPE1", "NDUFAB1", "NCBP1", "RANBP1", "ABCE1", "SNRPA", "CBX3", "COX5A", "STARD7", "C1QBP", "PSMD3", "PPM1G", "LSM7", "HNRNPA2B1", "VDAC1", "PPIA", "SNRPA1", "RNPS1", "SNRPB2", "SRSF3…
Allograft rejection	1.90936	8.73e-06	c("JAK2", "GBP2", "PSMB10", "CXCL9", "C2", "CD40", "TAP1", "STAT1", "EIF5A", "FAS", "IL15", "IL12RB1", "TAP2", "IL7", "PTPRC", "TLR1", "FYB1", "CD47", "LYN", "IRF8", "LCP2", "IGSF6", "B2M", "TRAF2", "UBE2D1", "GCNT1", "ABI1", "TAPBP", "CD80", "LY75", "PRKCB", "SOCS1", "ELF4", "ITGAL", "HLA-DRA", "HLA-E", "ABCE1", "IKBKB", "BCL10", "IRF7", "UBE2N", "NCF4", "CD74", "CCR5", "ICAM1", "IFNAR2", "HLA-D…
Epithelial mesenchymal transition	-1.80045	8.61e-05	c("RHOB", "JUN", "HTRA1", "MMP2", "SLC6A8", "SERPINE1", "ITGB5", "SPARC", "PMP22", "VCAN", "AREG", "CADM1", "DPYSL3", "PTX3", "GADD45A", "ID2", "DAB2", "TIMP3", "CXCL8", "THBS1", "FZD8", "P3H1", "LAMC1", "PCOLCE2", "ADAM12", "ECM1", "VEGFA", "LRP1", "CXCL1", "FLNA", "ENO2", "COL4A2", "COL6A2", "PMEPA1", "GLIPR1", "ITGAV", "MYLK", "LAMA1", "TGFBR3", "COL7A1", "SDC1", "LGALS1", "TNC", "SPOCK1", "PL…
P53 Pathway	-1.71809	0.000332	c("TOB1", "PLK2", "JUN", "BAIAP2", "WWP1", "SLC7A11", "CTSF", "TNFSF9", "DDIT4", "PITPNC1", "ALOX15B", "OSGIN1", "ZFP36L1", "FOXO3", "MXD4", "ABCC5", "HEXIM1", "ABHD4", "GADD45A", "IER3", "DGKA", "CDKN2B", "BTG1", "EPHX1", "HBEGF", "SLC19A2", "MKNK2", "CDKN2AIP", "TSPYL2", "PLK3", "CDK5R1", "RXRA", "RRAD", "IER5", "STEAP3", "CD82")
Hypoxia	-1.63076	0.00138	c("JUN", "DDIT4", "SLC6A6", "SERPINE1", "HS3ST1", "CXCR4", "FOXO3", "ADM", "LXN", "IRS2", "AMPD3", "IER3", "SDC2", "KLF7", "BTG1", "ADORA2B", "BHLHE40", "PLIN2", "FOSL2", "VEGFA", "ERRFI1", "ENO2", "PRKCA", "FBP1", "PGF", "NDRG1", "ENO3", "HMOX1", "ANGPTL4", "TPST2", "CAVIN3", "TMEM45A", "CCNG2", "DUSP1", "KDM3A", "GBE1", "CSRP2", "NEDD4L", "RORA", "PPFIA4", "CA12", "COL5A1", "ATP7A", "DTNA", "PF…
Myogenesis	-1.67435	0.00225	c("PC", "NQO1", "GPX3", "SLC6A8", "ITGB5", "SPARC", "PDLIM7", "EPHB3", "FABP3", "MYOM1", "KIFC3", "ADCY9", "SCD", "ACTN2", "MEF2D", "SPTAN1", "HBEGF", "BHLHE40", "IGF1", "ADAM12", "TNNI2", "TNNT3", "COL15A1", "COL4A2", "FOXO4", "COL6A2", "ENO3", "IFRD1", "NAV2", "MAPRE3", "FHL1", "MYLK")
UV response	-1.68739	0.00338	c("MET", "ID1", "FYN", "TFPI", "SERPINE1", "PMP22", "NRP1", "SDC2", "ATP2B4", "ARHGEF9", "ZMIZ1", "DAB2", "ADORA2B", "PPARG", "BHLHE40", "LAMC1", "PTPRM", "RXRA", "ATP2B1", "PRKCA", "ATXN1", "SYNE1", "AKT3", "TOGARAM1", "TGFBR3", "PLPP3", "DUSP1")
LPS6/6 vs LPS2
Mitotic spindle	1.54616	0.00382	c("KIF3B", "DOCK4", "RALBP1", "CLIP1", "ECT2", "APC", "INCENP", "ALS2", "MID1IP1", "SMC3", "ARFGEF1", "SOS1", "TLK1", "DYNLL2", "SASS6", "SSH2", "NF1", "CKAP5", "FBXO5", "TAOK2", "SUN2", "PREX1", "RASA1", "ARHGEF12", "NCK1", "TTK", "RANBP9", "BCR", "SAC3D1", "TUBGCP5", "TSC1", "ARL8A", "AURKA", "TUBGCP3", "LLGL1", "CNTRL", "CTTN", "ARAP3", "KATNB1", "STAU1", "ARHGEF11", "RASA2", "CDC42BPA", "PCGF…
Protein secretion	1.57779	0.00885	c("STX7", "SEC24D", "STAM", "ATP6V1H", "COG2", "MAPK1", "ARFGEF1", "DOP1A", "ARFIP1", "ZW10", "RAB2A", "CLCN3", "SSPN", "SCAMP3", "RAB14", "CLTA", "GBF1", "IGF2R", "TSG101", "COPE", "CLTC", "AP2M1", "GLA", "DNM1L", "ARFGEF2", "VAMP4", "YIPF6", "SNX2", "RER1", "VPS4B", "ADAM10", "SCRN1", "PAM", "SCAMP1")
TNFa signaling via NFkB	-2.53502	7.75e-26	c("SNN", "DUSP2", "STAT5A", "PLEK", "TNF", "MAP3K8", "RHOB", "PLK2", "REL", "KLF4", "TNFSF9", "KLF2", "PHLDA2", "ZFP36", "NR4A1", "IL23A", "ID2", "F3", "DNAJB4", "GADD45B", "JAG1", "AREG", "CCL4", "BIRC2", "IRF1", "NFKB1", "ATP2B1", "KDM6B", "IER2", "EGR3", "LDLR", "CXCL10", "TNFAIP2", "BTG2", "SDC4", "ZBTB10", "IFIT2", "JUNB", "GADD45A", "EGR1", "PTX3", "RNF19B", "MAFF", "ZC3H12A", "TNFAIP8", "E…
Interferon gamma response	-1.74594	0.00052	c("PELI1", "HLA-DMA", "IRF8", "SOCS1", "LCP2", "IRF1", "NFKB1", "OASL", "CXCL10", "TNFAIP2", "IFIT2", "RIPK1", "CIITA", "RAPGEF6", "LATS2", "HLA-DRB1", "SOCS3", "IL10RA", "TRIM25", "ZNFX1", "TNFAIP3", "CD69", "IFIT3", "SLC25A28", "DDX58", "CD86", "IFIH1", "BATF2", "TRIM26", "PIM1", "CD74", "PML", "RIPK2", "PTPN1", "CXCL11", "IL6", "ICAM1", "IRF7", "GCH1", "HELZ2", "APOL6", "ISG20", "NFKBIA", "TNF…
Oestrogen response late	-1.74884	0.000894	c("DUSP2", "TOB1", "KLF4", "ZFP36", "ID2", "DCXR", "AREG", "SLC29A1", "EGR3", "CD9", "XBP1", "RBBP8", "SLC9A3R1", "PRSS23", "SIAH2", "ADD3", "CDC20", "CELSR2", "ATP2B4", "CACNA2D2", "BAG1", "SORD", "CALCR", "CISH", "RPS6KA2", "ISG20", "IMPA2", "IGFBP4", "SLC7A5", "CCNA1", "ELOVL5", "SCARB1", "SLC16A1", "ST14", "SLC22A5", "KCNK5", "FOXC1", "PTGER3", "HR", "BATF", "CXCL14", "GPER1", "TOP2A", "NCOR2…
Inflammatory response	-1.69039	0.000894	c("TNFSF15", "TNFSF9", "KCNA3", "CSF3R", "NLRP3", "F3", "GPR132", "LCP2", "IRF1", "NFKB1", "ATP2B1", "ADORA2B", "RGS16", "LDLR", "CXCL10", "BTG2", "ICAM4", "MSR1", "IL10RA", "CCRL2", "CSF1", "GPR183", "CD69", "ICOSLG", "MYC", "OLR1", "KCNJ2", "IL18R1", "PTGER2", "MEFV", "RIPK2", "CXCL11", "IL6", "ICAM1", "IL12B", "IRF7", "GCH1", "ADM", "IL1A", "P2RX7", "SLC7A1", "NFKBIA", "GPC3", "TNFSF10", "RGS1…
Cholesterol homeostasis	-1.7945	0.000894	c("ABCA2", "TP53INP1", "HMGCS1", "JAG1", "TM7SF2", "ERRFI1", "LDLR", "CD9", "STX5", "CPEB2", "PDK3", "CTNNB1", "GUSB", "CYP51A1", "ACAT2", "IDI1", "STARD4", "ALDOC", "ATF3")
Heme metabolism	1.30016	NS	c("SLC30A1", "ADIPOR1", "NFE2L1", "UBAC1", "HTRA2", "ISCA1", "ERMAP", "RAD23A", "LRP10", "GDE1", "BTRC", "ATG4A", "DCAF11", "ARL2BP", "EIF2AK1", "KLF3", "CTNS", "FOXJ2", "ARHGEF12", "GAPVD1", "SLC25A38", "HDGF", "CPOX", "SLC7A11", "XPO7", "MKRN1", "RANBP10", "GLRX5", "CLCN3", "MOSPD1", "GMPS", "HEBP1", "UCP2", "SLC25A37", "MINPP1", "CCND3", "SEC14L1", "ADD1", "XK", "HTATIP2", "FBXO7", "BPGM", "TR…
DNA repair	1.31715	NS	c("NELFB", "ERCC4", "GTF3C5", "ERCC3", "DGCR8", "TARBP2", "BRF2", "POLR2G", "NT5C", "SAC3D1", "RFC4", "GTF2H3", "ERCC5", "POLH", "PCNA", "SMAD5", "NUDT9", "RFC5", "AGO4", "STX3", "RPA2", "SNAPC4", "SUPT5H", "POLR2H", "CLP1", "ADA", "RRM2B", "TAF12", "TAF6", "ELOA", "TSG101", "POLR2D", "XPC", "POLD3", "ZWINT", "GTF2H1", "CETN2", "RAE1", "GTF2H5", "FEN1", "POLL", "EDF1")
G2M checkpoint	1.22434	NS	c("PURA", "MAPK14", "ORC5", "UCK2", "INCENP", "SUV39H1", "CTCF", "CCNF", "ARID4A", "NUP50", "CASP8AP2", "PDS5B", "RAD23B", "FBXO5", "CUL5", "MT2A", "E2F4", "TTK", "G3BP1", "MCM3", "STAG1", "TRAIP", "EFNA5", "PLK4", "AURKA", "XPO1", "MTF2", "UPF1", "RPA2", "CDK4", "ORC6", "CDKN3", "ABL1", "KIF11", "DTYMK", "PRPF4B", "WRN", "CDC27", "LBR", "KPNA2", "CDKN1B", "CENPE", "E2F2", "HSPA8", "PAFAH1B1", "C…
LPS24 vs LPS2
Mitotic spindle	1.49004	0.0147	c("KIF3B", "ECT2", "RALBP1", "BCR", "MID1IP1", "AKAP13", "APC", "SMC3", "SSH2", "SUN2", "INCENP", "SASS6", "CNTRL", "CLIP1", "NF1", "ALS2", "CKAP5", "PXN", "RASA2", "TAOK2", "DYNLL2", "LLGL1", "TUBGCP3", "RFC1", "ARAP3", "FBXO5", "TUBGCP5", "ARFGEF1", "RASA1", "RICTOR", "SAC3D1", "DOCK4", "CEP250", "NCK1", "ABL1", "PREX1", "ARHGEF11", "AURKA", "ARHGEF12", "KATNB1", "STAU1", "ACTN4", "TLK1", "KIF1…
TNFa signaling via NFkB	-2.573	5.54e-28	c("SNN", "DUSP2", "PLEK", "TNF", "STAT5A", "PLK2", "PTX3", "TNFSF9", "MAP3K8", "PHLDA2", "JAG1", "RHOB", "KLF2", "REL", "CCL4", "ATP2B1", "IL23A", "TNFAIP2", "F3", "ZFP36", "GADD45B", "DNAJB4", "NR4A1", "KLF4", "AREG", "CXCL2", "NFKB1", "TRIP10", "BIRC2", "TNFAIP8", "ICOSLG", "CCRL2", "ID2", "MAFF", "IRF1", "FOSL1", "SDC4", "IL12B", "PPP1R15A", "KDM6B", "BTG2", "LITAF", "SERPINB8", "CXCL10", "CXC…
Interferon gamma response	-1.74762	0.00029	c("PELI1", "IRF8", "HLA-DRB1", "HLA-DMA", "CD74", "TNFAIP2", "NFKB1", "SOCS1", "IRF1", "LCP2", "CIITA", "RIPK1", "PIM1", "CXCL10", "LATS2", "TNFAIP3", "CXCL9", "IL6", "ICAM1", "HLA-DQA1", "CD69", "RIPK2", "IL18BP", "OASL", "CXCL11", "GCH1", "IFIT2", "RAPGEF6", "ZNFX1", "NFKBIA", "SOCS3", "PTGS2")
Oestrogen response late	-1.75841	0.00129	c("DUSP2", "TOB1", "ZFP36", "KLF4", "RBBP8", "AREG", "XBP1", "ID2", "CD9", "DCXR", "RPS6KA2", "PRSS23", "SLC16A1", "CCNA1", "CDC20", "EGR3", "IGFBP4", "SIAH2", "ADD3", "SGK1", "CA2", "CHPT1", "BATF", "CACNA2D2", "KCNK5", "CELSR2", "BCL2", "PTGER3", "BAG1", "TIAM1", "CALCR", "ALDH3A2", "CXCL14", "SLC7A5", "SLC9A3R1")
Inflammatory response	-1.7386	0.00213	c("TNFSF15", "TNFSF9", "KCNA3", "ATP2B1", "F3", "P2RX7", "ADORA2B", "GPR132", "NFKB1", "ICOSLG", "CCRL2", "IRF1", "LCP2", "IL12B", "NLRP3", "MSR1", "BTG2", "CSF3R", "CXCL10", "ICAM4", "EMP3", "PTGER4", "MYC", "CXCL9", "PTGER2", "IL6", "PSEN1", "GPR183", "ADM", "ICAM1", "GNAI3", "LDLR", "SLC7A1", "PIK3R5", "CD69", "IL1A", "IL18R1", "RIPK2", "CXCL11", "GCH1", "IRAK2", "CCL20", "NFKBIA", "RNF144B", …
UV response	-1.58398	0.0127	c("HSPA2", "RHOB", "CDKN1C", "NR4A1", "EPHX1", "CXCL2", "GPX3", "DNAJB1", "IRF1", "DGAT1", "NUP58", "BTG2", "AMD1", "PPT1", "GLS", "CTSV", "ATP6V1C1", "DDX21", "IL6", "SLC6A8", "ICAM1", "AGO2", "APOM", "BID", "CA2", "CCNE1", "HNRNPU", "GCH1", "CDKN2B", "JUNB", "NFKBIA", "NXF1", "PPP1R2", "ATF3", "TUBA4A", "TCHH")
DNA repair	1.25199	NS	c("NELFB", "ERCC4", "ERCC3", "GTF3C5", "POLR2G", "ERCC5", "RFC4", "BRF2", "SUPT5H", "POLH", "POLD3", "NUDT9", "TARBP2", "XPC", "SNAPC4", "NT5C", "SAC3D1", "POLR2H", "RFC5", "PRIM1", "TAF12", "POLD4", "RPA2", "TAF6", "PNP", "DGCR8", "RRM2B", "SMAD5", "PCNA", "POLL", "CLP1", "CETN2")
Protein secretion	1.27551	NS	c("STX7", "DOP1A", "SSPN", "MAPK1", "COG2", "SEC24D", "ARFIP1", "ADAM10", "ARFGEF1", "SCRN1", "VAMP4", "ATP6V1H", "RAB14", "STAM", "CLCN3", "CLN5", "SCAMP3", "VPS45", "RAB2A", "GBF1", "ZW10")
Peroxisome	1.22449	NS	c("MLYCD", "PEX14", "MVP", "SLC25A19", "HMGCL", "ERCC3", "SLC25A17", "ALDH9A1", "PEX5", "CTBP1", "PEX11A", "RDH11", "CRABP1", "PEX11B", "PEX2", "IDE", "ABCB4", "ACOX1", "EHHADH")
Heme metabolism	1.16245	NS	c("SLC30A1", "NFE2L1", "DCAF11", "HTRA2", "UBAC1", "GAPVD1", "GDE1", "CPOX", "BTRC", "EIF2AK1", "CCND3", "LRP10", "ERMAP", "SLC25A37", "MKRN1", "RAD23A", "FOXJ2", "KLF3", "ISCA1", "SLC22A4", "ATG4A", "SLC25A38", "UCP2", "GMPS", "MINPP1", "FBXO9", "ARL2BP", "XPO7", "NR3C1", "YPEL5", "CLCN3", "SLC7A11", "SEC14L1", "XK", "HDGF", "ARHGEF12", "BMP2K", "CTNS", "GLRX5", "RANBP10", "MOSPD1", "BPGM", "HAG…
LPS6/6 vs LPS24
MYC Targets V1	2.15506	2.17e-09	c("TFDP1", "MCM2", "CDK4", "G3BP1", "CCT5", "EIF4G2", "SRSF7", "SRSF2", "PABPC4", "PSMA7", "HSP90AB1", "PSMD14", "KPNA2", "CANX", "PSMA1", "PSMD3", "CCT4", "VDAC1", "PSMC4", "SLC25A3", "PPIA", "CCT2", "PSMD8", "AP3S1", "AIMP2", "RAN", "RAD23B", "PSMD7", "VBP1", "PSMD1", "PSMC6", "SRSF3", "UBA2", "NPM1", "TXNL4A", "CCT7", "XRCC6", "TCP1", "GLO1", "RANBP1", "YWHAQ", "CSTF2", "HSPD1", "XPOT", "SYNCR…
MTORC1 signaling	1.78802	0.000268	c("SQSTM1", "GCLC", "MCM2", "GSR", "SLC6A6", "CFP", "PRDX1", "TXNRD1", "DDX39A", "ME1", "LGMN", "PSMD14", "INSIG1", "YKT6", "CANX", "CACYBP", "ACTR3", "GTF2H1", "MTHFD2", "STIP1", "MTHFD2L", "PSMC4", "SHMT2", "PSMA3", "PPIA", "PSMD13", "CCNF", "PPP1R15A", "PSMC6", "RAB1A", "ATP6V1D", "PSME3", "PHGDH", "HMGCS1", "RIT1", "HSPA9", "PSMC2", "USO1", "PSMB5", "ABCF2", "M6PR", "HSPD1", "QDPR", "PSMG1", …
TNFa signaling via NFkB	1.6667	0.00331	c("PTX3", "SQSTM1", "SNN", "TNC", "IL12B", "PLK2", "JAG1", "PLEK", "SGK1", "TNF", "TNFAIP2", "ICOSLG", "CXCL2", "PLPP3", "KLF10", "ATP2B1", "CXCL1", "SLC16A6", "PHLDA2", "CSF2", "CCL4", "TRIP10", "TNFSF9", "CCRL2", "PTGER4", "PPP1R15A", "DRAM1", "SERPINB2", "MARCKS", "SOD2", "TUBB2A", "CXCL6", "CXCL3", "PLAU", "SERPINB8", "FOSL1", "TANK", "TNFAIP8", "JUN", "ABCA1", "DUSP2", "MAFF", "TNFRSF9", "EH…
Protein secretion	1.80157	0.00331	c("SOD1", "STAM", "COPE", "YKT6", "ATP6V1H", "CLTA", "OCRL", "SEC22B", "CLTC", "SEC31A", "IGF2R", "VAMP3", "YIPF6", "SEC24D", "ARFGEF1", "ARCN1", "TMED2", "RAB9A", "AP3S1", "RAB5A", "CAV2", "STX7", "ARF1", "COPB1", "DST", "NAPG", "TSG101", "DNM1L", "ZW10", "COPB2", "BET1", "USO1", "M6PR", "ABCA1", "ARFGEF2", "RAB2A")
Reactive oxygen species pathway	1.82229	0.0109	c("NQO1", "GCLM", "SOD1", "GCLC", "GSR", "PRDX1", "TXNRD1", "FTL", "PRNP", "TXN", "SELENOS", "SOD2", "MGST1", "STK25", "NDUFB4", "GPX4", "LAMTOR5", "GLRX2", "SRXN1")
Interferon alpha response	-2.01669	3.65e-05	c("UBA7", "PNPT1", "TRIM5", "NCOA7", "EIF2AK2", "SP110", "CMTR1", "IFITM2", "HELZ2", "IFI44L", "IL4R", "BST2", "MX1", "IRF7", "SAMD9", "PLSCR1", "GMPR", "PROCR", "C1S", "LY6E", "TRIM25", "IFI44", "BATF2", "OASL", "IFIT3", "IFIH1", "USP18", "IFIT2", "SLC25A28", "IFI35", "RTP4", "TENT5A", "PARP9", "MOV10", "PARP14", "NUB1", "EPSTI1", "ISG15", "STAT2", "CNP", "HERC6", "TRIM14", "SAMD9L", "UBE2L6", "…
Interferon gamma response	-1.49404	0.0191	c("MX2", "TOR1B", "PNPT1", "PML", "TNFSF10", "EIF2AK2", "NLRC5", "SP110", "CMTR1", "SSPN", "IFITM2", "HELZ2", "IFI44L", "IL4R", "SAMHD1", "BST2", "MX1", "IRF7", "FPR1", "IRF4", "PLSCR1", "DDX58", "C1S", "LY6E", "OAS3", "TRIM25", "IFIT1", "VAMP8", "IFI44", "BATF2", "OASL", "MYD88", "GZMA", "ZBP1", "OAS2", "IFIT3", "IFIH1", "USP18", "IFIT2", "SLC25A28", "IFI35", "RTP4", "PARP14", "MT2A", "XAF1", "S…
IL2 STAT5 signaling	-1.13917	NS	c("TGM2", "SYT11", "CDCP1", "CISH", "NT5E", "DHRS3", "SOCS2", "RGS16", "SYNGR2", "IRF6", "TNFSF10", "IL4R", "ETFBKMT", "CCND3", "IRF4", "PLSCR1", "BMPR2", "ITGAV", "RABGAP1L", "RHOH", "ADAM19", "UCK2", "CD86", "IGF1R", "CST7", "IL10RA", "GPR65", "GLIPR2")
Angiogenesis	-1.14191	NS	c("VCAN", "VEGFA", "LRPAP1", "OLR1", "APP", "ITGAV", "COL5A2")
Apical surface	-1.14025	NS	c("FLOT2", "GHRL", "APP", "ADAM10", "SULF2", "ADIPOR2", "CROCC", "BRCA1", "TMEM8B")
