# Supplementary material for: Mapping the epigenomic landscape of human monocytes following innate immune activation reveals context-specific mechanisms driving endotoxin tolerance
Source: BMC Genomics. 2023 Oct 7;24:595. doi: 10.1186/s12864-023-09663-0 (PMC10559536; doi:10.1186/s12864-023-09663-0)
Supplement: Supplementary file 6 — Additional file 6: Table S6. Expression levels of chemokines genes in LPS2, LPS6/6 and LPS24 conditions. [file 12864_2023_9663_MOESM6_ESM.xlsx]

## Sheet: Title
Table S6. Expression levels of chemokines genes in LPS2, LPS6/6 and LPS24 conditions.

## Sheet: Data
Gene		LPS2 vs UT		LPS6 vs UT		LPS24 vs UT		IFNγ vs UT		LPS6/6 vs LPS2		LPS24 vs LPS2
		Log2 FC	p-Value	Log2 FC	p-Value	Log2 FC	p-Value	Log2 FC	p-Value	Log2 FC	p-Value	Log2 FC	p-Value
β-chemokines	CCL1	4.41883	2.09859e-05	4.93671	1.40337e-06	4.64543	6.1628e-06	1.32601	NS	0.517879	NS	0.226595	NS
	CCL2	2.12132	1.53868e-06	4.65743	4.76576e-26	4.01663	8.75996e-20	2.19042	6.9292e-07	2.5361	8.7545e-09	1.89531	1.71234e-05
	CCL3	7.17791	1.59496e-66	3.86925	1.58765e-20	2.89389	3.77541e-12	-0.925289	0.0266769	-3.30866	1.86128e-15	-4.28402	7.57152e-25
	CCL3L1	7.31382	4.07247e-35	1.70727	0.00393578	-0.416266	NS	-3.43451	2.21933e-08	-5.60654	2.0702e-21	-7.73008	6.30338e-39
	CCL4	8.45534	3.30829e-120	4.27128	5.25394e-32	2.93171	6.46739e-16	-0.79857	0.0284549	-4.18406	6.08587e-31	-5.52362	1.28589e-52
	CCL4L2	8.80343	4.06356e-48	2.65066	1.15391e-05	0.0863299	NS	-2.88164	3.24939e-06	-6.15276	1.69212e-24	-8.71709	3.20688e-47
	CCL5	5.31953	1.16953e-31	4.71146	3.43253e-25	4.09278	2.12192e-19	0.0707878	NS	-0.608071	NS	-1.22675	0.00678545
	CCL7	2.89586	2.16534e-08	5.65119	2.31134e-28	5.76161	2.03351e-29	0.642458	NS	2.75533	1.20965e-08	2.86575	3.08598e-09
	CCL8	6.06303	2.18882e-13	5.06681	8.7359e-10	6.74693	3.21985e-16	5.86922	1.2267e-12	-0.996215	NS	0.683914	NS
	CCL13	0.91861	NS	1.68095	NS	1.35001	NS	3.7158	5.82843e-07	0.762339	NS	0.431402	NS
	CCL15	5.94987	6.77453e-07	6.99426	3.68322e-09	7.54534	1.86611e-10	1.50592	NS	1.0444	NS	1.59547	NS
	CCL17	1.1768	NS	1.78609	NS	3.92154	5.05628e-07	-2.14024	NS	0.609288	NS	2.74474	NS
	CCL18	0.522827	NS	3.9984	6.54414e-18	3.75995	5.24417e-16	0.906907	NS	3.47557	6.3851e-14	3.23712	2.88826e-12
	CCL19	4.72908	5.27848e-07	8.39978	2.29027e-19	9.76379	1.27358e-25	3.96216	2.76917e-05	3.6707	5.90266e-07	5.03471	7.17467e-12
	CCL20	7.74057	1.25263e-21	4.30353	1.09456e-07	2.74154	0.000722301	-2.28154	0.00607738	-3.43703	2.00861e-05	-4.99902	5.71181e-10
	CCL22	0.682421	0.0360868	0.0300244	NS	-0.91501	0.00530888	-2.54585	4.85658e-14	-0.652396	0.04	-1.59743	1.10803e-06
	CCL23	5.09855	1.98653e-20	6.35521	5.65469e-31	6.9978	3.23481e-37	-0.888592	NS	1.25666	0.0128404	1.89925	0.000168624
	CCL24	0.510631	NS	-1.10417	NS	0.465909	NS	-6.37154	NS	-1.61479	0.0419438	-0.0447156	NS
	CCL28	-0.181212	NS	-1.74556	0.000399113	-2.51555	1.04337e-06	-1.74762	0.00040367	-1.56435	0.00168378	-2.33434	7.14092e-06
α-chemokines	CXCL1	7.98298	1.26506e-88	7.29507	2.56026e-74	5.76051	5.2885e-47	-2.47639	1.6401e-08	-0.68791	NS	-2.22247	1.54219e-08
	CXCL2	3.78474	1.10535e-28	1.16907	0.000602576	-0.274182	NS	-3.89585	4.55483e-29	-2.61567	1.52388e-14	-4.05892	1.02741e-32
	CXCL3	5.83795	4.28959e-40	2.95366	2.02291e-11	1.78515	5.10591e-05	-4.87116	9.08063e-26	-2.88429	5.42604e-11	-4.0528	3.17353e-20
	CXCL5	2.92147	1.2228e-09	7.18014	1.44085e-50	8.31867	2.9422e-67	-4.82722	2.6665e-17	4.25867	4.55031e-19	5.3972	1.19213e-29
	CXCL6	4.75183	1.54938e-07	9.09645	4.28863e-24	7.04392	4.78107e-15	-2.83455	0.0206668	4.34462	6.5209e-09	2.29209	0.0022351
	CXCL8	5.68643	1.6928e-22	4.96626	1.55739e-17	3.91549	1.82312e-11	-4.23566	3.82013e-13	-0.720164	NS	-1.77093	0.00237121
	CXCL9	5.73064	3.57816e-14	2.48562	0.00104999	-0.443567	NS	12.9736	5.43628e-66	-3.24502	1.32393e-05	-6.1742	5.439e-16
	CXCL10	7.58048	2.4997e-34	1.53266	0.0135975	1.82091	0.00336498	9.44887	2.25815e-52	-6.04781	1.5576e-22	-5.75956	1.36535e-20
	CXCL11	6.72185	2.97095e-18	1.8736	0.0153808	1.80553	0.0195583	8.81634	3.01624e-30	-4.84824	2.56763e-10	-4.91631	1.45353e-10
	CXCL12	-0.75789	NS	-0.0162393	NS	-2.71191	6.57576e-06	0.386513	NS	0.741652	NS	-1.95402	0.00149011
	CXCL13	-2.36806	0.0155922	6.22456	2.37442e-33	6.43025	1.66289e-35	-3.30167	0.000746928	8.59261	1.57913e-22	8.79829	1.50888e-23
	CXCL14	0.825652	0.0514908	-1.1979	0.0147516	-3.27182	1.2541e-05	-4.51577	8.44482e-07	-2.02355	2.6996e-05	-4.09747	3.50255e-08
	CXCL16	0.0448701	NS	0.0809532	NS	0.773963	0.000347479	-1.11016	3.00343e-07	0.0360833	NS	0.729094	0.000755581
	* Log2 FC = Log2 Fold Change NS = Non-significant (P>0.05)
