# Supplementary material for: Mapping the epigenomic landscape of human monocytes following innate immune activation reveals context-specific mechanisms driving endotoxin tolerance
Source: BMC Genomics. 2023 Oct 7;24:595. doi: 10.1186/s12864-023-09663-0 (PMC10559536; doi:10.1186/s12864-023-09663-0)
Supplement: Supplementary file 7 — Additional file 7: Table S7. Pathway enrichment for genes showing significant chromatin accessibility changes and gene expression changes in different treatment conditions. [file 12864_2023_9663_MOESM7_ESM.xlsx]

## Sheet: Title
Table S7. Pathway enrichment for genes showing significant chromatin accessibility changes and gene expression changes in different treatment conditions.

## Sheet: LPS2vsUT
Response/Cellular function/Signaling pathways enriched	minus(LOG10(FDR))	FDR	Z-score	P-value	Number of genes overlapped	Genes
Inflammatory response	8.4318	3.7e-09	9.1	2.3e-11	21	ADORA2A, C3AR1, C5AR2, CCL3, CCL4, CSF1R, CXCL8, FOS, IL1B, IL1RN, IL27, IRAK2, MAPKAPK2, NFKB1, NFKBIZ, PSTPIP1, SLC11A1, TICAM1, TNIP1, TNIP3, ZC3H12A
Cellular response to LPS	5.50864	3.1e-06	7.38	9.7e-08	11	CD80, CXCL8, IL12B, IL1B, IL1RN, NFKB1, PDCD1LG2, SRC, TICAM1, TNIP3, ZC3H12A
Defense response to virus	5.50864	3.1e-06	7.21	9.8e-08	12	APOBEC3A, DDX60, IFIT2, IFIT3, IL12B, ISG15, ISG20, MX1, OASL, RNASE1, TICAM1, ZC3H12A
Response to toxic substance	3.42022	0.00038	5.27	6.1e-05	5	CCL3, CCL4, FOS, LYN, MBP
Cellular response to interleukin-1	3.17393	0.00067	4.8	0.00013	5	CCL3, CCL4, CXCL8, NFKB1, ZC3H12A
Cellular response to TNF	2.92082	0.0012	4.18	0.00032	6	CCL3, CCL4, CXCL8, NFKB1, ZC3H12A, ZFP36L1
Response to cytokine	2.4318	0.0037	3.62	0.0014	3	ACP5, MAPKAPK2, TIMP2
Response to bacterium	1.67778	0.021	2.22	0.013	3	IL27, SERPINB9, SLC11A1
Response to drug	1.61979	0.024	2.15	0.015	5	ABCC1, ACSL1, INHBA, LYN, TIMP2
Cellular response to interferon-gamma	1.61979	0.024	2.13	0.015	3	CCL3, CCL4, IL12B
Neutrophil chemotaxis	4.52288	3e-05	6.8	1.9e-06	7	CCL3, CCL4, CXCL8, IL1B, IL1RN, ITGA9, PREX1
Regulation of gene expression	4.21467	6.1e-05	5.4	5.4e-06	14	C1QTNF1, CCL3, IL1B, INHBA, LAMP3, LRRC32, SERPINB9, SH3PXD2B, SLC11A1, TADA3, TICAM1, VSIR, ZC3H12A, ZEB2-AS1
RNA phosphodiester bond hydrolysis	3.60206	0.00025	6.42	3.6e-05	3	HELZ2, RNASE1, ZC3H12A
Superoxide metabolic process	3.52288	0.0003	6.23	4.4e-05	3	PREX1, SH3PXD2B, SOD2
Apoptotic process	3.46852	0.00034	4.46	5.3e-05	16	ADORA2A, IL19, IL1B, IL2RA, JAK2, KANK2, MX1, NFKB1, NISCH, SERPINB9, TNFAIP8, TNFRSF18, TRAF1, XAF1, ZC3H12A, ZFP36L1
Regulation of GTPase activity	2.74473	0.0018	3.7	0.00056	10	ADAP2, ARHGAP24, CCL3, CCL4, FAM13A, PREX1, RANBP3, RASAL1, RIN2, TBC1D24
Receptor internalization	2.65758	0.0022	4.09	0.00071	3	CD9, CXCL8, GRK2
Regulation of nitric oxide biosynthetic process	2.60206	0.0025	3.96	0.00086	3	IL1B, JAK2, TICAM1
Erythrocyte differentiation	2.55284	0.0028	3.84	0.001	3	INHBA, JAK2, LYN
Endocytosis	2.19382	0.0064	3.1	0.0027	5	EHD1, MICALL1, PSTPIP1, RHOU, RIN2
Regulation of cold-induced thermogenesis	2.13668	0.0073	3.06	0.0031	4	ACSL1, ADRB2, G0S2, JAK2
Regulation of cytosolic calcium ion concentration	2.03621	0.0092	2.85	0.0042	5	C1QTNF1, C3AR1, C5AR2, ITGAV, JAK2
Cell cycle	2.02687	0.0094	2.78	0.0046	7	ANAPC2, ARL8B, AVPI1, ERH, RASSF4, SRC, TRNP1
Intracellular signal transduction	2	0.01	2.71	0.005	9	CD80, CXCL8, IRAK2, JAK2, MAPKAPK2, NLRX1, PREX1, SRC, TRAF3IP2
Regulation of mRNA stability	2	0.01	2.79	0.0051	3	MAPKAPK2, UBC, ZFP36L1
Peptidyl-tyrosine phosphorylation	1.85387	0.014	2.57	0.0071	5	CSF1R, DYRK4, JAK2, LYN, SRC
Neuron projection development	1.85387	0.014	2.56	0.0074	4	EHD1, LYN, MICALL1, TBC1D24
Cell-cell signaling	1.85387	0.014	2.52	0.0078	6	ADORA2A, CCL3, CCL4, FJX1, IL1B, INHBA
Chemotaxis	1.82391	0.015	2.5	0.0082	4	C3AR1, C5AR2, CCL3, CXCL8
Protein autophosphorylation	1.82391	0.015	2.49	0.0082	5	CSF1R, JAK2, LYN, MAPKAPK2, SRC
Wound healing	1.79588	0.016	2.44	0.009	3	ITGA9, SCARB1, SLC11A1
Regulation of transcription, DNA-templated	1.69897	0.02	2.29	0.012	11	BMP10, CD80, FOS, HIVEP3, IL1B, INHBA, NFKB1, NUP85, PHF19, SRC, TADA3
Protein deubiquitination	1.61979	0.024	2.13	0.016	6	ADRB2, TADA3, TNIP1, TNIP3, UBC, ZC3H12A
Regulation of cell shape	1.61979	0.024	2.14	0.015	4	CCL3, CDC42EP1, CSF1R, RHOU
Platelet activation	1.50864	0.031	1.9	0.022	3	CD9, LYN, SRC
Regulation of complement activation	1.48149	0.033	1.86	0.023	3	C3AR1, C5AR2, CFB
Cell proliferation	1.42022	0.038	1.85	0.027	7	CSF1R, IL12B, IL2RA, ISG20, SERPINF1, SRC, ZFP36L1
Phosphatidylinositol phosphorylation	1.38722	0.041	1.72	0.029	3	CD80, SOCS3, SRC
Cytokine-mediated signaling pathway	8.18709	6.5e-09	9.07	8.2e-11	18	CCL3, CCL4, CD80, CSF1R, CXCL8, FOS, IL10RA, IL12B, IL19, IL1B, IL1RN, IL2RA, IRAK2, JAK2, RHOU, SOCS3, STAT4, UBC
Lipopolysaccharide-mediated signaling pathway	5.74473	1.8e-06	9.83	3.5e-08	6	CCL3, IL1B, IRAK2, LYN, SCARB1, TICAM1
Type I interferon signaling pathway	5.05061	8.9e-06	7.7	3.9e-07	7	IFIT2, IFIT3, ISG15, ISG20, MX1, OASL, XAF1
Interleukin-23-mediated signaling pathway	4.65758	2.2e-05	9.66	1.3e-06	3	IL12B, JAK2, STAT4
Interleukin-27-mediated signaling pathway	4.36653	4.3e-05	8.68	3.2e-06	3	EBI3, IL27, JAK2
Interleukin-35-mediated signaling pathway	4.36653	4.3e-05	8.68	3.2e-06	3	EBI3, JAK2, STAT4
Regulation of interferon-gamma biosynthetic process	4.22915	5.9e-05	8.28	4.8e-06	3	EBI3, IL12B, IL27
Regulation of protein serine/threonine kinase activity	4.18709	6.5e-05	6.67	6.9e-06	5	ACSL1, ADRB2, CSF1R, DAZAP2, SRC
Regulation of tyrosine phosphorylation of STAT protein	4.11919	7.6e-05	6.2	8.5e-06	6	CSF1R, IL12B, JAK2, LYN, SOCS3, TNFRSF18
Interleukin-1-mediated signaling pathway	3.88606	0.00013	6.11	1.6e-05	5	IL1B, IL1RN, IRAK2, NFKB1, UBC
MAPK cascade	3.85387	0.00014	5.17	1.9e-05	10	CCL3, DUSP5, GFRA2, IL1B, IL2RA, JAK2, MAPKAPK2, MBP, RASAL1, ZFP36L1
Interleukin-12-mediated signaling pathway	3.20761	0.00062	5.12	0.00011	4	IL12B, JAK2, SOD2, STAT4
JAK-STAT cascade	3.09151	0.00081	5.12	0.00018	3	JAK2, SOCS3, STAT4
MyD88-dependent toll-like receptor signaling pathway	2.92082	0.0012	4.71	0.0003	3	IRAK2, TNIP1, UBC
Signal transduction	2.88606	0.0013	3.69	0.00035	20	ANXA5, ARHGAP24, CCL4, CD80, CSF1R, CXCL8, FAM13A, IL19, IL1B, INPP4A, JAK2, LYN, MX1, PDCD1LG2, PSTPIP1, RASAL1, RASSF4, SRC, TNFRSF18, TRAF1
Extrinsic apoptotic signaling pathway	2.74473	0.0018	4.3	0.00053	3	IL19, ITGAV, SRC
Cell surface receptor signaling pathway	2.61979	0.0024	3.6	0.00081	8	ADRB2, CD80, CD82, CD9, IL2RA, INHBA, LY6E, PDCD1LG2
SMAD protein signal transduction	2.22185	0.006	3.24	0.0025	3	BMP10, FOS, INHBA
Vascular endothelial growth factor receptor signaling pathway	2.07572	0.0084	3	0.0037	3	ITGAV, MAPKAPK2, SRC
Transforming growth factor beta receptor signaling pathway	2.03621	0.0092	2.88	0.0042	4	FOS, LRRC32, SRC, UBC
Stimulatory C-type lectin receptor signaling pathway	2.03152	0.0093	2.89	0.0043	3	LYN, NFKB1, SRC
Transmembrane receptor protein tyrosine kinase signaling pathway	2.02687	0.0094	2.83	0.0046	4	CSF1R, GFRA2, LYN, SRC
chemokine-mediated signaling pathway	1.95861	0.011	2.73	0.0057	3	CCL3, CCL4, CXCL8
Interferon-gamma-mediated signaling pathway	1.95861	0.011	2.7	0.0059	3	IFI30, JAK2, OASL
T cell receptor signaling pathway	1.76955	0.017	2.42	0.0094	4	NFKB1, NFKBIZ, RFTN1, ZC3H12A
Integrin-mediated signaling pathway	1.65758	0.022	2.19	0.013	3	ITGA9, ITGAV, SRC
Regulation of canonical Wnt signaling pathway	1.60206	0.025	2.06	0.017	3	FAM53B, NFKB1, SRC
Fc-epsilon receptor signaling pathway	1.36653	0.043	1.69	0.031	3	FOS, LYN, NFKB1
Calcium ion transmembrane transport	1.36653	0.043	1.67	0.032	3	ANXA5, ITGAV, SLC24A4
Regulation of protein kinase B signaling	1.35655	0.044	1.7	0.032	4	C1QTNF1, CCL3, CD80, SRC
Regulation of NF-kappaB signaling	1.31876	0.048	1.64	0.036	4	IL1B, IL1RN, TICAM1, TRAF3IP2

## Sheet: LPS6vsLPS2
Response/Cellular function/Signaling pathways enriched	minus(LOG10(FDR))	FDR	Z-score	P-value	Number of genes overlapped	Genes
Inflammatory response	6.74473	1.8e-07	7.62	1.5e-09	23	CCL2, CCL4, CCR1, CD14, CMKLR1, CSF1R, CXCL1, FOS, FPR3, GPR68, IL1B, IL27, ITGB2, MAPKAPK2, MGLL, PSTPIP1, PTAFR, PTGER2, PTGS1, S100A9, STAB1, TLR10, TNF
Cellular response to cadmium ion	5.5376	2.9e-06	8.87	4.9e-08	7	FOS, MMP9, MT1E, MT1F, MT1H, MT1M, MT2A
Detoxification of copper ion	5.5376	2.9e-06	10.1	4.8e-08	5	MT1E, MT1F, MT1H, MT1M, MT2A
Negative regulation of growth	5.33724	4.6e-06	9.47	1.2e-07	5	MT1E, MT1F, MT1H, MT1M, MT2A
Cellular response to zinc ion	4.5376	2.9e-05	7.99	8.8e-07	5	MT1E, MT1F, MT1H, MT1M, MT2A
Response to interferon-alpha	3.85387	0.00014	7.42	9.7e-06	3	IFITM3, IFNAR2, LAMP3
Defense response to virus	3.4437	0.00036	4.8	3.8e-05	11	APOBEC3A, ATG7, IFIT2, IFITM3, IFNAR2, IL12B, ISG15, ISG20, MX1, OASL, PMAIP1
Response to toxic substance	2.63827	0.0023	4.02	0.0005	5	CCL4, FOS, MBP, SLC7A11, SNN
Humoral immune response	2.3098	0.0049	3.43	0.0016	4	CCL2, EBI3, RBPJ, TNF
Response to progesterone	2.24413	0.0057	3.38	0.002	3	FOS, NR1H3, PTGER2
Cellular response to drug	1.67778	0.021	2.34	0.01	3	BRAF, IL1B, MT2A
Cellular response to LPS	1.65758	0.022	2.34	0.011	6	CCL2, CD14, CXCL1, IL12B, IL1B, NR1H3
Cellular iron ion homeostasis	1.65758	0.022	2.3	0.011	3	FTL, NCOA4, NUBP1
Cellular response to interferon-gamma	1.61979	0.024	2.23	0.013	4	CCL2, CCL4, IL12B, ZYX
Cellular response to hydrogen peroxide	1.5376	0.029	2.07	0.016	3	CYP1B1, KLF4, STAT6
Response to wounding	1.5376	0.029	2.04	0.017	3	CCR1, INHBA, ZFP36L1
Response to glucose	1.49485	0.032	1.98	0.019	3	ATG7, GLUL, SMAD2
Cellular oxidant detoxification	1.35655	0.044	1.73	0.029	3	GSR, PTGS1, S100A9
Neutrophil chemotaxis	4.16115	6.9e-05	6.17	3.8e-06	8	CCL2, CCL4, CXCL1, FCER1G, IL1B, ITGB2, S100A9, VAV3
Neutrophil degranulation	3.76955	0.00017	4.85	1.3e-05	20	ALOX5, ANXA2, ATG7, BRI3, CD14, CTSB, CXCL1, DOK3, FCER1G, FTL, ITGB2, JUP, MMP9, MNDA, PLD1, PLEKHO2, PTAFR, PYGL, S100A9, TIMP2
Regulation of interleukin-6 biosynthetic process	3.74473	0.00018	7.04	1.5e-05	3	IL1B, PTAFR, TNF
Negative regulation of growth of symbiont in host	3.49485	0.00032	6.4	3.2e-05	3	IL12B, SQSTM1, TNF
Apoptotosis	3.48149	0.00033	4.51	3.3e-05	21	CD14, GADD45B, IL19, IL1B, IL2RA, INPP5D, ITGB2, KIF1B, MUL1, MX1, NISCH, PMAIP1, PPP1R15A, RNF130, RTN4, S100A9, SQSTM1, TNFRSF18, TNFSF9, TRAF1, ZFP36L1
Regulation of cell adhesion	3.27572	0.00053	5.24	6.1e-05	5	IL12B, TGM2, TNF, TNFRSF18, VAV3
Regulation of cellular protein metabolic process	3.18046	0.00066	5.68	7.8e-05	3	INHBA, KLF4, NR1H3
Macrophage differentiation	3.10237	0.00079	5.48	0.0001	3	CSF1R, MMP9, SPI1, INHBA, ITGB2, MMP14, MMP9
Cell-cell signaling	3.00436	0.00099	4.26	0.00014	11	CCL4, CCR1, GRB2, IL1B, INHBA, ITGB2, MERTK, S100A9, STAB1, TNFSF9, ZYX
Regulation of transcription, DNA-templated	2.76955	0.0017	3.77	0.0003	19	ARNTL, FLI1, FOS, HIVEP3, IL1B, INHBA, KAT8, KLF4, NCOA4, NR1H3, NUP62, NUP85, PHF19, SMAD2, SPI1, TNF, TNNI2, TRERF1, ZNF496
Regulation of nitric oxide biosynthetic process	2.69897	0.002	4.28	0.0004	4	IL1B, ITGB2, KLF4, TNF
Leukocyte migration	2.61979	0.0024	3.75	0.00054	9	ATP1B2, CD84, FCER1G, GRB2, INPP5D, ITGB2, MERTK, MMP9, SLC7A11
Regulation of interferon-gamma production	2.61979	0.0024	4.08	0.00055	4	CD14, IL12B, IL1B, TNF
Regulation of phagocytosis	2.61979	0.0024	4.08	0.00055	4	FCER1G, IL1B, MERTK, TNF
Cell motility	2.61979	0.0024	4.21	0.00057	3	MMP14, PLD1, SKI
Regulation of calcium ion transport	2.55284	0.0028	4.01	0.00076	3	ANXA2, CCL4, CCR1
Regulation of TNF production	2.46852	0.0034	3.73	0.00098	4	CD14, FCER1G, IL12B, PTAFR
Negative gene expression, epigenetic	2.36653	0.0043	3.53	0.0014	4	H2AFY, HIST1H4I, PHF19, SPI1
Extracellular matrix disassembly	2.20761	0.0062	3.26	0.0022	4	LAMC1, MMP14, MMP9, TIMP2
Regulation of insulin secretion	2.11351	0.0077	3.09	0.0029	4	ARNTL, IL1B, ITPR2, TNF
Collagen catabolic process	2.01323	0.0097	2.96	0.0039	3	CTSB, MMP14, MMP9
Signal transduction	1.95861	0.011	2.67	0.0048	23	CCL2, CCL4, CHRNB1, CORO1C, CSF1R, CXCL1, ELK3, FPR3, IL19, IL1B, INPP4A, INPP5D, ITPR2, MX1, NR4A1, PSTPIP1, RAPGEF1, RGS12, SH3GL1, STAT6, TNFRSF18, TNFSF9, TRAF1
Negative regulation of cold-induced thermogenesis	1.92082	0.012	2.76	0.0053	3	ARNTL, NR1H3, RBPJ
Regulation of angiogenesis	1.82391	0.015	2.6	0.0066	6	CYP1B1, F3, IL1B, ITGB2, JUP, PDPK1
O-glycan processing	1.65758	0.022	2.3	0.011	3	B3GNT5, B4GALT5, ST3GAL1
Activation of GTPase activity	1.58503	0.026	2.18	0.014	4	CORO1C, RAPGEF1, TBC1D10A, TBC1D14
Aging	1.58503	0.026	2.2	0.014	6	ATG7, FOS, GRB2, ITGB2, TIMP2, UCP3
Signaling receptor activity	1.5376	0.029	2.11	0.017	12	CCL2, CCL4, CXCL1, EBI3, IL12B, IL16, IL19, IL1B, IL27, INHBA, TNF, TNFSF9
Cell proliferation	1.5376	0.029	2.11	0.017	10	CSF1R, CXCL1, GLUL, IL12B, IL2RA, ISG20, SKI, TGFBI, TNFSF9, ZFP36L1
Actin cytoskeleton organization	1.52288	0.03	2.01	0.018	3	BAIAP2, CELSR1, SH3BP1
Regulation of cell shape	1.48149	0.033	1.99	0.02	5	BAIAP2, CCL2, CSF1R, ITGB2, PLEKHO1
Nucleosome assembly	1.36653	0.043	1.81	0.027	4	H2AFY, HIST1H2BC, HIST1H2BD, HIST1H4I
Autophagy	1.35655	0.044	1.77	0.029	4	ATG7, CD84, S100A9, SQSTM1
Transcription by RNA polymerase II	1.3279	0.047	1.83	0.031	24	AHRR, ARNTL, ELK3, ETV6, FLI1, FOS, IL1B, INHBA, IRF2BP2, JUP, KAT8, KLF4, MAFB, NR1H3, NR4A1, RBPJ, SKI, SMAD2, SPI1, SQSTM1, STAT4, STAT6, TNF, ZEB2
Wound healing	1.31876	0.048	1.66	0.032	3	CELSR1, ELK3, SMAD2
Lipid catabolic process	1.31876	0.048	1.66	0.032	3	PLA2G7, PLBD1, PLD1
Cell growth	1.31876	0.048	1.66	0.032	3	KDM2B, MMP14, S100A9
Cytokine-mediated signaling pathway	9.63827	2.3e-10	9.79	9.9e-13	24	ALOX5, CCL2, CCL4, CCR1, CSF1R, CXCL1, F3, FOS, GRB2, IFNAR2, IL10RA, IL12B, IL16, IL19, IL1B, IL2RA, INPP5D, ITGB2, MMP9, PTAFR, RAPGEF1, STAT4, STAT6, TNF
Protein kinase B signaling	4.3279	4.7e-05	7.14	1.6e-06	6	ADTRP, CCL2, IL1B, MERTK, TNF, ZFP36L1
Type I interferon signaling pathway	3.92082	0.00012	6.04	7e-06	7	IFIT2, IFITM3, IFNAR2, ISG15, ISG20, MX1, OASL
LPS-mediated signaling pathway	3.88606	0.00013	6.46	8.5e-06	5	CCL2, CD14, IL1B, PTAFR, TNF
Transforming growth factor beta receptor signaling pathway	2.92082	0.0012	4.4	0.00017	7	FOS, LRRC32, LTBP2, MIR212, SKI, SMAD2, ZYX
Toll-like receptor signaling pathway	2.85387	0.0014	4.58	0.00024	4	CD14, MAPKAPK2, S100A9, TLR10
Regulation of NIK/NF-kappaB signaling	2.85387	0.0014	4.42	0.00025	5	CD14, IL12B, IL1B, LIMS1, TNF
MAPK cascade	2.61979	0.0024	3.67	0.00059	10	BRAF, CCL2, GRB2, IL1B, IL2RA, MAP3K13, MAPKAPK2, MBP, TNF, ZFP36L1
Chemokine-mediated signaling pathway	2.60206	0.0025	3.89	0.00063	5	CCL2, CCL4, CCR1, CMKLR1, CXCL1
TNF-mediated signaling pathway	2.55284	0.0028	3.81	0.00074	5	LIMS1, TMSB4X, TNF, TNFRSF18, TNFSF9
JAK-STAT cascade	2.55284	0.0028	4.01	0.00076	3	CCL2, IFNAR2, STAT4, CYP1B1, IL10RA, TNF
Regulation of intrinsic apoptotic signaling pathway	2.284	0.0052	3.45	0.0018	3	IL19, PMAIP1, S100A9
Integrin-mediated signaling pathway	2.18709	0.0065	3.17	0.0023	5	FCER1G, FYB1, ITGB2, VAV3, ZYX
Cell surface receptor signaling pathway	2.05061	0.0089	2.89	0.0035	9	CCL2, CCR1, CD14, CD82, IFNAR2, IL2RA, INHBA, MERTK, NUP62
Interferon-gamma-mediated signaling pathway	1.95861	0.011	2.87	0.0043	4	HLA-DQB1, MT2A, OASL, PTAFR
Interleukin-12-mediated signaling pathway	1.92082	0.012	2.76	0.0053	3	ANXA2, IL12B, STAT4
JNK cascade	1.92082	0.012	2.76	0.0053	3	MAP3K13, SH2D3A, TNF
Fc-epsilon receptor signaling pathway	1.74473	0.018	2.5	0.0081	5	FCER1G, FOS, GRB2, PDPK1, VAV3
Protein kinase B signaling	1.65758	0.022	2.3	0.011	3	KLF4, MUL1, RAPGEF1
T cell receptor signaling pathway	1.63827	0.023	2.29	0.012	5	BRAF, FYB1, HLA-DQB1, INPP5D, PDPK1
Regulation of ERK1 and ERK2 cascade	1.56864	0.027	2.16	0.015	7	BRAF, CCL2, CCL4, CCR1, CSF1R, RAPGEF1, TNF

## Sheet: LPS24vsLPS2
Response/Cellular function/Signaling pathways enriched	minus(LOG10(FDR))	FDR	Z-score	P-value	Number of genes overlapped	Genes
Inflammatory response	6.25181	5.6e-07	6.6	9.5e-10	76	ADGRE5, AIM2, C3AR1, C4B, CAMK1D, CCL1, CCL2, CCL20, CCL3, CCR1, CCR2, CCR5, CCR7, CD14, CD180, CD40, CD44, CIITA, CLEC7A, CMKLR1, CSF1R, CXCL1, CXCL10, CXCL9, CYBB, F11R, F2RL1, FOS, FPR3, GPR68, HAVCR2, HCK, HDAC4, HSPG2, IL10, IL1R1, IRGM, ITGAL, ITGB2, LY75, MAPKAPK2, MGLL, NDST1, NFE2L2, NFKB1, NFKBID, NLRP2, NOD1, OLR1, ORM1, P2RX7, PARP4, PIK3CG, PRKCZ, PSTPIP1, PTAFR, PTGER2, PTGS1, RAC1,…
Cellular response to copper ion	4.76955	1.7e-05	6.43	8.8e-08	13	AOC1, APP, MAP1LC3A, MT1A, MT1DP, MT1E, MT1F, MT1G, MT1H, MT1M, MT1X, MT2A, PRNP
Cellular response to cadmium ion	4.5376	2.9e-05	6.16	1.7e-07	15	CYBB, FOS, MAPK1, MAPK9, MMP9, MT1A, MT1DP, MT1E, MT1F, MT1G, MT1H, MT1M, MT1X, MT2A, SOD1
Defense response to protozoan	3.25181	0.00056	5.29	5.5e-06	9	BATF2, BCL3, CD40, CLEC7A, IL10, IL12B, IL4R, IRF4, SLC11A1
Cellular response to zinc ion	3.22915	0.00059	5.2	6.1e-06	10	HVCN1, MT1A, MT1DP, MT1E, MT1F, MT1G, MT1H, MT1M, MT1X, MT2A
Cellular response to leukemia inhibitory factor	3.07572	0.00084	4.7	1.1e-05	24	BCAT2, BCLAF1, GFPT2, HK2, ILDR1, KLF4, LAPTM5, MRAS, MYBL2, NRP2, PADI2, PCOLCE2, PML, PTP4A3, RFX2, SHMT1, SMAD7, SMARCA5, SNX10, SOCS3, SPRY2, SYNGR1, TLE4, XRCC5
Cellular response to drug	2.76955	0.0017	4.38	4.3e-05	16	ADSSL1, AIM2, BRAF, CAD, EFTUD2, KCNQ1, MEF2C, MT2A, MYC, PDE4A, PDE4B, PPM1F, PRNP, RAP1B, REST, SLAMF8
Cellular response to lipopolysaccharide	2.52288	0.003	3.96	0.0001	32	ABCA1, BCR, CACTIN, CCL2, CCR5, CD14, CD180, CD36, CD40, CD86, CDK19, CXCL1, CXCL10, CXCL9, EDNRB, HAVCR2, IL10, IL12B, IRAK1, IRGM, LILRB1, LITAF, MEF2C, NFKB1, NR1D1, NR1H3, PDE4B, PPARD, SGMS1, TNFRSF1B, TRAF6, WNT5A
Response to hypoxia	2.33724	0.0046	3.77	0.00019	32	ABAT, ADA, ADAM17, ANGPTL4, ASCL2, CD24, CXCL12, CYGB, EGLN3, HK2, ITPR2, LEP, LIMD1, MMP14, NR4A2, PAM, PDLIM1, PKM, PLAU, PLEKHN1, PML, PPARA, REST, RYR1, SLC2A1, SMAD3, SMAD4, SRF, TGFB2, TM9SF4, UCP3, XRCC1
Response to virus	2.16749	0.0068	3.66	0.00031	22	BATF3, BCL3, CCDC130, CLU, CXCL12, DDX3X, DHX58, HSPB1, IFIH1, IFIT1, IFIT2, IFITM3, IFNAR2, IFNGR1, IL12A, ISG20, LILRB1, MX2, OASL, STMN1, TBX21, TNF
Response to lipid	2.14874	0.0071	3.78	0.00035	7	ABCG1, CD36, NR1D1, NTSR1, PPARA, PPARD, RARB
Cellular response to arsenic-containing substance	2.14874	0.0071	3.67	0.00051	4	DDX3X, GSTO1, MKNK2, PPIF
Cellular response to laminar fluid shear stress	2.14874	0.0071	3.67	0.00051	4	KLF2, KLF4, MAPK7, NFE2L2
Negative regulation of cardiac muscle hypertrophy in response to stress	2.14874	0.0071	3.67	0.00051	4	ATP2B4, ERRFI1, LMNA, SMAD3
Response to hypobaric hypoxia	2.14874	0.0071	3.64	0.00053	3	ADAM15, FIS1, IREB2
Cellular response to corticotropin-releasing hormone stimulus	2.14874	0.0071	3.64	0.00053	3	NR4A1, NR4A2, NR4A3
Negative regulation of PERK-mediated protein response	2.14874	0.0071	3.64	0.00053	3	PPP1R15A, PPP1R15B, PTPN1
Response to superoxide	2.14874	0.0071	3.64	0.00053	3	ERCC6, SOD1, UCP3
Cellular response to peptide	1.95861	0.011	3.32	0.0011	5	FIS1, KLF10, KLF11, KLF2, KLF4
Regulation of defense response to virus by virus	1.95861	0.011	3.28	0.0011	8	AP1M1, ATP6V1H, DOCK2, ELMO1, FYN, HCK, LCK, RAC1
Cellular response to extracellular stimulus	1.95861	0.011	3.37	0.00098	6	ADNP, CDKN1A, FOS, NR4A2, PTPRC, SLC1A2
Response to hydroperoxide	1.92082	0.012	3.18	0.0015	3	IFIH1, MAVS, WNT5A
Cellular hypotonic response	1.92082	0.012	3.18	0.0015	3	CAB39, MYLK, TRPV4
Response to interferon-gamma	1.92082	0.012	3.15	0.0016	7	CALCOCO2, CD40, CIITA, GCH1, IFITM3, KYNU, SLC11A1
Response to hydroperoxide	1.88606	0.013	3.07	0.0019	4	JAK2, SP1, STX4, XRCC1
Response to UV-B	1.88606	0.013	3.07	0.0019	4	DDB2, ERCC6, IL12A, IL12B
Apoptotic signaling pathway in response to oxidative stress	1.76955	0.017	2.91	0.0027	5	ARL6IP5, CYP1B1, DIABLO, JAK2, PML
Cellular response to osmotic stress	1.74473	0.018	2.82	0.0032	4	DDX3X, LRRC8C, RELB, TRPV4
Positive regulation of inflammatory response	1.69897	0.02	2.77	0.0036	16	CCL1, CCL3, CCR2, CDK19, IL12B, JAK2, MAPK13, PLA2G7, S100A8, S100A9, TGM2, TLR10, TNF, TNFRSF1A, TRPV4, WNT5A
Cellular response to low-density lipoprotein particle stimulus	1.67778	0.021	2.73	0.004	6	ABCA1, CD36, CD9, FCER1G, ITGB2, NPC1
Regulation of insulin secretion	1.67778	0.021	2.74	0.004	5	EFNA5, LRP5, NR1D1, SIDT2, TIAM1
Response to bacterium	1.65758	0.022	2.7	0.0042	17	BAIAP2, BAIAP2L1, BANK1, CA5B, CCL2, CFLAR, CHD7, CHIT1, DEFB1, DHX58, FAM20A, FKBP5, NLRC5, OCIAD2, PPM1D, PYGL, SLC11A1
Innate immune response	1.65758	0.022	2.66	0.0042	65	ADAM15, ADGRB1, AIM2, APOBEC3B, APP, ARHGEF2, C1QB, C4B, CACTIN, CAPZA2, CD14, CD180, CD244, CD300LB, CD6, CD84, CLEC6A, CLEC7A, CLU, CSF1R, CYBB, DDX1, DDX3X, DEFB1, DHX58, ECSIT, F2RL1, FCER1G, HAVCR2, IFIH1, IGHA1, IGHA2, IGHG4, IGKC, IGLC7, IRAK1, IRGM, JAK3, MALT1, MAVS, MCOLN2, MX2, NLRC5, NLRP2, NOD1, PIK3CG, PML, POLR3D, POLR3H, PSTPIP1, S100A8, S100A9, SFPQ, SIGLEC10, SIGLEC15, SLPI, SRP…
Cellular response to DNA damage stimulus	1.63827	0.023	2.65	0.0045	37	APC, APLF, BCL3, BOD1L1, BTG2, CDK3, CDKN1A, CHCHD6, DYRK2, EGLN3, FANCL, HELB, HERC2, MAPK1, MAPKAPK2, MYC, NFATC2, PARP4, PAXX, PMAIP1, PPP1R15A, RAD17, RAD18, SLFN11, SMC6, SPIDR, TANK, TRAF6, UBE2E2, UBR5, USP47, VAV3, XRCC5, ZBTB38, ZBTB40, ZBTB7A, ZNF385A
Cellular response to transforming growth factor beta stimulus	1.60206	0.025	2.64	0.0049	12	COL4A2, FYN, LIMS1, MAPK7, MEF2C, SCX, SMAD3, SMAD7, WNT5A, WWOX, YES1, ZFP36L1
Response to metal ion	1.60206	0.025	2.61	0.0051	4	MT1A, MT1X, MT2A, NEDD4L
response to gravity	1.60206	0.025	2.51	0.0058	3	FOS, PKM, STX1A
Cellular response to pH	1.60206	0.025	2.51	0.0058	3	GPR68, HVCN1, MCOLN1
Cellular hyperosmotic response	1.60206	0.025	2.51	0.0058	3	ARHGEF2, ERRFI1, SLC2A1
T-helper 1 type immune response	1.60206	0.025	2.51	0.0058	3	BCL3, IL12B, TRAF6
Regulation of cytokine secretion involved in immune response	1.60206	0.025	2.51	0.0058	3	F2RL1, HK1, WNT5A
Cellular response to antibiotic	1.60206	0.025	2.51	0.0058	3	CRIP1, PLA2G4A, SLC9A1
Apoptotic signaling pathway in response to DNA damage	1.58503	0.026	2.54	0.0062	7	BCL3, DYRK2, HIPK2, NUPR1, PHLDA3, PML, TMEM109
Cellular response to ATP	1.50864	0.031	2.42	0.0077	5	P2RX7, P2RY1, SOD1, SSH1, TRPM4
Cellular response to peptide hormone stimulus	1.50864	0.031	2.42	0.0077	5	CSK, FYN, MAX, POR, ZFP36L1
Cellular response to nitrogen starvation	1.50864	0.031	2.41	0.0076	4	ATG5, ATG7, MAP1LC3A, MAP1LC3C
Cellular response to epinephrine stimulus	1.50864	0.031	2.41	0.0076	4	ATP2B4, KCNQ1, PDE4B, SLC9A1
Response to toxic substance	1.49485	0.032	2.42	0.0081	13	BPHL, CCL3, CDKN1A, CES1, ERCC6, FOS, MBP, NUPR1, SCN9A, SLC7A11, SNN, SRF, WAPL
Response to xenobiotic stimulus	1.46852	0.034	2.26	0.0095	3	AHRR, GSS, RHBDD3
Cellular response to muramyl dipeptide	1.46852	0.034	2.26	0.0095	3	ARHGEF2, NOD1, PTPN22
Response to interferon-beta	1.46852	0.034	2.26	0.0095	3	IFITM3, IFNAR2, IKBKE
Leukocyte migration involved in inflammatory response	1.46852	0.034	2.26	0.0095	3	ITGB2, S100A8, S100A9
Cellular response to manganese ion	1.46852	0.034	2.26	0.0095	3	APP, IREB2, LRRK2
Positive regulation of T-helper 1 type immune response	1.46852	0.034	2.26	0.0095	3	CCR2, IL12B, SLC11A1
Cellular response to cholesterol	1.4437	0.036	2.28	0.01	5	AACS, ABCA1, GRAMD1A, GRAMD1B, INHBA
Cellular response to estrogen stimulus	1.4318	0.037	2.23	0.011	4	OCSTAMP, PELP1, SRA1, TRIM24
Cellular response to ethanol	1.4318	0.037	2.23	0.011	4	CYBB, ITPR2, KCNMB1, SPI1
Neutrophil degranulation	13.1487	7.1e-14	9.37	4.1e-17	112	ACTR2, ADA2, ADGRE5, ALDH3B1, ALOX5, AMPD3, ANO6, ANPEP, ANXA2, AOC1, AP1M1, ATAD3B, ATG7, ATP11A, ATP6V0A1, ATP8B4, C3AR1, CAB39, CD14, CD300A, CD36, CD44, CDA, CEACAM3, CFD, CHIT1, COMMD9, COTL1, CRACR2A, CREG1, CRISPLD2, CST3, CTSB, CXCL1, CYBB, DDX3X, DGAT1, DOCK2, DOK3, FCAR, FCER1G, FCGR2A, FCN1, FGL2, FTH1, FTL, GAA, GLB1, GLIPR1, GM2A, GMFG, HK3, HPSE, HVCN1, IST1, ITGAL, ITGAV, ITGB2, JU…
Actin cytoskeleton organization	5.50864	3.1e-06	6.47	7.1e-09	38	ABR, ARHGAP26, ARHGEF10L, ARHGEF11, BCR, CAPZA2, CAPZB, CORO1C, CXCL1, CYTH2, DNAJB6, DOCK2, ELMO1, FGD2, FGD5, FMNL3, IQSEC1, LIMK1, MRAS, MRTFA, MTSS1, NISCH, NUAK2, PACSIN2, PDPK1, PIP5K1C, RAC1, RAC2, RHOG, RHOQ, RHOU, SH2B2, SMTNL2, SPECC1, SRF, SSH1, SSH2, TRIP10
Dendritic cell chemotaxis	3.76955	0.00017	5.75	1.4e-06	9	ANO6, CCR1, CCR2, CCR5, CCR7, GPR183, PIK3CG, TRPM2, TRPM4
Regulation of cell shape	3.19382	0.00064	4.76	6.9e-06	32	ARAP1, ATP10A, BAIAP2, CCL2, CCL3, CSF1R, DLG1, EPB41L3, FGD2, FGD5, FMNL3, FYN, GNA12, HCK, HPN, ITGB2, LIMD1, MYH9, P2RY1, PDPN, PLEKHO1, PLXNA2, PLXNB2, PLXNC1, PLXND1, PTK2, RHOG, RHOQ, RHOU, SEMA4D, SH3KBP1, TPM1
Positive regulation of cell adhesion	2.79588	0.0016	4.46	3.8e-05	14	APBB1IP, CCR7, CXCL12, IL12A, IL12B, ITGAV, LDB1, PTPRJ, STX4, TGM2, TNF, TNFRSF18, TPM1, VAV3
T cell and B cell differentiation	2.65758	0.0022	4.32	6.7e-05	11	CHD7, JAG2, LCK, LEP, PREX1, PTPN2, PTPN22, PTPRC, SOX4, TBX21, VAV1, ATP11C, INPP5D, MMP14, NCKAP1L, PCID2
Cell motility	2.38722	0.0041	4.05	0.00016	9	ADAM17, CTTN, ELMO1, MMP14, PHACTR1, PLD1, PTK2, RAC1, SKI
Recognition of apoptotic cell	2.29243	0.0051	4.05	0.00021	4	FCN1, FCN2, JMJD6, SCARB1
Myeloid dendritic cell differentiation	2.284	0.0052	3.96	0.00022	7	BATF2, BATF3, IRF4, RBPJ, RELB, SPI1, TRAF6
Platelet formation	2.14874	0.0071	3.78	0.00035	7	MEF2C, MYH9, NBEAL2, PTPN6, SRF, ZFPM1, ZNF385A
Autophagy of host cells involved in interaction with symbiont	2.14874	0.0071	3.64	0.00053	3	ATG5, ATG7, IRGM
T cell costimulation	2.09151	0.0081	3.46	0.00064	13	CD24, CD86, CSK, FYN, GRAP2, GRB2, LCK, MAP3K8, PDPK1, PTPN6, RAC1, VAV1, YES1
Apoptotic process	2	0.01	3.19	0.00091	80	ADAM15, AIM2, AKTIP, ATG4D, ATG5, BCL2L14, BCLAF1, C19orf12, CARD8, CD14, CDK11B, CFLAR, DAB2, DIABLO, DRAM1, EFNA5, EGLN3, EIF5A, ELMO1, EPB41L3, FEM1B, FIS1, G2E3, GADD45B, GPR65, GRAMD4, GZMB, HIP1R, IL19, INPP5D, ITGB2, JAK2, KIF1B, KLF11, MAL, MAP3K10, MAPK1, MEF2C, MFSD10, MUL1, NEK6, NFKB1, NISCH, NLRP2, NOD1, NTN1, NUAK2, OPA1, PDCL3, PIM1, PIM3, PLAGL1, PMAIP1, PPARD, PPP1R15A, PRUNE2, P…
Telomere organization	1.95861	0.011	3.28	0.0011	8	H3F3A, HIST1H3H, HIST1H4E, HIST1H4F, HIST1H4I, HIST1H4J, HIST1H4K, HIST4H4
Cell migration	1.95861	0.011	3.21	0.001	34	APC, ARC, CARMIL1, CD24, CDC42BPB, DGKZ, ELMO1, EPHB3, FMNL3, FOXC1, IL12A, IL12B, ITGB2, ITGB8, JUP, LAMC1, LIMD1, MERTK, NCKAP1L, NEDD9, NFATC2, PDPK1, PIK3CB, PIK3CG, PRKCZ, RAC1, RAC2, SH3BP1, SH3KBP1, SLC9A1, SPATA13, TGFB2, TIAM1, TNS3
Membrane organization	1.95861	0.011	3.24	0.00098	24	ACTR2, BIN1, CLTCL1, CTTN, DAB2, DNAJC6, DNM2, FCHO2, FNBP1, GAPVD1, GRB2, HIP1R, MBP, PACSIN2, PIP5K1C, SH3KBP1, SYNJ2, TBC1D1, TGOLN2, TRIP10, UBB, VAMP8, WNT5A, YWHAH
Regulation of phagocytosis	1.95861	0.011	3.35	0.0011	4	HCK, ITGAV, PTPRC, SCARB1
Cell projection assembly	1.92082	0.012	3.19	0.0015	6	NCKAP1L, PARVB, RAC1, RAC2, RHOQ, RHOU
Regulation of cell cycle	1.92082	0.012	3.08	0.0015	22	ARNTL, BCR, CDK11B, CDK18, CDK19, CDK3, E2F2, E2F3, FIGNL1, GADD45B, HIPK2, LEP, MX2, MYBL2, PRDM11, PRR11, PTPRC, PUM1, SRSF5, STAT3, TRNP1, ZNF703
Mast cell degranulation	1.88606	0.013	3.07	0.0019	4	FCER1G, GAB2, IL4R, STXBP1
Somatic stem cell population maintenance	1.88606	0.013	3.08	0.0017	12	ASCL2, BCL9L, BRAF, KLF10, KLF4, LDB1, RBPJ, SKI, SMAD4, SOX4, SPI1, STAT3
Fatty acid metabolic process	1.85387	0.014	3	0.0021	12	AACS, ABHD5, ACSF2, AOAH, CD36, CRYL1, MSMO1, PPARA, PPARD, SGPL1, THEM4, UCP3
Establishment of cell polarity	1.82391	0.015	2.97	0.0023	9	ARHGEF11, EPHB1, MARK2, MARK3, MARK4, MPP7, PRKCZ, PTK2, UST
Establishment of cell polarity	1.82391	0.015	2.97	0.0023	9	ARHGEF11, EPHB1, MARK2, MARK3, MARK4, MPP7, PRKCZ, PTK2, UST
Negative regulation of hydrogen peroxide-induced cell death	1.76955	0.017	2.91	0.0027	5	LRRK2, NFE2L2, PSAP, PYCR1, TXN
Dendritic cell antigen processing and presentation	1.74473	0.018	2.82	0.0031	3	CCR7, NOD1, SLC11A1
Positive regulation of natural killer cell activation	1.74473	0.018	2.82	0.0031	3	IL12A, IL12B, TYROBP
Wound healing	1.74473	0.018	2.82	0.0031	16	ARHGEF19, CELSR1, ELK3, EREG, MACF1, PECAM1, PLEC, PPARA, PPARD, S100A8, SCARB1, SLC11A1, SMAD3, TGFB2, TPM1, WNT5A
Mitochondrion localization	1.60206	0.025	2.51	0.0058	3	LRRK2, MARK2, MUL1
Monocyte differentiation	1.60206	0.025	2.57	0.0056	5	CSF1R, IL31RA, MEF2C, MT1G, MYH9
Heme transport	1.60206	0.025	2.51	0.0058	3	ABCG2, FLVCR1, SLC46A1
Fatty acid transport	1.60206	0.025	2.51	0.0058	3	GOT2, PPARA, PPARD
Positive regulation of programmed cell death	1.60206	0.025	2.51	0.0058	3	LRRK2, MARK4, TNF
Positive regulation of protein localization to cell surface	1.50864	0.031	2.42	0.0077	5	FCER1G, STX4, TM9SF4, TNF, TYROBP
Cellular senescence	1.46852	0.034	2.35	0.0091	6	CDKN1A, NSMCE2, OPA1, PML, SMC6, SRF
Myeloid cell homeostasis	1.46852	0.034	2.26	0.0095	3	FANCC, NCKAP1L, SOD1
Cell aging	1.40894	0.039	2.23	0.012	6	LIMS1, NPM1, NUP62, RWDD1, SOD1, ZMIZ1
Regulation of B, T smooth muscle cell proliferation	1.37675	0.042	2.24	0.013	49	ALK, BCAT1, CDC14A, CDK11B, CDK3, CDK5RAP3, CRIP1, CSF1R, CXCL1, DAB2, EHF, FOXC1, GLUL, GNAI2, GRPR, HOXB4, IGF1, IL12B, ISG20, KLF10, MATK, MDM4, MNAT1, MORF4L1, MXD1, NR6A1, NUPR1, PIM1, PPARD, PTPN6, PYY, RAC1, RAP1B, SKI, SMAD4, SRA1, STAT3, STIL, TACC1, TCF7L2, TGFA, TGFB2, TGFBI, TNFSF8, TNFSF9, TPX2, TXN, XRCC5, ZFP36L1
Extracellular matrix organization	1.36653	0.043	2.22	0.013	34	ADAM15, ADAM19, AGRN, APP, BCL3, CD44, COL13A1, COL18A1, COL23A1, COL4A2, CRISPLD2, DNAJB6, F11R, HSD17B12, HSPG2, ITGA10, ITGA11, ITGAL, ITGAV, ITGB2, ITGB8, KAZALD1, LAMA3, LAMC1, MMP14, MMP19, MMP9, PECAM1, PTK2, SH3PXD2A, TGFBI, TNF, VCAN, VWA1
Dopamine biosynthetic process	1.34679	0.045	2.03	0.015	3	GCH1, NR4A2, TGFB2
Erythrocyte homeostasis	1.34679	0.045	2.03	0.015	3	AMPD3, IREB2, NCKAP1L
DNA duplex unwinding	1.34679	0.045	2.16	0.014	10	CHD2, DDX1, DDX3X, DNA2, ERCC6, HELB, RECQL4, RUVBL1, RUVBL2, XRCC5
Chromatin remodeling	1.34679	0.045	2.17	0.014	17	ARID1A, CHD7, DMAP1, HDAC4, KDM6B, MYC, NPM1, RERE, RUVBL1, RUVBL2, SCMH1, SMARCA5, SMARCC1, SMARCE1, SUPT4H1, SUPT6H, ZBTB7A
Mitotic cell cycle arrest	1.34679	0.045	2.07	0.015	4	CDC14A, CDKN1A, GADD45GIP1, RGCC
Positive regulation of cell growth	1.3098	0.049	2.09	0.017	14	ADAM17, ADNP2, DDX3X, EXTL3, H3F3A, HPN, MMP14, RPS6KA1, S100A8, S100A9, SLC25A33, SLC9A1, TGFB2, USP47
Cytokine-mediated signaling pathway	6.46852	3.4e-07	6.86	3.8e-10	64	ALOX5, CCL2, CCL20, CCL3, CCR1, CCR2, CCR5, CD36, CD86, CDKN1A, CSF1R, CSF2RB, CXCL1, CXCL10, EREG, F3, FOS, FYN, GAB2, GRB2, HCK, IFNAR2, IFNGR1, IGHG4, IL10, IL10RA, IL12A, IL12B, IL13RA1, IL16, IL19, IL1R1, IL2RB, IL31RA, IL4R, INPP5D, IRAK1, IRF4, ITGB2, JAK2, JAK3, KLF6, LIF, MMP9, MYC, PIK3CB, PIM1, POMC, PTAFR, PTPN6, RAPGEF1, RHOU, SH2B2, SOCS3, STAT3, STAT4, STAT6, STX1A, STX4, TNF, TNFR…
Regulation of small GTPase mediated signal transduction	4.76955	1.7e-05	5.92	7.7e-08	36	ABR, AKAP13, ARAP1, ARHGAP22, ARHGAP24, ARHGAP26, ARHGAP32, ARHGDIA, ARHGDIB, ARHGEF11, ARHGEF19, ARHGEF2, BCR, CHN2, FAM13A, FGD2, MYO9B, PREX1, RAC1, RAC2, RACGAP1, RALGAPA2, RALGAPB, RAP1GAP2, RHOG, RHOQ, RHOU, SIPA1L3, SRGAP3, STARD8, TAGAP, TIAM1, TRIO, TRIP10, VAV1, VAV3
Signal transduction	3.3098	0.00049	4.63	4.2e-06	135	ADCY3, ADGRB1, AGAP3, AGRN, AKAP10, ALK, AMFR, APBB1IP, ARAP1, ARFRP1, ARHGAP22, ARHGAP24, ARHGAP26, ARL2BP, ASIP, BCAR3, BCR, CCL1, CCL2, CCL20, CCND3, CD244, CD86, CDC42BPB, CDS1, CHRNB1, CORO1C, CRABP1, CRABP2, CSF1R, CSF2RB, CXCL1, CXCL10, CXCL12, CXCL14, CXCL9, CYTL1, DIRAS1, DNM2, DTNA, ELK3, FAM13A, FPR3, GABRR2, GAPVD1, GDF15, GNAI2, GPNMB, HSH2D, IFNGR1, IGF1, IL19, IL2RB, IL4R, INPP4A, …
LPS-mediated signaling pathway	3.07058	0.00085	4.89	1.2e-05	12	CCL2, CCL3, CD14, CD6, HCK, IRAK1, MALT1, MAPK1, PTAFR, PTPN22, SCARB1, TNF
T cell receptor signaling pathway	2.85387	0.0014	4.37	3e-05	28	BRAF, BTN2A1, CSK, EIF2B2, FYB1, FYN, GRAP2, HLA-DPB1, HLA-DQB1, HLA-DRB1, INPP5D, LCK, LCP2, MALT1, MAPK1, NFKB1, NFKBID, PAG1, PDE4B, PDPK1, PIK3CB, PTPN22, PTPRC, PTPRJ, TAB2, THEMIS2, TRAF6, WAS
Integrin-mediated signaling pathway	2.79588	0.0016	4.38	3.4e-05	22	ADAM15, DAB2, FCER1G, FERMT3, FYB1, HCK, ITGA10, ITGA11, ITGAL, ITGAV, ITGB2, ITGB8, MYH9, NEDD9, PLEK, PTK2, RCC2, SEMA7A, TLN1, TYROBP, VAV1, VAV3
MAPK cascade	2.69897	0.002	4.13	5.2e-05	42	ACTN2, BRAF, CAMK2G, CCL2, CCL3, CCR5, CSF2RB, DLG1, EREG, FRS2, FYN, GFRA2, GRB2, IL2RB, IL31RA, JAK2, JAK3, KSR1, LRRK2, MAP2K2, MAP3K10, MAP3K13, MAP3K4, MAP4K4, MAPK1, MAPK7, MAPKAPK2, MAPKAPK3, MARK3, MBP, MEF2C, MINK1, MYC, PPP5C, PTK2, RASA3, RASGRP1, RET, RHBDD3, SPTBN1, TNF, ZFP36L1
Vascular endothelial growth factor receptor signaling pathway	2.4437	0.0036	3.99	0.00014	16	BAIAP2, CYBB, ELMO1, FOXC1, FYN, ITGAV, MAPKAPK2, MAPKAPK3, NCKAP1L, NRP2, PIK3CB, PTK2, PXN, RAC1, VAV1, VAV3
JAK-STAT cascade	2.14874	0.0071	3.67	0.00051	4	JAK2, JAK3, PTPRC, SH2B2
Fc-gamma receptor signaling pathway involved in phagocytosis	2.14874	0.0071	3.64	0.00053	3	PTPRC, PTPRJ, RAPGEF1
Extrinsic apoptotic signaling pathway	2.14874	0.0071	3.67	0.00037	12	IL12A, INHBA, JAK2, P2RX7, PDPK1, PML, SMAD3, TGFB2, TNF, TNFRSF10A, TNFRSF1B, WWOX
Semaphorin-plexin signaling pathway	2.14874	0.0071	3.64	0.00044	10	ARHGDIA, PLXNA2, PLXNB2, PLXND1, RAC1, SEMA4B, SEMA4D, SEMA6B, SEMA7A, SH3BP1
Glial cell-derived neurotrophic factor receptor signaling pathway	2.14874	0.0071	3.67	0.00051	4	GDF15, GFRA2, RET, SULF2
Regulation of B cell receptor signaling pathway	2.09151	0.0081	3.55	0.00066	5	BLK, GCSAML, PTPN22, PTPRC, RUNX1
Positive regulation of cytosolic calcium ion concentration	2.01773	0.0096	3.4	0.00082	9	C3AR1, F2RL1, GNA15, GPR157, GPR174, GPR18, GPR65, LPAR3, TGM2
Interleukin-23-mediated signaling pathway	1.95861	0.011	3.35	0.0011	4	IL12B, JAK2, STAT3, STAT4
Positive regulation of type I interferon-mediated signaling pathway	1.95861	0.011	3.32	0.0011	5	IKBKE, MAVS, NLRC5, WNT5A, ZBP1
Intrinsic apoptotic signaling pathway	1.95861	0.011	3.28	0.0011	8	CD24, CDKN1A, DDX3X, DIABLO, HIPK2, MSH6, PMAIP1, PPM1F
Negative regulation of glucocorticoid receptor signaling pathway	1.92082	0.012	3.18	0.0015	3	ARNTL, CRY2, PHB
Transmembrane receptor protein tyrosine kinase signaling pathway	1.92082	0.012	3.18	0.0015	3	FRS2, PTPRU, TRIO
Fc-epsilon receptor signaling pathway	1.88606	0.013	3.04	0.0017	22	FCER1G, FOS, GAB2, GRAP2, GRB2, IGKC, IGLC7, IGLV2-11, LCP2, MALT1, MAPK1, MAPK9, NFATC1, NFATC2, NFKB1, PDPK1, PIK3CB, RAC1, TAB2, TRAF6, VAV1, VAV3
Intracellular receptor signaling pathway	1.88606	0.013	3.08	0.0018	9	NR1D1, NR1H3, NR4A1, NR4A2, NR4A3, NR6A1, PPARA, PPARD, STAT3
Epidermal growth factor receptor signaling pathway	1.85387	0.014	3.04	0.002	8	ERRFI1, GRB2, NUP62, PTPN2, PTPRJ, RNF115, SH3KBP1, SPRY2
Transforming growth factor beta receptor signaling pathway	1.85387	0.014	2.96	0.0021	20	F11R, FOS, GCNT2, GDF15, HIPK2, KLF10, LRRC32, LTBP2, MIR212, PML, PRKCZ, PTK2, PXN, SKI, SMAD3, SMAD4, SMAD6, SMAD7, TGFB2, UBB
Interferon-gamma-mediated signaling pathway	1.85387	0.014	2.97	0.0022	15	CAMK2G, CD44, CIITA, HCK, HLA-DPB1, HLA-DQB1, HLA-DRB1, IFNGR1, IRF4, JAK2, MT2A, OASL, PML, PTAFR, TRIM8
TNF-mediated signaling pathway	1.79588	0.016	2.91	0.0025	15	ADAM17, AIM2, CD40, EDA, JAK2, LIMS1, TMSB4X, TNF, TNFRSF18, TNFRSF1A, TNFRSF1B, TNFRSF8, TNFSF15, TNFSF8, TNFSF9
Intrinsic apoptotic signaling pathway in response to oxidative stress	1.76955	0.017	2.91	0.0027	5	ARL6IP5, CYP1B1, DIABLO, JAK2, PML
Interleukin-35-mediated signaling pathway	1.74473	0.018	2.82	0.0032	4	IL12A, JAK2, STAT3, STAT4
Fc-gamma receptor signaling pathway involved in phagocytosis	1.69897	0.02	2.74	0.0037	23	ACTR2, ARPC1B, BAIAP2, ELMO1, FCGR2A, FYN, GRB2, HCK, IGHG4, IGKC, IGLC7, IGLV2-11, LIMK1, MAPK1, NCKAP1L, PIK3CB, PLA2G6, PTK2, RAC1, VAV1, VAV3, WAS, YES1
Toll-like receptor signaling pathway	1.63827	0.023	2.69	0.0044	9	CD14, CD36, IRAK1, MAPKAPK2, MAPKAPK3, S100A8, S100A9, TLR10, TRAF6
Chemokine-mediated signaling pathway	1.60206	0.025	2.64	0.0049	14	CCL1, CCL2, CCL20, CCL3, CCR1, CCR2, CCR5, CMKLR1, CXCL1, CXCL10, CXCL12, CXCL9, FOXC1, XCR1
Interleukin-21-mediated signaling pathway	1.60206	0.025	2.51	0.0058	3	JAK3, STAT3, STAT4
Protein kinase B signaling	1.60206	0.025	2.6	0.0054	9	ADTRP, CCL2, CCL3, CD40, IGF1, MERTK, THEM4, TNF, ZFP36L1
Growth hormone receptor signaling pathway	1.60206	0.025	2.61	0.0051	4	JAK2, PTK2, PXN, STAT3
Interleukin-15-mediated signaling pathway	1.50864	0.031	2.41	0.0076	4	GRB2, IL2RB, JAK3, STAT3
Positive regulation of canonical Wnt signaling pathway	1.46852	0.034	2.36	0.0094	17	ARNTL, DDX3X, EDA, FAM53B, FZD9, JUP, LRRK2, NFKB1, RNF220, RUVBL1, SMAD3, SOX4, SULF2, TBL1XR1, TRPM4, UBR5, USP47
Postsynapse to nucleus signaling pathway	1.46852	0.034	2.26	0.0095	3	CRTC1, JAK2, STAT3
Platelet-derived growth factor receptor signaling pathway	1.45593	0.035	2.33	0.0097	7	BCR, JAK2, NR4A3, PDGFC, PTPRJ, RAPGEF1, SGPL1
Interleukin-6-mediated signaling pathway	1.4318	0.037	2.23	0.011	4	JAK2, SMAD4, SOCS3, STAT3
SMAD protein signal transduction	1.42022	0.038	2.27	0.011	11	BMP10, BTBD11, FOS, GDF15, HIPK2, INHBA, SKI, SMAD3, SMAD4, SUB1, TGFB2
Positive regulation of Notch signaling pathway	1.38722	0.041	2.23	0.012	10	ENHO, JAG2, MAML2, MIR212, NEPRO, RBPJ, SLC35C2, STAT3, TGFB2, ZMIZ1
Transforming growth factor beta receptor signaling pathway	1.35655	0.044	2.14	0.013	5	ENG, SMAD3, SMAD4, SMAD7, ZNF703
Positive regulation of B cell receptor signaling pathway	1.34679	0.045	2.03	0.015	3	CMTM3, PRKCH, SLC39A10
MyD88-dependent toll-like receptor signaling pathway	1.34679	0.045	2.13	0.014	7	CD14, CD36, IRAK1, TAB2, TLR10, TRAF6, UBB
Ephrin receptor signaling pathway	1.34679	0.045	2.14	0.015	14	ACTR2, ARPC1B, EFNA3, EFNA5, EPHB1, EPHB2, EPHB3, FYN, MMP9, PTK2, RAC1, TIAM1, VAV3, YES1
Negative regulation of androgen receptor signaling pathway	1.34679	0.045	2.07	0.015	4	DAB2, NCOR2, PHB, ZBTB7A
Cell surface receptor signaling pathway	1.33724	0.046	2.14	0.015	35	ADAP1, ADGRB1, ADGRE5, CABIN1, CCL2, CCR1, CCR5, CD14, CD37, CD82, CD86, CD9, CDA, CLEC1A, CXCL10, EDNRB, GPR157, IFNAR2, IL13RA1, IL17RA, IL1R1, INHBA, JMJD6, LY6E, MERTK, MKNK2, NUP62, OXTR, P2RX7, P2RY1, PTPRC, RTN4R, SIGLEC9, TNFRSF10A, TSPAN15
