# Supplementary material for: Mapping the epigenomic landscape of human monocytes following innate immune activation reveals context-specific mechanisms driving endotoxin tolerance
Source: BMC Genomics. 2023 Oct 7;24:595. doi: 10.1186/s12864-023-09663-0 (PMC10559536; doi:10.1186/s12864-023-09663-0)
Supplement: Supplementary file 8 — Additional file 8: Table S8. eGenes, eQTL and differential ATAC by treatment condition. [file 12864_2023_9663_MOESM8_ESM.xlsx]

## Sheet: Title
Table S8. eGenes, eQTL and differential ATAC by treatment condition.

## Sheet: LPS2
eGene	id	log2FoldChange_ATAC	padj.ATAC	gene_id	rsid	eQTLs.pvalue	eQTLs.datasets	log2FoldChange_gene.level	padj_gene.level	DE.gene_same.condition	Lead.SNP_fine.mapping_same.condition	condion
ABAT	chr16:8643995-8645557	-0.742862	0.00182012	ENSG00000183044	rs2270287	7.56233e-19	naive	-0.428546	0.0665161	FALSE	FALSE	LPS2.vs.UT
ABHD12	chr20:25309304-25310810	-0.593461	0.0114756	ENSG00000100997	rs2500432	3.59713e-105	IFN	-0.175778	0.416929	FALSE	TRUE	LPS2.vs.UT
AC007192.1	chr19:18180100-18181664	-0.723437	0.00758869	ENSG00000268173	rs4808758	1.30873e-48	LPS2	0.3865	0.435096	FALSE	TRUE	LPS2.vs.UT
ACP5	chr19:11577561-11578956	-0.692057	0.000892397	ENSG00000102575	rs3760780	1.87721e-108	naive	-0.165554	0.684669	FALSE	FALSE	LPS2.vs.UT
ACSL1	chr4:184850302-184851836	0.754568	0.0157122	ENSG00000151726	rs3822126	9.18783e-07	LPS24	4.59431	1.23374e-36	TRUE	FALSE	LPS2.vs.UT
ADPRH	chr3:119579121-119580562	1.00228	4.34067e-06	ENSG00000144843	rs60643107	7.38246e-22	naive	1.86972	2.26597e-26	TRUE	FALSE	LPS2.vs.UT
ADRB2	chr5:148776455-148777874	0.796257	0.0435164	ENSG00000169252	rs72824921	2.63456e-08	IFN	0.639859	0.106189	FALSE	FALSE	LPS2.vs.UT
ANXA5	chr4:121689979-121691085	0.812438	0.0185505	ENSG00000164111	rs13122280	8.64685e-17	IFN	1.30014	6.64021e-14	TRUE	TRUE	LPS2.vs.UT
ANXA6	chr5:151093109-151094410	0.898336	0.0010353	ENSG00000197043	rs4958889	2.51803e-06	IFN	0.148726	0.563928	FALSE	FALSE	LPS2.vs.UT
ARFGEF2	chr20:48846146-48847633	0.68544	0.0281531	ENSG00000124198	rs17445063	4.78039e-06	IFN	-0.149116	0.204878	FALSE	FALSE	LPS2.vs.UT
ARL8B	chr3:5139267-5140934	0.591343	0.0464926	ENSG00000134108	rs3864059	9.07739e-09	naive	2.02678	3.01125e-43	TRUE	FALSE	LPS2.vs.UT
ARPC4	chr3:9779199-9780765	-0.838948	2.51827e-05	ENSG00000241553	rs14204	9.42339e-14	IFN	0.353679	0.00783572	FALSE	FALSE	LPS2.vs.UT
ASAP1	chr8:130061734-130063036	0.732435	0.0361567	ENSG00000153317	rs4733568	7.11379e-06	naive	0.606837	0.0034242	FALSE	FALSE	LPS2.vs.UT
ASGR2	chr17:7131258-7133460	-0.708679	0.000715474	ENSG00000161944	rs151319208	5.27463e-09	LPS24	0.187382	0.701161	FALSE	FALSE	LPS2.vs.UT
AVPI1	chr10:97689185-97690311	-0.594293	0.0131687	ENSG00000119986	rs10882989	2.03815e-09	LPS24	-2.02061	9.21149e-13	TRUE	FALSE	LPS2.vs.UT
BAX	chr19:48967081-48968513	-0.746429	0.000264109	ENSG00000087088	rs1039442	3.00834e-07	naive	0.00756123	0.981943	FALSE	FALSE	LPS2.vs.UT
BMP6	chr6:7617742-7619287	-0.698867	0.00402343	ENSG00000153162	rs9379117	5.62346e-09	LPS24	1.95599	0.00963448	TRUE	FALSE	LPS2.vs.UT
C3AR1	chr12:8065667-8067244	-0.668359	0.0420506	ENSG00000171860	rs7954916	3.52055e-19	naive	0.76059	0.0503264	FALSE	FALSE	LPS2.vs.UT
C5AR2	chr19:47330177-47332187	-0.679166	0.0114756	ENSG00000134830	rs11298683	4.34062e-06	LPS24	-0.72198	0.0633248	FALSE	FALSE	LPS2.vs.UT
CATIP	chr2:218381461-218382959	-0.592016	0.0234779	ENSG00000158428	rs7573065	6.00684e-06	naive	0.360123	0.396965	FALSE	FALSE	LPS2.vs.UT
CCM2	chr7:44976960-44981274	0.624072	0.000531632	ENSG00000136280	rs6958168	2.14595e-48	naive	-0.705055	3.61558e-14	FALSE	FALSE	LPS2.vs.UT
CD52	chr1:26279024-26280624	-0.709313	6.30207e-05	ENSG00000169442	rs541012258	9.85001e-112	naive	0.172059	0.826671	FALSE	FALSE	LPS2.vs.UT
CD80	chr3:119561927-119563184	1.03219	0.000940439	ENSG00000121594	rs885654	2.10692e-10	LPS2	4.58239	2.09357e-22	TRUE	TRUE	LPS2.vs.UT
CD9	chr12:6182338-6183986	-1.08025	1.02049e-05	ENSG00000010278	rs1984541	1.12982e-08	LPS24	0.248774	0.60678	FALSE	FALSE	LPS2.vs.UT
CDC42EP1	chr22:37541478-37542626	0.777022	0.00655947	ENSG00000128283	rs7293163	6.77008e-16	IFN	-0.852214	0.064738	FALSE	FALSE	LPS2.vs.UT
CELA1	chr12:51241798-51243241	-0.680749	0.0454448	ENSG00000139610	rs1049467	1.40079e-15	naive	0.85035	0.372931	FALSE	FALSE	LPS2.vs.UT
CENPU	chr4:184761769-184762813	1.17123	0.00108058	ENSG00000151725	rs55830512	8.41167e-12	IFN	-0.307399	0.314765	FALSE	FALSE	LPS2.vs.UT
CENPU	chr4:184792441-184794048	0.621728	0.0416644	ENSG00000151725	rs7660927	1.44964e-08	IFN	-0.307399	0.314765	FALSE	FALSE	LPS2.vs.UT
CLEC10A	chr17:7136795-7138060	-0.839451	0.0132468	ENSG00000132514	rs5819142	1.87257e-08	naive	-0.0417158	0.947293	FALSE	FALSE	LPS2.vs.UT
CLN6	chr15:68204791-68206658	-0.60201	0.00954322	ENSG00000128973	rs11071991	1.12093e-33	naive	-0.748363	0.00310393	FALSE	FALSE	LPS2.vs.UT
COMMD4	chr15:74869635-74871081	-0.66651	0.0116132	ENSG00000140365	rs201395599	1.73165e-06	LPS2	0.151601	0.224115	FALSE	FALSE	LPS2.vs.UT
CYP1B1	chr2:38037378-38038960	0.902867	0.0038936	ENSG00000138061	rs336031	2.61392e-07	LPS2	-0.521804	0.0126393	FALSE	FALSE	LPS2.vs.UT
DDX60L	chr4:168317740-168319306	0.847248	0.000318545	ENSG00000181381	rs151095226	4.87664e-10	IFN	1.2236	0.000839863	TRUE	FALSE	LPS2.vs.UT
DNAAF1	chr16:84175119-84176743	0.767515	0.00175866	ENSG00000154099	rs2288020	1.95068e-53	LPS2	7.50499	1.04998e-32	TRUE	TRUE	LPS2.vs.UT
DSTYK	chr1:205287709-205288940	-0.620747	0.00533605	ENSG00000133059	rs1562866	1.53963e-35	LPS2	-1.1452	5.2444e-08	TRUE	FALSE	LPS2.vs.UT
DUS2	chr16:67998798-68000685	-0.745208	0.000459374	ENSG00000167264	rs7204974	1.07308e-27	naive	-1.34605	1.99128e-24	TRUE	FALSE	LPS2.vs.UT
DXO	chr6:31945060-31946741	0.630515	0.0154142	ENSG00000204348	rs4151667	2.42065e-25	naive	0.197727	0.412011	FALSE	FALSE	LPS2.vs.UT
DYRK4	chr12:4566752-4568241	-0.773062	0.0164427	ENSG00000010219	rs10849094	4.84531e-29	naive	-0.60536	0.00437838	FALSE	TRUE	LPS2.vs.UT
EHD1	chr11:64852695-64853823	0.765398	0.0101517	ENSG00000110047	rs3842268	9.20512e-09	naive	4.50302	5.39897e-45	TRUE	FALSE	LPS2.vs.UT
EHD1	chr11:64856252-64857724	0.748627	0.00289203	ENSG00000110047	rs7126744	2.90365e-09	naive	4.50302	5.39897e-45	TRUE	FALSE	LPS2.vs.UT
EHD1	chr11:64869522-64871493	0.823457	0.00030143	ENSG00000110047	rs17146413	5.62832e-07	naive	4.50302	5.39897e-45	TRUE	FALSE	LPS2.vs.UT
EIF5	chr14:103260021-103261370	0.941242	0.001148	ENSG00000100664	rs12586395	4.47296e-20	IFN	0.680986	7.28412e-08	FALSE	FALSE	LPS2.vs.UT
EMC8	chr16:85823899-85825425	0.701678	0.00375349	ENSG00000131148	rs72805138	4.50104e-07	IFN	-0.0169354	0.929678	FALSE	FALSE	LPS2.vs.UT
ENGASE	chr17:79038203-79039699	1.00266	0.000585187	ENSG00000167280	rs8067809	9.83355e-10	LPS24	0.206696	0.58036	FALSE	FALSE	LPS2.vs.UT
EPHB2	chr1:22850383-22852203	-0.637145	0.0132468	ENSG00000133216	rs6655962	1.37881e-06	IFN	-0.445551	0.232552	FALSE	FALSE	LPS2.vs.UT
ERCC8	chr5:60843298-60844991	0.987247	0.000239839	ENSG00000049167	rs34598791	4.32682e-19	naive	-0.345294	0.0752578	FALSE	FALSE	LPS2.vs.UT
EXOSC6	chr16:70403686-70405512	0.748876	0.0225999	ENSG00000223496	rs9934440	7.19862e-102	naive	0.060985	0.784108	FALSE	FALSE	LPS2.vs.UT
FAM53B	chr10:124721306-124722467	-0.802532	0.0104468	ENSG00000189319	rs10901809	1.44477e-07	LPS24	-1.78403	6.79336e-18	TRUE	FALSE	LPS2.vs.UT
FUCA1	chr1:23907929-23909695	-0.592377	0.0489686	ENSG00000179163	rs61778219	8.986e-24	IFN	-0.272443	0.55751	FALSE	FALSE	LPS2.vs.UT
GCAT	chr22:37933087-37934593	0.634871	0.00689663	ENSG00000100116	rs3026629	1.47215e-14	IFN	0.00909534	0.99065	FALSE	FALSE	LPS2.vs.UT
GNL2	chr1:37486020-37487862	0.744158	0.00596282	ENSG00000134697	rs215206	9.45383e-16	LPS2	0.398364	3.42186e-06	FALSE	FALSE	LPS2.vs.UT
GSTM4	chr1:109639483-109641347	0.634127	0.0242003	ENSG00000168765	rs3850616	1.03648e-19	naive	-0.183471	0.77559	FALSE	FALSE	LPS2.vs.UT
HAUS4	chr14:22850808-22852090	0.930228	0.000486792	ENSG00000092036	rs11622801	2.06395e-11	naive	-0.275746	0.0915488	FALSE	FALSE	LPS2.vs.UT
HEATR6	chr17:60105919-60107222	0.816822	0.0225999	ENSG00000068097	rs74776296	1.42486e-16	IFN	-0.370532	0.0230955	FALSE	FALSE	LPS2.vs.UT
HINFP	chr11:119172099-119173362	-0.686576	0.0416644	ENSG00000172273	rs643423	4.99223e-30	IFN	-1.06604	1.01267e-20	TRUE	FALSE	LPS2.vs.UT
HIST1H3E	chr6:26156811-26158583	-0.656765	0.0010353	ENSG00000274750	rs112830226	1.19379e-55	LPS24	-0.666447	0.0405792	FALSE	FALSE	LPS2.vs.UT
HLA-A	chr6:30768772-30770129	0.965657	3.85467e-05	ENSG00000206503	rs9278760	3.47566e-15	LPS2	0.505064	0.0473418	FALSE	FALSE	LPS2.vs.UT
IDO1	chr8:39951189-39952755	1.09287	7.07628e-06	ENSG00000131203	rs41324645	2.44635e-08	LPS24	3.37696	9.18876e-07	TRUE	FALSE	LPS2.vs.UT
IFIT5	chr10:89309445-89310789	1.46954	0.00512174	ENSG00000152778	rs10887942	3.57118e-15	IFN	3.27753	4.14215e-17	TRUE	FALSE	LPS2.vs.UT
IFIT5	chr10:89331773-89334418	0.676192	0.0116355	ENSG00000152778	rs12255504	2.24945e-17	IFN	3.27753	4.14215e-17	TRUE	FALSE	LPS2.vs.UT
IL16	chr15:81311179-81312854	-0.607484	0.037573	ENSG00000172349	rs4778641	1.06511e-25	naive	-1.56924	2.81222e-18	TRUE	FALSE	LPS2.vs.UT
IL36G	chr2:112884559-112885933	0.822159	0.0228638	ENSG00000136688	rs12990810	2.0245e-13	LPS2	7.17059	1.56652e-13	TRUE	FALSE	LPS2.vs.UT
IL36G	chr2:113103872-113105311	0.805542	0.0182005	ENSG00000136688	rs315922	5.7776e-21	LPS2	7.17059	1.56652e-13	TRUE	FALSE	LPS2.vs.UT
IL36RN	chr2:112836089-112837420	1.05189	1.71148e-05	ENSG00000136695	rs1143627	7.46364e-06	LPS2	3.26698	0.0140524	TRUE	FALSE	LPS2.vs.UT
INSIG1	chr7:155343991-155345868	0.610737	0.00928682	ENSG00000186480	rs13239743	4.9825e-13	naive	3.81845	1.36024e-37	TRUE	FALSE	LPS2.vs.UT
ISG15	chr1:1012697-1014641	0.838976	3.10474e-05	ENSG00000187608	rs2799070	2.34513e-07	naive	4.04427	1.14119e-09	TRUE	FALSE	LPS2.vs.UT
ISG20	chr15:88648759-88650309	0.669478	0.0225999	ENSG00000172183	rs4932188	3.49715e-18	LPS24	4.30538	2.08382e-19	TRUE	FALSE	LPS2.vs.UT
ITM2C	chr2:230913275-230914516	-0.764859	0.0435164	ENSG00000135916	rs6747728	9.27063e-06	naive	0.205811	0.616351	FALSE	FALSE	LPS2.vs.UT
JAK2	chr9:4936766-4938046	0.894773	0.0246678	ENSG00000096968	rs7025867	3.15961e-08	IFN	0.343815	0.0757864	FALSE	FALSE	LPS2.vs.UT
KIAA0513	chr16:85055269-85056980	-0.677735	0.0104504	ENSG00000135709	rs9939283	7.70944e-13	IFN	-1.52725	8.17704e-12	TRUE	FALSE	LPS2.vs.UT
KIAA0930	chr22:45234841-45236041	-0.642451	0.0221738	ENSG00000100364	NA	1.43115e-10	IFN	-0.947622	4.53731e-09	FALSE	TRUE	LPS2.vs.UT
LAMP3	chr3:183157966-183159593	0.739627	0.0302837	ENSG00000078081	rs34924890	1.70649e-07	LPS2	3.85003	8.88224e-10	TRUE	FALSE	LPS2.vs.UT
LAMP3	chr3:183161773-183163351	0.697218	0.0208976	ENSG00000078081	rs3811729	5.08594e-11	LPS2	3.85003	8.88224e-10	TRUE	TRUE	LPS2.vs.UT
MANBAL	chr20:37349238-37351003	0.613907	0.0225999	ENSG00000101363	rs11908486	5.44965e-06	IFN	0.354822	0.134138	FALSE	FALSE	LPS2.vs.UT
MAPKAPK5	chr12:111393421-111394512	-0.763565	0.00402343	ENSG00000089022	rs4572196	4.89285e-06	naive	-0.341141	2.09181e-06	FALSE	FALSE	LPS2.vs.UT
MBP	chr18:77006159-77007448	-0.658987	0.0242003	ENSG00000197971	rs34965445	4.0738e-11	naive	-1.74791	2.88515e-28	TRUE	FALSE	LPS2.vs.UT
METTL27	chr7:73826083-73827405	-0.837008	0.0038936	ENSG00000165171	rs4717821	6.27984e-95	IFN	-0.592822	0.439521	FALSE	TRUE	LPS2.vs.UT
MRPS7	chr17:75227990-75229291	-0.63903	0.0151512	ENSG00000125445	rs1005714	1.14445e-56	LPS24	-0.58358	0.0019377	FALSE	FALSE	LPS2.vs.UT
MSC	chr8:71843026-71844821	0.595948	0.0353806	ENSG00000178860	rs35471181	5.01847e-12	IFN	5.24497	9.52706e-22	TRUE	FALSE	LPS2.vs.UT
MX1	chr21:41425448-41427176	0.687902	0.0038936	ENSG00000157601	rs464138	3.12368e-14	IFN	1.85925	0.000198667	TRUE	FALSE	LPS2.vs.UT
NT5DC2	chr3:52475828-52476963	-0.944198	0.00561144	ENSG00000168268	rs7620015	7.67903e-26	naive	-1.22745	0.00280575	TRUE	TRUE	LPS2.vs.UT
OASL	chr12:121038438-121039733	0.621362	0.0108593	ENSG00000135114	rs10774580	2.85552e-07	IFN	5.3634	4.16551e-27	TRUE	FALSE	LPS2.vs.UT
PDGFB	chr22:39286700-39287821	-0.614528	0.0261897	ENSG00000100311	rs1569501	1.72323e-29	IFN	2.13171	1.37868e-16	TRUE	TRUE	LPS2.vs.UT
PITX1	chr5:135115877-135117591	-0.654601	0.00533605	ENSG00000069011	rs149732289	7.19189e-29	IFN	-2.55567	0.0704152	FALSE	FALSE	LPS2.vs.UT
PPP2R3C	chr14:35375298-35376815	0.681104	0.041797	ENSG00000092020	rs551865951	6.47857e-22	IFN	0.535229	0.00279385	FALSE	FALSE	LPS2.vs.UT
PRKAR1B	chr7:601315-602833	0.667905	0.00289203	ENSG00000188191	rs12720019	3.83266e-07	IFN	0.582827	0.0235572	FALSE	FALSE	LPS2.vs.UT
PSMD1	chr2:231241366-231242822	-0.930741	0.00450323	ENSG00000173692	rs7584535	2.58085e-08	naive	0.35092	0.0757112	FALSE	FALSE	LPS2.vs.UT
PSTPIP1	chr15:76988213-76989637	-0.663604	0.0196173	ENSG00000140368	rs2458247	1.60497e-12	naive	-0.6707	0.000818327	FALSE	FALSE	LPS2.vs.UT
RAD51C	chr17:58526552-58528277	0.633555	0.0281777	ENSG00000108384	rs2072316	1.04393e-160	naive	-0.419019	0.27059	FALSE	TRUE	LPS2.vs.UT
RASSF4	chr10:44965672-44966820	0.988877	0.000596625	ENSG00000107551	rs1888983	1.168e-14	IFN	0.871474	0.0001472	FALSE	FALSE	LPS2.vs.UT
RMI2	chr16:11205342-11206821	0.746239	0.000703541	ENSG00000175643	rs28769	1.40685e-06	LPS24	-0.654193	0.157414	FALSE	FALSE	LPS2.vs.UT
RREB1	chr6:7324120-7325389	-0.750598	0.00932867	ENSG00000124782	rs35999616	7.91219e-11	IFN	-1.2913	5.83985e-19	TRUE	FALSE	LPS2.vs.UT
SCN1B	chr19:35029602-35031361	0.857548	0.00101677	ENSG00000105711	rs72556351	8.15741e-07	LPS24	4.4335	4.06912e-28	TRUE	FALSE	LPS2.vs.UT
SDF4	chr1:1200586-1202140	0.857156	6.10572e-07	ENSG00000078808	rs112347635	6.67185e-28	naive	0.812448	4.10828e-26	FALSE	FALSE	LPS2.vs.UT
SDF4	chr1:1207687-1209373	0.601966	0.0264446	ENSG00000078808	rs80042932	3.19952e-36	naive	0.812448	4.10828e-26	FALSE	TRUE	LPS2.vs.UT
SEC13	chr3:10191838-10193596	0.789353	0.00243881	ENSG00000157020	rs146450922	3.31388e-11	naive	0.454907	0.000226781	FALSE	FALSE	LPS2.vs.UT
SH3PXD2B	chr5:172361125-172362749	0.718503	0.00641929	ENSG00000174705	rs2731710	3.1888e-22	LPS2	0.0500132	0.92463	FALSE	TRUE	LPS2.vs.UT
SLAMF1	chr1:160682646-160684053	0.783759	0.0499112	ENSG00000117090	rs66994511	5.45516e-25	naive	3.05454	7.47309e-11	TRUE	FALSE	LPS2.vs.UT
SLC24A4	chr14:92396873-92398297	0.756604	0.0264446	ENSG00000140090	rs67577009	2.02458e-21	naive	-0.532593	0.155364	FALSE	FALSE	LPS2.vs.UT
SMARCE1	chr17:40598459-40599920	0.743526	0.0192851	ENSG00000073584	rs11656173	3.32585e-25	IFN	0.535973	9.42824e-06	FALSE	FALSE	LPS2.vs.UT
SMG9	chr19:43764848-43766053	0.730175	0.00261047	ENSG00000105771	rs58896392	3.36995e-24	LPS2	1.86356	2.16078e-20	TRUE	FALSE	LPS2.vs.UT
SMYD4	chr17:1763878-1765135	-0.857203	0.0132468	ENSG00000186532	rs58271316	2.11781e-21	naive	-1.18516	2.29868e-20	TRUE	FALSE	LPS2.vs.UT
SPATA5L1	chr15:45454303-45455770	0.64647	0.0052347	ENSG00000171763	rs74009639	1.63717e-17	IFN	0.239442	0.211172	FALSE	FALSE	LPS2.vs.UT
SPECC1L	chr22:24433446-24435025	0.800532	0.000180045	ENSG00000100014	rs2267076	6.50756e-08	IFN	0.334719	0.106534	FALSE	FALSE	LPS2.vs.UT
SPI1	chr11:47393354-47395085	-0.650058	0.00227615	ENSG00000066336	rs55876153	6.41027e-85	naive	0.100066	0.638966	FALSE	TRUE	LPS2.vs.UT
SSH3	chr11:67286554-67287654	-0.633155	0.0111862	ENSG00000172830	rs10896165	1.15326e-15	naive	-1.04654	8.05249e-07	TRUE	FALSE	LPS2.vs.UT
STARD7	chr2:96156988-96158482	0.754567	0.000125267	ENSG00000084090	rs62152966	5.74565e-08	LPS2	-0.688598	2.5188e-05	FALSE	FALSE	LPS2.vs.UT
STAT4	chr2:191150165-191152041	0.836155	0.000203693	ENSG00000138378	rs7572482	1.32578e-10	LPS24	3.0259	2.06833e-15	TRUE	TRUE	LPS2.vs.UT
SURF1	chr9:133468824-133470622	0.961775	0.00199287	ENSG00000148290	rs3094379	1.98459e-13	naive	-0.0536206	0.762642	FALSE	FALSE	LPS2.vs.UT
SURF1	chr9:133475751-133477321	0.70494	0.00068801	ENSG00000148290	rs3124759	3.65502e-13	naive	-0.0536206	0.762642	FALSE	FALSE	LPS2.vs.UT
TCP1	chr6:159676471-159678396	1.627	3.08278e-08	ENSG00000120438	rs1967802	2.46275e-36	IFN	1.09976	5.85105e-19	TRUE	TRUE	LPS2.vs.UT
TCP1	chr6:159700727-159702692	0.767304	0.009495	ENSG00000120438	rs2758352	3.01924e-42	IFN	1.09976	5.85105e-19	TRUE	TRUE	LPS2.vs.UT
TCP1	chr6:159715965-159717258	1.04286	5.46562e-07	ENSG00000120438	rs2025189	2.62609e-42	IFN	1.09976	5.85105e-19	TRUE	TRUE	LPS2.vs.UT
THADA	chr2:43221505-43222599	-1.17721	5.37708e-07	ENSG00000115970	rs1367173	3.39307e-07	LPS24	-0.168416	0.147974	FALSE	FALSE	LPS2.vs.UT
TIMP2	chr17:78915680-78916853	-0.594265	0.0497629	ENSG00000035862	rs112465406	8.46758e-11	naive	-0.308813	0.179531	FALSE	FALSE	LPS2.vs.UT
TMEM184B	chr22:38217979-38219734	0.927908	0.000270467	ENSG00000198792	rs4821767	4.54936e-10	LPS24	-0.0453037	0.878936	FALSE	FALSE	LPS2.vs.UT
TNFAIP2	chr14:103137560-103139124	1.03673	0.000429682	ENSG00000185215	rs8176373	8.81289e-08	IFN	3.81092	3.75289e-54	TRUE	FALSE	LPS2.vs.UT
TPST2	chr22:26572863-26574176	-0.733236	0.0281531	ENSG00000128294	rs2283841	3.04853e-08	LPS24	-0.307155	0.200328	FALSE	FALSE	LPS2.vs.UT
TRAF1	chr9:120896564-120897886	1.67272	3.7484e-06	ENSG00000056558	rs10985080	1.02669e-49	LPS2	5.69105	4.11496e-31	TRUE	TRUE	LPS2.vs.UT
TRAF1	chr9:120925472-120926948	0.849578	6.29048e-05	ENSG00000056558	rs1930782	4.74411e-48	LPS2	5.69105	4.11496e-31	TRUE	FALSE	LPS2.vs.UT
TRAF1	chr9:120930994-120932256	0.768434	0.00401587	ENSG00000056558	NA	3.66152e-37	LPS2	5.69105	4.11496e-31	TRUE	TRUE	LPS2.vs.UT
TRAF3IP2	chr6:111604420-111606517	0.637591	0.00932867	ENSG00000056972	rs35611810	6.77384e-06	naive	2.49706	1.27955e-19	TRUE	FALSE	LPS2.vs.UT
TSEN15	chr1:184159479-184162470	0.700635	0.0132468	ENSG00000198860	rs10752933	7.28991e-08	naive	-0.147556	0.664716	FALSE	FALSE	LPS2.vs.UT
TUFM	chr16:28505965-28508750	0.69442	3.85467e-05	ENSG00000178952	rs26528	4.49014e-44	naive	0.0129563	0.952793	FALSE	FALSE	LPS2.vs.UT
UAP1L1	chr9:137150490-137151889	0.766825	0.00187502	ENSG00000197355	rs28469605	1.32168e-18	naive	-1.03116	0.000545031	TRUE	FALSE	LPS2.vs.UT
UBALD2	chr17:76272012-76273334	0.609152	0.0243437	ENSG00000185262	rs193220	1.50684e-19	naive	0.598432	0.0104027	FALSE	FALSE	LPS2.vs.UT
UNC50	chr2:98504783-98506677	-0.705692	0.0236361	ENSG00000115446	rs3754885	1.47625e-27	LPS2	-0.0545876	0.77756	FALSE	FALSE	LPS2.vs.UT
VSIR	chr10:71747510-71749458	-0.614951	0.00252604	ENSG00000107738	rs748113	1.69193e-08	naive	-1.23379	0.000187247	TRUE	FALSE	LPS2.vs.UT
XAF1	chr17:6755329-6756900	0.64768	0.0221676	ENSG00000132530	rs9893873	1.93412e-21	naive	1.17836	0.00139661	TRUE	FALSE	LPS2.vs.UT
XAF1	chr17:6775272-6777011	0.680506	0.0179274	ENSG00000132530	rs7221626	2.69819e-26	naive	1.17836	0.00139661	TRUE	FALSE	LPS2.vs.UT
YEATS4	chr12:69354284-69355492	-1.4563	4.13282e-08	ENSG00000127337	rs57954211	2.93683e-99	IFN	-1.02685	4.06667e-10	TRUE	TRUE	LPS2.vs.UT
YEATS4	chr12:69355593-69357903	-0.828336	0.0232605	ENSG00000127337	rs683790	7.59743e-25	naive	-1.02685	4.06667e-10	TRUE	FALSE	LPS2.vs.UT
ZDHHC18	chr1:27001511-27002922	-0.608149	0.008608	ENSG00000204160	rs36092677	3.52572e-08	LPS24	-0.377902	0.050229	FALSE	FALSE	LPS2.vs.UT

## Sheet: LPS24
eGene	id	log2FoldChange_ATAC	padj.ATAC	gene_id	rsid	eQTLs.pvalue	eQTLs.datasets	log2FoldChange_gene.level	padj_gene.level	DE.gene_same.condition	Lead.SNP_fine.mapping_same.condition	condion
ABAT	chr16:8729225-8730882	-0.64801	0.0222059	ENSG00000183044	rs563045872	4.29165e-07	naive	-0.860834	5.04428e-05	FALSE	FALSE	LPS24.vs.UT
ABCF1	chr6:30646541-30647987	0.974216	2.35398e-13	ENSG00000204574	rs3132594	2.53635e-09	naive	0.594219	1.89674e-07	FALSE	FALSE	LPS24.vs.UT
ABHD12	chr20:25226409-25227421	-0.673763	0.0145807	ENSG00000100997	rs6138542	7.55399e-86	IFN	-0.54499	0.00199816	FALSE	TRUE	LPS24.vs.UT
ABHD17A	chr19:1922705-1924284	-0.765628	0.00288328	ENSG00000129968	rs4807170	6.84584e-06	LPS24	-0.0639522	0.683385	FALSE	FALSE	LPS24.vs.UT
ABHD17C	chr15:80474313-80475423	1.15044	6.40344e-05	ENSG00000136379	rs11852674	3.74347e-07	IFN	4.57743	2.18962e-21	TRUE	FALSE	LPS24.vs.UT
ABR	chr17:1114752-1115848	0.646359	0.00484824	ENSG00000159842	rs2440743	2.93871e-06	naive	0.0260666	0.88842	FALSE	FALSE	LPS24.vs.UT
AC009022.1	chr16:70427700-70429163	0.759886	2.46564e-05	ENSG00000196696	rs57804197	5.05164e-08	naive	-0.662957	0.16829	FALSE	FALSE	LPS24.vs.UT
AC009022.1	chr16:69563626-69564701	0.727702	0.00279396	ENSG00000196696	rs145812787	2.42973e-09	LPS2	-0.662957	0.16829	FALSE	FALSE	LPS24.vs.UT
AC021054.1	chr12:668705-669735	0.779426	0.017109	ENSG00000177406	rs7959599	3.13404e-28	LPS24	-0.0692332	0.863336	FALSE	FALSE	LPS24.vs.UT
AC021054.1	chr12:617056-618280	0.607564	0.00269964	ENSG00000177406	rs74396113	1.92851e-39	LPS24	-0.0692332	0.863336	FALSE	TRUE	LPS24.vs.UT
AC022182.2	chr8:60952441-60953771	0.868473	0.002014	ENSG00000254802	rs28688155	3.92604e-07	naive	0.219281	0.801031	FALSE	FALSE	LPS24.vs.UT
AC022966.1	chr17:78775687-78776803	0.737612	0.00702222	ENSG00000055483	rs7221601	5.52448e-103	naive	-0.824504	1.35427e-07	FALSE	FALSE	LPS24.vs.UT
AC026470.1	chr16:48556476-48557813	0.880684	0.000540643	ENSG00000102921	rs3826174	1.42918e-24	naive	1.54366	1.15299e-27	TRUE	TRUE	LPS24.vs.UT
AC079922.2	chr2:112798560-112800068	0.718088	0.00153896	ENSG00000237753	rs11898680	8.90334e-07	naive	-2.00448	2.66115e-10	TRUE	FALSE	LPS24.vs.UT
AC092803.2	chr1:212542396-212543903	-0.619553	0.00581517	ENSG00000260805	rs4951611	2.84059e-07	naive	-0.990075	0.00242279	FALSE	FALSE	LPS24.vs.UT
AC093583.1	chr7:151795940-151797633	1.15124	3.40422e-13	ENSG00000242048	rs118118867	9.88835e-19	LPS24	3.26593	6.53323e-12	TRUE	TRUE	LPS24.vs.UT
AC093583.1	chr7:151808540-151809626	0.84052	0.000684826	ENSG00000242048	rs55793576	7.47411e-11	LPS24	3.26593	6.53323e-12	TRUE	FALSE	LPS24.vs.UT
AC100861.1	chr8:23201337-23202783	0.883968	1.72016e-05	ENSG00000246582	rs11777928	7.8091e-26	naive	-0.0565898	0.937041	FALSE	FALSE	LPS24.vs.UT
AC244034.2	chr1:206503654-206504741	0.976848	2.56121e-10	ENSG00000261000	rs6693843	2.30812e-104	naive	0.602839	0.143378	FALSE	FALSE	LPS24.vs.UT
ACAD8	chr11:134266347-134267652	-0.669577	0.0412545	ENSG00000151498	rs10791351	3.43929e-36	LPS24	0.526217	0.000279726	FALSE	TRUE	LPS24.vs.UT
ACOT4	chr14:73463091-73464194	0.726086	0.000504605	ENSG00000177465	rs57661085	3.19072e-06	IFN	-0.280827	0.733957	FALSE	FALSE	LPS24.vs.UT
ACP2	chr11:47244449-47246041	0.855098	2.81704e-08	ENSG00000134575	rs2242262	2.52771e-25	naive	1.6025	5.20799e-13	TRUE	FALSE	LPS24.vs.UT
ACP2	chr11:47241448-47242666	1.11391	3.0594e-09	ENSG00000134575	rs11039144	2.03819e-25	naive	1.6025	5.20799e-13	TRUE	FALSE	LPS24.vs.UT
ACP2	chr11:48080825-48082188	0.698452	0.000171732	ENSG00000134575	rs76477746	1.85195e-08	naive	1.6025	5.20799e-13	TRUE	FALSE	LPS24.vs.UT
ACP5	chr19:11577561-11578956	-0.600677	0.000177671	ENSG00000102575	rs3760780	1.87721e-108	naive	-3.44499	1.62655e-35	TRUE	FALSE	LPS24.vs.UT
ACPP	chr3:132290261-132291623	-0.755224	0.00225928	ENSG00000014257	rs34275061	1.72036e-14	IFN	-0.365463	0.37652	FALSE	TRUE	LPS24.vs.UT
ACSL1	chr4:184848184-184849613	0.984496	8.54246e-05	ENSG00000151726	rs4862429	6.4163e-07	LPS24	2.16474	1.01253e-08	TRUE	FALSE	LPS24.vs.UT
ACSL1	chr4:184850302-184851836	0.733467	0.00154875	ENSG00000151726	rs3822126	9.18783e-07	LPS24	2.16474	1.01253e-08	TRUE	FALSE	LPS24.vs.UT
ACSS2	chr20:34564478-34565743	1.59229	9.13299e-07	ENSG00000131069	rs1001425	4.81721e-20	naive	0.16387	0.338882	FALSE	FALSE	LPS24.vs.UT
ADAM15	chr1:155178404-155179920	-0.713925	0.00155285	ENSG00000143537	rs9426886	1.35464e-08	LPS24	-1.70332	1.04838e-13	TRUE	FALSE	LPS24.vs.UT
ADAMDEC1	chr8:24383755-24385384	0.903201	5.8578e-05	ENSG00000134028	rs12674766	1.18053e-24	LPS2	2.14619	5.88418e-10	TRUE	FALSE	LPS24.vs.UT
ADARB1	chr21:45040662-45042349	0.770833	1.04283e-05	ENSG00000197381	rs138148320	2.27842e-09	IFN	3.21176	1.46879e-48	TRUE	FALSE	LPS24.vs.UT
ADCY3	chr2:24785320-24786815	-0.854154	0.00252954	ENSG00000138031	rs114495854	9.97768e-10	IFN	-2.24455	1.19614e-14	TRUE	FALSE	LPS24.vs.UT
ADCY3	chr2:24481801-24483281	0.593693	0.0114441	ENSG00000138031	rs77780595	3.41977e-08	IFN	-2.24455	1.19614e-14	TRUE	FALSE	LPS24.vs.UT
ADCY9	chr16:3970824-3972259	0.595107	0.0232781	ENSG00000162104	rs34224958	6.95337e-08	naive	-0.759797	4.12413e-06	FALSE	FALSE	LPS24.vs.UT
ADGRE3	chr19:14615735-14617237	0.631384	0.0275051	ENSG00000131355	rs11879888	1.63304e-44	naive	-2.44026	6.71949e-06	TRUE	FALSE	LPS24.vs.UT
ADK	chr10:73803349-73804647	0.755295	0.000978681	ENSG00000156110	rs74666201	9.24264e-06	naive	-1.25327	0.000793614	TRUE	FALSE	LPS24.vs.UT
ADO	chr10:62759741-62761082	0.61695	0.00819482	ENSG00000181915	rs11275149	9.82357e-08	LPS2	0.340842	0.164271	FALSE	FALSE	LPS24.vs.UT
ADORA1	chr1:203177141-203178492	0.719882	0.00282755	ENSG00000163485	rs903357	6.60424e-10	naive	-2.48675	0.0397481	TRUE	FALSE	LPS24.vs.UT
ADPRH	chr3:119579121-119580562	0.74237	0.000125432	ENSG00000144843	rs60643107	7.38246e-22	naive	1.727	1.9389e-22	TRUE	TRUE	LPS24.vs.UT
ADPRH	chr3:119581792-119582901	0.685266	0.0165829	ENSG00000144843	rs20568	5.3145e-09	IFN	1.727	1.9389e-22	TRUE	FALSE	LPS24.vs.UT
ADRB2	chr5:148776455-148777874	0.608481	0.0366819	ENSG00000169252	rs72824921	2.63456e-08	IFN	-3.5286	9.70628e-25	TRUE	FALSE	LPS24.vs.UT
ADSS	chr1:244353292-244354722	0.622862	0.000340334	ENSG00000035687	rs4658630	3.60016e-30	LPS2	0.497478	0.00067167	FALSE	FALSE	LPS24.vs.UT
ADSS	chr1:244348684-244350002	0.984247	1.36331e-06	ENSG00000035687	rs4317790	3.705e-08	naive	0.497478	0.00067167	FALSE	FALSE	LPS24.vs.UT
ADTRP	chr6:11824228-11825730	0.866876	0.000994998	ENSG00000111863	rs1569734	4.93814e-06	LPS24	3.08203	4.80916e-16	TRUE	FALSE	LPS24.vs.UT
AGFG1	chr2:227407150-227408354	0.706993	0.00926732	ENSG00000173744	rs112855749	1.72204e-06	LPS24	1.29171	1.60662e-15	TRUE	FALSE	LPS24.vs.UT
AHCTF1	chr1:246961281-246963122	0.67691	0.00152959	ENSG00000153207	rs10924875	1.57245e-09	LPS24	0.405613	3.24662e-06	FALSE	TRUE	LPS24.vs.UT
AHR	chr7:17152353-17153865	0.635669	0.00750221	ENSG00000106546	rs11766867	1.82474e-08	IFN	1.21311	1.15496e-07	TRUE	FALSE	LPS24.vs.UT
AIM2	chr1:159076368-159077954	1.05494	5.55888e-11	ENSG00000163568	rs16841642	1.63267e-12	naive	3.32795	2.14855e-13	TRUE	FALSE	LPS24.vs.UT
AK2	chr1:32984307-32985660	1.08189	5.52563e-08	ENSG00000004455	rs57944861	1.08572e-09	IFN	-0.0733071	0.672416	FALSE	FALSE	LPS24.vs.UT
AK2	chr1:32992087-32993823	0.755438	5.39318e-07	ENSG00000004455	rs760594	1.63662e-40	IFN	-0.0733071	0.672416	FALSE	TRUE	LPS24.vs.UT
AK4	chr1:65147337-65149023	0.598072	0.000321217	ENSG00000162433	rs115225200	2.88812e-09	IFN	2.17993	1.72664e-09	TRUE	FALSE	LPS24.vs.UT
AKAP10	chr17:20052621-20054090	-0.695227	0.0114639	ENSG00000108599	rs3862151	4.17574e-24	LPS24	-0.000343539	0.99753	FALSE	FALSE	LPS24.vs.UT
AKAP10	chr17:19996276-19997325	-0.825718	0.0155725	ENSG00000108599	rs9916675	7.69146e-36	LPS24	-0.000343539	0.99753	FALSE	FALSE	LPS24.vs.UT
AKAP13	chr15:85645878-85647384	0.930634	0.00052916	ENSG00000170776	rs2448026	3.57904e-13	LPS24	0.539881	8.66132e-08	FALSE	TRUE	LPS24.vs.UT
AKAP13	chr15:85667444-85669089	0.667465	0.0165768	ENSG00000170776	rs8023985	7.61621e-06	IFN	0.539881	8.66132e-08	FALSE	FALSE	LPS24.vs.UT
AKAP13	chr15:85580276-85582114	0.802125	1.43435e-07	ENSG00000170776	rs4075256	2.28919e-08	IFN	0.539881	8.66132e-08	FALSE	TRUE	LPS24.vs.UT
AKIP1	chr11:9001457-9002500	0.617325	0.00376826	ENSG00000166452	rs7479407	5.9467e-13	IFN	-0.320407	0.0349664	FALSE	FALSE	LPS24.vs.UT
AL049539.1	chr20:32085910-32087410	1.32826	3.19676e-10	ENSG00000275576	rs242611	4.8217e-07	naive	0.824433	0.168181	FALSE	FALSE	LPS24.vs.UT
AL049539.1	chr20:32526045-32527488	1.00849	3.65766e-06	ENSG00000275576	rs879829	4.41008e-10	naive	0.824433	0.168181	FALSE	FALSE	LPS24.vs.UT
AL049539.1	chr20:32588909-32590002	0.766873	0.00741296	ENSG00000275576	rs4911246	2.37476e-09	naive	0.824433	0.168181	FALSE	FALSE	LPS24.vs.UT
AL049539.1	chr20:32076601-32078129	0.842583	0.000333759	ENSG00000275576	rs66527980	4.17868e-16	naive	0.824433	0.168181	FALSE	FALSE	LPS24.vs.UT
AL049539.1	chr20:32062223-32064418	0.922858	1.70535e-10	ENSG00000275576	rs6058523	2.77009e-09	naive	0.824433	0.168181	FALSE	FALSE	LPS24.vs.UT
AL049539.1	chr20:32573811-32575398	0.635385	0.00663824	ENSG00000275576	rs4911243	2.6166e-10	naive	0.824433	0.168181	FALSE	FALSE	LPS24.vs.UT
AL135818.1	chr14:91242742-91244763	0.71656	3.65766e-06	ENSG00000258875	rs2540877	4.35925e-11	IFN	1.47632	0.000170156	TRUE	FALSE	LPS24.vs.UT
AL365205.1	chr6:41939011-41940263	0.58561	0.00783536	ENSG00000124593	rs1410492	9.80508e-15	LPS24	0.0619946	0.890503	FALSE	FALSE	LPS24.vs.UT
AL606807.1	chr9:89700832-89702608	0.635639	0.00423049	ENSG00000237372	rs10436388	5.15187e-14	IFN	2.8197	1.60298e-07	TRUE	TRUE	LPS24.vs.UT
ALKBH3	chr11:43920309-43921778	0.801111	0.00106441	ENSG00000166199	rs2292890	1.92555e-06	LPS24	-0.164738	0.229969	FALSE	FALSE	LPS24.vs.UT
ALOX5	chr10:45418515-45420169	0.719179	8.80619e-07	ENSG00000012779	rs10900216	6.54871e-10	naive	-0.0154362	0.976766	FALSE	FALSE	LPS24.vs.UT
AMD1	chr6:110858532-110860345	-0.697929	0.000558977	ENSG00000123505	rs1704716	3.3394e-14	IFN	-0.130637	0.359501	FALSE	FALSE	LPS24.vs.UT
AMD1	chr6:110981184-110982991	-0.631068	0.000841246	ENSG00000123505	rs34994540	6.65978e-13	LPS2	-0.130637	0.359501	FALSE	FALSE	LPS24.vs.UT
AMD1	chr6:110943870-110945453	0.714735	0.00379211	ENSG00000123505	rs67124536	1.79113e-10	LPS2	-0.130637	0.359501	FALSE	FALSE	LPS24.vs.UT
AMPD3	chr11:10455050-10456544	1.24714	2.91863e-15	ENSG00000133805	rs28403593	1.35857e-09	LPS2	1.69393	1.23258e-08	TRUE	FALSE	LPS24.vs.UT
AMPD3	chr11:10435718-10437240	0.619819	0.00256682	ENSG00000133805	rs1450270	6.56293e-06	LPS2	1.69393	1.23258e-08	TRUE	FALSE	LPS24.vs.UT
ANKMY1	chr2:240513365-240514940	-0.77758	3.98601e-05	ENSG00000144504	rs75037293	2.22999e-12	naive	-1.04136	3.29129e-11	TRUE	FALSE	LPS24.vs.UT
ANKRD24	chr19:4185951-4187103	-0.589373	0.0248032	ENSG00000089847	rs2159982	1.3915e-10	IFN	-1.04812	0.0039276	TRUE	FALSE	LPS24.vs.UT
ANKRD36	chr2:97950739-97952158	0.956386	7.83699e-05	ENSG00000135976	rs35255677	1.42219e-08	naive	-1.58385	1.68648e-12	TRUE	FALSE	LPS24.vs.UT
ANXA11	chr10:80165389-80166828	0.650077	0.00119352	ENSG00000122359	rs75344562	7.84035e-13	naive	-0.442778	0.00247754	FALSE	FALSE	LPS24.vs.UT
ANXA5	chr4:121689979-121691085	0.845083	0.000703857	ENSG00000164111	rs13122280	8.64685e-17	IFN	0.809417	6.73426e-06	FALSE	FALSE	LPS24.vs.UT
ANXA6	chr5:151093109-151094410	0.984323	3.59793e-06	ENSG00000197043	rs4958889	2.51803e-06	IFN	-0.915557	2.22746e-06	FALSE	FALSE	LPS24.vs.UT
AOAH	chr7:36658248-36659515	1.66009	2.54612e-09	ENSG00000136250	rs6954924	2.42215e-08	LPS24	0.234531	0.257294	FALSE	FALSE	LPS24.vs.UT
AP003068.2	chr11:65370276-65371780	0.608283	0.0232563	ENSG00000254614	rs491202	1.24894e-17	naive	-0.657017	0.188415	FALSE	FALSE	LPS24.vs.UT
AP1B1	chr22:29244876-29246475	-0.593584	0.035517	ENSG00000100280	rs5752889	8.76039e-07	naive	-0.616398	0.00043652	FALSE	FALSE	LPS24.vs.UT
AP3S1	chr5:115940657-115942065	0.852607	0.00119113	ENSG00000177879	rs60505018	2.54132e-07	IFN	-0.439524	6.19572e-05	FALSE	FALSE	LPS24.vs.UT
AP3S2	chr15:89820922-89824233	0.672774	5.73031e-07	ENSG00000157823	rs139024572	1.48615e-28	IFN	0.192447	0.162313	FALSE	FALSE	LPS24.vs.UT
AP4E1	chr15:50884757-50886274	0.839009	1.60402e-06	ENSG00000081014	rs2614781	1.67623e-28	LPS24	0.9017	7.47959e-07	FALSE	TRUE	LPS24.vs.UT
AP4E1	chr15:51076743-51078266	0.609105	0.000890155	ENSG00000081014	rs7170815	3.28702e-17	LPS24	0.9017	7.47959e-07	FALSE	FALSE	LPS24.vs.UT
AP4E1	chr15:51003672-51004862	0.8099	0.0064828	ENSG00000081014	rs714784	2.25897e-12	LPS24	0.9017	7.47959e-07	FALSE	FALSE	LPS24.vs.UT
AP5B1	chr11:65775211-65776671	0.927682	1.0509e-07	ENSG00000254470	rs522800	2.05997e-09	LPS2	1.30282	1.5694e-13	TRUE	TRUE	LPS24.vs.UT
APCDD1	chr18:10289958-10291577	1.12501	1.38781e-08	ENSG00000154856	rs77503605	1.18745e-21	LPS24	2.04276	0.00186315	TRUE	TRUE	LPS24.vs.UT
APIP	chr11:35035573-35037313	0.978542	6.15949e-07	ENSG00000149089	rs2785158	3.84521e-18	IFN	1.21933	2.00876e-16	TRUE	FALSE	LPS24.vs.UT
APIP	chr11:35039797-35041103	0.806547	0.0027672	ENSG00000149089	rs145198632	1.4646e-07	IFN	1.21933	2.00876e-16	TRUE	FALSE	LPS24.vs.UT
APIP	chr11:35162145-35163891	0.800712	9.09673e-05	ENSG00000149089	rs353635	1.80152e-07	LPS24	1.21933	2.00876e-16	TRUE	FALSE	LPS24.vs.UT
APOL2	chr22:36221452-36222652	-0.784579	0.0247301	ENSG00000128335	rs74426749	3.69607e-07	naive	1.12036	0.000749044	TRUE	FALSE	LPS24.vs.UT
APOL3	chr22:36156141-36157749	0.622365	0.00202551	ENSG00000128284	rs132648	6.23228e-06	naive	2.33976	2.28119e-09	TRUE	FALSE	LPS24.vs.UT
APP	chr21:26139740-26141254	0.992548	2.6448e-05	ENSG00000142192	rs2830086	2.70382e-12	naive	1.24289	1.83591e-18	TRUE	FALSE	LPS24.vs.UT
ARHGAP12	chr10:31961108-31962441	0.598702	0.0319611	ENSG00000165322	rs1755085	2.69863e-14	LPS24	-0.0346872	0.884221	FALSE	TRUE	LPS24.vs.UT
ARHGEF11	chr1:156962842-156964377	0.715407	0.000391617	ENSG00000132694	rs1336150	1.97217e-06	LPS2	1.17266	6.84545e-10	TRUE	FALSE	LPS24.vs.UT
ARHGEF40	chr14:21097784-21099261	-0.644386	0.00142087	ENSG00000165801	rs12889457	6.17987e-09	naive	-0.331137	0.111693	FALSE	FALSE	LPS24.vs.UT
ARL14EP	chr11:30322203-30323973	0.641436	2.7837e-06	ENSG00000152219	rs11826681	2.08143e-32	LPS24	0.247406	0.169201	FALSE	TRUE	LPS24.vs.UT
ARL8B	chr3:5139267-5140934	0.65857	0.000968786	ENSG00000134108	rs3864059	9.07739e-09	naive	0.590452	0.000182745	FALSE	TRUE	LPS24.vs.UT
ARMT1	chr6:151481965-151483050	0.808349	0.00784047	ENSG00000146476	rs11371042	2.72522e-08	LPS2	0.94777	3.3354e-07	FALSE	FALSE	LPS24.vs.UT
ARNT	chr1:150560757-150562658	0.675819	3.09442e-06	ENSG00000143437	rs12116492	1.37957e-26	naive	-0.241821	0.0188883	FALSE	FALSE	LPS24.vs.UT
ARNT	chr1:150611138-150612687	0.710563	7.72137e-05	ENSG00000143437	rs11204679	1.91238e-27	naive	-0.241821	0.0188883	FALSE	FALSE	LPS24.vs.UT
ARPC5	chr1:183608458-183610413	0.709687	7.85715e-05	ENSG00000162704	rs2761555	4.41053e-17	naive	0.501941	0.0144223	FALSE	FALSE	LPS24.vs.UT
ASAP1	chr8:129981135-129982805	1.20453	2.54612e-09	ENSG00000153317	rs1812141	3.69764e-07	naive	1.31022	1.34863e-11	TRUE	FALSE	LPS24.vs.UT
ASAP1	chr8:130248221-130249527	0.587375	0.0464969	ENSG00000153317	rs10956515	3.4111e-08	naive	1.31022	1.34863e-11	TRUE	FALSE	LPS24.vs.UT
ASAP1	chr8:130276555-130277966	0.893548	2.76437e-05	ENSG00000153317	rs191163693	4.31589e-06	LPS24	1.31022	1.34863e-11	TRUE	FALSE	LPS24.vs.UT
ASAP1	chr8:130283809-130285496	1.21443	5.01721e-12	ENSG00000153317	rs112517433	1.61138e-08	naive	1.31022	1.34863e-11	TRUE	FALSE	LPS24.vs.UT
ASAP1	chr8:130308754-130310088	0.631533	0.0144403	ENSG00000153317	rs2027377	1.61021e-08	naive	1.31022	1.34863e-11	TRUE	FALSE	LPS24.vs.UT
ASAP1	chr8:130329153-130330693	1.162	1.0668e-06	ENSG00000153317	rs6470813	1.51884e-08	naive	1.31022	1.34863e-11	TRUE	FALSE	LPS24.vs.UT
ASAP1	chr8:130340342-130341840	0.714508	0.0047834	ENSG00000153317	rs11779014	1.17795e-08	naive	1.31022	1.34863e-11	TRUE	FALSE	LPS24.vs.UT
ASAP1	chr8:130206088-130207572	0.772018	0.0112081	ENSG00000153317	rs72722380	4.31948e-06	LPS24	1.31022	1.34863e-11	TRUE	FALSE	LPS24.vs.UT
ATM	chr11:107987782-107989299	0.590607	0.00265469	ENSG00000149311	rs4754284	2.02174e-06	IFN	-0.636215	2.19162e-06	FALSE	FALSE	LPS24.vs.UT
ATP23	chr12:57893156-57894810	0.660466	0.00603586	ENSG00000166896	rs7971877	3.17829e-52	naive	-0.968081	0.000810958	FALSE	FALSE	LPS24.vs.UT
ATP5MC1	chr17:48816656-48818182	-0.615288	0.022739	ENSG00000159199	rs3959442	6.6125e-18	naive	-0.366379	0.0256008	FALSE	FALSE	LPS24.vs.UT
ATP5MD	chr10:103441234-103443104	-0.784512	0.00073073	ENSG00000173915	rs2281861	5.16545e-53	naive	0.302613	0.0879493	FALSE	FALSE	LPS24.vs.UT
ATP5MD	chr10:102802381-102803867	0.606401	0.00184563	ENSG00000173915	rs7918308	1.92198e-41	naive	0.302613	0.0879493	FALSE	FALSE	LPS24.vs.UT
ATP5MD	chr10:103464742-103466127	-0.952014	0.00102596	ENSG00000173915	rs3014192	6.65163e-24	naive	0.302613	0.0879493	FALSE	FALSE	LPS24.vs.UT
ATP5MD	chr10:103240945-103242639	0.757471	6.40153e-05	ENSG00000173915	rs1327326925	3.4015e-76	naive	0.302613	0.0879493	FALSE	FALSE	LPS24.vs.UT
ATP5MPL	chr14:104077617-104078669	-0.783846	0.00550472	ENSG00000156411	rs113809287	8.25348e-10	naive	0.0584995	0.77487	FALSE	FALSE	LPS24.vs.UT
ATP6V0D1	chr16:67503653-67505573	-0.590912	0.0113315	ENSG00000159720	rs4380048	6.38674e-26	naive	0.25618	0.0839769	FALSE	FALSE	LPS24.vs.UT
ATP6V1E2	chr2:46520508-46522178	0.895743	3.16551e-07	ENSG00000250565	rs2346416	2.25567e-15	naive	-0.0955865	0.756807	FALSE	FALSE	LPS24.vs.UT
ATP9B	chr18:79200077-79201705	-0.762362	0.00656604	ENSG00000166377	rs11663180	5.25184e-14	naive	0.163273	0.529304	FALSE	FALSE	LPS24.vs.UT
ATPAF1	chr1:46699299-46700428	0.705683	0.0189213	ENSG00000123472	rs2405030	1.94477e-32	naive	-0.530875	0.000494842	FALSE	TRUE	LPS24.vs.UT
ATPAF2	chr17:18025271-18026990	1.07563	1.73054e-08	ENSG00000171953	rs144199967	3.97241e-22	naive	0.0275792	0.853949	FALSE	TRUE	LPS24.vs.UT
ATXN1	chr6:16723573-16724612	0.64622	0.0442728	ENSG00000124788	rs707850	1.01821e-16	IFN	0.830174	1.00557e-07	FALSE	FALSE	LPS24.vs.UT
ATXN1	chr6:16740784-16741836	1.0735	0.000918764	ENSG00000124788	rs697739	2.42114e-08	IFN	0.830174	1.00557e-07	FALSE	FALSE	LPS24.vs.UT
ATXN1	chr6:16683575-16685329	0.68069	0.000194093	ENSG00000124788	rs5874569	5.17949e-06	LPS24	0.830174	1.00557e-07	FALSE	FALSE	LPS24.vs.UT
B3GALT6	chr1:1440396-1441989	-0.725533	0.00783536	ENSG00000176022	rs1240697	1.79257e-11	naive	0.171197	0.379363	FALSE	FALSE	LPS24.vs.UT
B3GNT5	chr3:183370440-183371619	0.711583	0.00145406	ENSG00000176597	rs59159308	2.14333e-06	IFN	-2.29609	1.89016e-31	TRUE	FALSE	LPS24.vs.UT
BAG1	chr9:33296814-33298447	-0.615392	0.0175732	ENSG00000107262	rs7019355	2.40609e-22	naive	0.0169256	0.908481	FALSE	FALSE	LPS24.vs.UT
BAG4	chr8:38404395-38405888	0.862641	0.00224454	ENSG00000156735	rs7001340	1.72351e-56	naive	0.123402	0.488859	FALSE	TRUE	LPS24.vs.UT
BAG5	chr14:103871406-103872783	-0.799685	0.0018094	ENSG00000166170	rs10132641	4.72377e-16	naive	0.0366326	0.807068	FALSE	TRUE	LPS24.vs.UT
BAIAP2	chr17:81097018-81098357	-0.782552	7.87936e-07	ENSG00000175866	rs4074982	5.70066e-08	naive	-3.84388	1.99149e-67	TRUE	FALSE	LPS24.vs.UT
BAIAP2	chr17:81034254-81036008	-1.01063	1.13279e-17	ENSG00000175866	rs8072683	6.23905e-22	naive	-3.84388	1.99149e-67	TRUE	FALSE	LPS24.vs.UT
BANF1	chr11:65813851-65815053	0.640123	0.00253175	ENSG00000175334	rs3892696	9.47485e-11	naive	0.0168665	0.943202	FALSE	FALSE	LPS24.vs.UT
BASP1	chr5:17224584-17225660	1.37278	7.69585e-06	ENSG00000176788	rs2242415	1.81148e-06	LPS2	1.72179	1.52567e-09	TRUE	FALSE	LPS24.vs.UT
BATF	chr14:75542106-75543458	0.601212	0.00105046	ENSG00000156127	rs957370	4.62982e-07	naive	0.998983	0.000545233	FALSE	FALSE	LPS24.vs.UT
BATF3	chr1:212667088-212668498	0.794207	0.000406705	ENSG00000123685	rs2456819	9.627e-06	naive	1.08759	0.0300669	TRUE	FALSE	LPS24.vs.UT
BBS2	chr16:56642809-56644387	1.045	2.06012e-11	ENSG00000125124	rs57778164	8.06622e-08	naive	-0.120735	0.490631	FALSE	FALSE	LPS24.vs.UT
BBS2	chr16:56609536-56610913	1.22681	1.22614e-16	ENSG00000125124	rs13337282	1.39373e-06	naive	-0.120735	0.490631	FALSE	FALSE	LPS24.vs.UT
BCKDK	chr16:31128705-31130401	0.63846	4.46676e-06	ENSG00000103507	rs9936329	1.38081e-13	naive	0.481537	0.000316803	FALSE	FALSE	LPS24.vs.UT
BCKDK	chr16:31113065-31114365	0.679686	3.85137e-05	ENSG00000103507	rs749767	3.73764e-14	naive	0.481537	0.000316803	FALSE	FALSE	LPS24.vs.UT
BCL6	chr3:188687061-188688159	1.03083	0.000260858	ENSG00000113916	rs6791449	1.95146e-06	IFN	1.58001	2.07081e-15	TRUE	FALSE	LPS24.vs.UT
BCR	chr22:23304811-23307157	0.95922	8.02188e-08	ENSG00000186716	rs67376222	6.46176e-61	IFN	0.760421	9.07874e-12	FALSE	FALSE	LPS24.vs.UT
BECN1	chr17:42456352-42457924	-0.623684	0.00668191	ENSG00000126581	rs140294647	4.68548e-06	naive	0.50598	1.66014e-07	FALSE	FALSE	LPS24.vs.UT
BMP6	chr6:7617742-7619287	-1.10322	2.19699e-10	ENSG00000153162	rs9379117	5.62346e-09	LPS24	2.4195	0.000900804	TRUE	FALSE	LPS24.vs.UT
BORCS7	chr10:102818382-102819693	-0.643228	0.0042643	ENSG00000166275	rs10883780	1.98077e-51	naive	0.319847	0.137974	FALSE	FALSE	LPS24.vs.UT
BTBD11	chr12:107328412-107329810	1.63955	4.83874e-14	ENSG00000151136	rs1991310	1.25431e-36	naive	1.06025	4.80803e-05	TRUE	TRUE	LPS24.vs.UT
BTG2	chr1:203272758-203274759	0.625772	1.85391e-06	ENSG00000159388	rs2252183	5.42213e-21	IFN	0.149859	0.368517	FALSE	FALSE	LPS24.vs.UT
C11orf45	chr11:128904858-128906539	-0.693618	2.95949e-05	ENSG00000174370	rs3867249	1.33188e-07	IFN	-3.25543	1.93601e-25	TRUE	FALSE	LPS24.vs.UT
C11orf45	chr11:128903159-128904387	-0.861694	0.000265672	ENSG00000174370	rs4937389	2.8536e-20	LPS2	-3.25543	1.93601e-25	TRUE	TRUE	LPS24.vs.UT
C11orf58	chr11:16613287-16614335	-0.636038	0.0293045	ENSG00000110696	rs78152188	1.24856e-08	IFN	0.426352	0.000292888	FALSE	FALSE	LPS24.vs.UT
C12orf43	chr12:120234230-120235838	0.695153	0.000364775	ENSG00000157895	rs36065680	5.02928e-06	naive	0.0804045	0.705786	FALSE	FALSE	LPS24.vs.UT
C15orf39	chr15:75061323-75062763	0.928465	5.55974e-06	ENSG00000167173	rs12148425	1.88968e-08	IFN	-0.951073	1.61359e-06	FALSE	FALSE	LPS24.vs.UT
C16orf72	chr16:9067622-9069069	1.18453	2.04259e-05	ENSG00000182831	rs12447609	8.95127e-14	IFN	0.418911	4.8507e-08	FALSE	FALSE	LPS24.vs.UT
C17orf67	chr17:56819211-56820364	-0.763739	0.0231129	ENSG00000214226	rs78639958	1.06442e-07	LPS24	0.0916137	0.779367	FALSE	TRUE	LPS24.vs.UT
C17orf97	chr17:409272-411242	-0.761566	0.000104097	ENSG00000187624	rs11150882	1.64587e-203	naive	-0.426861	0.66842	FALSE	TRUE	LPS24.vs.UT
C1orf122	chr1:37822578-37824119	1.37236	0.000133311	ENSG00000197982	rs12751325	4.88465e-28	LPS2	3.53739	1.2447e-66	TRUE	TRUE	LPS24.vs.UT
C1orf122	chr1:37810742-37811782	0.907243	0.000596603	ENSG00000197982	rs28411034	1.60198e-26	LPS2	3.53739	1.2447e-66	TRUE	TRUE	LPS24.vs.UT
C1orf162	chr1:111476393-111477680	-0.600766	0.0371654	ENSG00000143110	rs6692745	1.16836e-12	naive	-1.15347	0.000102429	TRUE	FALSE	LPS24.vs.UT
C1QA	chr1:22641561-22644233	-0.640084	0.000635751	ENSG00000173372	rs4655085	8.28721e-14	IFN	-0.531473	0.221865	FALSE	FALSE	LPS24.vs.UT
C1QA	chr1:22635956-22637496	-0.881124	7.35195e-06	ENSG00000173372	rs12058824	1.13146e-13	IFN	-0.531473	0.221865	FALSE	FALSE	LPS24.vs.UT
C1QB	chr1:22652177-22653628	-1.15695	8.40795e-06	ENSG00000173369	rs291990	4.96456e-13	naive	-0.840413	0.014299	FALSE	FALSE	LPS24.vs.UT
C22orf42	chr22:31976831-31978003	-0.885413	0.00400007	ENSG00000205856	NA	1.55281e-11	LPS2	-1.36964	0.157222	FALSE	TRUE	LPS24.vs.UT
C3	chr19:6662872-6664479	0.63023	0.000427481	ENSG00000125730	rs12609318	8.98638e-10	LPS24	0.960023	0.0111684	FALSE	TRUE	LPS24.vs.UT
C5	chr9:121074169-121075669	0.820863	4.2688e-09	ENSG00000106804	rs6478498	1.95287e-41	naive	-1.77559	4.37458e-17	TRUE	TRUE	LPS24.vs.UT
CAB39	chr2:230793480-230795038	0.710022	0.000252423	ENSG00000135932	rs62193643	4.24733e-10	naive	0.341967	0.0321583	FALSE	FALSE	LPS24.vs.UT
CALHM6	chr6:116615720-116617157	-0.613675	0.029668	ENSG00000188820	rs784124	1.74523e-10	naive	1.52351	0.00358878	TRUE	FALSE	LPS24.vs.UT
CAPG	chr2:85318069-85319738	0.967097	1.63235e-08	ENSG00000042493	rs116012131	4.01326e-27	naive	0.408813	0.0640418	FALSE	FALSE	LPS24.vs.UT
CAPG	chr2:85405154-85406352	0.656944	0.00325674	ENSG00000042493	rs58258449	1.3842e-35	naive	0.408813	0.0640418	FALSE	FALSE	LPS24.vs.UT
CAPZB	chr1:19397644-19399264	0.876555	6.72973e-05	ENSG00000077549	rs58441212	9.96508e-21	LPS24	0.116503	0.558909	FALSE	TRUE	LPS24.vs.UT
CARD19	chr9:93148369-93149798	0.912661	0.00104342	ENSG00000165233	rs72741097	3.04494e-10	IFN	-0.0291336	0.898004	FALSE	FALSE	LPS24.vs.UT
CARD8	chr19:48266219-48267725	-0.711592	0.0308757	ENSG00000105483	rs142063196	7.6583e-07	naive	0.0657184	0.751865	FALSE	FALSE	LPS24.vs.UT
CARD9	chr9:136409495-136411535	-0.677476	5.01443e-05	ENSG00000187796	rs11145932	1.9457e-66	naive	-0.0989175	0.869445	FALSE	FALSE	LPS24.vs.UT
CARMIL1	chr6:25332280-25333548	-0.697847	0.0167437	ENSG00000079691	rs74988699	1.58837e-06	LPS24	-1.51665	1.17751e-05	TRUE	FALSE	LPS24.vs.UT
CASC15	chr6:21986703-21988555	-0.684363	0.02349	ENSG00000272168	rs187682828	1.37593e-13	naive	1.46417	0.0998865	FALSE	FALSE	LPS24.vs.UT
CATIP	chr2:218370079-218371419	1.03802	2.17353e-10	ENSG00000158428	rs11899020	3.13374e-11	naive	0.71396	0.0372515	FALSE	FALSE	LPS24.vs.UT
CBX6	chr22:38768487-38769972	-0.661996	0.00781571	ENSG00000183741	rs6001220	5.30291e-09	IFN	0.637586	0.000794403	FALSE	FALSE	LPS24.vs.UT
CCDC103	chr17:44905400-44907011	0.754374	0.000130939	ENSG00000167131	rs7049	7.66494e-15	LPS24	0.737713	0.255629	FALSE	TRUE	LPS24.vs.UT
CCDC127	chr5:394609-395977	0.752362	0.000101732	ENSG00000164366	rs115363205	8.06178e-09	LPS24	0.199579	0.220565	FALSE	FALSE	LPS24.vs.UT
CCDC127	chr5:392083-393520	0.94043	2.50109e-06	ENSG00000164366	rs113623411	1.91375e-08	LPS24	0.199579	0.220565	FALSE	FALSE	LPS24.vs.UT
CCDC142	chr2:74334518-74335567	-0.711942	0.0355006	ENSG00000135637	rs13387588	3.27786e-18	naive	0.0731125	0.589716	FALSE	FALSE	LPS24.vs.UT
CCDC32	chr15:40743673-40744866	0.742699	0.00148631	ENSG00000128891	rs4923884	6.61738e-30	naive	0.49802	0.000124724	FALSE	FALSE	LPS24.vs.UT
CCDC9	chr19:47230440-47231834	-0.615153	4.80627e-05	ENSG00000105321	rs531408812	9.59853e-06	LPS24	0.147393	0.397288	FALSE	FALSE	LPS24.vs.UT
CCM2	chr7:44976960-44981274	0.791318	2.63503e-08	ENSG00000136280	rs6958168	2.14595e-48	naive	0.0236611	0.858855	FALSE	FALSE	LPS24.vs.UT
CCND1	chr11:69352415-69353862	0.787972	0.000182522	ENSG00000110092	rs12793490	2.29869e-09	LPS2	0.343236	0.585213	FALSE	FALSE	LPS24.vs.UT
CCR5	chr3:46360609-46362301	0.626942	0.000701839	ENSG00000160791	rs539771007	2.43706e-18	LPS24	1.03007	1.28707e-10	TRUE	FALSE	LPS24.vs.UT
CCT2	chr12:69533839-69535179	-1.12218	0.000107404	ENSG00000166226	rs503801	2.08381e-07	IFN	0.194673	0.301481	FALSE	FALSE	LPS24.vs.UT
CCT8	chr21:29181594-29183199	0.76129	0.00104802	ENSG00000156261	rs55823432	2.00711e-27	naive	0.226034	0.231826	FALSE	FALSE	LPS24.vs.UT
CCZ1B	chr7:6636400-6638310	-0.58565	0.000260858	ENSG00000146574	rs62439667	8.15591e-14	naive	0.664709	0.00119228	FALSE	FALSE	LPS24.vs.UT
CD164	chr6:109236252-109237725	0.81052	5.32709e-05	ENSG00000135535	rs6919423	2.34347e-08	LPS24	0.396244	0.000392424	FALSE	FALSE	LPS24.vs.UT
CD164	chr6:109322466-109323809	-0.876987	5.41455e-05	ENSG00000135535	rs77497373	4.95298e-08	LPS24	0.396244	0.000392424	FALSE	FALSE	LPS24.vs.UT
CD300C	chr17:74513673-74515275	-1.13449	0.000138083	ENSG00000167850	rs115731439	4.93365e-112	naive	0.472886	0.00435973	FALSE	TRUE	LPS24.vs.UT
CD300C	chr17:74568885-74570321	0.799783	3.47285e-08	ENSG00000167850	rs59728170	7.84157e-34	naive	0.472886	0.00435973	FALSE	FALSE	LPS24.vs.UT
CD300C	chr17:74492593-74494390	-0.627219	0.0340314	ENSG00000167850	rs870698	6.36047e-11	naive	0.472886	0.00435973	FALSE	FALSE	LPS24.vs.UT
CD302	chr2:159801604-159802755	-0.782984	0.00574495	ENSG00000241399	rs73967923	1.62523e-13	IFN	-2.46874	6.44701e-12	TRUE	FALSE	LPS24.vs.UT
CD320	chr19:8355274-8356333	0.658467	0.02514	ENSG00000167775	rs79293855	3.74285e-08	IFN	-2.2057	2.59757e-11	TRUE	FALSE	LPS24.vs.UT
CD40	chr20:46117554-46118982	0.665507	9.06136e-05	ENSG00000101017	rs745307	2.95414e-51	naive	2.45531	9.18914e-26	TRUE	FALSE	LPS24.vs.UT
CD44	chr11:35235977-35237351	1.08574	3.2359e-07	ENSG00000026508	rs7105545	2.40287e-06	LPS24	2.32815	1.43499e-26	TRUE	FALSE	LPS24.vs.UT
CD59	chr11:33722543-33724050	0.678188	0.00106448	ENSG00000085063	rs831628	8.57588e-13	IFN	1.18392	0.00136406	TRUE	FALSE	LPS24.vs.UT
CD80	chr3:119561927-119563184	0.955886	0.000133495	ENSG00000121594	rs885654	2.10692e-10	LPS2	4.40002	1.72479e-20	TRUE	FALSE	LPS24.vs.UT
CD80	chr3:119558711-119560444	0.602132	0.00681233	ENSG00000121594	rs56124423	1.18706e-10	LPS2	4.40002	1.72479e-20	TRUE	FALSE	LPS24.vs.UT
CD84	chr1:160629457-160631195	0.590162	0.00343821	ENSG00000066294	rs6697247	3.26814e-06	IFN	-0.250101	0.251652	FALSE	FALSE	LPS24.vs.UT
CD86	chr3:122063587-122064848	0.63075	0.0119967	ENSG00000114013	rs75937181	3.61217e-09	naive	-1.21635	4.42159e-05	TRUE	FALSE	LPS24.vs.UT
CD9	chr12:6182338-6183986	-1.01603	2.41081e-07	ENSG00000010278	rs1984541	1.12982e-08	LPS24	-3.35153	1.90075e-22	TRUE	FALSE	LPS24.vs.UT
CDA	chr1:20603347-20604974	1.48129	5.24165e-16	ENSG00000158825	rs34840123	1.05974e-54	naive	-1.04728	0.0029552	TRUE	TRUE	LPS24.vs.UT
CDC42EP1	chr22:37562952-37564345	0.718632	0.0095715	ENSG00000128283	rs5995463	2.75306e-29	IFN	-0.0403148	0.94639	FALSE	FALSE	LPS24.vs.UT
CDC42EP1	chr22:37541478-37542626	0.986927	1.36331e-06	ENSG00000128283	rs7293163	6.77008e-16	IFN	-0.0403148	0.94639	FALSE	FALSE	LPS24.vs.UT
CDCA4	chr14:104984740-104986521	-0.698726	4.49585e-07	ENSG00000170779	rs10150682	7.33079e-06	IFN	-0.300313	0.157345	FALSE	FALSE	LPS24.vs.UT
CDCP1	chr3:45135735-45136798	-0.824971	0.0128657	ENSG00000163814	rs62244466	4.3508e-10	IFN	1.0624	0.0051214	TRUE	FALSE	LPS24.vs.UT
CDCP1	chr3:45166719-45168209	0.637751	0.000949018	ENSG00000163814	rs6790786	1.34143e-10	LPS24	1.0624	0.0051214	TRUE	FALSE	LPS24.vs.UT
CDH23	chr10:71770182-71771493	0.863759	6.34278e-07	ENSG00000107736	rs7905535	1.44486e-22	naive	0.140562	0.719501	FALSE	FALSE	LPS24.vs.UT
CDH23	chr10:71637377-71639117	0.730309	1.56377e-06	ENSG00000107736	rs61650587	7.39827e-18	naive	0.140562	0.719501	FALSE	FALSE	LPS24.vs.UT
CDK14	chr7:90595637-90597092	0.601922	3.57889e-05	ENSG00000058091	rs10244012	8.99063e-08	naive	1.39434	2.28703e-07	TRUE	FALSE	LPS24.vs.UT
CDK5RAP3	chr17:47977587-47979203	-0.646149	0.013179	ENSG00000108465	rs2597173	7.78938e-14	naive	-0.0630195	0.900157	FALSE	FALSE	LPS24.vs.UT
CDKN1A	chr6:36650074-36651770	-0.747464	0.00164998	ENSG00000124762	rs7742159	8.23279e-08	naive	0.801135	0.00449372	FALSE	FALSE	LPS24.vs.UT
CEBPG	chr19:33331660-33333327	-0.784585	0.00128619	ENSG00000153879	rs12151052	7.09435e-08	IFN	-0.206113	0.201872	FALSE	FALSE	LPS24.vs.UT
CEBPG	chr19:33301638-33303417	-0.596819	8.03039e-06	ENSG00000153879	rs34529039	1.29227e-08	IFN	-0.206113	0.201872	FALSE	FALSE	LPS24.vs.UT
CEP68	chr2:65064564-65066024	0.698768	0.000202401	ENSG00000011523	rs2901749	1.25762e-17	LPS24	-0.617559	0.000750881	FALSE	FALSE	LPS24.vs.UT
CFAP410	chr21:44352823-44354533	0.701828	9.1151e-06	ENSG00000160226	rs11701358	3.07218e-10	naive	-0.127766	0.599737	FALSE	FALSE	LPS24.vs.UT
CFD	chr19:858706-861121	-0.793853	2.64849e-08	ENSG00000197766	rs71335276	1.68304e-51	LPS24	-2.65957	4.96874e-20	TRUE	TRUE	LPS24.vs.UT
CFD	chr19:861589-863212	-0.812545	8.09172e-07	ENSG00000197766	rs1683563	9.12003e-35	naive	-2.65957	4.96874e-20	TRUE	FALSE	LPS24.vs.UT
CHAF1A	chr19:4373991-4375247	1.13888	1.42245e-12	ENSG00000167670	rs11667543	3.08941e-13	IFN	-0.466667	0.0120448	FALSE	FALSE	LPS24.vs.UT
CHRNB1	chr17:7466187-7467538	0.930283	4.54727e-07	ENSG00000170175	rs3853894	4.11935e-11	naive	0.592169	0.04567	FALSE	FALSE	LPS24.vs.UT
CHSY1	chr15:101167479-101168791	0.705935	0.00165563	ENSG00000131873	rs34645479	1.32553e-25	naive	0.926778	9.82806e-06	FALSE	FALSE	LPS24.vs.UT
CHURC1	chr14:64822617-64824334	-0.775491	0.00174738	ENSG00000258289	rs229618	1.44597e-26	naive	0.300743	0.382081	FALSE	FALSE	LPS24.vs.UT
CIB1	chr15:90184303-90185780	0.640745	0.000286229	ENSG00000185043	rs7172562	6.15318e-15	naive	-0.115093	0.410264	FALSE	FALSE	LPS24.vs.UT
CISD1	chr10:58322151-58323573	0.638282	0.00647528	ENSG00000122873	rs16912145	6.00195e-22	naive	0.0563344	0.85328	FALSE	FALSE	LPS24.vs.UT
CLEC4D	chr12:8452512-8453906	0.693539	0.000646887	ENSG00000166527	rs10841601	1.22308e-10	IFN	3.71186	3.27901e-15	TRUE	FALSE	LPS24.vs.UT
CLEC4F	chr2:70789082-70790559	-0.87588	0.000341718	ENSG00000152672	rs10540498	1.24075e-06	naive	-2.49037	0.0864225	FALSE	FALSE	LPS24.vs.UT
CLEC4G	chr19:7733870-7735098	0.672878	0.0244304	ENSG00000182566	rs76560987	7.43009e-15	naive	-1.42296	0.0864837	FALSE	FALSE	LPS24.vs.UT
CLEC7A	chr12:10118336-10119955	0.933927	0.0012759	ENSG00000172243	rs7959451	1.53493e-11	naive	-0.484621	0.199609	FALSE	FALSE	LPS24.vs.UT
CLIP2	chr7:74271761-74273732	0.676396	3.33291e-05	ENSG00000106665	rs78410516	1.61732e-15	naive	0.0954727	0.624502	FALSE	FALSE	LPS24.vs.UT
CLN5	chr13:76991020-76992970	0.59054	3.66159e-05	ENSG00000102805	rs77416795	2.80317e-09	naive	1.04658	1.22268e-16	TRUE	FALSE	LPS24.vs.UT
CLN8	chr8:1766372-1767447	-0.853646	0.000448828	ENSG00000182372	rs7461600	1.60147e-14	LPS2	-1.10945	5.86245e-08	TRUE	TRUE	LPS24.vs.UT
CNDP2	chr18:74478921-74480388	0.668195	0.0109984	ENSG00000133313	rs11662825	9.4071e-18	naive	0.275367	0.0117506	FALSE	FALSE	LPS24.vs.UT
COA7	chr1:52676176-52677669	-1.03159	0.000185893	ENSG00000162377	rs269307	1.52788e-20	naive	-0.669411	0.0102674	FALSE	FALSE	LPS24.vs.UT
COLEC12	chr18:404769-405811	-0.80306	0.023385	ENSG00000158270	rs55822563	9.30037e-21	LPS2	-4.71364	7.98172e-22	TRUE	FALSE	LPS24.vs.UT
COLGALT1	chr19:17559763-17560896	0.684332	0.00037904	ENSG00000130309	rs73525772	6.94577e-06	naive	0.705879	1.02773e-07	FALSE	FALSE	LPS24.vs.UT
COLQ	chr3:15635687-15637085	0.766328	0.00242396	ENSG00000206561	rs2280770	6.64809e-11	IFN	-0.466765	0.265403	FALSE	FALSE	LPS24.vs.UT
COPE	chr19:18969100-18970533	-0.618158	0.0188084	ENSG00000105669	rs116845972	2.62577e-06	IFN	0.214196	0.00611165	FALSE	FALSE	LPS24.vs.UT
COX15	chr10:99685075-99686368	0.689372	0.00555605	ENSG00000014919	rs3740078	3.60411e-26	IFN	0.141798	0.378655	FALSE	TRUE	LPS24.vs.UT
CPEB2	chr4:14855670-14857313	0.595625	0.000469459	ENSG00000137449	rs1389999	6.94867e-06	LPS2	0.28254	0.150871	FALSE	FALSE	LPS24.vs.UT
CPM	chr12:68951126-68952683	-0.819053	0.00169981	ENSG00000135678	rs12817847	1.17057e-06	LPS24	0.382608	0.175385	FALSE	TRUE	LPS24.vs.UT
CPNE1	chr20:35768251-35769759	0.61288	0.000384387	ENSG00000214078	rs67106011	8.99603e-112	naive	-0.39826	0.50499	FALSE	TRUE	LPS24.vs.UT
CPNE1	chr20:36098027-36099114	-0.590763	0.0352985	ENSG00000214078	rs2590986	1.56549e-20	naive	-0.39826	0.50499	FALSE	FALSE	LPS24.vs.UT
CPNE7	chr16:89192161-89193570	-0.625156	0.00864121	ENSG00000178773	rs75791347	8.53711e-07	IFN	-0.451356	0.583594	FALSE	FALSE	LPS24.vs.UT
CPSF1	chr8:144331494-144332610	-0.646355	0.00232013	ENSG00000071894	rs11775656	1.48049e-14	naive	-0.405064	0.120604	FALSE	FALSE	LPS24.vs.UT
CR1	chr1:207815581-207816921	0.788661	0.000266466	ENSG00000203710	rs74940629	4.18951e-09	IFN	-1.65681	2.06964e-07	TRUE	FALSE	LPS24.vs.UT
CR1	chr1:207850552-207852043	0.615454	0.00461322	ENSG00000203710	rs79287268	1.3126e-08	IFN	-1.65681	2.06964e-07	TRUE	FALSE	LPS24.vs.UT
CRAT	chr9:129175527-129176794	-0.797116	1.80465e-06	ENSG00000095321	rs141780496	1.16979e-14	LPS24	-0.248761	0.265077	FALSE	FALSE	LPS24.vs.UT
CREB5	chr7:28476703-28478142	-0.721503	0.0177714	ENSG00000146592	rs10706083	2.73026e-08	IFN	0.0316665	0.947331	FALSE	FALSE	LPS24.vs.UT
CRISPLD2	chr16:84897713-84899113	0.83482	7.82289e-06	ENSG00000103196	rs60844709	1.28633e-09	LPS24	-0.178846	0.834731	FALSE	FALSE	LPS24.vs.UT
CRISPLD2	chr16:84819248-84821072	-0.639847	1.24119e-05	ENSG00000103196	rs117174171	1.20812e-06	LPS24	-0.178846	0.834731	FALSE	FALSE	LPS24.vs.UT
CRY2	chr11:45857170-45859047	0.764581	2.06962e-06	ENSG00000121671	rs1401419	1.80773e-36	naive	0.2483	0.0299513	FALSE	FALSE	LPS24.vs.UT
CRYZ	chr1:74732353-74734158	0.588521	4.22784e-05	ENSG00000116791	rs28568334	2.09847e-172	naive	-0.035348	0.956665	FALSE	TRUE	LPS24.vs.UT
CSE1L	chr20:48823093-48824761	0.654121	0.000212518	ENSG00000124207	rs4809728	9.84253e-08	LPS24	0.0715555	0.591303	FALSE	FALSE	LPS24.vs.UT
CST3	chr20:23655498-23656819	-0.588369	0.000380271	ENSG00000101439	rs2424590	4.17409e-06	naive	-1.17197	7.6513e-08	TRUE	FALSE	LPS24.vs.UT
CTNNBIP1	chr1:9866860-9868181	-0.661615	0.0143264	ENSG00000178585	rs1220413	2.64818e-12	IFN	-1.21361	2.29207e-06	TRUE	TRUE	LPS24.vs.UT
CTSC	chr11:88414239-88415279	-0.888459	0.00633003	ENSG00000109861	rs2387042	1.67658e-27	IFN	-0.0642771	0.928245	FALSE	FALSE	LPS24.vs.UT
CTSL	chr9:87839695-87840833	-0.74141	0.0410695	ENSG00000135047	rs72749800	4.16336e-10	naive	2.78948	2.67296e-13	TRUE	FALSE	LPS24.vs.UT
CYBA	chr16:88442456-88443880	-0.705249	0.00330828	ENSG00000051523	rs7199369	5.7074e-07	naive	0.647924	8.81936e-05	FALSE	FALSE	LPS24.vs.UT
CYP1B1	chr2:38037378-38038960	1.47302	2.10179e-11	ENSG00000138061	rs336031	2.61392e-07	LPS2	1.05241	6.14266e-08	TRUE	FALSE	LPS24.vs.UT
CYP1B1	chr2:38091458-38093150	1.35483	1.05024e-12	ENSG00000138061	rs162550	2.63335e-06	LPS24	1.05241	6.14266e-08	TRUE	FALSE	LPS24.vs.UT
CYP1B1	chr2:38064729-38066202	0.780705	0.000352407	ENSG00000138061	rs10169939	1.63151e-07	naive	1.05241	6.14266e-08	TRUE	FALSE	LPS24.vs.UT
CYP1B1-AS1	chr2:38146017-38147582	0.810156	4.51006e-05	ENSG00000232973	rs5830518	1.87285e-11	naive	0.609816	0.000199774	FALSE	FALSE	LPS24.vs.UT
CYP1B1-AS1	chr2:38129092-38130733	0.655294	0.000429122	ENSG00000232973	rs232622	2.41424e-06	naive	0.609816	0.000199774	FALSE	FALSE	LPS24.vs.UT
CYSTM1	chr5:140251154-140252545	0.753969	4.80627e-05	ENSG00000120306	rs3082569	3.02159e-08	IFN	0.798432	4.45485e-07	FALSE	FALSE	LPS24.vs.UT
CYTH4	chr22:37303221-37304805	0.97504	6.81267e-12	ENSG00000100055	rs2284050	1.6033e-16	naive	0.935125	1.91584e-14	FALSE	FALSE	LPS24.vs.UT
CYTH4	chr22:37281629-37282963	0.865654	1.09461e-06	ENSG00000100055	rs3213556	3.30033e-26	LPS2	0.935125	1.91584e-14	FALSE	FALSE	LPS24.vs.UT
DAGLA	chr11:61670737-61672500	-0.6501	0.0132636	ENSG00000134780	rs61898513	9.57726e-07	IFN	-1.06063	3.19704e-08	TRUE	FALSE	LPS24.vs.UT
DANCR	chr4:52843613-52844677	-0.870568	0.00395386	ENSG00000226950	rs6838718	2.5506e-11	naive	-0.333653	0.204093	FALSE	FALSE	LPS24.vs.UT
DAP3	chr1:155648213-155649295	0.788158	0.00125486	ENSG00000132676	rs2048431	4.05273e-09	naive	0.558075	2.7131e-08	FALSE	TRUE	LPS24.vs.UT
DAPK1	chr9:87559986-87561060	0.857821	0.0060402	ENSG00000196730	rs6560005	1.46073e-27	LPS24	0.830439	2.10121e-10	FALSE	TRUE	LPS24.vs.UT
DAPK1	chr9:87564118-87565538	1.11965	6.8424e-07	ENSG00000196730	rs888335	2.35299e-27	LPS24	0.830439	2.10121e-10	FALSE	TRUE	LPS24.vs.UT
DAZAP1	chr19:1836809-1838299	-0.647282	0.0307557	ENSG00000071626	rs35202074	5.64677e-06	LPS24	0.327015	0.000272283	FALSE	FALSE	LPS24.vs.UT
DCTN5	chr16:23570731-23571827	-1.14175	0.000445729	ENSG00000166847	rs152455	2.38006e-36	naive	0.334687	0.0452926	FALSE	FALSE	LPS24.vs.UT
DCXR	chr17:82216333-82217960	0.653599	5.77506e-06	ENSG00000169738	rs8082212	5.10085e-09	naive	-1.2603	3.53599e-20	TRUE	FALSE	LPS24.vs.UT
DDX60L	chr4:168440091-168441091	1.09615	0.000652422	ENSG00000181381	rs1387323	6.25718e-10	IFN	1.82262	2.49272e-07	TRUE	FALSE	LPS24.vs.UT
DDX60L	chr4:168317740-168319306	0.724248	0.000177941	ENSG00000181381	rs151095226	4.87664e-10	IFN	1.82262	2.49272e-07	TRUE	FALSE	LPS24.vs.UT
DDX60L	chr4:168479617-168481629	0.648015	9.99368e-06	ENSG00000181381	rs13353710	5.92984e-06	IFN	1.82262	2.49272e-07	TRUE	FALSE	LPS24.vs.UT
DEF8	chr16:89860107-89861876	-0.707722	0.00455729	ENSG00000140995	rs11641897	2.39631e-20	naive	0.168694	0.307509	FALSE	FALSE	LPS24.vs.UT
DEGS1	chr1:224244824-224246314	-1.14469	3.83498e-05	ENSG00000143753	rs4654010	3.23149e-28	naive	0.0361654	0.846497	FALSE	FALSE	LPS24.vs.UT
DEGS1	chr1:224204756-224206270	0.656716	0.00198653	ENSG00000143753	rs72755912	9.25434e-84	naive	0.0361654	0.846497	FALSE	FALSE	LPS24.vs.UT
DENND1A	chr9:123349415-123350828	-0.721518	0.00364293	ENSG00000119522	rs13298487	6.59432e-06	naive	-0.0585399	0.750102	FALSE	FALSE	LPS24.vs.UT
DENND3	chr8:141139868-141141376	0.732302	0.0018123	ENSG00000105339	rs34384181	2.09178e-06	IFN	0.720891	0.000393152	FALSE	FALSE	LPS24.vs.UT
DENND3	chr8:141181746-141183242	-0.586648	0.0221587	ENSG00000105339	rs307739	4.40249e-07	IFN	0.720891	0.000393152	FALSE	FALSE	LPS24.vs.UT
DENND4C	chr9:19229720-19231413	-0.679344	1.21919e-06	ENSG00000137145	rs10481512	1.37968e-11	LPS2	-0.941454	4.08059e-11	FALSE	FALSE	LPS24.vs.UT
DENND6B	chr22:50381090-50382665	-0.65706	0.049711	ENSG00000205593	rs58223188	1.13467e-24	naive	-1.05123	0.000146228	TRUE	FALSE	LPS24.vs.UT
DGKQ	chr4:924012-925116	0.741272	0.00929677	ENSG00000145214	rs899385	2.05204e-08	naive	0.0892427	0.701278	FALSE	FALSE	LPS24.vs.UT
DHRS4L2	chr14:23990638-23991836	0.658085	0.0433986	ENSG00000187630	rs568419038	1.66761e-26	naive	0.810472	0.00272034	FALSE	FALSE	LPS24.vs.UT
DHRS4L2	chr14:23987839-23989587	0.773276	6.64494e-06	ENSG00000187630	rs77491846	2.68774e-41	naive	0.810472	0.00272034	FALSE	FALSE	LPS24.vs.UT
DHRS9	chr2:169066497-169067728	-0.810253	0.00608761	ENSG00000073737	rs16856430	2.74231e-10	naive	-6.90712	1.10693e-56	TRUE	FALSE	LPS24.vs.UT
DHX34	chr19:47388601-47389882	0.758275	3.02323e-05	ENSG00000134815	rs8102562	3.59298e-17	naive	0.255117	0.0228776	FALSE	TRUE	LPS24.vs.UT
DHX58	chr17:42111485-42113284	0.720188	1.36577e-06	ENSG00000108771	rs2277621	2.37278e-08	IFN	2.153	4.87841e-10	TRUE	FALSE	LPS24.vs.UT
DHX58	chr17:42132250-42133897	0.698679	0.000285622	ENSG00000108771	rs8070446	6.81307e-07	IFN	2.153	4.87841e-10	TRUE	FALSE	LPS24.vs.UT
DHX8	chr17:43575864-43577572	-0.705984	0.022756	ENSG00000067596	rs12946392	9.17471e-06	LPS24	0.637407	6.02205e-13	FALSE	FALSE	LPS24.vs.UT
DIXDC1	chr11:111531120-111532889	0.980167	2.14545e-05	ENSG00000150764	rs143075112	1.67511e-06	naive	0.352368	0.421014	FALSE	FALSE	LPS24.vs.UT
DMAP1	chr1:44262863-44264719	0.626992	0.00325287	ENSG00000178028	rs325169	2.81617e-09	LPS2	0.366458	0.0530036	FALSE	FALSE	LPS24.vs.UT
DNAH17	chr17:78591935-78593100	0.789862	1.73167e-07	ENSG00000187775	rs72924942	7.59229e-07	LPS24	0.331871	0.672384	FALSE	TRUE	LPS24.vs.UT
DNAJB12	chr10:72340163-72341655	0.752893	4.50038e-05	ENSG00000148719	rs9416017	2.21983e-10	LPS2	0.906356	2.36814e-22	FALSE	FALSE	LPS24.vs.UT
DNAJB12	chr10:72321714-72322774	0.775966	0.00235904	ENSG00000148719	rs9416013	1.13006e-10	LPS2	0.906356	2.36814e-22	FALSE	FALSE	LPS24.vs.UT
DNAJB12	chr10:72309396-72311117	0.876235	4.61354e-06	ENSG00000148719	rs4074609	1.41463e-11	LPS2	0.906356	2.36814e-22	FALSE	FALSE	LPS24.vs.UT
DNASE2	chr19:12952357-12953805	0.630579	0.00555991	ENSG00000105612	rs7395	7.82931e-07	naive	-1.01241	2.33666e-06	TRUE	FALSE	LPS24.vs.UT
DPH3	chr3:16338270-16339799	0.593948	0.0107414	ENSG00000154813	rs490059	2.8342e-14	naive	0.87686	8.65874e-16	FALSE	FALSE	LPS24.vs.UT
DUS2	chr16:67998798-68000685	-0.697777	2.3054e-05	ENSG00000167264	rs7204974	1.07308e-27	naive	-0.629012	1.46722e-06	FALSE	FALSE	LPS24.vs.UT
DUSP5	chr10:110512045-110513857	0.900676	6.18723e-05	ENSG00000138166	rs10509919	4.34305e-07	IFN	2.83757	6.92318e-12	TRUE	FALSE	LPS24.vs.UT
DXO	chr6:31945060-31946741	1.03377	1.77479e-09	ENSG00000204348	rs4151667	2.42065e-25	naive	0.174536	0.438703	FALSE	FALSE	LPS24.vs.UT
DYNLT1	chr6:158056652-158058244	0.610955	0.000293933	ENSG00000146425	rs142242189	3.70092e-06	IFN	0.757943	0.00733662	FALSE	FALSE	LPS24.vs.UT
DYRK4	chr12:4566752-4568241	-1.07781	9.56616e-07	ENSG00000010219	rs10849094	4.84531e-29	naive	-0.733228	0.000340321	FALSE	FALSE	LPS24.vs.UT
EAF2	chr3:121997659-121999527	0.753372	3.14516e-05	ENSG00000145088	rs9824120	3.08379e-21	IFN	-0.496382	0.0351825	FALSE	TRUE	LPS24.vs.UT
EBNA1BP2	chr1:43226560-43228157	-0.610316	0.0190907	ENSG00000117395	rs11587212	1.37941e-09	LPS24	0.0426739	0.822913	FALSE	FALSE	LPS24.vs.UT
ECHDC2	chr1:52707296-52708326	-0.834194	0.00208701	ENSG00000121310	rs440871	3.9532e-18	naive	-0.953327	0.00547844	FALSE	FALSE	LPS24.vs.UT
EEF1AKMT3	chr12:57771165-57772925	0.65401	7.7711e-07	ENSG00000123427	rs2291617	1.39236e-107	naive	1.94757	3.95602e-12	TRUE	TRUE	LPS24.vs.UT
EEF1AKMT3	chr12:57835106-57836178	-0.613459	0.0439668	ENSG00000123427	rs10877026	1.19515e-57	naive	1.94757	3.95602e-12	TRUE	FALSE	LPS24.vs.UT
EFCAB2	chr1:245041994-245043374	-0.632138	0.0416518	ENSG00000203666	rs11580510	1.05604e-18	IFN	-0.0877333	0.844372	FALSE	FALSE	LPS24.vs.UT
EHD1	chr11:64856252-64857724	0.901572	1.42192e-06	ENSG00000110047	rs7126744	2.90365e-09	naive	2.12671	1.41421e-10	TRUE	FALSE	LPS24.vs.UT
EHD1	chr11:64869522-64871493	1.01998	5.06699e-09	ENSG00000110047	rs17146413	5.62832e-07	naive	2.12671	1.41421e-10	TRUE	FALSE	LPS24.vs.UT
EHD1	chr11:64854510-64855960	0.87038	3.91398e-05	ENSG00000110047	rs2007521	2.50811e-09	naive	2.12671	1.41421e-10	TRUE	FALSE	LPS24.vs.UT
EHD4	chr15:41620996-41622509	-0.676198	6.25272e-05	ENSG00000103966	rs16971915	7.29239e-09	naive	1.10584	4.57542e-11	TRUE	FALSE	LPS24.vs.UT
ELP5	chr17:7294141-7295319	-0.887275	0.000341629	ENSG00000170291	rs222859	7.61079e-15	IFN	-0.0858383	0.412642	FALSE	FALSE	LPS24.vs.UT
ELP5	chr17:7237355-7238414	-0.600709	0.000937298	ENSG00000170291	rs77234976	2.59481e-08	IFN	-0.0858383	0.412642	FALSE	FALSE	LPS24.vs.UT
ENG	chr9:127837865-127839525	0.88411	2.6448e-05	ENSG00000106991	rs41476651	1.32029e-13	naive	0.609375	0.0698115	FALSE	FALSE	LPS24.vs.UT
ENGASE	chr17:79038203-79039699	1.38281	2.19101e-10	ENSG00000167280	rs8067809	9.83355e-10	LPS24	-0.836003	0.00396514	FALSE	FALSE	LPS24.vs.UT
ENTPD1	chr10:95767523-95769065	0.82489	0.000400995	ENSG00000138185	rs150968867	7.18477e-06	naive	1.43403	1.65429e-05	TRUE	FALSE	LPS24.vs.UT
EPHB2	chr1:22850383-22852203	-1.07351	1.62809e-09	ENSG00000133216	rs6655962	1.37881e-06	IFN	-1.97272	1.49546e-10	TRUE	FALSE	LPS24.vs.UT
EPHB2	chr1:22846077-22847524	-0.949221	2.59254e-06	ENSG00000133216	rs12750256	6.49496e-11	IFN	-1.97272	1.49546e-10	TRUE	FALSE	LPS24.vs.UT
EREG	chr4:74364234-74366052	1.07034	2.25678e-10	ENSG00000124882	rs1460006	1.70201e-06	LPS24	2.21224	0.000121822	TRUE	TRUE	LPS24.vs.UT
ERGIC2	chr12:29241762-29243269	0.679554	4.92087e-06	ENSG00000087502	rs7958210	1.00649e-06	LPS24	0.172426	0.413465	FALSE	TRUE	LPS24.vs.UT
ERI1	chr8:9087963-9089547	0.943724	4.45641e-07	ENSG00000104626	rs11782826	3.0653e-36	naive	-0.0442282	0.827922	FALSE	TRUE	LPS24.vs.UT
ERICH1	chr8:672633-674256	-0.603307	0.0155433	ENSG00000104714	rs1020566	4.88196e-34	naive	0.368581	0.0191812	FALSE	FALSE	LPS24.vs.UT
ERRFI1	chr1:8106059-8107657	0.589921	0.042314	ENSG00000116285	rs6699371	3.68417e-31	IFN	-2.37918	1.11909e-17	TRUE	FALSE	LPS24.vs.UT
ERRFI1	chr1:8025627-8027511	-0.656622	4.06626e-05	ENSG00000116285	rs6700772	8.668e-40	IFN	-2.37918	1.11909e-17	TRUE	FALSE	LPS24.vs.UT
ESYT2	chr7:158818076-158819250	0.957626	4.58506e-10	ENSG00000117868	rs59439927	1.33969e-18	naive	-0.0655583	0.570153	FALSE	FALSE	LPS24.vs.UT
EVI2A	chr17:31061576-31063348	0.603049	0.0483139	ENSG00000126860	rs28623270	9.07512e-22	naive	-0.585598	0.0265745	FALSE	FALSE	LPS24.vs.UT
EVI2A	chr17:31487406-31489211	-0.713479	1.47169e-07	ENSG00000126860	rs35420776	9.61872e-06	naive	-0.585598	0.0265745	FALSE	FALSE	LPS24.vs.UT
EVI2A	chr17:31067517-31069021	0.830076	0.000309641	ENSG00000126860	rs11657989	8.86409e-23	naive	-0.585598	0.0265745	FALSE	FALSE	LPS24.vs.UT
EVI5L	chr19:7861837-7863722	-0.611731	0.00124445	ENSG00000142459	rs186630069	2.46849e-14	naive	0.250462	0.0316854	FALSE	TRUE	LPS24.vs.UT
EXOC3	chr5:402335-403534	0.659037	0.000542261	ENSG00000180104	rs6870149	1.96824e-16	naive	-0.332491	0.00522379	FALSE	FALSE	LPS24.vs.UT
EXOSC6	chr16:70403686-70405512	1.13306	2.6186e-07	ENSG00000223496	rs9934440	7.19862e-102	naive	-0.110128	0.558429	FALSE	FALSE	LPS24.vs.UT
EXOSC7	chr3:44954354-44955776	0.702947	0.00566723	ENSG00000075914	rs150337679	3.56092e-28	naive	-0.451438	0.000309058	FALSE	FALSE	LPS24.vs.UT
F2RL1	chr5:76855165-76857073	-0.594062	0.0167645	ENSG00000164251	rs2434648	5.7889e-10	naive	-0.910463	0.243139	FALSE	FALSE	LPS24.vs.UT
FAM136A	chr2:70043052-70044563	0.978349	7.81339e-07	ENSG00000035141	rs115444459	1.21696e-06	LPS2	-0.346341	0.0357888	FALSE	FALSE	LPS24.vs.UT
FAM136A	chr2:69996669-69998004	1.0561	2.36878e-06	ENSG00000035141	rs573075863	2.55286e-14	LPS2	-0.346341	0.0357888	FALSE	FALSE	LPS24.vs.UT
FAM160A2	chr11:6191389-6192522	0.723449	0.031492	ENSG00000051009	rs325611	9.04116e-11	LPS24	0.48469	0.00472059	FALSE	FALSE	LPS24.vs.UT
FAM160A2	chr11:6200600-6202073	0.62039	0.0023838	ENSG00000051009	rs16910019	1.27448e-09	LPS24	0.48469	0.00472059	FALSE	FALSE	LPS24.vs.UT
FAM200B	chr4:15665413-15666823	-0.663393	0.0296115	ENSG00000237765	rs137957142	2.42909e-16	naive	0.434908	0.0101328	FALSE	FALSE	LPS24.vs.UT
FAM20A	chr17:68579295-68581122	1.14789	8.07822e-08	ENSG00000108950	rs58295246	1.40563e-33	LPS24	5.68929	8.23221e-50	TRUE	TRUE	LPS24.vs.UT
FAM86C1	chr11:71977425-71978795	-0.686322	0.0215908	ENSG00000158483	rs6592455	3.69352e-06	IFN	-0.38519	0.332786	FALSE	FALSE	LPS24.vs.UT
FAM89A	chr1:231053210-231054529	-0.756515	0.0191332	ENSG00000182118	rs6679453	3.00797e-42	IFN	0.269796	0.61301	FALSE	TRUE	LPS24.vs.UT
FBRSL1	chr12:132481077-132482628	0.703022	0.000290648	ENSG00000112787	rs11614702	5.34572e-12	naive	-0.730129	0.00634282	FALSE	FALSE	LPS24.vs.UT
FCER1G	chr1:161216647-161218249	0.845414	5.60749e-07	ENSG00000158869	rs2070902	2.38129e-25	naive	1.55379	7.31426e-35	TRUE	FALSE	LPS24.vs.UT
FCER1G	chr1:161185228-161186614	-0.704622	4.7012e-06	ENSG00000158869	rs11585858	2.90215e-10	naive	1.55379	7.31426e-35	TRUE	FALSE	LPS24.vs.UT
FCER1G	chr1:161214239-161215716	0.657045	1.88155e-05	ENSG00000158869	rs2070901	4.67334e-28	naive	1.55379	7.31426e-35	TRUE	FALSE	LPS24.vs.UT
FCGR2A	chr1:161529896-161531662	0.614488	0.00316481	ENSG00000143226	rs17397332	8.73035e-19	naive	0.236814	0.218863	FALSE	FALSE	LPS24.vs.UT
FCGR2B	chr1:161499057-161500389	-0.626389	0.0119479	ENSG00000072694	rs6658353	9.6199e-06	naive	-1.48577	0.00258205	TRUE	FALSE	LPS24.vs.UT
FCHO1	chr19:17802879-17804259	-0.66487	0.0322943	ENSG00000130475	rs145638978	8.77283e-06	IFN	-0.170048	0.559407	FALSE	FALSE	LPS24.vs.UT
FCRLB	chr1:161738656-161740136	0.646096	0.000117734	ENSG00000162746	rs35626520	2.5823e-14	naive	-0.420787	0.277175	FALSE	FALSE	LPS24.vs.UT
FDFT1	chr8:10927687-10929149	-0.707948	0.00489199	ENSG00000079459	rs11250092	1.4427e-08	naive	0.500254	0.000711209	FALSE	FALSE	LPS24.vs.UT
FEM1C	chr5:115483969-115485185	-1.0576	0.000592829	ENSG00000145780	rs72363915	2.22406e-31	IFN	0.0766947	0.741885	FALSE	FALSE	LPS24.vs.UT
FEZ2	chr2:36553358-36555218	0.774063	0.000207356	ENSG00000171055	rs2160404	5.44793e-104	naive	-0.140104	0.22578	FALSE	TRUE	LPS24.vs.UT
FFAR4	chr10:93565626-93567494	-0.687301	0.00274573	ENSG00000186188	rs17484310	2.70117e-06	naive	-4.36389	3.20921e-07	TRUE	FALSE	LPS24.vs.UT
FFAR4	chr10:93572256-93573994	-0.717437	0.00219884	ENSG00000186188	rs77075970	1.21108e-06	IFN	-4.36389	3.20921e-07	TRUE	FALSE	LPS24.vs.UT
FGD2	chr6:37028957-37030046	0.717671	4.84135e-06	ENSG00000146192	rs708017	1.22009e-81	naive	-1.29728	6.47411e-05	TRUE	FALSE	LPS24.vs.UT
FGD2	chr6:37032849-37034202	0.787853	0.000160194	ENSG00000146192	rs831485	4.32282e-59	naive	-1.29728	6.47411e-05	TRUE	FALSE	LPS24.vs.UT
FGD2	chr6:37101980-37103895	0.646535	3.25769e-05	ENSG00000146192	rs9470475	5.10683e-11	IFN	-1.29728	6.47411e-05	TRUE	FALSE	LPS24.vs.UT
FHL3	chr1:37851125-37852631	0.757107	0.000850158	ENSG00000183386	rs561461477	4.49439e-10	naive	0.0815569	0.842042	FALSE	FALSE	LPS24.vs.UT
FHOD1	chr16:68022010-68023965	-0.652252	6.07249e-05	ENSG00000135723	rs237831	1.3977e-09	naive	0.16896	0.53866	FALSE	TRUE	LPS24.vs.UT
FLJ45513	chr17:49779267-49780741	0.586603	0.0200328	ENSG00000204584	rs72839112	4.84365e-12	naive	0.202936	0.653587	FALSE	TRUE	LPS24.vs.UT
FMNL2	chr2:152444957-152446582	1.28105	7.74297e-08	ENSG00000157827	rs62180799	1.48383e-07	LPS24	1.86933	4.52224e-05	TRUE	FALSE	LPS24.vs.UT
FNDC3B	chr3:172140158-172141254	0.693788	0.0204742	ENSG00000075420	rs6445040	8.80102e-11	LPS2	2.50008	3.15975e-50	TRUE	FALSE	LPS24.vs.UT
FNIP2	chr4:158823060-158824365	0.703875	0.0307969	ENSG00000052795	rs13103926	3.10801e-07	naive	0.966177	0.0094444	FALSE	FALSE	LPS24.vs.UT
FOXRED2	chr22:36439177-36440652	0.762698	0.00945221	ENSG00000100350	rs61659307	5.64832e-20	naive	-3.04832	5.39246e-29	TRUE	FALSE	LPS24.vs.UT
FPR1	chr19:51760623-51761926	0.995096	0.000890155	ENSG00000171051	rs35215887	1.34644e-11	naive	3.27199	1.2386e-19	TRUE	FALSE	LPS24.vs.UT
FPR2	chr19:51765913-51767176	0.822691	0.000225484	ENSG00000171049	rs72483942	6.51679e-08	LPS24	4.88536	4.90026e-68	TRUE	FALSE	LPS24.vs.UT
FRMD4B	chr3:69330427-69331855	-0.848787	0.000647044	ENSG00000114541	rs7610748	2.60059e-06	naive	-2.06989	2.31379e-11	TRUE	FALSE	LPS24.vs.UT
FTH1	chr11:62004109-62005990	0.802245	2.0588e-05	ENSG00000167996	rs12417294	3.06952e-14	naive	0.69859	0.0298667	FALSE	FALSE	LPS24.vs.UT
FTH1	chr11:61962428-61964317	1.06466	1.9819e-05	ENSG00000167996	rs1801621	2.48279e-33	naive	0.69859	0.0298667	FALSE	FALSE	LPS24.vs.UT
FTH1	chr11:62020008-62021379	0.789222	0.00105863	ENSG00000167996	rs7950734	4.40264e-07	IFN	0.69859	0.0298667	FALSE	FALSE	LPS24.vs.UT
FYN	chr6:111918294-111919730	0.803623	0.00364293	ENSG00000010810	rs201462036	2.36093e-16	naive	0.928665	0.000146228	FALSE	FALSE	LPS24.vs.UT
GAPDH	chr12:6199589-6201323	-1.19857	3.17157e-14	ENSG00000111640	rs61917079	6.26972e-07	IFN	0.382745	0.174625	FALSE	FALSE	LPS24.vs.UT
GAS6	chr13:113186646-113188453	0.655355	0.00038167	ENSG00000183087	rs78742676	3.50158e-06	LPS2	-1.27532	1.0573e-05	TRUE	FALSE	LPS24.vs.UT
GATB	chr4:151403033-151404521	-0.683424	0.0419088	ENSG00000059691	rs199781028	1.65038e-12	IFN	-0.233224	0.0896684	FALSE	FALSE	LPS24.vs.UT
GCAT	chr22:37933087-37934593	1.24709	5.42595e-15	ENSG00000100116	rs3026629	1.47215e-14	IFN	2.28065	1.78554e-06	TRUE	FALSE	LPS24.vs.UT
GFOD1	chr6:13454166-13455628	-0.655188	0.0101784	ENSG00000145990	rs2841563	4.08e-09	LPS2	-0.829995	0.00074525	FALSE	TRUE	LPS24.vs.UT
GFOD1	chr6:13403938-13405131	0.663267	0.0300524	ENSG00000145990	rs519657	9.58309e-06	LPS2	-0.829995	0.00074525	FALSE	FALSE	LPS24.vs.UT
GFPT1	chr2:69554258-69555716	-0.709255	0.00275377	ENSG00000198380	rs12617329	6.46751e-11	IFN	-0.18711	0.403984	FALSE	FALSE	LPS24.vs.UT
GFRA2	chr8:21683207-21684654	0.883556	2.72736e-07	ENSG00000168546	rs10090674	3.03779e-06	IFN	-2.83458	5.90748e-07	TRUE	FALSE	LPS24.vs.UT
GLMP	chr1:156160561-156162009	0.618507	0.00564417	ENSG00000198715	rs191795474	3.98833e-09	naive	-0.723887	0.00198579	FALSE	FALSE	LPS24.vs.UT
GLMP	chr1:156164734-156165763	0.758044	0.0219594	ENSG00000198715	rs11264449	4.35052e-07	naive	-0.723887	0.00198579	FALSE	FALSE	LPS24.vs.UT
GLRX	chr5:95841146-95844288	0.613658	1.11212e-05	ENSG00000173221	NA	7.63581e-20	LPS2	0.94889	7.34989e-05	FALSE	TRUE	LPS24.vs.UT
GLRX	chr5:95858123-95859469	0.803695	1.52566e-05	ENSG00000173221	rs17366761	1.27254e-07	LPS2	0.94889	7.34989e-05	FALSE	FALSE	LPS24.vs.UT
GLRX2	chr1:192951575-192953095	0.684684	0.0127347	ENSG00000023572	rs10707046	3.24177e-07	LPS24	0.0305463	0.869089	FALSE	FALSE	LPS24.vs.UT
GLUL	chr1:182193111-182194639	0.663023	0.00823236	ENSG00000135821	rs1689802	8.19612e-36	LPS24	0.790659	1.64126e-05	FALSE	TRUE	LPS24.vs.UT
GLUL	chr1:182142845-182144977	0.709407	1.36713e-07	ENSG00000135821	rs1281339	1.98437e-07	LPS24	0.790659	1.64126e-05	FALSE	FALSE	LPS24.vs.UT
GM2A	chr5:151208119-151209515	0.941906	4.16236e-07	ENSG00000196743	rs11167540	2.83348e-07	naive	-0.0626047	0.856708	FALSE	FALSE	LPS24.vs.UT
GM2A	chr5:151270505-151272075	0.752558	0.00123919	ENSG00000196743	rs153448	1.20578e-24	naive	-0.0626047	0.856708	FALSE	TRUE	LPS24.vs.UT
GNA12	chr7:2820186-2822287	0.972155	4.26566e-08	ENSG00000146535	rs2533879	5.19229e-15	IFN	0.747824	0.00018776	FALSE	FALSE	LPS24.vs.UT
GNA12	chr7:2757534-2758937	0.613887	0.00046884	ENSG00000146535	rs798495	8.67543e-16	IFN	0.747824	0.00018776	FALSE	FALSE	LPS24.vs.UT
GNA12	chr7:2862995-2864755	0.689641	1.98331e-07	ENSG00000146535	rs1182155	1.8271e-14	naive	0.747824	0.00018776	FALSE	FALSE	LPS24.vs.UT
GNA15	chr19:3154698-3156247	1.14123	2.91863e-15	ENSG00000060558	rs2074864	1.08908e-06	naive	1.5483	4.81014e-28	TRUE	FALSE	LPS24.vs.UT
GNG7	chr19:2722648-2723770	-1.10004	3.51082e-07	ENSG00000176533	rs12459482	3.45301e-11	LPS24	-2.44412	4.50476e-09	TRUE	FALSE	LPS24.vs.UT
GNL2	chr1:37486020-37487862	0.834577	4.80627e-05	ENSG00000134697	rs215206	9.45383e-16	LPS2	0.192914	0.0352368	FALSE	FALSE	LPS24.vs.UT
GNL3	chr3:52778824-52780260	0.586215	0.00275377	ENSG00000163938	rs2302417	1.84173e-17	naive	-0.309496	0.149098	FALSE	FALSE	LPS24.vs.UT
GNPDA1	chr5:142045535-142047144	-0.725643	0.00594721	ENSG00000113552	rs141280921	4.93369e-07	naive	-1.44896	1.48669e-23	TRUE	FALSE	LPS24.vs.UT
GPATCH2L	chr14:76190695-76192240	-0.630859	0.00662826	ENSG00000089916	rs6574277	2.5962e-20	LPS2	-0.198883	0.141242	FALSE	FALSE	LPS24.vs.UT
GPATCH4	chr1:156504733-156505789	-0.592823	4.13233e-05	ENSG00000160818	rs77936555	8.6362e-08	IFN	-0.265043	0.194979	FALSE	FALSE	LPS24.vs.UT
GPBAR1	chr2:218263748-218264915	-0.952129	0.00151096	ENSG00000179921	rs2292549	1.93354e-06	IFN	-1.58949	6.53412e-07	TRUE	FALSE	LPS24.vs.UT
GPN3	chr12:111056390-111057830	-0.763853	0.00173712	ENSG00000111231	rs10849925	1.61128e-06	LPS2	-0.12599	0.696606	FALSE	FALSE	LPS24.vs.UT
GPRC5C	chr17:74442366-74443780	-0.63264	0.00739783	ENSG00000170412	rs2670824	2.96284e-103	naive	-2.32655	1.51556e-05	TRUE	FALSE	LPS24.vs.UT
GPX3	chr5:151026378-151027809	0.799317	0.00037498	ENSG00000211445	rs8177442	1.04627e-08	IFN	-3.83932	4.48411e-29	TRUE	FALSE	LPS24.vs.UT
GPX4	chr19:1168563-1169746	0.802233	6.15679e-05	ENSG00000167468	rs112578597	1.60441e-07	naive	0.125032	0.520141	FALSE	FALSE	LPS24.vs.UT
GRAMD1A	chr19:34999297-35001201	0.861148	3.26284e-09	ENSG00000089351	rs4997929	7.82162e-11	naive	3.63378	2.4756e-37	TRUE	FALSE	LPS24.vs.UT
GRAMD1A	chr19:35002948-35003989	0.752927	2.27813e-05	ENSG00000089351	rs8103441	1.7951e-12	naive	3.63378	2.4756e-37	TRUE	FALSE	LPS24.vs.UT
GRAMD1A	chr19:35012132-35013645	0.756037	9.69365e-05	ENSG00000089351	rs4346305	1.01547e-12	naive	3.63378	2.4756e-37	TRUE	FALSE	LPS24.vs.UT
GRAMD4	chr22:46586738-46588148	-0.619182	0.00574997	ENSG00000075240	rs5767276	1.96423e-18	naive	-2.70285	4.42558e-35	TRUE	FALSE	LPS24.vs.UT
GRAP	chr17:19236864-19238488	-0.653608	0.0161732	ENSG00000154016	rs57433322	9.60147e-09	naive	-1.05655	9.21542e-08	TRUE	FALSE	LPS24.vs.UT
GRINA	chr8:143902164-143903540	-0.845637	0.000968786	ENSG00000178719	rs4077669	1.22634e-60	naive	1.12847	5.89686e-07	TRUE	FALSE	LPS24.vs.UT
GRINA	chr8:143995170-143996824	0.696515	0.000505692	ENSG00000178719	rs11990215	2.28981e-165	naive	1.12847	5.89686e-07	TRUE	TRUE	LPS24.vs.UT
GRINA	chr8:144011700-144013247	0.769704	3.45481e-08	ENSG00000178719	rs6985603	4.33765e-165	naive	1.12847	5.89686e-07	TRUE	TRUE	LPS24.vs.UT
GSAP	chr7:77326419-77328391	0.614478	0.00176611	ENSG00000186088	rs150277431	3.58843e-13	naive	1.08364	5.64518e-15	TRUE	TRUE	LPS24.vs.UT
GSDME	chr7:24783353-24784429	0.751628	0.0106462	ENSG00000105928	rs17211952	9.00575e-06	naive	0.742222	0.00336643	FALSE	FALSE	LPS24.vs.UT
GSDME	chr7:24786157-24787809	0.627552	0.000590821	ENSG00000105928	rs17150155	8.37415e-26	naive	0.742222	0.00336643	FALSE	FALSE	LPS24.vs.UT
GSDME	chr7:24756372-24758207	0.594669	0.000507096	ENSG00000105928	rs1476522	1.60615e-93	naive	0.742222	0.00336643	FALSE	TRUE	LPS24.vs.UT
GSTP1	chr11:67613387-67614817	0.702091	5.78766e-05	ENSG00000084207	rs60774377	7.50383e-15	LPS24	-0.430449	0.0159159	FALSE	FALSE	LPS24.vs.UT
H1F0	chr22:37633304-37634904	0.805689	1.72205e-07	ENSG00000189060	rs12710562	7.8836e-08	naive	1.7429	0.0105667	TRUE	TRUE	LPS24.vs.UT
H1F0	chr22:37738720-37740316	0.772032	3.79696e-07	ENSG00000189060	rs11326612	9.02049e-25	naive	1.7429	0.0105667	TRUE	FALSE	LPS24.vs.UT
HAMP	chr19:35346275-35348016	0.630937	0.0013084	ENSG00000105697	rs73031792	8.46669e-13	LPS24	0.257992	0.609332	FALSE	TRUE	LPS24.vs.UT
HAUS4	chr14:22850808-22852090	1.72354	7.5848e-19	ENSG00000092036	rs11622801	2.06395e-11	naive	0.015684	0.939907	FALSE	FALSE	LPS24.vs.UT
HAUS4	chr14:22852710-22854101	0.882299	1.07542e-06	ENSG00000092036	rs4982695	2.23436e-10	naive	0.015684	0.939907	FALSE	FALSE	LPS24.vs.UT
HEATR6	chr17:59752648-59755215	0.670232	0.000551208	ENSG00000068097	rs57240614	3.04492e-08	naive	0.796173	6.26924e-08	FALSE	FALSE	LPS24.vs.UT
HEATR6	chr17:60105919-60107222	1.11895	3.16189e-06	ENSG00000068097	rs74776296	1.42486e-16	IFN	0.796173	6.26924e-08	FALSE	FALSE	LPS24.vs.UT
HEATR6	chr17:60102273-60103589	0.878231	1.56377e-06	ENSG00000068097	rs12949700	1.06427e-08	naive	0.796173	6.26924e-08	FALSE	FALSE	LPS24.vs.UT
HECA	chr6:139337554-139339446	0.974087	2.81357e-06	ENSG00000112406	rs11755047	2.82724e-07	LPS2	1.10778	5.57089e-20	TRUE	FALSE	LPS24.vs.UT
HINFP	chr11:119217981-119219381	0.824855	0.00878211	ENSG00000172273	rs7111358	1.56677e-24	IFN	0.360784	0.00152516	FALSE	FALSE	LPS24.vs.UT
HLA-A	chr6:30741061-30743595	1.02048	4.58668e-08	ENSG00000206503	rs1059612	2.91398e-16	LPS2	0.510027	0.040232	FALSE	FALSE	LPS24.vs.UT
HLA-A	chr6:30751636-30753415	1.14648	5.74948e-16	ENSG00000206503	rs3129973	3.19406e-15	LPS2	0.510027	0.040232	FALSE	FALSE	LPS24.vs.UT
HLA-A	chr6:30681966-30683449	0.798198	8.31157e-09	ENSG00000206503	rs9262142	2.91981e-16	LPS2	0.510027	0.040232	FALSE	FALSE	LPS24.vs.UT
HLA-A	chr6:30684301-30685340	0.702908	2.66545e-05	ENSG00000206503	rs9262143	2.91981e-16	LPS2	0.510027	0.040232	FALSE	FALSE	LPS24.vs.UT
HLA-A	chr6:30768772-30770129	1.03871	7.24259e-08	ENSG00000206503	rs9278760	3.47566e-15	LPS2	0.510027	0.040232	FALSE	FALSE	LPS24.vs.UT
HLA-DOA	chr6:33008803-33010165	-0.623279	0.0358134	ENSG00000204252	rs396090	1.80617e-21	naive	-2.27913	8.6439e-12	TRUE	FALSE	LPS24.vs.UT
HLA-DRB1	chr6:32667865-32669247	-0.662066	0.00610926	ENSG00000196126	rs3134996	1.90784e-46	naive	-1.80089	6.58384e-39	TRUE	FALSE	LPS24.vs.UT
HLA-DRB1	chr6:32472609-32474117	-0.965635	7.00153e-06	ENSG00000196126	rs67970757	5.56042e-39	naive	-1.80089	6.58384e-39	TRUE	TRUE	LPS24.vs.UT
HLA-DRB5	chr6:32603570-32605189	-0.99368	2.03927e-05	ENSG00000198502	rs9270928	1.51919e-198	naive	-1.58087	0.0785664	FALSE	TRUE	LPS24.vs.UT
HLA-E	chr6:30527399-30528675	0.735378	0.0149444	ENSG00000204592	rs34340406	2.37781e-21	naive	0.550187	0.00787612	FALSE	FALSE	LPS24.vs.UT
HM13	chr20:31559778-31561209	0.812	4.23829e-05	ENSG00000101294	rs6059982	2.69196e-08	LPS24	-0.00134706	0.995619	FALSE	TRUE	LPS24.vs.UT
HMBOX1	chr8:29108908-29110393	-0.662757	0.0306685	ENSG00000147421	rs3736225	1.0985e-11	naive	-0.22626	0.145184	FALSE	FALSE	LPS24.vs.UT
HMGCL	chr1:23771313-23773171	-0.731754	0.00386085	ENSG00000117305	rs35764060	2.28676e-16	LPS24	0.0436522	0.790758	FALSE	TRUE	LPS24.vs.UT
HMGN2	chr1:26573715-26575343	0.809213	0.00120919	ENSG00000198830	rs11113	1.53765e-16	naive	0.354338	0.021632	FALSE	FALSE	LPS24.vs.UT
HMGXB3	chr5:150052314-150053909	0.823526	7.33102e-06	ENSG00000113716	rs3216780	1.89691e-15	naive	0.43364	0.000360495	FALSE	FALSE	LPS24.vs.UT
HMGXB3	chr5:150064937-150066358	0.918047	6.84751e-05	ENSG00000113716	rs216146	7.00605e-12	naive	0.43364	0.000360495	FALSE	FALSE	LPS24.vs.UT
HMGXB3	chr5:150105454-150107243	1.38012	2.13507e-13	ENSG00000113716	rs4705413	1.27926e-06	LPS24	0.43364	0.000360495	FALSE	FALSE	LPS24.vs.UT
HP	chr16:72098757-72100396	-0.742674	0.0110241	ENSG00000257017	rs2072142	4.5584e-75	naive	-0.962352	0.252507	FALSE	FALSE	LPS24.vs.UT
HPS5	chr11:18314076-18315121	0.728454	0.00901326	ENSG00000110756	rs138763524	1.52991e-18	naive	1.04897	8.52142e-14	TRUE	TRUE	LPS24.vs.UT
HPS6	chr10:101973117-101974802	-0.711236	0.00495095	ENSG00000166189	rs61873609	2.12763e-08	LPS2	0.392216	0.0094541	FALSE	FALSE	LPS24.vs.UT
HSD17B12	chr11:43830562-43831996	0.90303	0.000771831	ENSG00000149084	rs10768986	1.50808e-14	IFN	0.24977	0.205861	FALSE	FALSE	LPS24.vs.UT
HSD3B7	chr16:31032835-31034555	-0.781139	8.67043e-09	ENSG00000099377	rs58726213	3.43129e-10	LPS24	-1.27856	7.61301e-06	TRUE	TRUE	LPS24.vs.UT
HSF1	chr8:144277138-144278699	-0.703783	0.00359354	ENSG00000185122	rs148663116	1.16284e-06	naive	-0.223745	0.0995022	FALSE	FALSE	LPS24.vs.UT
HYAL3	chr3:50242502-50243928	0.611412	7.22603e-06	ENSG00000186792	rs10510755	4.26804e-06	naive	-1.36305	0.000614624	TRUE	FALSE	LPS24.vs.UT
ICAM3	chr19:10427737-10428818	1.11187	7.90648e-09	ENSG00000076662	rs142155407	8.97898e-07	naive	-1.88275	1.93295e-10	TRUE	FALSE	LPS24.vs.UT
ICAM4	chr19:10286168-10287813	0.641631	0.000234868	ENSG00000105371	rs281437	1.7552e-151	naive	-1.39717	6.68749e-07	TRUE	TRUE	LPS24.vs.UT
ICMT	chr1:6259610-6261632	-0.687755	0.000173357	ENSG00000116237	rs58244481	1.02293e-07	naive	0.47874	0.00741427	FALSE	FALSE	LPS24.vs.UT
IDO1	chr8:39939281-39940682	0.782053	0.000577325	ENSG00000131203	rs11779700	3.17989e-06	LPS24	7.12399	7.03791e-27	TRUE	FALSE	LPS24.vs.UT
IDO1	chr8:39942699-39944554	0.98777	8.74287e-07	ENSG00000131203	rs537864708	5.41311e-09	LPS24	7.12399	7.03791e-27	TRUE	TRUE	LPS24.vs.UT
IDO1	chr8:39951189-39952755	1.11404	4.76909e-08	ENSG00000131203	rs41324645	2.44635e-08	LPS24	7.12399	7.03791e-27	TRUE	TRUE	LPS24.vs.UT
IFIT5	chr10:89373881-89375163	-0.715183	0.0129568	ENSG00000152778	rs304508	1.61399e-14	IFN	2.24947	1.97012e-08	TRUE	FALSE	LPS24.vs.UT
IFNAR2	chr21:33203431-33204694	1.0278	3.65719e-05	ENSG00000159110	rs79581402	4.29311e-07	LPS2	0.796634	1.72547e-08	FALSE	FALSE	LPS24.vs.UT
IFNGR2	chr21:33382651-33384084	0.948597	4.73861e-09	ENSG00000159128	rs8127569	3.48917e-09	naive	0.664927	1.11832e-05	FALSE	FALSE	LPS24.vs.UT
IFT122	chr3:129525395-129526810	0.841222	1.46335e-07	ENSG00000163913	rs2713629	8.87221e-06	LPS2	0.441445	0.0063859	FALSE	FALSE	LPS24.vs.UT
IFT122	chr3:129485112-129486687	0.684136	0.00132241	ENSG00000163913	rs58408920	7.57036e-06	LPS2	0.441445	0.0063859	FALSE	FALSE	LPS24.vs.UT
IFT27	chr22:36757069-36758299	-0.643565	0.0181042	ENSG00000100360	rs135158	5.64234e-14	naive	-0.247469	0.151726	FALSE	FALSE	LPS24.vs.UT
IGFBP7	chr4:56879694-56880904	1.3437	2.19695e-07	ENSG00000163453	rs565720942	8.86845e-18	naive	-0.0177483	0.953429	FALSE	FALSE	LPS24.vs.UT
IKZF1	chr7:50435798-50437125	1.45916	1.39645e-08	ENSG00000185811	rs10273657	2.08948e-24	naive	0.00625637	0.982616	FALSE	FALSE	LPS24.vs.UT
IL15	chr4:141642841-141644294	0.687682	0.0126562	ENSG00000164136	rs1589241	2.3799e-07	IFN	1.14149	2.28634e-05	TRUE	FALSE	LPS24.vs.UT
IL15	chr4:141645269-141646749	0.687218	0.0108768	ENSG00000164136	rs990851	1.28683e-07	IFN	1.14149	2.28634e-05	TRUE	FALSE	LPS24.vs.UT
IL15RA	chr10:5976385-5977953	0.684243	1.92055e-06	ENSG00000134470	rs2274034	3.81882e-07	naive	4.57205	3.75988e-32	TRUE	FALSE	LPS24.vs.UT
IL16	chr15:81315356-81316458	1.40689	1.65542e-13	ENSG00000172349	rs35374001	1.25213e-09	naive	-0.368569	0.0673936	FALSE	FALSE	LPS24.vs.UT
IL36G	chr2:112884559-112885933	1.46412	1.52247e-10	ENSG00000136688	rs12990810	2.0245e-13	LPS2	5.30552	1.1432e-07	TRUE	FALSE	LPS24.vs.UT
IL36G	chr2:113103872-113105311	0.826193	0.000781616	ENSG00000136688	rs315922	5.7776e-21	LPS2	5.30552	1.1432e-07	TRUE	FALSE	LPS24.vs.UT
IL36G	chr2:112935847-112937155	0.686082	0.00171953	ENSG00000136688	rs2723163	1.02485e-10	LPS2	5.30552	1.1432e-07	TRUE	FALSE	LPS24.vs.UT
IL36RN	chr2:112836089-112837420	0.95272	4.9476e-06	ENSG00000136695	rs1143627	7.46364e-06	LPS2	3.09991	0.0184435	TRUE	FALSE	LPS24.vs.UT
IL4R	chr16:27326459-27327954	0.681456	0.000307074	ENSG00000077238	rs71388093	1.17301e-25	naive	1.44192	6.79079e-27	TRUE	FALSE	LPS24.vs.UT
IL7R	chr5:35856225-35857717	0.618651	0.00675494	ENSG00000168685	rs11567685	1.0272e-13	LPS24	4.41019	5.33715e-30	TRUE	FALSE	LPS24.vs.UT
IL7R	chr5:35883417-35885147	0.930642	1.81141e-05	ENSG00000168685	rs10214237	7.11545e-11	LPS24	4.41019	5.33715e-30	TRUE	FALSE	LPS24.vs.UT
ILF3-DT	chr19:10634924-10636647	-0.615424	0.0172528	ENSG00000267100	rs114238717	2.47466e-20	naive	-0.035305	0.809249	FALSE	FALSE	LPS24.vs.UT
INSIG1	chr7:155198199-155199949	0.587847	0.00512149	ENSG00000186480	rs76124889	8.04692e-09	LPS2	-0.945876	0.00369408	FALSE	TRUE	LPS24.vs.UT
INTS14	chr15:65837292-65838619	0.730387	0.00682737	ENSG00000138614	rs143788773	8.86583e-10	IFN	0.418905	9.02665e-05	FALSE	FALSE	LPS24.vs.UT
INVS	chr9:100429001-100430069	0.991608	7.85715e-05	ENSG00000119509	rs879944220	3.19064e-06	LPS24	0.0284804	0.85073	FALSE	FALSE	LPS24.vs.UT
IPCEF1	chr6:154138450-154140565	0.883328	8.98009e-06	ENSG00000074706	rs13203628	9.40684e-07	IFN	-1.14909	0.0022458	TRUE	FALSE	LPS24.vs.UT
IRF2BP2	chr1:234602404-234603454	0.720202	0.0242601	ENSG00000168264	rs6672925	1.68019e-06	naive	0.61872	0.00189864	FALSE	FALSE	LPS24.vs.UT
IRGM	chr5:150789407-150791393	0.639563	0.000863453	ENSG00000237693	rs9324656	1.81522e-11	LPS2	-0.88957	0.183761	FALSE	FALSE	LPS24.vs.UT
IRS1	chr2:226030668-226031944	-0.745343	0.00790389	ENSG00000169047	rs1105542	3.26439e-07	naive	0.0969854	0.916355	FALSE	FALSE	LPS24.vs.UT
ITGA6	chr2:172280458-172281733	-0.685216	0.00146401	ENSG00000091409	rs4972764	4.62171e-17	LPS2	-1.22349	0.0131421	TRUE	FALSE	LPS24.vs.UT
ITGAX	chr16:31159341-31160540	-0.662147	0.0422714	ENSG00000140678	rs17708638	4.29084e-17	naive	-0.454707	0.124222	FALSE	FALSE	LPS24.vs.UT
KDSR	chr18:63301040-63302130	0.70742	0.0320422	ENSG00000119537	rs10536242	1.48152e-09	IFN	-0.440245	0.00692873	FALSE	FALSE	LPS24.vs.UT
KIAA0391	chr14:35365137-35366849	1.02734	6.90101e-10	ENSG00000100890	rs17103246	1.86367e-19	LPS24	0.128999	0.589922	FALSE	FALSE	LPS24.vs.UT
KIAA0930	chr22:45101522-45103063	-0.685184	0.00485789	ENSG00000100364	rs5765168	4.14448e-06	naive	-0.725405	1.14839e-05	FALSE	FALSE	LPS24.vs.UT
KIF1B	chr1:10253124-10254476	-0.723635	0.0129621	ENSG00000054523	rs75447042	8.81812e-10	LPS2	0.716897	1.00251e-05	FALSE	TRUE	LPS24.vs.UT
KIF1B	chr1:10377614-10379156	0.964229	1.13878e-08	ENSG00000054523	rs4240912	2.2663e-36	naive	0.716897	1.00251e-05	FALSE	FALSE	LPS24.vs.UT
KL	chr13:33104608-33106476	-0.633023	0.0107909	ENSG00000133116	rs11617752	1.70653e-07	naive	0.96713	0.117637	FALSE	FALSE	LPS24.vs.UT
KLF10	chr8:102655381-102656652	-0.722694	1.39867e-06	ENSG00000155090	rs3839853	1.26162e-10	naive	-1.95796	2.32732e-07	TRUE	FALSE	LPS24.vs.UT
KLF2	chr19:16324208-16325962	-0.809497	6.22622e-10	ENSG00000127528	rs3745318	1.50533e-09	IFN	-4.16595	4.14057e-45	TRUE	FALSE	LPS24.vs.UT
KLHDC4	chr16:87560306-87561567	-0.719178	0.00566723	ENSG00000104731	rs77622927	5.45608e-07	naive	-0.160971	0.398063	FALSE	FALSE	LPS24.vs.UT
KNOP1	chr16:19804485-19805572	-0.754234	0.0242457	ENSG00000103550	rs10645422	5.29838e-98	naive	-0.828807	7.75953e-08	FALSE	FALSE	LPS24.vs.UT
KYNU	chr2:142867525-142869011	1.38686	1.99862e-15	ENSG00000115919	rs62170127	7.70692e-06	IFN	2.16729	5.65633e-25	TRUE	FALSE	LPS24.vs.UT
L3MBTL2	chr22:41226097-41227773	-0.596189	0.0208666	ENSG00000100395	rs56361238	1.05229e-08	IFN	0.481677	0.000131528	FALSE	FALSE	LPS24.vs.UT
L3MBTL2	chr22:41216613-41218391	0.931458	9.81028e-09	ENSG00000100395	rs139464	8.49369e-73	IFN	0.481677	0.000131528	FALSE	TRUE	LPS24.vs.UT
L3MBTL2	chr22:40682643-40684166	1.09084	1.48667e-08	ENSG00000100395	rs145589497	1.44668e-07	IFN	0.481677	0.000131528	FALSE	FALSE	LPS24.vs.UT
LAMP3	chr3:183151381-183152782	0.856241	0.00391784	ENSG00000078081	rs16833752	2.30837e-11	LPS2	5.79713	7.10944e-21	TRUE	FALSE	LPS24.vs.UT
LARS2	chr3:45567487-45568552	-0.666621	0.0213068	ENSG00000011376	rs2003879	3.34707e-07	IFN	0.203869	0.162162	FALSE	FALSE	LPS24.vs.UT
LAX1	chr1:203769100-203770231	0.593773	0.0323415	ENSG00000122188	rs4951181	4.76285e-18	LPS2	-0.102396	0.897208	FALSE	FALSE	LPS24.vs.UT
LCLAT1	chr2:30480746-30482443	-0.725659	0.00370251	ENSG00000172954	rs55746866	3.37509e-54	IFN	-0.656372	0.00028477	FALSE	TRUE	LPS24.vs.UT
LCP1	chr13:46172353-46174310	0.73383	1.81261e-05	ENSG00000136167	rs9567632	3.0969e-07	LPS24	1.3444	3.68511e-32	TRUE	TRUE	LPS24.vs.UT
LDHC	chr11:18383191-18384712	1.02209	2.90902e-10	ENSG00000166796	rs7112492	9.4867e-25	IFN	-0.308093	0.870776	FALSE	FALSE	LPS24.vs.UT
LEPROTL1	chr8:30112483-30113901	-0.723994	0.00822883	ENSG00000104660	rs72160290	2.29961e-47	naive	-0.205254	0.340329	FALSE	FALSE	LPS24.vs.UT
LFNG	chr7:2521449-2522706	0.586488	0.00032244	ENSG00000106003	rs56244936	1.63022e-11	LPS2	-0.383377	0.00475742	FALSE	FALSE	LPS24.vs.UT
LGALS1	chr22:37589673-37591168	0.639591	0.00182256	ENSG00000100097	rs2413471	3.90393e-10	naive	0.0236224	0.937539	FALSE	TRUE	LPS24.vs.UT
LGALS8	chr1:236685572-236687237	-0.981922	2.08506e-07	ENSG00000116977	rs12046163	1.90025e-10	LPS24	0.147038	0.411853	FALSE	FALSE	LPS24.vs.UT
LIMK2	chr22:31229788-31231545	0.754641	0.000190781	ENSG00000182541	rs1491099300	4.14561e-08	IFN	4.06158	7.88177e-29	TRUE	FALSE	LPS24.vs.UT
LIN7B	chr19:49145493-49146677	-0.685547	0.00717086	ENSG00000104863	rs10421292	4.59127e-09	LPS24	-1.71308	3.90888e-12	TRUE	FALSE	LPS24.vs.UT
LINC00324	chr17:8153533-8154944	-0.64445	5.91338e-05	ENSG00000178977	rs3027160	4.68619e-73	naive	-1.19446	7.25116e-07	TRUE	TRUE	LPS24.vs.UT
LINC00346	chr13:110869290-110871117	0.653377	2.4535e-05	ENSG00000255874	rs2277424	5.384e-08	LPS2	2.72598	1.17276e-16	TRUE	FALSE	LPS24.vs.UT
LINC00937	chr12:8328487-8330010	-1.06414	0.000375884	ENSG00000226091	rs9668765	2.76418e-08	LPS24	2.39061	6.69813e-12	TRUE	FALSE	LPS24.vs.UT
LINC01094	chr4:78645464-78646943	0.652181	0.000760784	ENSG00000251442	rs7669674	1.91818e-14	LPS24	0.696275	0.121065	FALSE	FALSE	LPS24.vs.UT
LINC01191	chr2:113886150-113887195	0.697801	0.0010363	ENSG00000234199	rs13405706	7.07355e-09	IFN	0.546759	0.0986432	FALSE	FALSE	LPS24.vs.UT
LINC02555	chr12:40158250-40159524	0.83545	0.000734513	ENSG00000260943	rs1388589	9.40747e-50	IFN	3.21327	0.00556479	TRUE	FALSE	LPS24.vs.UT
LMBR1L	chr12:49043231-49044734	-0.597445	0.0247089	ENSG00000139636	rs79914818	3.07686e-06	LPS2	-0.0139049	0.927948	FALSE	FALSE	LPS24.vs.UT
LMNB1	chr5:126811204-126812609	0.637008	0.0228995	ENSG00000113368	rs2973887	1.33729e-06	naive	1.48778	1.30127e-05	TRUE	FALSE	LPS24.vs.UT
LPL	chr8:19961668-19963199	-0.648686	0.0164363	ENSG00000175445	rs12679834	3.0337e-16	naive	-1.63041	0.0274755	TRUE	FALSE	LPS24.vs.UT
LRIF1	chr1:110782759-110784030	-0.741745	0.0262688	ENSG00000121931	rs510450	1.58556e-06	LPS24	-0.312888	0.0232978	FALSE	FALSE	LPS24.vs.UT
LRMDA	chr10:75612518-75613939	-0.756435	0.000474407	ENSG00000148655	rs4746313	1.39486e-12	naive	-1.02664	0.000163836	TRUE	FALSE	LPS24.vs.UT
LRRC37B	chr17:31887779-31888855	-0.900581	0.00480007	ENSG00000185158	rs7211634	4.31556e-11	naive	-0.332033	0.0130033	FALSE	FALSE	LPS24.vs.UT
LTBP3	chr11:65577087-65578159	0.600705	4.97009e-05	ENSG00000168056	rs1151517	7.51207e-06	naive	-1.72722	6.07482e-18	TRUE	FALSE	LPS24.vs.UT
LTBP3	chr11:65491887-65493430	0.744279	4.12515e-06	ENSG00000168056	rs600231	1.39889e-07	naive	-1.72722	6.07482e-18	TRUE	FALSE	LPS24.vs.UT
LXN	chr3:158709348-158710401	0.830846	0.0012192	ENSG00000079257	rs17699526	4.0099e-52	naive	1.08093	3.41261e-05	TRUE	FALSE	LPS24.vs.UT
LY6E	chr8:143025639-143027197	1.07582	4.69317e-14	ENSG00000160932	rs4433125	5.9357e-06	IFN	1.87908	0.000511895	TRUE	FALSE	LPS24.vs.UT
LYRM1	chr16:20910325-20911775	0.650475	0.0114382	ENSG00000102897	rs3743694	1.38921e-20	naive	0.659758	2.00839e-06	FALSE	FALSE	LPS24.vs.UT
MAD1L1	chr7:1919404-1920904	-0.823304	9.6684e-08	ENSG00000002822	rs34008721	5.8187e-12	naive	-1.59982	3.22116e-10	TRUE	FALSE	LPS24.vs.UT
MAD1L1	chr7:2109538-2111243	0.669114	0.0038707	ENSG00000002822	rs10224497	1.12543e-07	naive	-1.59982	3.22116e-10	TRUE	FALSE	LPS24.vs.UT
MAFB	chr20:40464367-40465639	-0.611932	0.0240847	ENSG00000204103	rs6029126	6.29553e-06	LPS24	-0.346024	0.196961	FALSE	FALSE	LPS24.vs.UT
MALT1	chr18:58754220-58755908	-0.770005	0.000983804	ENSG00000172175	rs76653504	1.97728e-09	IFN	-0.530404	1.13007e-06	FALSE	FALSE	LPS24.vs.UT
MANBA	chr4:102734058-102735672	1.17659	3.53223e-10	ENSG00000109323	rs223495	1.88677e-34	IFN	0.551357	0.00131617	FALSE	FALSE	LPS24.vs.UT
MANBA	chr4:102563608-102565285	0.771031	0.00290319	ENSG00000109323	rs230493	8.28343e-20	naive	0.551357	0.00131617	FALSE	FALSE	LPS24.vs.UT
MANBAL	chr20:37349238-37351003	0.787967	2.62537e-05	ENSG00000101363	rs11908486	5.44965e-06	IFN	0.284963	0.221203	FALSE	FALSE	LPS24.vs.UT
MANBAL	chr20:37315687-37317971	0.744644	1.03492e-05	ENSG00000101363	rs1043453	2.77205e-10	IFN	0.284963	0.221203	FALSE	TRUE	LPS24.vs.UT
MAP3K13	chr3:185282145-185283699	-0.589191	0.0115781	ENSG00000073803	rs4073440	1.91552e-07	LPS24	1.14951	1.02637e-05	TRUE	TRUE	LPS24.vs.UT
MAP3K21	chr1:233326736-233328660	-0.703731	2.34326e-07	ENSG00000143674	rs78916182	7.04122e-14	IFN	-2.2344	3.20924e-12	TRUE	FALSE	LPS24.vs.UT
MAP3K4	chr6:161108264-161109580	1.08327	2.7837e-06	ENSG00000085511	rs6922534	1.00911e-18	LPS24	1.52546	2.09719e-10	TRUE	TRUE	LPS24.vs.UT
MAP3K7CL	chr21:29341993-29343280	0.971159	0.000538684	ENSG00000156265	rs388707	3.69657e-30	naive	2.16415	1.15411e-08	TRUE	FALSE	LPS24.vs.UT
MAP3K8	chr10:30510028-30511617	0.69612	0.00586074	ENSG00000107968	rs12762446	6.19664e-12	naive	1.07932	7.51525e-08	TRUE	FALSE	LPS24.vs.UT
MAP4K4	chr2:101473987-101475332	0.806653	4.97648e-05	ENSG00000071054	rs6742474	1.888e-07	LPS2	-0.198766	0.57538	FALSE	FALSE	LPS24.vs.UT
MAP6D1	chr3:183875976-183877439	0.600871	0.039213	ENSG00000180834	rs4634174	3.99782e-27	naive	-0.423774	0.322752	FALSE	FALSE	LPS24.vs.UT
MAPK14	chr6:36118155-36119318	0.821507	0.00019213	ENSG00000112062	rs66523467	6.03155e-10	naive	0.129019	0.255026	FALSE	FALSE	LPS24.vs.UT
MAPK9	chr5:180315361-180316871	-0.652083	0.0351146	ENSG00000050748	rs2303008	1.05109e-14	naive	-0.155401	0.195118	FALSE	FALSE	LPS24.vs.UT
MAPK9	chr5:180165856-180166908	-0.776304	0.0474385	ENSG00000050748	rs62406101	1.24691e-09	naive	-0.155401	0.195118	FALSE	FALSE	LPS24.vs.UT
MAPKAPK3	chr3:50619957-50621357	0.726448	9.8654e-06	ENSG00000114738	rs375544	3.20414e-23	naive	0.513826	0.00427379	FALSE	FALSE	LPS24.vs.UT
MAPKAPK3	chr3:50435613-50437083	-0.749059	0.00254298	ENSG00000114738	rs2236973	3.06763e-17	naive	0.513826	0.00427379	FALSE	FALSE	LPS24.vs.UT
MAPRE1	chr20:32056755-32058097	1.26756	1.86372e-07	ENSG00000101367	rs141032157	1.71344e-07	IFN	0.647755	8.42464e-05	FALSE	FALSE	LPS24.vs.UT
2002-03-01	chr19:8353244-8354628	0.588857	0.00439215	ENSG00000099785	rs181885243	3.30561e-25	naive	0.599279	0.00116452	FALSE	FALSE	LPS24.vs.UT
2002-03-01	chr19:8361587-8362903	0.909499	2.76381e-06	ENSG00000099785	rs201578489	6.13882e-07	naive	0.599279	0.00116452	FALSE	FALSE	LPS24.vs.UT
MARCO	chr2:118913198-118915065	0.718737	0.000298305	ENSG00000019169	rs4849734	9.02145e-23	naive	3.99397	2.04519e-05	TRUE	FALSE	LPS24.vs.UT
MARK3	chr14:103382092-103383265	0.744829	0.00270592	ENSG00000075413	rs75252658	7.31316e-30	naive	0.464575	2.50751e-05	FALSE	FALSE	LPS24.vs.UT
MARK3	chr14:103372209-103373548	1.01439	4.29266e-05	ENSG00000075413	rs4990176	5.2973e-37	naive	0.464575	2.50751e-05	FALSE	FALSE	LPS24.vs.UT
MAVS	chr20:4067282-4068599	0.617475	0.0130615	ENSG00000088888	rs8123223	4.3285e-07	IFN	-0.301512	0.133917	FALSE	FALSE	LPS24.vs.UT
MBNL1	chr3:152376184-152377815	-0.823444	5.62011e-05	ENSG00000152601	rs7619041	2.49084e-07	naive	0.158859	0.291696	FALSE	FALSE	LPS24.vs.UT
MBP	chr18:77127902-77129428	-0.712729	6.92608e-05	ENSG00000197971	rs112629347	4.17437e-06	naive	-1.28982	1.03985e-15	TRUE	FALSE	LPS24.vs.UT
MCM6	chr2:135997004-135998357	-0.756456	0.00833234	ENSG00000076003	rs309134	5.17835e-33	LPS24	-0.280029	0.304283	FALSE	FALSE	LPS24.vs.UT
MCMBP	chr10:119814008-119815061	-0.739001	0.0338344	ENSG00000197771	rs12269193	1.2415e-06	naive	0.16528	0.258815	FALSE	FALSE	LPS24.vs.UT
MCOLN2	chr1:84990976-84992283	0.760698	0.0125949	ENSG00000153898	rs12130357	4.04145e-49	naive	4.42734	1.86942e-32	TRUE	FALSE	LPS24.vs.UT
MDM4	chr1:204512575-204513921	-1.427	1.00642e-11	ENSG00000198625	rs149278980	7.90774e-14	naive	-0.240983	0.116791	FALSE	FALSE	LPS24.vs.UT
ME2	chr18:50830242-50831492	-1.13229	0.000113644	ENSG00000082212	rs76301142	1.67097e-06	IFN	0.0527931	0.805451	FALSE	FALSE	LPS24.vs.UT
ME2	chr18:50861690-50863192	-0.799897	0.00331467	ENSG00000082212	rs2847561	1.1361e-23	naive	0.0527931	0.805451	FALSE	TRUE	LPS24.vs.UT
ME3	chr11:86703620-86705073	-0.833174	0.00495816	ENSG00000151376	rs2508304	1.6333e-06	LPS2	-1.74195	0.00113928	TRUE	FALSE	LPS24.vs.UT
MED15	chr22:20514447-20515619	0.810262	0.0028892	ENSG00000099917	rs11703747	6.67479e-07	LPS2	0.590754	0.0112538	FALSE	FALSE	LPS24.vs.UT
MEF2C	chr5:88826406-88828270	-0.952914	1.58886e-05	ENSG00000081189	rs5869444	8.89646e-12	IFN	-1.61128	2.07819e-10	TRUE	FALSE	LPS24.vs.UT
MEI1	chr22:41532688-41534392	-0.653826	0.0140208	ENSG00000167077	rs4822033	4.1875e-20	LPS2	1.71185	3.29238e-15	TRUE	TRUE	LPS24.vs.UT
MERTK	chr2:112032466-112034079	0.683594	0.00150844	ENSG00000153208	rs72825689	1.45965e-21	naive	0.601616	0.222915	FALSE	FALSE	LPS24.vs.UT
METTL27	chr7:73826083-73827405	-0.76585	0.000289605	ENSG00000165171	rs4717821	6.27984e-95	IFN	-4.52987	1.87135e-09	TRUE	TRUE	LPS24.vs.UT
METTL9	chr16:21363374-21364998	0.77072	0.0060944	ENSG00000197006	rs117624426	8.64159e-06	LPS24	0.174232	0.504379	FALSE	FALSE	LPS24.vs.UT
MFF	chr2:227370069-227371659	0.725443	2.3184e-05	ENSG00000168958	rs12623652	4.98693e-07	naive	0.623236	4.45815e-06	FALSE	FALSE	LPS24.vs.UT
MFHAS1	chr8:8752481-8753773	-0.994716	0.00127067	ENSG00000147324	rs12155530	5.08886e-19	IFN	-0.191785	0.641125	FALSE	FALSE	LPS24.vs.UT
MFSD13A	chr10:102452410-102454660	0.674975	1.57282e-05	ENSG00000138111	rs11191291	8.75808e-16	LPS24	0.36733	0.116913	FALSE	FALSE	LPS24.vs.UT
MGLL	chr3:127750151-127751521	1.33764	1.39637e-10	ENSG00000074416	rs605188	5.75135e-07	LPS24	0.283272	0.429976	FALSE	TRUE	LPS24.vs.UT
MIF4GD	chr17:75300881-75302188	0.622125	0.00123258	ENSG00000125457	rs12453230	2.97895e-25	LPS24	-0.715965	0.00301701	FALSE	TRUE	LPS24.vs.UT
MIF4GD	chr17:75503954-75505012	-0.699507	0.0113895	ENSG00000125457	rs140662379	3.64261e-13	IFN	-0.715965	0.00301701	FALSE	FALSE	LPS24.vs.UT
MILR1	chr17:64599008-64600259	-0.648737	0.0318532	ENSG00000271605	rs57743157	4.22115e-11	IFN	1.1415	4.81211e-11	TRUE	FALSE	LPS24.vs.UT
MLF2	chr12:6763375-6764907	-0.602108	0.00114022	ENSG00000089693	rs2286729	8.31317e-06	IFN	0.00952687	0.951249	FALSE	FALSE	LPS24.vs.UT
MLPH	chr2:237482596-237483602	-0.808117	0.00227493	ENSG00000115648	rs72620829	2.59893e-15	IFN	-5.76164	8.12521e-08	TRUE	FALSE	LPS24.vs.UT
MMP14	chr14:22847565-22849131	1.43118	7.38945e-16	ENSG00000157227	rs11622371	9.9704e-06	IFN	3.2057	1.08576e-28	TRUE	FALSE	LPS24.vs.UT
MN1	chr22:27668868-27670930	0.797272	1.11116e-05	ENSG00000169184	rs150672824	1.83647e-15	naive	1.93379	4.08197e-06	TRUE	FALSE	LPS24.vs.UT
MNAT1	chr14:61103307-61104758	0.709874	0.000416773	ENSG00000020426	rs7148168	4.21291e-10	IFN	-0.56503	0.00517797	FALSE	FALSE	LPS24.vs.UT
MNAT1	chr14:61113153-61114533	0.986943	2.69976e-05	ENSG00000020426	rs12586799	1.96739e-09	IFN	-0.56503	0.00517797	FALSE	FALSE	LPS24.vs.UT
MNAT1	chr14:60989258-60990791	-1.05595	5.58838e-05	ENSG00000020426	rs4902022	1.23428e-09	IFN	-0.56503	0.00517797	FALSE	FALSE	LPS24.vs.UT
MPI	chr15:74776887-74778361	0.630583	0.000173357	ENSG00000178802	rs12905199	1.28718e-09	IFN	-0.627717	6.71058e-05	FALSE	FALSE	LPS24.vs.UT
MPO	chr17:58534384-58535672	0.590419	0.00403519	ENSG00000005381	rs2003537	3.53339e-25	naive	-0.68525	0.00734374	FALSE	FALSE	LPS24.vs.UT
MPO	chr17:58446761-58448174	-0.641657	0.0151346	ENSG00000005381	rs577670882	6.18916e-18	naive	-0.68525	0.00734374	FALSE	FALSE	LPS24.vs.UT
MPPE1	chr18:11885013-11886731	-0.864846	0.00194355	ENSG00000154889	rs647651	9.69621e-31	naive	-0.640856	0.000247822	FALSE	FALSE	LPS24.vs.UT
MPZL1	chr1:167796339-167797947	0.661994	0.00640623	ENSG00000197965	rs4657717	7.29421e-22	LPS2	1.88364	5.75901e-20	TRUE	TRUE	LPS24.vs.UT
MPZL1	chr1:167791391-167792617	1.40762	7.74968e-10	ENSG00000197965	rs10753764	8.21333e-22	LPS2	1.88364	5.75901e-20	TRUE	TRUE	LPS24.vs.UT
MR1	chr1:181141205-181143171	0.680094	4.56454e-05	ENSG00000153029	rs10910876	1.79698e-13	naive	0.414572	0.0522083	FALSE	FALSE	LPS24.vs.UT
MRPL20	chr1:1371465-1372756	-0.598362	0.00709428	ENSG00000242485	rs35860770	2.71779e-14	naive	0.201746	0.142228	FALSE	FALSE	LPS24.vs.UT
MRPL35	chr2:86072027-86073244	-0.72354	0.00447746	ENSG00000132313	rs1559518	7.27736e-13	LPS24	0.0416109	0.871147	FALSE	FALSE	LPS24.vs.UT
MRPL48	chr11:73288069-73289749	0.852365	7.15479e-10	ENSG00000175581	rs34457626	1.25947e-08	IFN	-0.891906	0.000124516	FALSE	FALSE	LPS24.vs.UT
MRPL52	chr14:22822221-22823846	0.88418	1.21096e-07	ENSG00000172590	rs2073344	1.07926e-13	naive	0.571857	2.55442e-05	FALSE	FALSE	LPS24.vs.UT
MRPS6	chr21:33975542-33977204	1.22415	2.96889e-11	ENSG00000243927	rs2834312	3.31063e-21	LPS24	1.37612	1.08883e-27	TRUE	FALSE	LPS24.vs.UT
MRPS7	chr17:75325479-75327022	0.912553	2.3526e-05	ENSG00000125445	rs7207618	7.22607e-23	LPS24	-0.0819401	0.729618	FALSE	TRUE	LPS24.vs.UT
MRPS7	chr17:75201391-75202423	-0.813775	0.0248683	ENSG00000125445	rs4238979	5.81053e-43	LPS24	-0.0819401	0.729618	FALSE	FALSE	LPS24.vs.UT
MRPS7	chr17:75295053-75296431	0.734642	4.70763e-05	ENSG00000125445	rs71159474	1.39623e-19	IFN	-0.0819401	0.729618	FALSE	TRUE	LPS24.vs.UT
MRPS7	chr17:75315476-75316689	0.788625	2.25236e-05	ENSG00000125445	NA	4.03432e-23	LPS24	-0.0819401	0.729618	FALSE	TRUE	LPS24.vs.UT
MRPS7	chr17:75313513-75314938	0.737215	2.12974e-06	ENSG00000125445	rs5822082	2.44558e-25	LPS24	-0.0819401	0.729618	FALSE	TRUE	LPS24.vs.UT
MRVI1	chr11:10580864-10582437	0.603975	0.00229558	ENSG00000072952	rs2288236	2.63876e-33	naive	3.12663	0.00518992	TRUE	FALSE	LPS24.vs.UT
MS4A6A	chr11:60184868-60186381	-1.14621	9.66181e-06	ENSG00000110077	rs1820430	2.79644e-12	naive	-5.40834	3.55235e-57	TRUE	FALSE	LPS24.vs.UT
MS4A6E	chr11:60309828-60311366	-0.729073	0.00970734	ENSG00000166926	rs61900467	5.43674e-09	LPS2	-3.30032	1.55269e-08	TRUE	FALSE	LPS24.vs.UT
MSC	chr8:71830428-71832119	0.66604	0.0142816	ENSG00000178860	rs7819090	6.07662e-06	LPS2	4.99519	1.40252e-19	TRUE	FALSE	LPS24.vs.UT
MSC	chr8:71843026-71844821	1.21948	1.20841e-11	ENSG00000178860	rs35471181	5.01847e-12	IFN	4.99519	1.40252e-19	TRUE	FALSE	LPS24.vs.UT
MSH6	chr2:48120441-48121643	0.772266	0.0141793	ENSG00000116062	rs4953549	8.56544e-07	IFN	0.241128	0.26455	FALSE	FALSE	LPS24.vs.UT
MSR1	chr8:16196288-16197709	-0.715978	0.00726149	ENSG00000038945	rs112411344	4.57124e-12	IFN	-3.74793	1.43886e-17	TRUE	FALSE	LPS24.vs.UT
MT1E	chr16:56616782-56618250	1.37669	1.10635e-11	ENSG00000169715	rs2018703	1.21137e-08	naive	4.78847	4.45795e-14	TRUE	FALSE	LPS24.vs.UT
MT1E	chr16:56624812-56626566	1.37912	2.06563e-12	ENSG00000169715	rs1610215	1.46186e-26	naive	4.78847	4.45795e-14	TRUE	FALSE	LPS24.vs.UT
MT1H	chr16:56631801-56633059	2.16237	1.01208e-14	ENSG00000205358	rs56096004	2.80533e-09	naive	6.44232	3.40299e-16	TRUE	FALSE	LPS24.vs.UT
MT1H	chr16:56667186-56668704	1.4557	7.17657e-19	ENSG00000205358	rs12448654	3.85781e-10	naive	6.44232	3.40299e-16	TRUE	FALSE	LPS24.vs.UT
MT1H	chr16:56657337-56658571	1.834	4.89964e-23	ENSG00000205358	rs186322428	4.78856e-13	naive	6.44232	3.40299e-16	TRUE	FALSE	LPS24.vs.UT
MTAP	chr9:21831719-21833798	0.686746	3.93649e-05	ENSG00000099810	rs10119971	1.53297e-11	naive	-0.929862	1.81793e-05	FALSE	FALSE	LPS24.vs.UT
MTCH2	chr11:48031257-48032732	0.687174	5.43962e-05	ENSG00000109919	rs79990080	1.34431e-07	naive	0.18981	0.235085	FALSE	FALSE	LPS24.vs.UT
MTFR1	chr8:65973435-65974787	0.685967	0.0415132	ENSG00000066855	rs62506596	2.00106e-07	IFN	-0.612841	6.09509e-05	FALSE	FALSE	LPS24.vs.UT
MTFR1L	chr1:25930942-25932204	-0.982549	0.000763286	ENSG00000117640	rs4659397	2.9832e-07	naive	0.116674	0.237384	FALSE	FALSE	LPS24.vs.UT
MTLN	chr2:110100873-110102540	0.872012	3.30927e-06	ENSG00000175701	rs77727737	1.05854e-27	LPS24	0.0722594	0.870889	FALSE	FALSE	LPS24.vs.UT
MTSS1	chr8:124771575-124772941	0.886649	3.87938e-06	ENSG00000170873	rs11785536	6.58971e-14	naive	0.287578	0.409125	FALSE	TRUE	LPS24.vs.UT
MTSS1	chr8:124751188-124752403	0.917749	6.34278e-07	ENSG00000170873	rs6470270	5.23947e-08	naive	0.287578	0.409125	FALSE	FALSE	LPS24.vs.UT
MUC20-OT1	chr3:195900098-195901644	0.623609	0.000132262	ENSG00000242086	rs58049606	5.49465e-09	naive	-0.0636718	0.897369	FALSE	FALSE	LPS24.vs.UT
MUL1	chr1:20507481-20508849	-0.70026	0.000134065	ENSG00000090432	rs6700034	3.7376e-70	LPS2	0.286726	0.0641763	FALSE	TRUE	LPS24.vs.UT
MVB12B	chr9:126398064-126399456	-0.669287	0.0109226	ENSG00000196814	rs10739671	3.54341e-10	naive	-0.739031	0.00775853	FALSE	FALSE	LPS24.vs.UT
MVP	chr16:29819892-29821575	0.614971	0.000207329	ENSG00000013364	rs28362602	7.06701e-17	LPS24	1.63876	1.63457e-29	TRUE	TRUE	LPS24.vs.UT
MX1	chr21:41425448-41427176	0.717915	7.69579e-05	ENSG00000157601	rs464138	3.12368e-14	IFN	2.07297	2.76871e-05	TRUE	FALSE	LPS24.vs.UT
MXRA7	chr17:76714881-76716799	0.802786	3.59832e-05	ENSG00000182534	rs3217059	9.16986e-13	LPS24	1.03621	0.0125454	TRUE	TRUE	LPS24.vs.UT
MXRA7	chr17:76491737-76493805	0.878037	1.52504e-09	ENSG00000182534	rs3744046	4.84943e-06	naive	1.03621	0.0125454	TRUE	FALSE	LPS24.vs.UT
MYC	chr8:128167273-128168879	0.843037	6.30594e-07	ENSG00000136997	rs1995218	3.31767e-06	LPS24	0.323063	0.429135	FALSE	FALSE	LPS24.vs.UT
MYH11	chr16:15857001-15858708	0.76941	0.000924635	ENSG00000133392	rs116751217	1.03516e-28	LPS24	8.01478	8.69026e-56	TRUE	TRUE	LPS24.vs.UT
MYOF	chr10:93383208-93384533	0.935198	8.51374e-05	ENSG00000138119	rs1776084	5.33105e-07	LPS24	1.69383	1.59071e-10	TRUE	FALSE	LPS24.vs.UT
MYOF	chr10:93378682-93380084	0.771914	0.000300702	ENSG00000138119	rs10882227	6.25547e-09	LPS24	1.69383	1.59071e-10	TRUE	TRUE	LPS24.vs.UT
MYOM2	chr8:2182055-2183812	-0.875834	0.000173101	ENSG00000036448	rs17064857	7.10021e-07	IFN	-0.730162	0.099218	FALSE	FALSE	LPS24.vs.UT
NAALADL1	chr11:65083388-65084934	-0.697214	1.01055e-05	ENSG00000168060	rs35819335	4.13007e-18	naive	-0.473703	0.203902	FALSE	FALSE	LPS24.vs.UT
NANP	chr20:25372329-25373503	0.630391	0.0438701	ENSG00000170191	rs188162584	2.90526e-07	IFN	-0.637227	0.00030107	FALSE	FALSE	LPS24.vs.UT
NAPRT	chr8:143531778-143533183	-0.842283	0.000260858	ENSG00000147813	rs5895776	6.58796e-31	naive	-1.08931	1.55085e-07	TRUE	FALSE	LPS24.vs.UT
NARS2	chr11:78419029-78420084	0.744473	0.00808735	ENSG00000137513	rs11237489	9.01454e-11	IFN	-0.604162	0.00284458	FALSE	FALSE	LPS24.vs.UT
NARS2	chr11:78289580-78291134	-0.670338	0.00470045	ENSG00000137513	rs35409290	8.66547e-08	IFN	-0.604162	0.00284458	FALSE	FALSE	LPS24.vs.UT
NAV1	chr1:201538507-201540282	0.830516	5.9405e-06	ENSG00000134369	rs11582434	3.27568e-20	naive	2.26943	3.8815e-18	TRUE	FALSE	LPS24.vs.UT
NCLN	chr19:3210353-3211726	-0.608723	0.0175512	ENSG00000125912	rs312076	2.63272e-12	LPS2	-0.0550184	0.799828	FALSE	FALSE	LPS24.vs.UT
NDUFA10	chr2:239978045-239979533	0.82382	9.28514e-05	ENSG00000130414	rs878925	1.63933e-10	naive	-0.206232	0.0298971	FALSE	FALSE	LPS24.vs.UT
NDUFA10	chr2:239936600-239937874	1.26057	1.15622e-08	ENSG00000130414	rs7591632	2.12054e-10	naive	-0.206232	0.0298971	FALSE	FALSE	LPS24.vs.UT
NECTIN2	chr19:44868304-44870803	0.739574	1.06915e-05	ENSG00000130202	rs58521715	1.48277e-41	naive	2.28735	2.79384e-41	TRUE	FALSE	LPS24.vs.UT
NEK6	chr9:124217512-124219579	0.599881	0.000103848	ENSG00000119408	rs4142893	1.33711e-24	naive	0.53227	0.00467489	FALSE	FALSE	LPS24.vs.UT
NEK6	chr9:124238924-124240401	0.740724	0.000178961	ENSG00000119408	rs72759301	5.23454e-28	naive	0.53227	0.00467489	FALSE	FALSE	LPS24.vs.UT
NEU4	chr2:241842897-241844842	-0.602351	0.00266809	ENSG00000204099	rs551420643	1.29166e-31	LPS2	-5.35988	6.68446e-05	TRUE	FALSE	LPS24.vs.UT
NINJ2	chr12:632113-633370	0.637208	0.0224644	ENSG00000171840	rs4980955	9.60031e-12	naive	-0.600453	0.0986432	FALSE	FALSE	LPS24.vs.UT
NIP7	chr16:69323947-69325426	-0.677201	0.017115	ENSG00000132603	rs59177504	2.36598e-20	naive	0.0389777	0.904756	FALSE	FALSE	LPS24.vs.UT
NIP7	chr16:69170980-69172177	-0.644598	0.0370046	ENSG00000132603	rs12920476	5.48729e-15	naive	0.0389777	0.904756	FALSE	FALSE	LPS24.vs.UT
NMB	chr15:84724610-84726074	-0.91916	1.81178e-05	ENSG00000197696	rs62021226	7.39582e-40	LPS2	-0.989881	0.0391268	FALSE	TRUE	LPS24.vs.UT
NME8	chr7:37728291-37729575	-0.627375	0.0464556	ENSG00000086288	rs2709102	6.36104e-10	IFN	-1.59941	1.91892e-08	TRUE	FALSE	LPS24.vs.UT
NMRAL1	chr16:4459134-4460207	-0.745097	0.00736857	ENSG00000153406	rs4786495	7.50559e-13	LPS24	-0.601867	9.49498e-07	FALSE	FALSE	LPS24.vs.UT
NOD2	chr16:50683509-50686137	0.627965	1.06915e-05	ENSG00000167207	rs9302752	1.26412e-44	naive	0.477846	0.000225238	FALSE	FALSE	LPS24.vs.UT
NQO2	chr6:3045576-3047047	0.619484	0.0382663	ENSG00000124588	rs7767407	7.72411e-50	naive	-0.35917	0.441305	FALSE	FALSE	LPS24.vs.UT
NQO2	chr6:2988596-2989915	0.682952	3.37461e-06	ENSG00000124588	rs558637057	8.98004e-28	naive	-0.35917	0.441305	FALSE	FALSE	LPS24.vs.UT
NR2C1	chr12:95132101-95133546	-0.667081	0.0161669	ENSG00000120798	rs7971114	3.45297e-09	naive	0.360482	0.00282591	FALSE	FALSE	LPS24.vs.UT
NRP1	chr10:33412038-33413728	0.639354	0.00249148	ENSG00000099250	rs2785275	1.5738e-15	IFN	1.36178	0.000106939	TRUE	TRUE	LPS24.vs.UT
NSFL1C	chr20:1469803-1470873	1.06916	1.36713e-07	ENSG00000088833	NA	3.12037e-40	naive	0.764694	4.58632e-16	FALSE	TRUE	LPS24.vs.UT
NSMCE1	chr16:27318159-27319437	0.613513	0.00209418	ENSG00000169189	rs562401182	5.02064e-09	naive	0.0164341	0.926833	FALSE	FALSE	LPS24.vs.UT
NTSR1	chr20:62674555-62676246	0.746482	1.48966e-05	ENSG00000101188	rs6011585	4.94484e-21	naive	1.36939	0.0187808	TRUE	FALSE	LPS24.vs.UT
NTSR1	chr20:62727571-62729034	0.792362	1.60631e-06	ENSG00000101188	rs2427421	1.35523e-10	naive	1.36939	0.0187808	TRUE	FALSE	LPS24.vs.UT
NUAK2	chr1:205313393-205314596	0.749431	2.09889e-05	ENSG00000163545	rs4950989	1.43162e-10	naive	-0.142355	0.684739	FALSE	FALSE	LPS24.vs.UT
NUAK2	chr1:205324829-205326136	0.635374	0.0113677	ENSG00000163545	rs7528325	1.43615e-09	IFN	-0.142355	0.684739	FALSE	FALSE	LPS24.vs.UT
NUCB1	chr19:48907279-48908744	-0.87904	0.000519129	ENSG00000104805	rs10415881	1.35368e-38	naive	-0.229985	0.112625	FALSE	TRUE	LPS24.vs.UT
NUDT14	chr14:105161889-105163445	-1.28701	0.00033335	ENSG00000183828	rs11160836	9.26841e-45	naive	-0.87222	6.03558e-07	FALSE	TRUE	LPS24.vs.UT
NUDT14	chr14:105180470-105182095	-0.760415	2.40862e-07	ENSG00000183828	rs67388067	1.05215e-50	naive	-0.87222	6.03558e-07	FALSE	FALSE	LPS24.vs.UT
NUPL2	chr7:23272328-23273773	-0.702241	0.0158631	ENSG00000136243	rs156421	4.39608e-47	naive	0.410743	0.007939	FALSE	FALSE	LPS24.vs.UT
OIP5-AS1	chr15:41169416-41170806	-0.603524	0.0420903	ENSG00000247556	rs2578655	1.26733e-13	IFN	-0.274874	0.253984	FALSE	FALSE	LPS24.vs.UT
OPN3	chr1:241591469-241592503	1.12449	9.9825e-05	ENSG00000054277	rs655970	1.47617e-25	LPS24	0.0428726	0.909472	FALSE	TRUE	LPS24.vs.UT
ORAI1	chr12:121576569-121577753	1.06654	1.56731e-05	ENSG00000276045	rs72099686	4.26666e-10	LPS24	-0.356591	0.113063	FALSE	TRUE	LPS24.vs.UT
ORM1	chr9:114327778-114328836	-0.907559	0.0229131	ENSG00000229314	rs3762057	6.15615e-09	naive	4.2647	0.000102208	TRUE	FALSE	LPS24.vs.UT
ORM1	chr9:114348300-114349926	0.728091	1.25131e-06	ENSG00000229314	rs10817593	3.03943e-06	naive	4.2647	0.000102208	TRUE	FALSE	LPS24.vs.UT
OSBPL5	chr11:3133225-3134292	-0.775233	0.00290453	ENSG00000021762	rs4601755	4.71641e-08	naive	-1.80161	8.96261e-23	TRUE	FALSE	LPS24.vs.UT
OSBPL8	chr12:76588492-76589865	0.721639	0.00582619	ENSG00000091039	rs2137376	3.80651e-11	naive	0.0826861	0.5283	FALSE	FALSE	LPS24.vs.UT
OTUD1	chr10:23375585-23377310	0.822308	0.000108009	ENSG00000165312	rs4590755	5.94049e-27	LPS2	1.34261	2.72968e-11	TRUE	TRUE	LPS24.vs.UT
PAAF1	chr11:74019944-74021344	0.725566	3.22797e-05	ENSG00000175575	rs1726764	6.05576e-06	naive	-0.210412	0.0832993	FALSE	FALSE	LPS24.vs.UT
PABPC4	chr1:39540218-39541925	-0.710789	4.51448e-06	ENSG00000090621	rs72663521	3.18832e-08	IFN	-1.99113	7.74768e-23	TRUE	FALSE	LPS24.vs.UT
PACSIN2	chr22:42989767-42991197	0.708456	0.00660148	ENSG00000100266	rs146560838	6.45343e-16	LPS2	1.18423	8.11918e-17	TRUE	FALSE	LPS24.vs.UT
PACSIN2	chr22:42930930-42932361	0.610377	0.00034773	ENSG00000100266	rs3827363	9.49321e-16	LPS2	1.18423	8.11918e-17	TRUE	FALSE	LPS24.vs.UT
PAM	chr5:102276485-102277979	-0.739751	0.0204582	ENSG00000145730	rs62372160	3.78176e-07	naive	0.252374	0.557262	FALSE	FALSE	LPS24.vs.UT
PANX2	chr22:50218819-50220387	-0.780847	0.000427089	ENSG00000073150	rs6537642	3.13646e-07	naive	2.00361	7.88374e-11	TRUE	FALSE	LPS24.vs.UT
PARVB	chr22:44037179-44038490	0.68545	0.0403776	ENSG00000188677	rs62226388	2.11859e-07	naive	-0.252888	0.08557	FALSE	FALSE	LPS24.vs.UT
PARVG	chr22:44171700-44173521	-0.752009	1.67432e-05	ENSG00000138964	rs6006689	1.50718e-06	naive	-1.03982	2.82285e-11	TRUE	FALSE	LPS24.vs.UT
PAXX	chr9:136977937-136979058	-0.602783	0.0101089	ENSG00000148362	rs56030643	1.28084e-08	naive	-0.122635	0.562325	FALSE	FALSE	LPS24.vs.UT
PCOLCE2	chr3:142849954-142851460	0.623598	0.00975632	ENSG00000163710	rs7617823	1.90681e-06	LPS24	2.0854	0.00120611	TRUE	FALSE	LPS24.vs.UT
PDCL3	chr2:100554393-100555627	-1.01151	0.000830262	ENSG00000115539	rs59729787	3.09875e-07	naive	-0.482603	0.00231426	FALSE	FALSE	LPS24.vs.UT
PDGFB	chr22:39282052-39283483	0.703057	7.83699e-05	ENSG00000100311	rs34311056	2.24133e-32	IFN	-0.63123	0.0279041	FALSE	FALSE	LPS24.vs.UT
PDGFB	chr22:39276188-39277944	0.589959	0.0015268	ENSG00000100311	rs932329	1.69795e-12	IFN	-0.63123	0.0279041	FALSE	FALSE	LPS24.vs.UT
PDGFB	chr22:39264089-39265434	0.715814	2.48894e-07	ENSG00000100311	rs2143178	6.79931e-13	IFN	-0.63123	0.0279041	FALSE	FALSE	LPS24.vs.UT
PDGFRB	chr5:150123553-150125167	0.682736	0.000411923	ENSG00000113721	rs1077724	2.25024e-08	IFN	1.7512	1.38712e-07	TRUE	FALSE	LPS24.vs.UT
PDHB	chr3:58486694-58487839	0.668873	0.0003547	ENSG00000168291	rs4356838	4.37078e-09	IFN	-0.00377935	0.988133	FALSE	FALSE	LPS24.vs.UT
PDHB	chr3:58260041-58261495	0.870168	0.000630593	ENSG00000168291	rs7624317	8.55636e-09	IFN	-0.00377935	0.988133	FALSE	FALSE	LPS24.vs.UT
PDPN	chr1:13593314-13594569	1.1767	1.7146e-07	ENSG00000162493	rs1261026	3.24976e-06	LPS2	5.31723	6.20418e-18	TRUE	FALSE	LPS24.vs.UT
PDRG1	chr20:31809940-31811488	1.00942	3.07114e-05	ENSG00000088356	rs77363559	1.31426e-07	IFN	0.601321	2.47432e-07	FALSE	FALSE	LPS24.vs.UT
PDRG1	chr20:31894561-31895865	-1.20118	1.06952e-05	ENSG00000088356	rs59656327	1.16349e-13	IFN	0.601321	2.47432e-07	FALSE	FALSE	LPS24.vs.UT
PDRG1	chr20:31666335-31668017	-0.605923	0.00863762	ENSG00000088356	rs77028352	1.01244e-07	IFN	0.601321	2.47432e-07	FALSE	FALSE	LPS24.vs.UT
PDRG1	chr20:31695799-31696867	0.734295	0.015194	ENSG00000088356	rs12479946	9.12215e-08	IFN	0.601321	2.47432e-07	FALSE	FALSE	LPS24.vs.UT
PDSS1	chr10:26780635-26782257	1.0616	2.24117e-07	ENSG00000148459	rs1575607	3.25701e-07	LPS2	1.77714	5.17577e-07	TRUE	FALSE	LPS24.vs.UT
PDXDC1	chr16:15040913-15042345	-0.848585	0.000643744	ENSG00000179889	rs16966953	3.12838e-06	LPS24	-0.795008	6.72288e-13	FALSE	TRUE	LPS24.vs.UT
PECAM1	chr17:64331340-64333060	0.616008	0.000519356	ENSG00000261371	rs12936766	5.02842e-20	LPS2	-1.02672	0.007937	TRUE	TRUE	LPS24.vs.UT
PEPD	chr19:33406295-33407954	-0.626759	0.00159651	ENSG00000124299	rs3786901	4.06632e-08	IFN	-0.42486	0.0106277	FALSE	FALSE	LPS24.vs.UT
PEX11G	chr19:7527082-7528727	-0.999066	7.17412e-05	ENSG00000104883	rs61736600	3.012e-10	naive	-0.602099	0.0150094	FALSE	FALSE	LPS24.vs.UT
PF4V1	chr4:73727319-73728401	1.3513	5.37831e-05	ENSG00000109272	rs114130949	5.16527e-10	LPS24	2.16188	0.191769	FALSE	FALSE	LPS24.vs.UT
PF4V1	chr4:73868790-73870560	0.856264	0.000123261	ENSG00000109272	rs56078309	3.67278e-07	LPS24	2.16188	0.191769	FALSE	FALSE	LPS24.vs.UT
PF4V1	chr4:73997940-73999428	0.628708	0.0258987	ENSG00000109272	rs352046	1.02008e-07	LPS24	2.16188	0.191769	FALSE	FALSE	LPS24.vs.UT
PGGT1B	chr5:115295812-115297225	-0.674986	7.30019e-06	ENSG00000164219	rs2925187	1.59941e-15	naive	0.429323	0.042122	FALSE	FALSE	LPS24.vs.UT
PHACTR4	chr1:28591505-28593168	-0.684964	0.00056859	ENSG00000204138	rs12123931	1.13182e-30	naive	0.150891	0.498647	FALSE	FALSE	LPS24.vs.UT
PHACTR4	chr1:28313907-28315340	1.76252	7.5848e-19	ENSG00000204138	rs7528486	2.36821e-37	naive	0.150891	0.498647	FALSE	FALSE	LPS24.vs.UT
PHLDA3	chr1:201456290-201457664	0.893303	7.5645e-05	ENSG00000174307	rs11586517	1.61284e-12	LPS24	0.279556	0.624628	FALSE	TRUE	LPS24.vs.UT
PICK1	chr22:38051773-38053051	-0.654016	0.019759	ENSG00000100151	rs9622722	1.27102e-13	IFN	-0.115503	0.57538	FALSE	FALSE	LPS24.vs.UT
PILRB	chr7:100371909-100373672	0.769916	9.01464e-06	ENSG00000121716	rs6948685	5.55826e-47	naive	0.113934	0.772943	FALSE	FALSE	LPS24.vs.UT
PITPNC1	chr17:67440583-67442107	0.63339	0.0059283	ENSG00000154217	rs2364980	2.8656e-06	LPS24	0.230119	0.215392	FALSE	FALSE	LPS24.vs.UT
PJA2	chr5:109653640-109655169	0.75513	0.00209418	ENSG00000198961	rs10477973	6.35029e-06	naive	0.0334507	0.788723	FALSE	FALSE	LPS24.vs.UT
PKD2	chr4:88100498-88102295	-0.60697	0.0132872	ENSG00000118762	rs4693924	2.52911e-06	LPS24	0.337658	0.345093	FALSE	FALSE	LPS24.vs.UT
PLA2G7	chr6:46734288-46736093	0.613012	0.000601533	ENSG00000146070	rs13215427	8.76634e-06	LPS2	0.566037	0.0100974	FALSE	FALSE	LPS24.vs.UT
PLAC8	chr4:83256254-83257433	0.632465	0.0419654	ENSG00000145287	rs62305194	9.52661e-37	IFN	2.09269	1.9802e-05	TRUE	FALSE	LPS24.vs.UT
PLCB2	chr15:40279056-40280098	-0.618231	0.031292	ENSG00000137841	rs11857340	1.08506e-07	IFN	-1.99705	6.87093e-10	TRUE	FALSE	LPS24.vs.UT
PLCL1	chr2:197888045-197889719	0.771784	0.000761648	ENSG00000115896	rs7561950	8.35778e-11	IFN	1.36257	0.000149515	TRUE	FALSE	LPS24.vs.UT
PLD1	chr3:171809457-171811050	0.724256	1.19935e-07	ENSG00000075651	rs10649172	6.63682e-50	LPS24	2.05495	2.5412e-16	TRUE	TRUE	LPS24.vs.UT
PLEKHG3	chr14:64653848-64655288	1.00746	1.21388e-08	ENSG00000126822	rs113793461	1.94572e-14	naive	1.48238	0.000168618	TRUE	FALSE	LPS24.vs.UT
PLEKHM1	chr17:46001897-46003423	-0.653288	0.019094	ENSG00000225190	rs17573447	1.21793e-16	IFN	0.263563	0.111159	FALSE	TRUE	LPS24.vs.UT
PLEKHM1	chr17:45461478-45462739	0.851752	0.00270592	ENSG00000225190	rs62065390	4.81178e-26	IFN	0.263563	0.111159	FALSE	TRUE	LPS24.vs.UT
PLTP	chr20:45998034-45999476	0.631835	5.03756e-05	ENSG00000100979	rs56279239	5.44822e-24	IFN	-0.475841	0.257911	FALSE	FALSE	LPS24.vs.UT
PLTP	chr20:45993122-45994185	0.670639	0.0184067	ENSG00000100979	rs73128584	1.28562e-22	IFN	-0.475841	0.257911	FALSE	FALSE	LPS24.vs.UT
PLXNA1	chr3:126654240-126655598	-0.654488	0.0074128	ENSG00000114554	rs3103564	1.11984e-08	LPS2	-0.0955252	0.836723	FALSE	FALSE	LPS24.vs.UT
PMM1	chr22:41777625-41778739	0.792409	0.00493271	ENSG00000100417	rs55810731	3.70343e-21	IFN	-0.110682	0.636612	FALSE	FALSE	LPS24.vs.UT
PNKD	chr2:218332198-218333785	1.13071	1.10105e-11	ENSG00000127838	rs7560460	2.0256e-33	naive	1.05954	1.81406e-10	TRUE	FALSE	LPS24.vs.UT
PNKP	chr19:49889893-49891280	0.687922	0.000102835	ENSG00000039650	rs66537733	4.03041e-15	LPS24	0.0010513	0.997547	FALSE	FALSE	LPS24.vs.UT
PNMA2	chr8:26628279-26629777	0.596836	0.000382837	ENSG00000240694	rs17322303	2.95572e-06	IFN	-0.00509084	0.996109	FALSE	FALSE	LPS24.vs.UT
POC5	chr5:75660058-75661402	-0.602912	0.0439074	ENSG00000152359	rs253415	6.94748e-13	naive	-0.0470403	0.817117	FALSE	FALSE	LPS24.vs.UT
POGLUT3	chr11:108497312-108498875	0.618214	7.95039e-05	ENSG00000178202	rs74822968	7.61074e-30	IFN	1.17746	9.61872e-07	TRUE	TRUE	LPS24.vs.UT
POLE3	chr9:113548147-113549641	-0.952843	6.28837e-05	ENSG00000148229	rs144100580	1.86574e-07	LPS2	-0.409765	0.0119586	FALSE	FALSE	LPS24.vs.UT
POLE4	chr2:75017618-75019038	-0.652086	0.0417043	ENSG00000115350	rs7588436	3.64885e-14	IFN	0.0353343	0.871863	FALSE	FALSE	LPS24.vs.UT
POLR1D	chr13:27522541-27523954	-1.21146	4.81648e-06	ENSG00000186184	rs927576	6.97483e-09	naive	-0.247642	0.0920065	FALSE	FALSE	LPS24.vs.UT
POLR1D	chr13:27532762-27534048	-0.631912	0.02689	ENSG00000186184	rs56112764	1.46489e-11	naive	-0.247642	0.0920065	FALSE	FALSE	LPS24.vs.UT
POLR2E	chr19:1073813-1075719	-0.735922	1.53324e-07	ENSG00000099817	rs11084881	4.12842e-08	IFN	-0.204333	0.106528	FALSE	FALSE	LPS24.vs.UT
POLR2E	chr19:1081710-1083017	-0.62553	0.000532347	ENSG00000099817	rs11879091	5.08725e-09	LPS2	-0.204333	0.106528	FALSE	FALSE	LPS24.vs.UT
POLR2J	chr7:102425202-102426843	0.777056	1.08383e-08	ENSG00000005075	rs77602776	5.29231e-39	IFN	0.147536	0.276821	FALSE	FALSE	LPS24.vs.UT
POMC	chr2:25128888-25130349	-0.602803	0.0224341	ENSG00000115138	rs114255118	2.60075e-20	naive	0.0699576	0.939862	FALSE	FALSE	LPS24.vs.UT
PPA1	chr10:70354544-70356119	1.08105	2.60226e-10	ENSG00000180817	rs10740339	7.61768e-16	naive	3.96826	3.28503e-29	TRUE	TRUE	LPS24.vs.UT
PPA1	chr10:70273975-70275678	-0.801295	0.00411939	ENSG00000180817	rs56353310	5.3411e-11	naive	3.96826	3.28503e-29	TRUE	FALSE	LPS24.vs.UT
PPA1	chr10:70361879-70363135	1.24474	2.48041e-07	ENSG00000180817	rs34374557	9.45196e-13	naive	3.96826	3.28503e-29	TRUE	TRUE	LPS24.vs.UT
PPA1	chr10:70266651-70268171	0.819891	0.00044412	ENSG00000180817	rs34894485	1.47854e-12	naive	3.96826	3.28503e-29	TRUE	FALSE	LPS24.vs.UT
PPA2	chr4:105472989-105474313	0.611651	7.28325e-05	ENSG00000138777	rs2074396	1.04195e-18	LPS24	0.31629	0.0722721	FALSE	FALSE	LPS24.vs.UT
PPARA	chr22:46527326-46529014	0.679874	0.000972457	ENSG00000186951	rs5768897	8.50222e-06	IFN	-0.286387	0.0312151	FALSE	FALSE	LPS24.vs.UT
PPFIA1	chr11:70423579-70425049	-0.685057	0.0110241	ENSG00000131626	rs592501	5.95322e-08	LPS24	0.100262	0.223168	FALSE	FALSE	LPS24.vs.UT
PPIL3	chr2:201132272-201133649	0.874095	0.000321042	ENSG00000240344	rs55953858	3.303e-71	naive	-0.286352	0.0886139	FALSE	FALSE	LPS24.vs.UT
PPP2R3C	chr14:35375298-35376815	1.03461	1.11062e-06	ENSG00000092020	rs551865951	6.47857e-22	IFN	0.592811	0.000737171	FALSE	FALSE	LPS24.vs.UT
PPP6R2	chr22:50398964-50400919	0.689273	3.68498e-05	ENSG00000100239	rs6417776	3.34e-09	IFN	0.299322	0.00601137	FALSE	FALSE	LPS24.vs.UT
PPT1	chr1:40050489-40051749	-0.637625	0.0368092	ENSG00000131238	rs4660378	4.39634e-11	naive	-1.52157	5.40146e-16	TRUE	FALSE	LPS24.vs.UT
PRAM1	chr19:8517143-8518494	0.807594	3.47631e-06	ENSG00000133246	rs150173679	6.90369e-25	IFN	-0.915833	0.0125237	FALSE	FALSE	LPS24.vs.UT
PRCP	chr11:82888714-82890411	-0.748902	0.00113685	ENSG00000137509	rs74966775	6.9704e-10	IFN	-0.484267	0.0183987	FALSE	FALSE	LPS24.vs.UT
PROK2	chr3:71758892-71760499	-0.602795	0.0215496	ENSG00000163421	rs11716884	1.54903e-40	IFN	1.10093	0.19665	FALSE	FALSE	LPS24.vs.UT
PROSER2	chr10:11849556-11851086	-0.785876	0.000998285	ENSG00000148426	rs10906026	2.36585e-26	LPS24	-0.936387	0.015683	FALSE	TRUE	LPS24.vs.UT
PRUNE2	chr9:76595277-76596917	0.598938	0.00452015	ENSG00000106772	rs144174413	2.41565e-06	naive	-1.98286	0.0373615	TRUE	FALSE	LPS24.vs.UT
PRXL2A	chr10:80491094-80492450	0.599964	0.000774425	ENSG00000122378	rs7922621	6.44878e-14	naive	-1.89256	1.91111e-10	TRUE	TRUE	LPS24.vs.UT
PSMB9	chr6:33091335-33092655	-0.809618	0.00929701	ENSG00000240065	rs9500935	8.23032e-08	IFN	0.992872	0.00123024	FALSE	FALSE	LPS24.vs.UT
PSMB9	chr6:32935889-32937883	-0.688567	4.10968e-05	ENSG00000240065	rs75301392	2.53231e-13	IFN	0.992872	0.00123024	FALSE	FALSE	LPS24.vs.UT
PSMD1	chr2:231241366-231242822	-1.30585	2.64849e-08	ENSG00000173692	rs7584535	2.58085e-08	naive	1.00001	1.00318e-08	TRUE	FALSE	LPS24.vs.UT
PSTPIP1	chr15:77018846-77020603	0.679315	0.00169727	ENSG00000140368	rs149217913	8.09667e-07	naive	0.429376	0.0383881	FALSE	FALSE	LPS24.vs.UT
PTGIR	chr19:46619057-46620450	0.672067	0.000225484	ENSG00000160013	rs142522476	1.1809e-16	naive	1.82282	3.90129e-13	TRUE	FALSE	LPS24.vs.UT
PTK2	chr8:140943425-140945379	-0.669045	0.0196426	ENSG00000169398	rs11167010	1.7427e-16	naive	-0.260539	0.349058	FALSE	FALSE	LPS24.vs.UT
PTPN22	chr1:113859123-113860643	-0.710632	0.020686	ENSG00000134242	rs1217421	2.07418e-11	IFN	-0.185404	0.474337	FALSE	FALSE	LPS24.vs.UT
PTRH1	chr9:127561145-127563203	0.681821	3.66491e-06	ENSG00000187024	rs2249706	3.248e-16	naive	-0.255394	0.172258	FALSE	FALSE	LPS24.vs.UT
PTRH1	chr9:127578635-127580253	0.680372	2.22678e-05	ENSG00000187024	rs4240419	1.45524e-10	naive	-0.255394	0.172258	FALSE	FALSE	LPS24.vs.UT
PVR	chr19:44648303-44650017	0.61566	0.00520254	ENSG00000073008	rs8111946	1.25834e-09	LPS24	2.45794	6.68565e-27	TRUE	TRUE	LPS24.vs.UT
QRSL1	chr6:106519293-106521007	0.650493	8.67591e-05	ENSG00000130348	rs1159148	1.80164e-09	IFN	0.0780508	0.725813	FALSE	FALSE	LPS24.vs.UT
RAB11FIP5	chr2:72979571-72980920	-0.630437	0.0141647	ENSG00000135631	rs67673165	1.84381e-20	naive	-0.348644	0.352268	FALSE	FALSE	LPS24.vs.UT
RAB14	chr9:121502763-121504163	-1.08622	8.98009e-06	ENSG00000119396	rs74840807	2.25201e-11	IFN	0.0975543	0.43139	FALSE	FALSE	LPS24.vs.UT
RAB24	chr5:177295520-177296943	0.707468	0.00486502	ENSG00000169228	rs75224805	8.88587e-14	naive	0.845031	0.000643531	FALSE	FALSE	LPS24.vs.UT
RAB29	chr1:205933377-205934557	0.920416	3.88921e-05	ENSG00000117280	rs1995006	2.72187e-07	LPS24	1.68732	2.32952e-22	TRUE	FALSE	LPS24.vs.UT
RAC1	chr7:6392714-6394420	0.590309	0.00361511	ENSG00000136238	rs33986000	4.16506e-14	LPS2	0.7524	5.12143e-10	FALSE	FALSE	LPS24.vs.UT
RAC2	chr22:37241635-37243170	0.59247	1.87994e-05	ENSG00000128340	rs75375644	4.02898e-08	LPS24	0.772102	0.0077163	FALSE	TRUE	LPS24.vs.UT
RAD51C	chr17:58343665-58345530	0.700358	7.82289e-06	ENSG00000108384	rs71365878	1.34564e-61	naive	-0.309283	0.408257	FALSE	TRUE	LPS24.vs.UT
RALA	chr7:39621188-39622462	0.682751	0.00883466	ENSG00000006451	rs35014820	5.52478e-09	LPS2	-0.471579	0.0352069	FALSE	FALSE	LPS24.vs.UT
RAMP1	chr2:237897899-237899372	-0.817374	0.000380602	ENSG00000132329	rs72980138	3.49262e-27	LPS2	-0.00965983	0.992361	FALSE	TRUE	LPS24.vs.UT
RAP1A	chr1:111732954-111734411	0.652592	0.000507436	ENSG00000116473	rs72692508	1.54805e-06	naive	0.242518	0.127739	FALSE	FALSE	LPS24.vs.UT
RAPGEF1	chr9:131584777-131586422	0.638425	0.00192934	ENSG00000107263	rs753159	3.38264e-12	IFN	0.0101268	0.973202	FALSE	FALSE	LPS24.vs.UT
RAPGEF1	chr9:131597374-131598932	0.795134	2.89038e-07	ENSG00000107263	rs78835532	2.38118e-09	IFN	0.0101268	0.973202	FALSE	FALSE	LPS24.vs.UT
RAPGEF1	chr9:131713777-131714965	0.708954	0.0178498	ENSG00000107263	rs6597524	3.80134e-10	LPS2	0.0101268	0.973202	FALSE	FALSE	LPS24.vs.UT
RASAL1	chr12:113135052-113136789	-0.723977	1.46168e-06	ENSG00000111344	rs7975596	7.06956e-14	IFN	-1.82868	4.36469e-12	TRUE	FALSE	LPS24.vs.UT
RASSF4	chr10:44965672-44966820	1.08251	9.33046e-07	ENSG00000107551	rs1888983	1.168e-14	IFN	1.52552	4.8064e-12	TRUE	FALSE	LPS24.vs.UT
RASSF4	chr10:44963913-44964953	0.941998	3.28134e-05	ENSG00000107551	rs10900148	1.41171e-25	IFN	1.52552	4.8064e-12	TRUE	FALSE	LPS24.vs.UT
RASSF4	chr10:44945827-44946972	0.794461	0.0018202	ENSG00000107551	rs55817343	3.21592e-23	naive	1.52552	4.8064e-12	TRUE	FALSE	LPS24.vs.UT
RDH5	chr12:55673327-55674402	-0.632203	0.0483771	ENSG00000135437	rs7136558	2.66513e-07	IFN	0.140473	0.756807	FALSE	FALSE	LPS24.vs.UT
RELT	chr11:73424336-73425905	0.69681	0.000257087	ENSG00000054967	rs12288753	2.06634e-34	naive	0.636484	6.99271e-08	FALSE	TRUE	LPS24.vs.UT
RELT	chr11:73384581-73386252	0.59085	4.41133e-05	ENSG00000054967	rs79892955	2.80724e-37	naive	0.636484	6.99271e-08	FALSE	FALSE	LPS24.vs.UT
RER1	chr1:2381069-2382888	-0.654478	0.0016669	ENSG00000157916	rs2643901	9.90448e-06	naive	0.33154	3.62697e-06	FALSE	FALSE	LPS24.vs.UT
RETREG2	chr2:219182153-219183550	-0.817875	0.000278743	ENSG00000144567	rs7017	8.55852e-31	naive	-0.0952451	0.235904	FALSE	FALSE	LPS24.vs.UT
RFC4	chr3:187737892-187739533	0.586236	0.00395741	ENSG00000163918	rs3821817	7.85299e-06	LPS2	0.162762	0.425444	FALSE	FALSE	LPS24.vs.UT
RFTN1	chr3:16503405-16504983	0.757767	0.000690445	ENSG00000131378	rs35485402	3.14609e-08	LPS2	2.46068	4.54149e-20	TRUE	FALSE	LPS24.vs.UT
RFX8	chr2:101463118-101464799	0.680496	0.00148543	ENSG00000196460	rs11904192	7.30668e-16	LPS24	3.46439	1.03215e-08	TRUE	TRUE	LPS24.vs.UT
RGPD3	chr2:106271866-106272937	-0.954478	0.00119597	ENSG00000153165	rs115354948	2.74996e-06	LPS24	-0.0934829	0.755103	FALSE	FALSE	LPS24.vs.UT
RGS16	chr1:182614359-182615882	0.650321	0.000400995	ENSG00000143333	rs501236	1.08005e-06	LPS2	0.712857	0.0352689	FALSE	FALSE	LPS24.vs.UT
RHBDF2	chr17:76484388-76485388	0.994742	0.000101723	ENSG00000129667	rs4789302	2.1907e-12	LPS24	1.63639	4.3174e-13	TRUE	TRUE	LPS24.vs.UT
RHBDF2	chr17:76483284-76484368	1.06357	9.71526e-07	ENSG00000129667	rs885140	2.06859e-12	LPS24	1.63639	4.3174e-13	TRUE	TRUE	LPS24.vs.UT
RILPL2	chr12:123432190-123433462	0.850767	0.000146675	ENSG00000150977	rs951328	1.99787e-09	naive	1.4406	2.2787e-14	TRUE	FALSE	LPS24.vs.UT
RITA1	chr12:113240716-113242097	0.713684	0.00225544	ENSG00000139405	rs61943593	1.37131e-20	naive	-0.0905004	0.741885	FALSE	TRUE	LPS24.vs.UT
RMC1	chr18:23593001-23594487	0.655556	0.0105431	ENSG00000141452	rs1652358	1.92667e-09	naive	0.680617	4.26235e-08	FALSE	FALSE	LPS24.vs.UT
RMI2	chr16:11395736-11397242	-0.59954	0.0165833	ENSG00000175643	rs4353491	3.15696e-09	IFN	-0.859427	0.0434954	FALSE	FALSE	LPS24.vs.UT
RMI2	chr16:11205342-11206821	0.904854	5.11024e-08	ENSG00000175643	rs28769	1.40685e-06	LPS24	-0.859427	0.0434954	FALSE	FALSE	LPS24.vs.UT
RMI2	chr16:11201636-11203078	0.774159	0.000437085	ENSG00000175643	rs59785529	2.26634e-14	IFN	-0.859427	0.0434954	FALSE	FALSE	LPS24.vs.UT
RNASE2	chr14:20954949-20956208	0.719927	0.0131234	ENSG00000169385	rs2013109	1.2717e-36	naive	1.66836	0.00134478	TRUE	TRUE	LPS24.vs.UT
RNF138	chr18:32086557-32087725	0.688431	0.0182859	ENSG00000134758	rs12458548	7.41258e-09	naive	-0.289389	0.210724	FALSE	FALSE	LPS24.vs.UT
RNF144B	chr6:18431656-18433357	0.810888	0.000772852	ENSG00000137393	rs17684036	3.68757e-18	IFN	2.02137	1.63138e-16	TRUE	FALSE	LPS24.vs.UT
RNF149	chr2:101516750-101518037	1.1372	1.26432e-07	ENSG00000163162	rs1159902	3.58186e-06	naive	0.474113	3.28736e-05	FALSE	FALSE	LPS24.vs.UT
RNF167	chr17:4981806-4983045	0.617979	0.0127464	ENSG00000108523	rs238232	1.43685e-47	naive	-0.164578	0.166877	FALSE	FALSE	LPS24.vs.UT
RNF167	chr17:4878831-4880408	0.829139	0.000325696	ENSG00000108523	rs139496841	1.50004e-21	naive	-0.164578	0.166877	FALSE	FALSE	LPS24.vs.UT
RNF169	chr11:74754311-74755612	0.831978	0.00312532	ENSG00000166439	rs474970	2.91863e-06	LPS24	0.326198	0.000588834	FALSE	FALSE	LPS24.vs.UT
RNF185	chr22:31227714-31228899	0.653224	0.0132743	ENSG00000138942	rs66641491	2.02132e-06	LPS24	0.190989	0.121822	FALSE	FALSE	LPS24.vs.UT
RNFT1	chr17:59828776-59830388	0.912004	2.27813e-05	ENSG00000189050	rs1292065	2.87183e-06	naive	0.573521	1.65359e-05	FALSE	FALSE	LPS24.vs.UT
RNFT1	chr17:59842727-59844693	1.25298	1.83357e-07	ENSG00000189050	rs35043561	2.57158e-06	naive	0.573521	1.65359e-05	FALSE	FALSE	LPS24.vs.UT
RNGTT	chr6:89034149-89036425	0.979061	1.93868e-09	ENSG00000111880	rs6919648	1.63163e-08	IFN	0.79366	4.47175e-10	FALSE	FALSE	LPS24.vs.UT
RPA2	chr1:27884467-27886199	0.594052	0.000179681	ENSG00000117748	rs11247705	4.10718e-62	naive	0.624626	0.000202424	FALSE	TRUE	LPS24.vs.UT
RPA2	chr1:27666473-27667985	0.998603	1.38362e-09	ENSG00000117748	rs2808429	3.97024e-07	IFN	0.624626	0.000202424	FALSE	FALSE	LPS24.vs.UT
RPA2	chr1:27881804-27882929	1.5672	1.37319e-16	ENSG00000117748	rs3766398	8.32479e-19	naive	0.624626	0.000202424	FALSE	FALSE	LPS24.vs.UT
RPAP3	chr12:47808019-47809260	0.637889	0.00205671	ENSG00000005175	rs11168244	5.21836e-06	naive	-0.0279187	0.923672	FALSE	FALSE	LPS24.vs.UT
RPL13	chr16:89565158-89566653	-0.809435	0.000771176	ENSG00000167526	rs17471624	1.75256e-66	naive	-0.336692	0.0179187	FALSE	FALSE	LPS24.vs.UT
RPL13	chr16:89364687-89365734	0.623084	0.0449666	ENSG00000167526	rs3096309	8.84356e-12	naive	-0.336692	0.0179187	FALSE	FALSE	LPS24.vs.UT
RPL18A	chr19:17873592-17875091	-0.696061	0.0227873	ENSG00000105640	rs7255301	1.4183e-06	naive	-0.370343	0.000150483	FALSE	FALSE	LPS24.vs.UT
RPL8	chr8:144767024-144768432	0.784324	0.00164112	ENSG00000161016	rs10532375	5.229e-29	naive	-0.213733	0.117863	FALSE	FALSE	LPS24.vs.UT
RPN2	chr20:36989467-36990531	-0.894731	0.00377193	ENSG00000118705	rs62208156	1.88359e-06	naive	0.348094	0.00381026	FALSE	FALSE	LPS24.vs.UT
RPS20	chr8:55947623-55949335	0.669008	0.00126962	ENSG00000008988	rs16922464	5.55613e-32	naive	0.285564	0.0497892	FALSE	FALSE	LPS24.vs.UT
RPS20	chr8:55962543-55964021	0.610643	0.0276454	ENSG00000008988	rs907425	1.40798e-07	LPS24	0.285564	0.0497892	FALSE	FALSE	LPS24.vs.UT
RPS20	chr8:55972159-55973675	0.78162	1.07189e-06	ENSG00000008988	rs113732653	9.99978e-42	naive	0.285564	0.0497892	FALSE	FALSE	LPS24.vs.UT
RPS20	chr8:55978071-55979395	0.684221	0.00131955	ENSG00000008988	rs11287133	7.87261e-11	naive	0.285564	0.0497892	FALSE	FALSE	LPS24.vs.UT
RPS20	chr8:55990374-55991860	0.630753	0.000525155	ENSG00000008988	rs16920192	1.62661e-09	LPS24	0.285564	0.0497892	FALSE	FALSE	LPS24.vs.UT
RPS20	chr8:56059793-56061268	-0.727088	0.0278898	ENSG00000008988	rs80232947	1.64417e-47	naive	0.285564	0.0497892	FALSE	FALSE	LPS24.vs.UT
RPS21	chr20:62382241-62383416	-0.839033	0.0028712	ENSG00000171858	rs73916562	1.18664e-12	naive	-0.078758	0.566549	FALSE	FALSE	LPS24.vs.UT
RRM1	chr11:3893392-3895243	0.604332	0.00202551	ENSG00000167325	rs10835256	1.27302e-15	naive	-0.0148256	0.942882	FALSE	FALSE	LPS24.vs.UT
RRN3	chr16:15013535-15015203	-0.804429	0.00147382	ENSG00000085721	rs79031390	2.65683e-07	LPS24	0.0379238	0.80474	FALSE	TRUE	LPS24.vs.UT
RRP12	chr10:97353596-97354857	0.669866	0.0042699	ENSG00000052749	rs60334483	2.33714e-59	naive	0.697684	0.0286474	FALSE	TRUE	LPS24.vs.UT
RSPH3	chr6:159038742-159040024	0.619199	0.00288391	ENSG00000130363	rs78006134	3.28243e-40	naive	-0.357689	0.175868	FALSE	TRUE	LPS24.vs.UT
RSPRY1	chr16:57235337-57236472	0.767325	0.00837796	ENSG00000159579	rs12597799	4.24923e-07	LPS24	0.563258	3.91015e-12	FALSE	FALSE	LPS24.vs.UT
RTEL1-TNFRSF6B	chr20:63698509-63699915	1.26007	3.96064e-12	ENSG00000026036	rs1291208	7.22833e-40	IFN	0.779059	0.0388485	FALSE	FALSE	LPS24.vs.UT
RUBCNL	chr13:46354153-46355832	0.745098	0.000412784	ENSG00000102445	rs34432929	9.4099e-15	naive	3.17148	8.64397e-30	TRUE	FALSE	LPS24.vs.UT
RYR1	chr19:38556617-38558380	-0.691203	0.0244304	ENSG00000196218	rs2960321	3.47208e-16	LPS2	-2.05721	2.28634e-05	TRUE	TRUE	LPS24.vs.UT
RYR1	chr19:38683256-38684791	0.627191	0.00344442	ENSG00000196218	rs12981194	1.51706e-07	LPS2	-2.05721	2.28634e-05	TRUE	FALSE	LPS24.vs.UT
S100A12	chr1:153357035-153358661	0.661172	0.00034773	ENSG00000163221	rs12119788	1.097e-06	naive	4.03177	6.96685e-10	TRUE	FALSE	LPS24.vs.UT
S100A12	chr1:153389900-153391590	0.777681	1.65715e-06	ENSG00000163221	rs3795391	1.21519e-23	naive	4.03177	6.96685e-10	TRUE	FALSE	LPS24.vs.UT
SAMM50	chr22:44005202-44006641	-0.844634	0.00316749	ENSG00000100347	rs12160094	1.89808e-07	LPS24	-0.309106	0.0110924	FALSE	FALSE	LPS24.vs.UT
SCARB1	chr12:124773749-124775499	0.697623	0.00175157	ENSG00000073060	rs838876	1.24672e-52	LPS24	-1.68643	3.11629e-05	TRUE	TRUE	LPS24.vs.UT
SCCPDH	chr1:246689060-246690629	-0.829032	0.00141593	ENSG00000143653	rs35132024	3.31718e-06	LPS2	-0.875281	1.27782e-05	FALSE	FALSE	LPS24.vs.UT
SCD	chr10:100370528-100371801	0.619453	0.002098	ENSG00000099194	rs11190486	3.10094e-09	IFN	-1.24393	1.05271e-06	TRUE	FALSE	LPS24.vs.UT
SCFD1	chr14:30610400-30611697	-0.803092	0.00873454	ENSG00000092108	rs229237	3.98598e-33	IFN	0.0480618	0.742999	FALSE	TRUE	LPS24.vs.UT
SCG3	chr15:51576343-51578136	0.760666	0.000364861	ENSG00000104112	rs2414106	2.34015e-15	IFN	1.86559	0.00595074	TRUE	TRUE	LPS24.vs.UT
SCG3	chr15:51585440-51586701	0.60295	0.00657054	ENSG00000104112	rs4545756	2.36741e-15	IFN	1.86559	0.00595074	TRUE	TRUE	LPS24.vs.UT
SCG3	chr15:51846275-51847486	0.710245	0.0108768	ENSG00000104112	rs2570243	1.75885e-09	IFN	1.86559	0.00595074	TRUE	FALSE	LPS24.vs.UT
SCG3	chr15:51588587-51590902	0.707245	0.00111571	ENSG00000104112	rs1077361	2.46555e-15	IFN	1.86559	0.00595074	TRUE	TRUE	LPS24.vs.UT
SCG3	chr15:51618965-51620359	0.971787	5.96873e-07	ENSG00000104112	rs7177471	2.2142e-15	IFN	1.86559	0.00595074	TRUE	TRUE	LPS24.vs.UT
SCN1B	chr19:34988544-34990224	1.5476	5.45867e-06	ENSG00000105711	rs786507	2.36819e-07	LPS2	3.5285	6.80143e-18	TRUE	FALSE	LPS24.vs.UT
SCN1B	chr19:35029602-35031361	1.15347	5.68043e-09	ENSG00000105711	rs72556351	8.15741e-07	LPS24	3.5285	6.80143e-18	TRUE	FALSE	LPS24.vs.UT
SDC3	chr1:30912320-30914008	-0.690393	7.83699e-05	ENSG00000162512	rs1106498	5.37978e-09	IFN	-4.34413	8.49182e-26	TRUE	FALSE	LPS24.vs.UT
SDHB	chr1:17027068-17028295	-0.793478	0.0446824	ENSG00000117118	rs11203282	1.34901e-07	IFN	-0.176796	0.324877	FALSE	FALSE	LPS24.vs.UT
SDHC	chr1:161358780-161360288	-1.34209	1.80745e-06	ENSG00000143252	rs200843971	1.60528e-29	IFN	-0.0526692	0.869314	FALSE	TRUE	LPS24.vs.UT
SEC13	chr3:10191838-10193596	1.321	1.49529e-12	ENSG00000157020	rs146450922	3.31388e-11	naive	0.126172	0.377032	FALSE	FALSE	LPS24.vs.UT
SEMA3C	chr7:80941076-80943014	0.971403	8.58387e-06	ENSG00000075223	rs917191	1.45985e-13	LPS2	1.79847	2.52396e-15	TRUE	TRUE	LPS24.vs.UT
SEMA4B	chr15:90157684-90158852	0.622926	0.00225301	ENSG00000185033	rs4424888	5.60449e-09	naive	1.91385	3.4384e-19	TRUE	FALSE	LPS24.vs.UT
SEMA4B	chr15:90165117-90166636	1.03074	2.51989e-08	ENSG00000185033	rs8039188	8.21668e-08	naive	1.91385	3.4384e-19	TRUE	FALSE	LPS24.vs.UT
SEMA4C	chr2:97066981-97068561	-0.868089	0.0207677	ENSG00000168758	rs3028097	4.90555e-10	IFN	0.000877964	0.998911	FALSE	FALSE	LPS24.vs.UT
SEMA4D	chr9:89421291-89423027	1.0922	2.43767e-08	ENSG00000187764	rs10908914	2.59075e-09	LPS2	1.1543	0.000140044	TRUE	FALSE	LPS24.vs.UT
SEMA4D	chr9:89439956-89441745	0.752801	1.8828e-07	ENSG00000187764	rs4876982	8.65081e-07	naive	1.1543	0.000140044	TRUE	FALSE	LPS24.vs.UT
SERPINA1	chr14:94384576-94385895	0.676285	0.000982125	ENSG00000197249	rs56339332	2.35182e-24	naive	3.72826	1.19439e-44	TRUE	FALSE	LPS24.vs.UT
SERPINA1	chr14:94389915-94391586	0.718434	5.43577e-06	ENSG00000197249	rs8004738	6.66015e-10	naive	3.72826	1.19439e-44	TRUE	FALSE	LPS24.vs.UT
SGIP1	chr1:66563533-66565318	0.604939	0.00440185	ENSG00000118473	rs17129100	1.41282e-24	IFN	0.827672	0.444386	FALSE	FALSE	LPS24.vs.UT
SGPL1	chr10:70832563-70833879	0.613101	0.0229775	ENSG00000166224	rs75436602	3.34873e-16	IFN	0.872138	1.31004e-07	FALSE	FALSE	LPS24.vs.UT
SGPP2	chr2:222707911-222710220	0.58627	0.0015716	ENSG00000163082	rs10173147	9.67468e-06	IFN	1.56153	0.000316431	TRUE	FALSE	LPS24.vs.UT
SGSH	chr17:80206406-80207777	-0.634837	0.0177319	ENSG00000181523	rs6565646	9.90723e-26	naive	-1.33353	1.04496e-08	TRUE	FALSE	LPS24.vs.UT
SH2D3C	chr9:127827851-127829615	0.905729	3.88445e-08	ENSG00000095370	rs10987750	8.76663e-07	IFN	-0.183356	0.53239	FALSE	FALSE	LPS24.vs.UT
SH3PXD2A	chr10:103907925-103908971	0.684642	0.000829926	ENSG00000107957	rs35148368	1.76726e-21	LPS24	-1.04054	0.000608165	TRUE	FALSE	LPS24.vs.UT
SH3PXD2A	chr10:103849549-103851060	0.97356	1.00042e-07	ENSG00000107957	rs10786772	8.38356e-37	LPS24	-1.04054	0.000608165	TRUE	TRUE	LPS24.vs.UT
SH3PXD2B	chr5:172428684-172430342	0.655044	0.000162049	ENSG00000174705	rs892000	9.29407e-21	LPS2	4.65672	2.15921e-48	TRUE	FALSE	LPS24.vs.UT
SH3PXD2B	chr5:172451133-172452482	1.36621	3.22447e-09	ENSG00000174705	rs2731694	3.36099e-10	LPS2	4.65672	2.15921e-48	TRUE	FALSE	LPS24.vs.UT
SH3PXD2B	chr5:172361125-172362749	0.995842	1.26394e-07	ENSG00000174705	rs2731710	3.1888e-22	LPS2	4.65672	2.15921e-48	TRUE	FALSE	LPS24.vs.UT
SHB	chr9:37998456-37999497	1.10218	2.88274e-07	ENSG00000107338	rs4878731	2.66218e-10	IFN	-2.88081	1.33744e-30	TRUE	TRUE	LPS24.vs.UT
SHKBP1	chr19:40585265-40586469	0.703734	0.0109022	ENSG00000160410	rs406133	3.05767e-14	naive	0.854086	6.44867e-08	FALSE	TRUE	LPS24.vs.UT
SHMT1	chr17:18356266-18357338	-0.755371	0.0277579	ENSG00000176974	rs199509669	3.85527e-50	IFN	-2.50945	1.4782e-13	TRUE	FALSE	LPS24.vs.UT
SIGLEC10	chr19:51416694-51418162	0.741996	5.27237e-05	ENSG00000142512	rs1010425	2.08125e-14	IFN	4.30795	8.11599e-16	TRUE	FALSE	LPS24.vs.UT
SIGLEC10	chr19:51440875-51442390	0.800387	6.74444e-05	ENSG00000142512	rs118152930	4.43134e-08	naive	4.30795	8.11599e-16	TRUE	FALSE	LPS24.vs.UT
SIGLEC10	chr19:51426886-51428170	0.850905	0.00241899	ENSG00000142512	rs1820112	9.79265e-32	IFN	4.30795	8.11599e-16	TRUE	TRUE	LPS24.vs.UT
SIGLEC10	chr19:51408505-51409616	0.889511	0.000711913	ENSG00000142512	rs35935019	7.95316e-08	LPS24	4.30795	8.11599e-16	TRUE	FALSE	LPS24.vs.UT
SIGLEC10	chr19:51407019-51408282	0.874567	5.14901e-05	ENSG00000142512	rs148783636	9.65722e-07	naive	4.30795	8.11599e-16	TRUE	FALSE	LPS24.vs.UT
SIGLEC14	chr19:51668257-51669257	1.13653	0.00128795	ENSG00000254415	rs34805745	1.50494e-09	IFN	0.845039	0.0690672	FALSE	FALSE	LPS24.vs.UT
SIGLEC7	chr19:51136508-51137861	0.636882	0.000187931	ENSG00000168995	rs34681424	1.5356e-35	IFN	0.351514	0.333693	FALSE	TRUE	LPS24.vs.UT
SIRPA	chr20:1953820-1955474	0.597097	0.0190019	ENSG00000198053	rs6045639	2.24408e-08	LPS24	1.22167	2.60338e-10	TRUE	FALSE	LPS24.vs.UT
SIRPA	chr20:1888422-1889864	0.706241	0.000547078	ENSG00000198053	rs8116907	1.33084e-08	naive	1.22167	2.60338e-10	TRUE	FALSE	LPS24.vs.UT
SLA	chr8:133129651-133131120	0.682514	0.000956918	ENSG00000155926	rs4576410	1.27894e-06	IFN	0.583439	0.0323487	FALSE	FALSE	LPS24.vs.UT
SLAMF1	chr1:160682646-160684053	0.875908	0.0011977	ENSG00000117090	rs66994511	5.45516e-25	naive	4.39239	2.20222e-21	TRUE	FALSE	LPS24.vs.UT
SLAMF8	chr1:159826026-159827227	0.594303	0.000221122	ENSG00000158714	rs75087057	2.89583e-13	naive	1.18857	2.63009e-08	TRUE	FALSE	LPS24.vs.UT
SLC11A1	chr2:218383549-218384627	0.84931	0.000745015	ENSG00000018280	rs2276631	9.07938e-36	LPS24	2.15036	9.74896e-13	TRUE	FALSE	LPS24.vs.UT
SLC11A1	chr2:218377614-218378784	0.602229	0.0277138	ENSG00000018280	rs4674301	2.49975e-36	LPS24	2.15036	9.74896e-13	TRUE	FALSE	LPS24.vs.UT
SLC11A1	chr2:218386843-218388405	0.930527	1.42518e-06	ENSG00000018280	rs2290708	1.65677e-34	LPS24	2.15036	9.74896e-13	TRUE	FALSE	LPS24.vs.UT
SLC11A1	chr2:218397635-218400396	0.733223	6.90505e-09	ENSG00000018280	rs2739049	6.94118e-24	naive	2.15036	9.74896e-13	TRUE	FALSE	LPS24.vs.UT
SLC1A4	chr2:64937406-64938956	-0.700563	0.00260639	ENSG00000115902	rs7576910	8.17515e-13	naive	-0.480416	0.11921	FALSE	FALSE	LPS24.vs.UT
SLC1A5	chr19:46784395-46785455	-0.611226	0.0363285	ENSG00000105281	rs8105903	1.99933e-08	naive	-1.49137	1.72411e-05	TRUE	FALSE	LPS24.vs.UT
SLC22A5	chr5:132436972-132438508	0.598137	0.000103416	ENSG00000197375	rs62385693	5.06005e-13	IFN	-2.4217	1.42591e-12	TRUE	FALSE	LPS24.vs.UT
SLC22A5	chr5:132294844-132295879	0.664124	0.000542271	ENSG00000197375	rs35260072	1.87689e-57	naive	-2.4217	1.42591e-12	TRUE	FALSE	LPS24.vs.UT
SLC24A4	chr14:92396873-92398297	1.13265	2.4328e-07	ENSG00000140090	rs67577009	2.02458e-21	naive	0.212001	0.594404	FALSE	FALSE	LPS24.vs.UT
SLC24A4	chr14:92460512-92461841	0.684264	0.000445729	ENSG00000140090	rs61977310	3.72435e-34	naive	0.212001	0.594404	FALSE	TRUE	LPS24.vs.UT
SLC25A16	chr10:68230957-68232128	-0.711789	0.03917	ENSG00000122912	rs7916697	2.56166e-11	IFN	-0.00565053	0.978105	FALSE	FALSE	LPS24.vs.UT
SLC25A37	chr8:23540797-23542166	1.11243	1.84903e-10	ENSG00000147454	rs12549572	2.16645e-31	LPS2	2.90018	1.07686e-24	TRUE	TRUE	LPS24.vs.UT
SLC25A37	chr8:23553528-23554896	0.752218	0.00052934	ENSG00000147454	rs4512388	4.62801e-10	naive	2.90018	1.07686e-24	TRUE	FALSE	LPS24.vs.UT
SLC25A37	chr8:23573872-23575183	0.644752	0.0128044	ENSG00000147454	rs8534	1.0467e-06	LPS2	2.90018	1.07686e-24	TRUE	FALSE	LPS24.vs.UT
SLC27A1	chr19:17507470-17508742	1.05991	1.56377e-06	ENSG00000130304	rs8100202	3.12466e-16	naive	-1.6245	2.66704e-17	TRUE	TRUE	LPS24.vs.UT
SLC2A8	chr9:127518686-127520336	0.617159	0.000194769	ENSG00000136856	rs2254719	2.21337e-40	naive	-1.38541	2.22966e-11	TRUE	FALSE	LPS24.vs.UT
SLC2A8	chr9:127555367-127557221	0.619149	0.000362294	ENSG00000136856	rs2253355	8.68607e-06	LPS24	-1.38541	2.22966e-11	TRUE	FALSE	LPS24.vs.UT
SLC2A9	chr4:10105988-10107729	0.83605	1.56377e-06	ENSG00000109667	rs4697705	2.40161e-07	LPS24	-3.59358	2.48949e-131	TRUE	FALSE	LPS24.vs.UT
SLC2A9	chr4:10095337-10097009	0.588248	1.52146e-05	ENSG00000109667	rs11726271	7.19992e-08	LPS24	-3.59358	2.48949e-131	TRUE	FALSE	LPS24.vs.UT
SLC31A1	chr9:113150383-113152141	0.626809	3.12139e-05	ENSG00000136868	rs61596578	1.00907e-13	LPS24	-0.314217	0.05867	FALSE	FALSE	LPS24.vs.UT
SLC31A1	chr9:113154153-113155675	0.603354	0.00285948	ENSG00000136868	rs7860081	1.25488e-19	LPS24	-0.314217	0.05867	FALSE	FALSE	LPS24.vs.UT
SLC31A1	chr9:113210054-113211569	-0.75024	0.00273635	ENSG00000136868	rs4390018	2.01254e-24	LPS24	-0.314217	0.05867	FALSE	TRUE	LPS24.vs.UT
SLC35B2	chr6:44237356-44238400	0.676568	3.33034e-06	ENSG00000157593	rs9394994	6.00241e-09	naive	0.899143	4.98939e-05	FALSE	FALSE	LPS24.vs.UT
SLC35E3	chr12:68785003-68786139	0.874859	0.000711646	ENSG00000175782	rs10784727	1.18458e-08	naive	0.307154	0.134982	FALSE	FALSE	LPS24.vs.UT
SLC35E3	chr12:68559363-68560894	1.05899	4.87554e-08	ENSG00000175782	rs144382668	2.85832e-18	IFN	0.307154	0.134982	FALSE	TRUE	LPS24.vs.UT
SLC35F5	chr2:113692791-113694265	-0.711853	0.0313312	ENSG00000115084	rs2418914	3.91829e-08	LPS24	0.120858	0.405466	FALSE	FALSE	LPS24.vs.UT
SLC37A1	chr21:42532418-42533579	-0.96414	8.29847e-05	ENSG00000160190	rs228052	7.2152e-06	IFN	1.04726	1.10246e-09	TRUE	FALSE	LPS24.vs.UT
SLC38A10	chr17:81345461-81346789	-0.611679	3.01227e-06	ENSG00000157637	rs112797371	1.80673e-07	naive	0.17154	0.0604538	FALSE	FALSE	LPS24.vs.UT
SLC38A10	chr17:81200098-81201486	-0.628312	0.0141912	ENSG00000157637	rs8079383	8.62456e-10	naive	0.17154	0.0604538	FALSE	FALSE	LPS24.vs.UT
SLC39A1	chr1:153985427-153987143	0.947459	2.83076e-11	ENSG00000143570	rs111554216	1.79686e-19	IFN	0.815491	0.000559253	FALSE	TRUE	LPS24.vs.UT
SLC40A1	chr2:189513516-189514830	-0.688162	0.0453815	ENSG00000138449	rs17198941	6.21131e-10	naive	-3.03726	7.2917e-19	TRUE	FALSE	LPS24.vs.UT
SLC41A2	chr12:104889733-104891442	0.992716	4.24027e-05	ENSG00000136052	rs4393404	1.92325e-12	LPS2	3.11736	1.24456e-27	TRUE	FALSE	LPS24.vs.UT
SLC43A2	chr17:1588532-1589574	0.711394	0.00558096	ENSG00000167703	rs12603919	2.43119e-07	LPS24	1.08894	2.43222e-05	TRUE	FALSE	LPS24.vs.UT
SLC44A2	chr19:10543072-10544901	-0.684419	6.59585e-05	ENSG00000129353	rs73496512	3.28421e-68	naive	-0.194729	0.564251	FALSE	FALSE	LPS24.vs.UT
SLC46A2	chr9:112838973-112840039	-0.779584	0.0236027	ENSG00000119457	rs7038684	4.33438e-12	naive	-0.939148	0.164602	FALSE	TRUE	LPS24.vs.UT
SLC4A7	chr3:27520943-27522270	0.717177	0.000730454	ENSG00000033867	rs2643825	1.42037e-10	IFN	1.17769	2.22536e-06	TRUE	FALSE	LPS24.vs.UT
SLC5A3	chr21:33980003-33981065	0.880928	0.0110241	ENSG00000198743	rs2834314	8.00734e-06	LPS2	1.80761	6.8781e-39	TRUE	FALSE	LPS24.vs.UT
SLC7A7	chr14:22837811-22839509	1.22333	2.60226e-10	ENSG00000155465	rs2269213	1.22373e-06	naive	0.969207	1.92797e-09	FALSE	TRUE	LPS24.vs.UT
SLC7A7	chr14:22810552-22812006	0.899383	6.86378e-06	ENSG00000155465	rs28582652	2.86854e-17	naive	0.969207	1.92797e-09	FALSE	FALSE	LPS24.vs.UT
SLC9A3R1	chr17:74775852-74777247	-0.596473	0.000220217	ENSG00000109062	rs62084914	6.48423e-19	naive	-0.855163	4.50945e-08	FALSE	FALSE	LPS24.vs.UT
SLC9A9	chr3:143850567-143852046	0.649708	0.024876	ENSG00000181804	rs9289668	3.47518e-10	LPS24	1.32041	2.69658e-06	TRUE	TRUE	LPS24.vs.UT
SMAD7	chr18:48742280-48744197	-0.727505	0.00115046	ENSG00000101665	rs28556305	3.83071e-23	IFN	0.497295	0.019091	FALSE	FALSE	LPS24.vs.UT
SMAGP	chr12:51356974-51358285	1.05119	2.25757e-05	ENSG00000170545	rs4761870	2.21136e-28	naive	0.598036	0.283951	FALSE	FALSE	LPS24.vs.UT
SMG7	chr1:183318122-183319400	0.652181	0.0101891	ENSG00000116698	rs10911306	1.73949e-26	naive	-0.725746	0.0140521	FALSE	FALSE	LPS24.vs.UT
SMG9	chr19:43764848-43766053	0.935235	2.60092e-07	ENSG00000105771	rs58896392	3.36995e-24	LPS2	0.862344	4.98847e-05	FALSE	FALSE	LPS24.vs.UT
SMIM3	chr5:150780179-150781289	1.17217	1.26394e-07	ENSG00000256235	rs59628268	1.04215e-09	IFN	1.41611	1.63523e-13	TRUE	FALSE	LPS24.vs.UT
SMOX	chr20:4135294-4136784	0.657475	0.00644905	ENSG00000088826	rs1621960	8.99111e-18	IFN	0.237833	0.490907	FALSE	FALSE	LPS24.vs.UT
SMU1	chr9:33125419-33126699	0.733357	0.00232013	ENSG00000122692	rs79864251	5.87316e-06	naive	0.223054	0.0744974	FALSE	FALSE	LPS24.vs.UT
SMYD4	chr17:1763878-1765135	-0.622034	0.0132872	ENSG00000186532	rs58271316	2.11781e-21	naive	-0.0809458	0.618712	FALSE	TRUE	LPS24.vs.UT
SNAI3	chr16:88747561-88748592	-0.68042	0.0178705	ENSG00000185669	rs112759862	2.4511e-09	IFN	-2.4201	2.02995e-07	TRUE	FALSE	LPS24.vs.UT
SNAP29	chr22:20748179-20749738	-0.807521	0.00135038	ENSG00000099940	rs5760343	1.00568e-61	LPS24	-0.142526	0.329974	FALSE	TRUE	LPS24.vs.UT
SNAPC3	chr9:15430184-15431636	-0.811664	0.0123292	ENSG00000164975	rs4741500	4.17096e-13	naive	-0.261699	0.0031085	FALSE	FALSE	LPS24.vs.UT
SND1	chr7:127667487-127669063	-0.67518	0.00386088	ENSG00000197157	rs5887350	5.19895e-07	naive	-0.457269	0.000426916	FALSE	FALSE	LPS24.vs.UT
SNHG5	chr6:85464440-85465508	0.83978	0.0010363	ENSG00000203875	rs7746065	5.60561e-50	naive	-1.52137	1.60446e-08	TRUE	TRUE	LPS24.vs.UT
SNHG7	chr9:136799729-136801252	-0.607829	0.0020174	ENSG00000233016	rs7859194	3.46743e-07	naive	-1.47074	8.3755e-10	TRUE	FALSE	LPS24.vs.UT
SNHG8	chr4:118352085-118353578	-0.646787	0.00937158	ENSG00000269893	rs13119545	9.05149e-19	IFN	-1.68171	2.40728e-17	TRUE	FALSE	LPS24.vs.UT
SNRNP27	chr2:69933141-69935045	1.01553	5.73031e-07	ENSG00000124380	rs6729760	3.14038e-11	naive	0.266166	0.0473023	FALSE	FALSE	LPS24.vs.UT
SNRNP27	chr2:69944593-69946949	0.888277	1.33723e-08	ENSG00000124380	rs10496176	2.23635e-14	naive	0.266166	0.0473023	FALSE	FALSE	LPS24.vs.UT
SNRNP35	chr12:123448143-123449987	0.884745	4.40897e-06	ENSG00000184209	rs34047494	1.5788e-10	naive	0.707862	7.64551e-09	FALSE	FALSE	LPS24.vs.UT
SNX29	chr16:12543588-12545121	-0.776181	0.0031556	ENSG00000048471	rs1794311	1.19936e-29	naive	-1.78021	3.25609e-87	TRUE	FALSE	LPS24.vs.UT
SNX29	chr16:12572819-12574297	-0.658825	0.0121474	ENSG00000048471	rs10609	4.06565e-74	naive	-1.78021	3.25609e-87	TRUE	TRUE	LPS24.vs.UT
SPACA6	chr19:51688200-51690788	0.796345	6.2368e-08	ENSG00000182310	rs112214384	1.56473e-09	IFN	1.94417	1.84106e-08	TRUE	FALSE	LPS24.vs.UT
SPATA13	chr13:24253619-24255200	0.709966	5.61417e-06	ENSG00000182957	rs538428606	4.99161e-06	LPS24	1.86713	8.64807e-11	TRUE	FALSE	LPS24.vs.UT
SPATA5L1	chr15:45447647-45449175	0.764626	8.80619e-07	ENSG00000171763	rs9806699	2.41738e-33	LPS2	-0.12695	0.525058	FALSE	FALSE	LPS24.vs.UT
SPATC1L	chr21:46183948-46185405	-0.615082	0.000467609	ENSG00000160284	rs9647242	9.49331e-24	naive	-1.86024	0.00163771	TRUE	TRUE	LPS24.vs.UT
SPECC1L	chr22:24423243-24424702	0.613485	0.000662888	ENSG00000100014	rs9624470	1.90206e-09	IFN	0.584325	0.00184657	FALSE	FALSE	LPS24.vs.UT
SPECC1L	chr22:24515870-24517265	0.590432	0.04905	ENSG00000100014	rs11704820	6.14857e-09	IFN	0.584325	0.00184657	FALSE	FALSE	LPS24.vs.UT
SPECC1L	chr22:24433446-24435025	1.29225	3.75573e-15	ENSG00000100014	rs2267076	6.50756e-08	IFN	0.584325	0.00184657	FALSE	FALSE	LPS24.vs.UT
SPECC1L	chr22:24502591-24504403	0.593403	0.00190756	ENSG00000100014	rs5760459	4.79644e-09	IFN	0.584325	0.00184657	FALSE	FALSE	LPS24.vs.UT
SPHK1	chr17:76383477-76385403	0.737336	1.83357e-07	ENSG00000176170	rs908721	2.30035e-10	naive	2.41071	4.22466e-19	TRUE	FALSE	LPS24.vs.UT
SPI1	chr11:47990200-47991258	0.702922	0.0196559	ENSG00000066336	rs113618854	4.08604e-27	naive	0.506272	0.00151781	FALSE	FALSE	LPS24.vs.UT
SPI1	chr11:47376464-47378163	0.818016	5.25031e-08	ENSG00000066336	rs12146565	1.0687e-82	naive	0.506272	0.00151781	FALSE	FALSE	LPS24.vs.UT
SPI1	chr11:48047305-48048348	0.659554	0.0177968	ENSG00000066336	rs58387057	3.85534e-07	naive	0.506272	0.00151781	FALSE	FALSE	LPS24.vs.UT
SPI1	chr11:47373568-47374885	0.620443	0.00151824	ENSG00000066336	rs7940536	3.83519e-88	naive	0.506272	0.00151781	FALSE	FALSE	LPS24.vs.UT
SPI1	chr11:46971945-46973096	-0.672715	0.0448837	ENSG00000066336	rs117086725	2.18596e-37	naive	0.506272	0.00151781	FALSE	FALSE	LPS24.vs.UT
SPRED2	chr2:65232034-65233309	0.604512	0.0239415	ENSG00000198369	rs28377971	2.07701e-13	LPS24	2.10654	3.47336e-21	TRUE	FALSE	LPS24.vs.UT
SPSB1	chr1:9280013-9281240	0.693905	0.00682737	ENSG00000171621	rs916385	3.58343e-30	LPS24	1.7772	3.93076e-13	TRUE	FALSE	LPS24.vs.UT
SPTLC1	chr9:91843570-91845285	-1.1697	4.6285e-06	ENSG00000090054	rs16907877	4.17528e-14	IFN	0.318031	0.010899	FALSE	FALSE	LPS24.vs.UT
SQOR	chr15:45640632-45642027	1.1445	7.7711e-07	ENSG00000137767	rs625466	1.54832e-11	naive	1.80409	1.0238e-13	TRUE	FALSE	LPS24.vs.UT
SQOR	chr15:45444783-45446148	1.09381	8.51586e-09	ENSG00000137767	rs72711259	8.48431e-07	LPS2	1.80409	1.0238e-13	TRUE	FALSE	LPS24.vs.UT
SRC	chr20:37378588-37379912	0.731639	0.00144913	ENSG00000197122	rs74364709	2.93046e-06	LPS2	1.21162	1.06674e-05	TRUE	FALSE	LPS24.vs.UT
SRGAP2	chr1:206472149-206473396	0.719213	4.23414e-05	ENSG00000266028	rs35417888	5.11886e-20	naive	0.792219	7.01669e-05	FALSE	FALSE	LPS24.vs.UT
SRGAP2	chr1:206464224-206465374	0.853641	0.000456609	ENSG00000266028	rs17433769	8.64431e-18	naive	0.792219	7.01669e-05	FALSE	FALSE	LPS24.vs.UT
SRGAP2	chr1:206470097-206471339	0.773528	2.95668e-07	ENSG00000266028	rs2297549	3.31322e-22	naive	0.792219	7.01669e-05	FALSE	FALSE	LPS24.vs.UT
SRGN	chr10:69065073-69066595	0.819393	2.65209e-07	ENSG00000122862	rs5030929	8.5138e-20	IFN	1.12443	2.0898e-10	TRUE	FALSE	LPS24.vs.UT
SRP14	chr15:40021109-40022636	-0.659713	0.0127607	ENSG00000140319	rs11635600	5.21563e-20	naive	0.203799	0.111975	FALSE	FALSE	LPS24.vs.UT
SRR	chr17:2213804-2214885	0.805784	0.000302495	ENSG00000167720	rs3215742	4.98145e-13	IFN	-0.069047	0.853681	FALSE	FALSE	LPS24.vs.UT
SSH3	chr11:67286554-67287654	0.619581	0.00022409	ENSG00000172830	rs10896165	1.15326e-15	naive	-0.773043	0.000303562	FALSE	FALSE	LPS24.vs.UT
SSPN	chr12:26125172-26126901	1.0464	6.90438e-12	ENSG00000123096	rs3809139	1.7375e-21	IFN	3.03106	3.62437e-22	TRUE	FALSE	LPS24.vs.UT
ST14	chr11:130165541-130167098	0.79298	9.93184e-05	ENSG00000149418	rs34008994	7.19251e-26	IFN	-0.973841	0.0134027	FALSE	FALSE	LPS24.vs.UT
ST3GAL1	chr8:133892196-133894122	0.597182	0.00703326	ENSG00000008513	NA	3.42196e-13	LPS24	1.05878	1.13033e-11	TRUE	TRUE	LPS24.vs.UT
ST3GAL1	chr8:133897444-133900111	0.847812	5.00062e-07	ENSG00000008513	rs16905014	5.29417e-17	LPS24	1.05878	1.13033e-11	TRUE	TRUE	LPS24.vs.UT
ST6GAL1	chr3:186908589-186910085	-0.789757	0.0280922	ENSG00000073849	rs7644416	2.8059e-07	IFN	-1.04774	0.000421069	TRUE	FALSE	LPS24.vs.UT
ST6GALNAC2	chr17:76596984-76598617	0.675567	0.000904898	ENSG00000070731	rs7217431	7.64294e-18	naive	-0.899039	0.0577848	FALSE	TRUE	LPS24.vs.UT
STAG3	chr7:100199513-100201113	-1.00703	5.01726e-06	ENSG00000066923	rs13230744	2.31626e-18	IFN	-0.878304	0.00367445	FALSE	FALSE	LPS24.vs.UT
STARD10	chr11:72717691-72718827	0.585565	0.0026362	ENSG00000214530	rs75896506	3.1864e-12	naive	0.0609262	0.81617	FALSE	FALSE	LPS24.vs.UT
STARD10	chr11:72762431-72763639	0.632252	0.0263797	ENSG00000214530	rs79430446	2.54552e-13	naive	0.0609262	0.81617	FALSE	FALSE	LPS24.vs.UT
STAT6	chr12:57144888-57146284	0.626606	0.009365	ENSG00000166888	rs34449430	1.09568e-11	naive	0.187871	0.0231096	FALSE	FALSE	LPS24.vs.UT
STAU1	chr20:50143995-50145094	0.787389	0.000901574	ENSG00000124214	rs143890647	3.6693e-06	naive	0.36181	0.000828068	FALSE	FALSE	LPS24.vs.UT
STBD1	chr4:76299302-76300740	-0.8025	0.0207329	ENSG00000118804	rs12506745	3.29887e-24	LPS2	-0.0453435	0.918264	FALSE	FALSE	LPS24.vs.UT
STEAP3	chr2:119231683-119233160	0.913491	9.8102e-05	ENSG00000115107	rs838096	1.21014e-33	naive	1.96723	7.9869e-15	TRUE	FALSE	LPS24.vs.UT
STK11	chr19:1132131-1133964	0.590866	6.54945e-05	ENSG00000118046	rs113675022	1.59896e-12	naive	-0.120081	0.321876	FALSE	FALSE	LPS24.vs.UT
STK32C	chr10:132363927-132365138	-0.828976	0.00355773	ENSG00000165752	rs2474333	2.50947e-45	naive	-1.24042	1.46247e-07	TRUE	FALSE	LPS24.vs.UT
STMN3	chr20:63686197-63687645	0.895705	5.11034e-09	ENSG00000197457	rs6062490	4.05605e-16	naive	-0.696814	0.0847509	FALSE	FALSE	LPS24.vs.UT
STX6	chr1:181044100-181045599	0.710532	0.000754824	ENSG00000135823	rs3892173	1.29185e-08	IFN	0.0840348	0.74343	FALSE	FALSE	LPS24.vs.UT
STYXL1	chr7:75937533-75939110	-0.711224	0.00526416	ENSG00000127952	rs56151817	7.3199e-09	naive	0.348335	0.0884918	FALSE	FALSE	LPS24.vs.UT
SUB1	chr5:32522264-32523762	0.706517	0.000670556	ENSG00000113387	rs591985	5.0715e-06	LPS24	0.167695	0.350622	FALSE	FALSE	LPS24.vs.UT
SUGP2	chr19:18995251-18996480	-0.744751	0.00456355	ENSG00000064607	rs55678828	4.03041e-08	naive	0.372149	0.0602933	FALSE	FALSE	LPS24.vs.UT
SULF2	chr20:47740087-47741567	-0.96531	9.80853e-08	ENSG00000196562	rs6094800	1.88431e-12	naive	-2.36359	1.36601e-06	TRUE	FALSE	LPS24.vs.UT
SULF2	chr20:47767559-47769136	-1.01056	2.24002e-06	ENSG00000196562	rs62200255	1.52669e-11	IFN	-2.36359	1.36601e-06	TRUE	FALSE	LPS24.vs.UT
SUN2	chr22:38700351-38701571	-0.666188	1.06357e-06	ENSG00000100242	rs6519133	4.31332e-31	naive	0.60384	5.59475e-10	FALSE	FALSE	LPS24.vs.UT
SUPT3H	chr6:44778737-44780425	-0.803101	0.00281457	ENSG00000196284	rs911524	5.61135e-06	naive	0.583341	0.0165221	FALSE	FALSE	LPS24.vs.UT
SURF1	chr9:133468824-133470622	1.42748	1.50785e-09	ENSG00000148290	rs3094379	1.98459e-13	naive	0.0230487	0.893756	FALSE	FALSE	LPS24.vs.UT
SURF1	chr9:133475751-133477321	0.679836	4.25812e-05	ENSG00000148290	rs3124759	3.65502e-13	naive	0.0230487	0.893756	FALSE	FALSE	LPS24.vs.UT
SVIL	chr10:29724924-29726385	-0.764228	0.0140683	ENSG00000197321	rs10826682	1.15771e-18	LPS24	-0.946538	0.00113183	FALSE	TRUE	LPS24.vs.UT
SWAP70	chr11:9737824-9739322	-0.981638	0.000307156	ENSG00000133789	rs173396	2.47722e-20	naive	0.0341231	0.895208	FALSE	FALSE	LPS24.vs.UT
SYNGR1	chr22:39462083-39463337	0.666356	0.00395665	ENSG00000100321	rs909674	3.05857e-32	naive	-2.26809	3.58563e-10	TRUE	FALSE	LPS24.vs.UT
SYNGR2	chr17:78154513-78155829	0.858264	2.00375e-05	ENSG00000108639	rs72896293	2.35862e-26	IFN	0.568977	0.00179025	FALSE	FALSE	LPS24.vs.UT
SYNGR2	chr17:78171521-78173389	0.689801	5.49347e-06	ENSG00000108639	rs9897765	5.85371e-31	IFN	0.568977	0.00179025	FALSE	TRUE	LPS24.vs.UT
TARBP1	chr1:234498406-234500102	0.654887	0.0012192	ENSG00000059588	rs79021860	3.34594e-08	IFN	-0.542388	0.00805712	FALSE	FALSE	LPS24.vs.UT
TBC1D8	chr2:101133360-101134871	-0.637806	0.0283002	ENSG00000204634	rs17181596	9.86226e-33	LPS24	0.619146	0.0765904	FALSE	FALSE	LPS24.vs.UT
TBC1D9	chr4:140717976-140719441	0.927505	5.92755e-05	ENSG00000109436	rs1872862	7.4054e-07	naive	2.17707	6.1039e-25	TRUE	FALSE	LPS24.vs.UT
TCF4	chr18:55267857-55269293	0.741353	0.0020415	ENSG00000196628	rs76681900	1.28801e-10	LPS24	0.660644	0.0149236	FALSE	TRUE	LPS24.vs.UT
TCFL5	chr20:63008387-63009750	-0.685729	0.0138059	ENSG00000101190	rs113293891	5.67518e-07	IFN	-0.37042	0.0225759	FALSE	FALSE	LPS24.vs.UT
TCIRG1	chr11:68036266-68037644	0.675836	2.26029e-06	ENSG00000110719	rs1051806	6.91036e-17	naive	0.41433	0.0335474	FALSE	TRUE	LPS24.vs.UT
TCIRG1	chr11:68014163-68015509	0.606083	0.001168	ENSG00000110719	rs2286170	3.98752e-07	naive	0.41433	0.0335474	FALSE	FALSE	LPS24.vs.UT
TCP1	chr6:159692149-159694468	0.735732	9.76193e-08	ENSG00000120438	rs2758343	1.70765e-13	IFN	-0.027516	0.880024	FALSE	FALSE	LPS24.vs.UT
TCP1	chr6:159700727-159702692	0.807868	0.000290371	ENSG00000120438	rs2758352	3.01924e-42	IFN	-0.027516	0.880024	FALSE	FALSE	LPS24.vs.UT
TCP1	chr6:159715965-159717258	1.27887	6.18651e-14	ENSG00000120438	rs2025189	2.62609e-42	IFN	-0.027516	0.880024	FALSE	FALSE	LPS24.vs.UT
TCP1	chr6:159676471-159678396	1.70602	4.80384e-11	ENSG00000120438	rs1967802	2.46275e-36	IFN	-0.027516	0.880024	FALSE	FALSE	LPS24.vs.UT
TCP11L2	chr12:106223308-106224812	-0.687121	0.0125521	ENSG00000166046	rs61942108	5.75787e-06	IFN	-0.373806	0.0527557	FALSE	FALSE	LPS24.vs.UT
TCTEX1D2	chr3:196191795-196193126	0.887724	1.62052e-05	ENSG00000213123	rs3893275	7.38849e-08	naive	-0.259096	0.675033	FALSE	FALSE	LPS24.vs.UT
TGM2	chr20:38152027-38153469	1.06073	4.24243e-10	ENSG00000198959	rs2268912	2.32952e-18	IFN	4.3423	9.39265e-40	TRUE	FALSE	LPS24.vs.UT
TGM2	chr20:38143280-38144956	1.06	1.38781e-08	ENSG00000198959	rs17789815	2.60466e-16	IFN	4.3423	9.39265e-40	TRUE	FALSE	LPS24.vs.UT
THADA	chr2:43305204-43306739	-0.867818	0.000206277	ENSG00000115970	rs41382648	8.728e-08	LPS24	-0.755457	1.56505e-14	FALSE	FALSE	LPS24.vs.UT
THADA	chr2:43330878-43332006	-0.715514	0.0299552	ENSG00000115970	rs72788900	7.06674e-09	LPS24	-0.755457	1.56505e-14	FALSE	FALSE	LPS24.vs.UT
THADA	chr2:43225448-43227773	-0.755908	2.25678e-10	ENSG00000115970	rs72875566	8.18937e-07	LPS24	-0.755457	1.56505e-14	FALSE	FALSE	LPS24.vs.UT
THBD	chr20:23147566-23148812	0.724402	1.46863e-05	ENSG00000178726	rs4813480	1.23188e-09	naive	-2.46039	7.00242e-09	TRUE	FALSE	LPS24.vs.UT
THBS1	chr15:39312462-39314020	-0.73424	0.0292894	ENSG00000137801	rs7164730	2.73274e-17	naive	0.595602	0.545852	FALSE	FALSE	LPS24.vs.UT
THBS1	chr15:39334560-39336057	0.670983	0.00453252	ENSG00000137801	rs11070187	2.97235e-15	naive	0.595602	0.545852	FALSE	FALSE	LPS24.vs.UT
THEM4	chr1:151940851-151942311	0.612224	0.0318532	ENSG00000159445	rs2932579	2.06032e-25	IFN	-0.794425	1.60794e-05	FALSE	FALSE	LPS24.vs.UT
THEM4	chr1:151988979-151990204	0.625013	0.00027298	ENSG00000159445	rs11204922	3.73263e-13	IFN	-0.794425	1.60794e-05	FALSE	FALSE	LPS24.vs.UT
THUMPD1	chr16:20774353-20775679	-0.69747	0.0417043	ENSG00000066654	rs7498567	2.52901e-09	IFN	0.00320054	0.982895	FALSE	FALSE	LPS24.vs.UT
TIMM29	chr19:10779989-10781074	0.708036	4.83373e-05	ENSG00000142444	rs2043332	3.29848e-07	IFN	0.223422	0.0483589	FALSE	FALSE	LPS24.vs.UT
TIMM44	chr19:8017339-8018530	-0.650019	0.0369085	ENSG00000104980	rs62123156	1.45538e-10	naive	-0.670229	1.48931e-08	FALSE	FALSE	LPS24.vs.UT
TIMM44	chr19:7925653-7927048	-0.754421	5.9517e-05	ENSG00000104980	rs144027577	1.47172e-12	naive	-0.670229	1.48931e-08	FALSE	FALSE	LPS24.vs.UT
TIMP2	chr17:78923313-78926365	-0.58501	1.61949e-06	ENSG00000035862	rs56139921	1.46838e-10	naive	-1.00187	3.10517e-07	TRUE	FALSE	LPS24.vs.UT
TJP2	chr9:69173551-69176009	0.621254	1.0707e-05	ENSG00000119139	rs1339546	3.73367e-69	naive	1.75666	6.52241e-10	TRUE	FALSE	LPS24.vs.UT
TK2	chr16:66589034-66590118	-0.786845	0.00617059	ENSG00000166548	rs144834729	3.51801e-12	naive	-0.669493	0.0090267	FALSE	FALSE	LPS24.vs.UT
TLNRD1	chr15:80976894-80977904	-0.613672	0.0427334	ENSG00000140406	rs11852827	2.09482e-29	IFN	0.483601	0.000191138	FALSE	FALSE	LPS24.vs.UT
TLR2	chr4:153655111-153656888	0.860766	5.92748e-07	ENSG00000137462	rs4631021	4.26515e-06	LPS2	2.08899	2.73303e-32	TRUE	FALSE	LPS24.vs.UT
TM9SF1	chr14:24160487-24162138	0.612408	4.52662e-07	ENSG00000100926	rs4981494	1.20604e-08	IFN	0.477355	0.00194498	FALSE	FALSE	LPS24.vs.UT
TMC6	chr17:77772076-77773147	-0.963962	0.000215132	ENSG00000141524	rs35306945	2.51801e-06	LPS24	-1.4833	3.2737e-16	TRUE	FALSE	LPS24.vs.UT
TMED4	chr7:44637623-44640158	0.698552	2.88274e-07	ENSG00000158604	rs76484107	3.03679e-06	naive	0.33384	5.4381e-06	FALSE	FALSE	LPS24.vs.UT
TMEM101	chr17:43994122-43995569	-0.629105	0.0258417	ENSG00000091947	rs71371958	2.14239e-19	naive	-0.051273	0.679436	FALSE	FALSE	LPS24.vs.UT
TMEM109	chr11:60944342-60945624	0.795109	0.00304383	ENSG00000110108	rs485639	2.04077e-09	IFN	-0.299858	0.034682	FALSE	FALSE	LPS24.vs.UT
TMEM109	chr11:60834698-60836384	-0.631166	0.00304094	ENSG00000110108	rs1944778	4.27465e-08	IFN	-0.299858	0.034682	FALSE	FALSE	LPS24.vs.UT
TMEM163	chr2:134460604-134462463	0.640068	7.68379e-05	ENSG00000152128	rs35187499	1.62478e-07	LPS2	0.452238	0.487896	FALSE	TRUE	LPS24.vs.UT
TMEM176A	chr7:150784602-150786348	0.83425	1.36331e-06	ENSG00000002933	rs10807985	1.96104e-70	naive	0.645401	0.397314	FALSE	FALSE	LPS24.vs.UT
TMEM184B	chr22:38213505-38214844	0.61846	0.000920569	ENSG00000198792	rs2235264	4.17395e-10	LPS24	-0.320097	0.137447	FALSE	TRUE	LPS24.vs.UT
TMEM230	chr20:5065292-5066710	0.622641	6.7692e-05	ENSG00000089063	rs6084978	1.97957e-19	naive	0.229338	0.0791682	FALSE	FALSE	LPS24.vs.UT
TMEM35B	chr1:35161926-35162982	-1.11498	0.00283239	ENSG00000243749	rs78460680	2.22873e-06	naive	1.52037	6.41166e-17	TRUE	FALSE	LPS24.vs.UT
TMEM50A	chr1:25308531-25310002	1.57184	1.01712e-05	ENSG00000183726	rs2478025	1.45325e-10	naive	1.09222	4.03521e-10	TRUE	FALSE	LPS24.vs.UT
TMEM51	chr1:15176917-15178388	0.763784	0.000467609	ENSG00000171729	rs761298	4.14213e-23	naive	-0.1187	0.522767	FALSE	FALSE	LPS24.vs.UT
TMEM51	chr1:15167731-15169182	0.831034	6.72164e-05	ENSG00000171729	rs78615461	4.54123e-06	IFN	-0.1187	0.522767	FALSE	FALSE	LPS24.vs.UT
TMEM51	chr1:15178686-15179910	0.827874	0.00255709	ENSG00000171729	rs17381857	2.51881e-07	naive	-0.1187	0.522767	FALSE	FALSE	LPS24.vs.UT
TMEM60	chr7:77569517-77571013	0.62367	0.0403746	ENSG00000135211	rs4729541	2.84758e-23	naive	-0.0164375	0.951602	FALSE	FALSE	LPS24.vs.UT
TMEM8A	chr16:361548-362839	-0.604228	0.0180102	ENSG00000129925	rs12929878	2.20951e-29	naive	0.59241	6.00387e-05	FALSE	FALSE	LPS24.vs.UT
TNFAIP8	chr5:119343323-119344623	0.629047	0.0250095	ENSG00000145779	rs7707470	9.49635e-14	naive	1.50033	3.12469e-16	TRUE	FALSE	LPS24.vs.UT
TNFAIP8	chr5:119411222-119412734	0.589717	0.0140683	ENSG00000145779	rs17145372	4.98501e-18	naive	1.50033	3.12469e-16	TRUE	FALSE	LPS24.vs.UT
TNFRSF10B	chr8:23335446-23336907	0.646217	0.000288262	ENSG00000120889	rs17089124	3.90127e-06	naive	0.448043	0.0792518	FALSE	FALSE	LPS24.vs.UT
TNFSF12	chr17:7649994-7651731	-0.784246	9.93184e-05	ENSG00000239697	rs1624085	1.29398e-12	naive	-1.99638	3.7095e-30	TRUE	FALSE	LPS24.vs.UT
TNFSF8	chr9:114805490-114806934	-0.748971	0.000480106	ENSG00000106952	rs7848647	6.9034e-09	naive	-2.71759	9.39744e-08	TRUE	FALSE	LPS24.vs.UT
TNKS1BP1	chr11:57310622-57312028	0.616943	0.00184916	ENSG00000149115	rs3935068	2.66218e-14	LPS24	-0.567005	0.0310927	FALSE	TRUE	LPS24.vs.UT
TOM1	chr22:35312221-35313972	1.05103	2.72611e-05	ENSG00000100284	rs138775	6.26158e-26	naive	1.1196	8.25116e-13	TRUE	TRUE	LPS24.vs.UT
TOR3A	chr1:179016438-179017751	-0.866938	0.00127236	ENSG00000186283	rs4271171	2.04878e-09	LPS24	-0.465808	0.0938251	FALSE	FALSE	LPS24.vs.UT
TPD52L2	chr20:63940839-63942694	-0.700013	2.90186e-05	ENSG00000101150	rs817370	4.79706e-18	LPS24	-0.269123	0.0354119	FALSE	FALSE	LPS24.vs.UT
TPM1	chr15:63029380-63030790	-0.845003	0.00178129	ENSG00000140416	rs12593321	1.38974e-08	IFN	0.099408	0.664821	FALSE	FALSE	LPS24.vs.UT
TPMT	chr6:18185983-18187700	0.585608	0.0222059	ENSG00000137364	rs440163	6.88922e-16	naive	0.583424	0.0145838	FALSE	FALSE	LPS24.vs.UT
TPRG1L	chr1:3610752-3612447	-0.714517	0.000364775	ENSG00000158109	rs60020855	2.45371e-11	naive	-0.18792	0.351141	FALSE	FALSE	LPS24.vs.UT
TRADD	chr16:67115223-67116271	0.610423	0.0460803	ENSG00000102871	rs115992891	1.36194e-07	LPS24	0.584184	7.88053e-05	FALSE	FALSE	LPS24.vs.UT
TRADD	chr16:67308168-67309536	-0.855155	0.00517079	ENSG00000102871	rs538392855	7.5445e-24	naive	0.584184	7.88053e-05	FALSE	TRUE	LPS24.vs.UT
TRAF1	chr9:120925472-120926948	1.16825	2.06563e-12	ENSG00000056558	rs1930782	4.74411e-48	LPS2	2.18936	2.4945e-05	TRUE	FALSE	LPS24.vs.UT
TRAF3IP2	chr6:111604420-111606517	1.16256	1.15214e-12	ENSG00000056972	rs35611810	6.77384e-06	naive	3.27263	5.95894e-33	TRUE	FALSE	LPS24.vs.UT
TRANK1	chr3:36958002-36959084	0.76569	0.0101592	ENSG00000168016	rs6550443	2.16403e-10	naive	1.05828	0.00609296	TRUE	FALSE	LPS24.vs.UT
TRAPPC4	chr11:118920955-118922379	1.48497	8.81522e-16	ENSG00000196655	rs77398170	8.42252e-10	IFN	0.782323	4.63712e-07	FALSE	FALSE	LPS24.vs.UT
TRAPPC4	chr11:118979968-118981062	-0.682355	0.0103486	ENSG00000196655	rs4938605	2.54882e-28	naive	0.782323	4.63712e-07	FALSE	FALSE	LPS24.vs.UT
TRAPPC4	chr11:118911396-118912989	0.884291	2.87697e-07	ENSG00000196655	rs76160025	4.07571e-08	IFN	0.782323	4.63712e-07	FALSE	FALSE	LPS24.vs.UT
TRAPPC4	chr11:118919519-118920565	0.738452	0.00234711	ENSG00000196655	rs12270280	8.24646e-10	LPS24	0.782323	4.63712e-07	FALSE	FALSE	LPS24.vs.UT
TREML4	chr6:41227942-41229381	0.60488	0.0114221	ENSG00000188056	rs6458205	1.37891e-130	LPS24	2.96946	0.0673976	FALSE	TRUE	LPS24.vs.UT
TRIM2	chr4:153222227-153223470	0.667562	0.00723976	ENSG00000109654	rs34449206	2.24468e-07	naive	-0.248311	0.564444	FALSE	FALSE	LPS24.vs.UT
TRIM69	chr15:44735331-44736810	0.708731	5.83624e-05	ENSG00000185880	rs62025032	5.41155e-22	IFN	1.31252	5.13345e-08	TRUE	FALSE	LPS24.vs.UT
TRIP4	chr15:64691823-64693431	1.07926	5.79248e-14	ENSG00000103671	rs7165925	5.66609e-08	LPS24	0.301498	0.0409953	FALSE	FALSE	LPS24.vs.UT
TRIT1	chr1:39925397-39926925	1.19437	1.70404e-10	ENSG00000043514	rs11207138	3.90983e-10	LPS24	-0.326832	0.118437	FALSE	FALSE	LPS24.vs.UT
TRIT1	chr1:39927146-39928237	0.826934	0.00395386	ENSG00000043514	rs61781290	4.0815e-10	LPS24	-0.326832	0.118437	FALSE	FALSE	LPS24.vs.UT
TSEN15	chr1:184159479-184162470	1.28628	1.91141e-11	ENSG00000198860	rs10752933	7.28991e-08	naive	0.00356606	0.992361	FALSE	FALSE	LPS24.vs.UT
TSPAN10	chr17:81558734-81559949	-0.846898	0.00172151	ENSG00000182612	rs4076819	1.3531e-15	LPS24	1.77973	0.000167586	TRUE	FALSE	LPS24.vs.UT
TSPAN32	chr11:2190364-2192321	-0.65817	0.00922129	ENSG00000064201	rs67957462	2.82557e-08	naive	-2.9021	1.16015e-21	TRUE	FALSE	LPS24.vs.UT
TSPAN33	chr7:129121344-129123722	0.775955	2.67532e-05	ENSG00000158457	rs34782774	7.38286e-16	naive	1.98844	4.10332e-19	TRUE	FALSE	LPS24.vs.UT
TSTD1	chr1:161082700-161084634	0.611421	2.86279e-05	ENSG00000215845	rs11577230	2.20937e-45	naive	-0.0989755	0.639328	FALSE	FALSE	LPS24.vs.UT
TSTD1	chr1:161013049-161014469	0.682476	2.99665e-05	ENSG00000215845	rs4656975	2.02922e-09	IFN	-0.0989755	0.639328	FALSE	FALSE	LPS24.vs.UT
TUFM	chr16:28531761-28532994	-0.707874	0.0238982	ENSG00000178952	rs12446550	3.08299e-54	naive	0.148579	0.347981	FALSE	TRUE	LPS24.vs.UT
TXNRD2	chr22:19843767-19845227	-0.805948	1.60746e-05	ENSG00000184470	rs10427889	9.24382e-15	naive	-0.256792	0.0349732	FALSE	FALSE	LPS24.vs.UT
TYMP	chr22:50541063-50542764	0.717146	2.73424e-06	ENSG00000025708	rs131785	7.77145e-23	IFN	1.21041	2.70256e-13	TRUE	FALSE	LPS24.vs.UT
U62317.1	chr22:50543846-50545086	0.700832	0.000102877	ENSG00000272666	rs6009920	2.81999e-16	IFN	3.81387	1.26046e-12	TRUE	TRUE	LPS24.vs.UT
UAP1L1	chr9:137076642-137078300	-0.825879	1.13878e-08	ENSG00000197355	rs1105834	1.95968e-141	naive	-1.87103	5.64991e-11	TRUE	TRUE	LPS24.vs.UT
UAP1L1	chr9:137156393-137157976	-0.756159	0.00299967	ENSG00000197355	rs73571550	2.29226e-19	naive	-1.87103	5.64991e-11	TRUE	FALSE	LPS24.vs.UT
UBAC1	chr9:135967078-135968495	-0.606229	0.00514107	ENSG00000130560	rs62582998	3.36272e-07	naive	0.134449	0.50709	FALSE	FALSE	LPS24.vs.UT
UBALD2	chr17:76251451-76253163	0.673173	3.69198e-05	ENSG00000185262	rs9900824	2.75683e-11	LPS2	1.18136	5.19207e-08	TRUE	FALSE	LPS24.vs.UT
UBE2L3	chr22:21587427-21588623	-0.660336	0.0245684	ENSG00000185651	rs5998599	1.36984e-56	naive	0.410156	0.00401379	FALSE	TRUE	LPS24.vs.UT
UBE2Z	chr17:48804509-48805564	-0.77802	0.0160849	ENSG00000159202	rs34841989	2.61874e-06	naive	1.27508	1.53634e-09	TRUE	FALSE	LPS24.vs.UT
UPK3A	chr22:45423599-45425429	-0.585707	0.00951457	ENSG00000100373	rs1985377	2.02948e-06	naive	-4.08537	5.35108e-10	TRUE	FALSE	LPS24.vs.UT
UQCC1	chr20:35304968-35307273	1.12983	1.10105e-11	ENSG00000101019	rs878639	9.3788e-21	naive	-0.0358693	0.817815	FALSE	TRUE	LPS24.vs.UT
UQCR10	chr22:30195404-30197229	1.01795	5.5343e-08	ENSG00000184076	rs713875	4.88197e-08	LPS24	-0.170185	0.341504	FALSE	FALSE	LPS24.vs.UT
UROD	chr1:45272503-45274048	0.942282	0.000585881	ENSG00000126088	rs3121768	6.0229e-13	LPS24	0.0710141	0.711659	FALSE	FALSE	LPS24.vs.UT
UROD	chr1:44809011-44810250	1.11022	4.70351e-15	ENSG00000126088	rs11211037	1.52693e-10	IFN	0.0710141	0.711659	FALSE	FALSE	LPS24.vs.UT
USF2	chr19:35210437-35211892	-0.638732	0.00639263	ENSG00000105698	rs17613706	1.88929e-06	LPS24	-0.300218	0.0176525	FALSE	FALSE	LPS24.vs.UT
USP14	chr18:275171-276617	-1.24553	4.42296e-05	ENSG00000101557	rs72856291	1.42342e-09	naive	-0.220402	0.217357	FALSE	FALSE	LPS24.vs.UT
USP22	chr17:21051401-21052522	-0.706279	0.0140596	ENSG00000124422	rs10153263	1.34391e-06	IFN	0.0194113	0.841303	FALSE	FALSE	LPS24.vs.UT
USP38	chr4:143558634-143560255	-0.600882	0.011486	ENSG00000170185	rs17017907	1.09763e-06	naive	0.117995	0.314062	FALSE	FALSE	LPS24.vs.UT
UST	chr6:148682183-148684088	-0.65255	0.000550476	ENSG00000111962	rs547456651	2.13109e-16	LPS24	-0.932596	0.0073829	FALSE	FALSE	LPS24.vs.UT
UTP23	chr8:116755139-116756389	-0.709116	0.00387482	ENSG00000147679	rs28649280	4.99498e-22	IFN	0.607117	0.00144442	FALSE	TRUE	LPS24.vs.UT
VAMP8	chr2:85577464-85578983	0.590583	0.00263339	ENSG00000118640	rs3770098	6.45582e-41	IFN	0.0659366	0.812347	FALSE	TRUE	LPS24.vs.UT
VARS2	chr6:30816801-30818108	0.848302	9.06136e-05	ENSG00000137411	rs148941159	3.60006e-13	naive	-0.153272	0.623563	FALSE	TRUE	LPS24.vs.UT
VARS2	chr6:30812904-30814960	0.63844	0.00034773	ENSG00000137411	rs1264358	9.64324e-22	naive	-0.153272	0.623563	FALSE	FALSE	LPS24.vs.UT
VASP	chr19:45467197-45470335	-0.81151	2.10179e-11	ENSG00000125753	rs149170403	1.31996e-12	naive	1.00705	1.10472e-13	TRUE	FALSE	LPS24.vs.UT
VAV3	chr1:108107191-108108727	0.772439	0.00359389	ENSG00000134215	rs3904718	4.88243e-09	naive	0.743	0.000545021	FALSE	FALSE	LPS24.vs.UT
VAV3	chr1:108074675-108075791	-0.978404	0.00152575	ENSG00000134215	rs529450553	5.05306e-10	IFN	0.743	0.000545021	FALSE	FALSE	LPS24.vs.UT
VCL	chr10:74327824-74329621	0.628458	0.00210229	ENSG00000035403	rs7899920	5.9353e-12	naive	-0.600805	0.0153511	FALSE	TRUE	LPS24.vs.UT
VENTX	chr10:133305431-133306492	0.619338	0.0017481	ENSG00000151650	rs72864797	9.18371e-08	naive	0.0163291	0.978734	FALSE	FALSE	LPS24.vs.UT
VIPR1	chr3:42486809-42488260	-0.586697	0.0338289	ENSG00000114812	rs435698	1.83921e-51	naive	-1.68119	5.05998e-06	TRUE	FALSE	LPS24.vs.UT
VMO1	chr17:4767922-4769013	0.631246	0.0147359	ENSG00000182853	rs8074039	1.13497e-32	IFN	0.316196	0.661792	FALSE	FALSE	LPS24.vs.UT
VMO1	chr17:4759567-4760898	-0.683307	0.0193241	ENSG00000182853	rs113750903	2.90787e-10	IFN	0.316196	0.661792	FALSE	FALSE	LPS24.vs.UT
VNN1	chr6:132669303-132670768	-0.639632	0.0376249	ENSG00000112299	rs4897596	9.00321e-22	naive	-0.317528	0.7687	FALSE	FALSE	LPS24.vs.UT
VRK2	chr2:58112097-58113635	0.814625	0.000594347	ENSG00000028116	rs552505674	2.85393e-08	LPS24	1.60514	6.2081e-16	TRUE	FALSE	LPS24.vs.UT
VRK2	chr2:57892489-57893672	0.639709	0.0382406	ENSG00000028116	rs10178958	1.69241e-07	IFN	1.60514	6.2081e-16	TRUE	FALSE	LPS24.vs.UT
VRK3	chr19:49921843-49923695	1.32074	6.44944e-21	ENSG00000105053	rs1152234	3.13829e-06	IFN	0.431386	9.15579e-06	FALSE	FALSE	LPS24.vs.UT
VRK3	chr19:49916725-49917924	0.739418	0.000126656	ENSG00000105053	rs1152239	4.74367e-06	IFN	0.431386	9.15579e-06	FALSE	FALSE	LPS24.vs.UT
WASHC2C	chr10:45379667-45381175	0.875882	5.1061e-08	ENSG00000172661	rs11239496	1.08224e-13	IFN	-0.499518	5.37108e-05	FALSE	FALSE	LPS24.vs.UT
WDR20	chr14:102086315-102087971	-0.598971	1.52319e-05	ENSG00000140153	rs3736807	2.25198e-07	IFN	0.160793	0.120386	FALSE	FALSE	LPS24.vs.UT
WDR45B	chr17:82667771-82669514	-0.762714	0.000514551	ENSG00000141580	rs9905734	8.31326e-08	IFN	-0.161353	0.128566	FALSE	FALSE	LPS24.vs.UT
WDR45B	chr17:82627255-82628959	-0.746135	0.000752975	ENSG00000141580	rs140617002	1.27037e-15	naive	-0.161353	0.128566	FALSE	FALSE	LPS24.vs.UT
WDR48	chr3:39145681-39148404	0.787517	1.25615e-09	ENSG00000114742	rs13084580	6.76667e-18	IFN	0.55925	7.24129e-06	FALSE	FALSE	LPS24.vs.UT
WDR55	chr5:140690587-140692158	0.611843	0.000102877	ENSG00000120314	rs2563305	2.82926e-19	naive	0.132214	0.174423	FALSE	FALSE	LPS24.vs.UT
WDR55	chr5:140631725-140633676	0.617293	2.23626e-05	ENSG00000120314	rs2569190	8.33777e-30	naive	0.132214	0.174423	FALSE	FALSE	LPS24.vs.UT
WDR6	chr3:48661317-48662368	-0.712855	0.00868467	ENSG00000178252	rs3733086	2.33474e-24	IFN	-0.334673	0.242434	FALSE	FALSE	LPS24.vs.UT
WDR6	chr3:49420864-49422706	0.742238	4.6345e-05	ENSG00000178252	rs1464567	6.29672e-19	IFN	-0.334673	0.242434	FALSE	FALSE	LPS24.vs.UT
WDR61	chr15:78240603-78242026	-0.625037	0.0286213	ENSG00000140395	rs8043166	4.16373e-25	naive	0.0586888	0.726218	FALSE	FALSE	LPS24.vs.UT
WDSUB1	chr2:159890280-159892077	0.665313	0.00647616	ENSG00000196151	rs62176693	1.47543e-06	naive	-0.299441	0.00552691	FALSE	FALSE	LPS24.vs.UT
WDSUB1	chr2:159933336-159934396	-0.742207	0.0329451	ENSG00000196151	rs62176714	6.22146e-06	naive	-0.299441	0.00552691	FALSE	FALSE	LPS24.vs.UT
WNT5B	chr12:1601114-1602261	-0.646264	0.0276454	ENSG00000111186	rs36078945	7.67075e-06	naive	2.91613	1.09956e-07	TRUE	FALSE	LPS24.vs.UT
XAB2	chr19:7655244-7656437	0.660976	0.00783497	ENSG00000076924	rs55806425	3.1638e-10	naive	0.082054	0.784037	FALSE	FALSE	LPS24.vs.UT
XAB2	chr19:7656771-7658364	0.68655	0.000129442	ENSG00000076924	rs62110672	3.20762e-13	naive	0.082054	0.784037	FALSE	FALSE	LPS24.vs.UT
XAF1	chr17:6751905-6753431	0.879108	1.24454e-06	ENSG00000132530	rs7222880	1.83111e-14	naive	1.59806	7.69532e-06	TRUE	FALSE	LPS24.vs.UT
XRCC1	chr19:43562098-43563802	0.611358	3.54417e-05	ENSG00000073050	rs3213318	3.89044e-12	naive	0.571444	1.57214e-11	FALSE	FALSE	LPS24.vs.UT
XRRA1	chr11:75099965-75101041	0.703527	0.000925829	ENSG00000166435	rs1893839	2.03001e-06	LPS24	-0.0408088	0.959344	FALSE	FALSE	LPS24.vs.UT
YDJC	chr22:21632137-21633239	-0.883733	0.000160416	ENSG00000161179	rs861855	3.15279e-07	IFN	-0.403798	4.88509e-06	FALSE	FALSE	LPS24.vs.UT
YIF1B	chr19:38233173-38234943	-0.688865	0.0158185	ENSG00000167645	rs8103692	2.38465e-09	naive	-0.260471	0.218241	FALSE	FALSE	LPS24.vs.UT
ZBTB11-AS1	chr3:101828702-101830137	0.655332	0.0208153	ENSG00000256628	rs5851284	1.64676e-10	IFN	-0.381327	0.00338883	FALSE	FALSE	LPS24.vs.UT
ZBTB17	chr1:15948702-15950666	0.924229	1.49629e-12	ENSG00000116809	rs848218	1.22351e-06	LPS24	1.73072	2.72569e-25	TRUE	FALSE	LPS24.vs.UT
ZBTB17	chr1:15965356-15966872	0.872097	1.37759e-05	ENSG00000116809	rs848199	7.58034e-09	LPS24	1.73072	2.72569e-25	TRUE	TRUE	LPS24.vs.UT
ZBTB21	chr21:42079910-42081481	0.587436	0.00238157	ENSG00000173276	rs17114345	2.92894e-06	LPS24	-0.0125378	0.951429	FALSE	FALSE	LPS24.vs.UT
ZC3H18	chr16:88591120-88592446	0.591637	0.0061473	ENSG00000158545	rs56005824	7.67747e-18	LPS2	0.337625	0.0342583	FALSE	FALSE	LPS24.vs.UT
ZFAND5	chr9:72524839-72526227	0.985902	7.11574e-05	ENSG00000107372	rs36080162	1.54239e-06	LPS24	0.391777	0.00475783	FALSE	FALSE	LPS24.vs.UT
ZFYVE26	chr14:67680210-67681657	0.63425	0.0169215	ENSG00000072121	rs3784087	3.84748e-07	LPS24	0.179916	0.201092	FALSE	FALSE	LPS24.vs.UT
ZMIZ1-AS1	chr10:79000766-79002015	0.897899	8.43228e-06	ENSG00000224596	rs10762826	2.1284e-07	LPS24	-0.329551	0.551393	FALSE	FALSE	LPS24.vs.UT
ZMIZ2	chr7:44734802-44736269	0.600407	0.0280922	ENSG00000122515	rs576888051	1.03365e-07	LPS24	0.991208	0.000399846	FALSE	FALSE	LPS24.vs.UT
ZMIZ2	chr7:44726785-44728222	0.622786	0.015432	ENSG00000122515	rs143379605	3.06193e-07	LPS24	0.991208	0.000399846	FALSE	FALSE	LPS24.vs.UT
ZMYND8	chr20:47274171-47275368	0.898285	5.90006e-05	ENSG00000101040	rs3810524	4.10402e-06	LPS24	1.07642	3.79617e-21	TRUE	FALSE	LPS24.vs.UT
ZNF25	chr10:38355604-38356918	-0.714316	0.0284348	ENSG00000175395	rs2800551	2.71563e-06	naive	0.0469775	0.811786	FALSE	FALSE	LPS24.vs.UT
ZNF532	chr18:58886966-58888301	-0.592252	0.00617059	ENSG00000074657	rs145735679	4.47527e-09	naive	-1.07327	0.00036106	TRUE	FALSE	LPS24.vs.UT
ZNF585A	chr19:37931977-37933676	0.627993	0.000194093	ENSG00000196967	rs56207124	2.5006e-09	IFN	-0.0202664	0.935959	FALSE	FALSE	LPS24.vs.UT
ZNF641	chr12:48335763-48337138	-0.665173	0.0191711	ENSG00000167528	rs35267282	2.67762e-14	IFN	-0.107087	0.543468	FALSE	FALSE	LPS24.vs.UT
ZNF641	chr12:48350085-48351540	-0.595014	8.77724e-06	ENSG00000167528	rs11168536	7.21486e-07	naive	-0.107087	0.543468	FALSE	FALSE	LPS24.vs.UT
ZNFX1	chr20:48831673-48833053	0.846004	5.07708e-05	ENSG00000124201	rs560072769	4.30396e-08	IFN	1.47208	2.55259e-11	TRUE	FALSE	LPS24.vs.UT
ZNFX1	chr20:49218825-49220574	-0.64936	0.0002113	ENSG00000124201	rs13038202	2.27549e-12	IFN	1.47208	2.55259e-11	TRUE	FALSE	LPS24.vs.UT
ZNRF2	chr7:30168907-30170421	0.910956	6.04739e-05	ENSG00000180233	rs76993529	1.1115e-13	LPS2	0.866259	1.1905e-06	FALSE	FALSE	LPS24.vs.UT
ZP3	chr7:76605648-76606748	0.792387	0.00912738	ENSG00000188372	rs1754191	4.14493e-63	LPS2	2.03641	0.00721834	TRUE	FALSE	LPS24.vs.UT
ZSCAN9	chr6:27823575-27825204	0.622888	0.00521944	ENSG00000137185	rs200499	5.49281e-09	LPS24	0.159341	0.353464	FALSE	TRUE	LPS24.vs.UT
ZSWIM7	chr17:16285559-16287449	0.644239	7.66607e-05	ENSG00000214941	rs3785625	2.51037e-62	naive	-0.945425	2.56497e-12	FALSE	FALSE	LPS24.vs.UT

## Sheet: IFNr
eGene	id	log2FoldChange_ATAC	padj.ATAC	gene_id	rsid	eQTLs.pvalue	eQTLs.datasets	log2FoldChange_gene.level	padj_gene.level	DE.gene_same.condition	Lead.SNP_fine.mapping_same.condition	condion
AATBC	chr21:43854348-43856109	1.00381	4.02923e-08	ENSG00000215458	rs4819332	3.30163e-06	IFN	-0.0911053	0.683216	FALSE	FALSE	IFNr.vs.UT
ABCG1	chr21:42187626-42189173	0.824533	2.26188e-06	ENSG00000160179	rs221953	1.35978e-09	LPS24	-2.19206	4.15525e-12	TRUE	FALSE	IFNr.vs.UT
AC004551.1	chr12:112906431-112908007	0.722073	1.02532e-05	ENSG00000089127	rs4766662	8.95068e-18	IFN	1.66932	9.38355e-05	TRUE	FALSE	IFNr.vs.UT
AC005747.1	chr17:10171571-10173172	0.866376	2.75864e-05	ENSG00000007237	rs12936206	1.93731e-06	IFN	0.0788896	0.736661	FALSE	FALSE	IFNr.vs.UT
AC007192.1	chr19:18127711-18129010	-0.817372	0.00191693	ENSG00000268173	rs76449776	3.07944e-19	LPS24	-3.17777	6.96984e-07	TRUE	FALSE	IFNr.vs.UT
AC021054.1	chr12:561649-562725	0.601912	3.65251e-05	ENSG00000177406	rs12367723	8.33782e-11	LPS24	-0.518767	0.0916764	FALSE	FALSE	IFNr.vs.UT
AC021054.1	chr12:668705-669735	-0.958028	0.020366	ENSG00000177406	rs7959599	3.13404e-28	LPS24	-0.518767	0.0916764	FALSE	FALSE	IFNr.vs.UT
AC092384.1	chr16:88971236-88972945	0.770053	9.93258e-06	ENSG00000205018	rs7200905	7.03508e-10	naive	0.423722	0.314767	FALSE	FALSE	IFNr.vs.UT
AC124319.1	chr17:80326922-80328208	0.644145	0.0222899	ENSG00000173821	rs9907978	4.9751e-22	IFN	2.09672	9.98206e-24	TRUE	FALSE	IFNr.vs.UT
AC244034.2	chr1:206506452-206508342	0.620699	6.25702e-05	ENSG00000261000	rs3813976	2.17052e-102	naive	-0.14384	0.766832	FALSE	FALSE	IFNr.vs.UT
ACP2	chr11:46888880-46890578	-0.606876	0.0209875	ENSG00000134575	rs2306037	9.09796e-17	naive	0.638256	0.00643645	FALSE	FALSE	IFNr.vs.UT
ACP2	chr11:47225257-47226706	0.9021	0.000542922	ENSG00000134575	rs2596397	2.17287e-31	naive	0.638256	0.00643645	FALSE	FALSE	IFNr.vs.UT
ACP2	chr11:47244449-47246041	0.60457	0.000443189	ENSG00000134575	rs2242262	2.52771e-25	naive	0.638256	0.00643645	FALSE	FALSE	IFNr.vs.UT
ACP5	chr19:11580684-11582161	0.720998	9.072e-05	ENSG00000102575	rs9305023	1.53591e-108	naive	-0.635559	0.036719	FALSE	FALSE	IFNr.vs.UT
ACSL3	chr2:222911564-222913189	1.07726	3.12822e-07	ENSG00000123983	rs11674416	2.80505e-13	IFN	0.57312	3.2234e-06	FALSE	TRUE	IFNr.vs.UT
ACTA2	chr10:88990154-88992012	0.613208	0.000146813	ENSG00000107796	rs1324551	1.89438e-143	naive	1.20902	0.000496883	TRUE	TRUE	IFNr.vs.UT
ADA2	chr22:17218355-17219979	0.824759	2.0697e-06	ENSG00000093072	rs8136533	3.2144e-23	LPS24	0.303329	0.264418	FALSE	FALSE	IFNr.vs.UT
ADAM15	chr1:155184485-155186260	0.612613	0.000400144	ENSG00000143537	rs1611774	2.7886e-07	naive	0.659453	0.00590943	FALSE	FALSE	IFNr.vs.UT
ADAMTSL4	chr1:150162141-150163833	0.743108	0.000638767	ENSG00000143382	rs72694957	1.58601e-07	naive	0.527186	0.129197	FALSE	FALSE	IFNr.vs.UT
ADAMTSL4	chr1:150159236-150161123	0.665548	4.1934e-06	ENSG00000143382	rs1824850	1.6014e-07	naive	0.527186	0.129197	FALSE	FALSE	IFNr.vs.UT
ADAMTSL4	chr1:150148899-150151641	0.721498	1.76949e-08	ENSG00000143382	rs72694954	1.6085e-07	naive	0.527186	0.129197	FALSE	FALSE	IFNr.vs.UT
ADAT1	chr16:75549412-75551190	0.646243	0.00353838	ENSG00000065457	rs35806847	1.57837e-19	naive	0.749773	3.6983e-07	FALSE	FALSE	IFNr.vs.UT
ADCY9	chr16:3962446-3963801	-0.667935	0.0166015	ENSG00000162104	rs2531995	2.8179e-09	naive	-1.19944	8.23314e-14	TRUE	FALSE	IFNr.vs.UT
ADCY9	chr16:3970824-3972259	-1.03419	0.000568116	ENSG00000162104	rs34224958	6.95337e-08	naive	-1.19944	8.23314e-14	TRUE	FALSE	IFNr.vs.UT
ADIRF	chr10:87013239-87014268	1.16004	0.0238838	ENSG00000148671	rs9420418	8.29741e-11	LPS2	-1.75123	0.0299337	TRUE	FALSE	IFNr.vs.UT
ADO	chr10:62637334-62638667	0.621152	0.00120369	ENSG00000181915	rs16917546	5.82652e-06	LPS2	0.802845	0.000265405	FALSE	FALSE	IFNr.vs.UT
ADORA2B	chr17:15650871-15652354	-0.67814	0.00028483	ENSG00000170425	rs569106109	1.25968e-07	LPS24	-2.76369	2.41567e-12	TRUE	FALSE	IFNr.vs.UT
ADPRH	chr3:119579121-119580562	0.780609	9.51254e-05	ENSG00000144843	rs60643107	7.38246e-22	naive	2.0169	1.23967e-30	TRUE	TRUE	IFNr.vs.UT
AGAP3	chr7:151038750-151040362	-0.638942	0.00133643	ENSG00000133612	rs2373926	5.13451e-11	naive	-0.572212	2.85924e-05	FALSE	FALSE	IFNr.vs.UT
AGTPBP1	chr9:85715305-85716881	0.714368	0.00200581	ENSG00000135049	rs79634858	4.01519e-07	IFN	0.147013	0.591965	FALSE	TRUE	IFNr.vs.UT
AIM2	chr1:159076368-159077954	1.17613	2.22318e-13	ENSG00000163568	rs16841642	1.63267e-12	naive	5.13853	3.25576e-31	TRUE	FALSE	IFNr.vs.UT
AIM2	chr1:159008914-159010743	0.675892	8.2372e-05	ENSG00000163568	rs2276404	5.44365e-09	naive	5.13853	3.25576e-31	TRUE	FALSE	IFNr.vs.UT
AK2	chr1:32992087-32993823	0.58892	0.000337877	ENSG00000004455	rs760594	1.63662e-40	IFN	1.23909	5.9378e-22	TRUE	FALSE	IFNr.vs.UT
AK2	chr1:32984307-32985660	0.828758	0.000153255	ENSG00000004455	rs57944861	1.08572e-09	IFN	1.23909	5.9378e-22	TRUE	FALSE	IFNr.vs.UT
AKAP10	chr17:20121279-20122779	0.624123	0.0258899	ENSG00000108599	rs62067558	1.58488e-17	LPS24	-0.159767	0.0538486	FALSE	TRUE	IFNr.vs.UT
AKAP10	chr17:20306975-20308488	1.29413	1.05824e-05	ENSG00000108599	rs2386429	1.32832e-12	LPS24	-0.159767	0.0538486	FALSE	TRUE	IFNr.vs.UT
AKAP13	chr15:85688924-85690833	0.676062	0.0102099	ENSG00000170776	rs338553	5.34954e-12	naive	0.768002	5.8592e-15	FALSE	FALSE	IFNr.vs.UT
AKIP1	chr11:9060286-9061572	0.909702	0.000403644	ENSG00000166452	rs7112378	7.25363e-06	IFN	0.035096	0.843117	FALSE	FALSE	IFNr.vs.UT
AL118558.3	chr14:101927548-101928988	-0.691385	0.0245938	ENSG00000271780	rs1678016	1.34322e-10	IFN	-0.563496	0.00514357	FALSE	FALSE	IFNr.vs.UT
AL135818.1	chr14:91237348-91238811	0.65345	0.0192393	ENSG00000258875	rs2540860	1.77173e-08	IFN	3.06728	1.3326e-16	TRUE	FALSE	IFNr.vs.UT
AL365205.1	chr6:41935674-41937005	0.611265	0.00234825	ENSG00000124593	rs1051130	6.54703e-21	LPS24	-1.02888	0.0051075	TRUE	FALSE	IFNr.vs.UT
ALKBH3	chr11:43920309-43921778	-0.681134	0.0309206	ENSG00000166199	rs2292890	1.92555e-06	LPS24	0.73428	1.67568e-10	FALSE	FALSE	IFNr.vs.UT
ALOX5	chr10:45418515-45420169	0.924425	8.74419e-11	ENSG00000012779	rs10900216	6.54871e-10	naive	-0.280149	0.475585	FALSE	FALSE	IFNr.vs.UT
ALPK2	chr18:58321198-58322963	-0.845239	0.000869013	ENSG00000198796	rs199801739	1.47196e-06	LPS2	-2.48692	0.00144468	TRUE	FALSE	IFNr.vs.UT
ANKRD36	chr2:96527388-96528959	0.601929	0.00359928	ENSG00000135976	rs11693625	1.54562e-06	naive	-1.41881	2.26151e-10	TRUE	FALSE	IFNr.vs.UT
ANXA11	chr10:80193356-80194608	-0.647734	0.0346589	ENSG00000122359	rs546354623	7.31877e-10	naive	-0.124533	0.442708	FALSE	FALSE	IFNr.vs.UT
ANXA11	chr10:80165389-80166828	-0.585988	0.0186475	ENSG00000122359	rs75344562	7.84035e-13	naive	-0.124533	0.442708	FALSE	FALSE	IFNr.vs.UT
AP3M2	chr8:42182131-42183980	0.809359	4.90783e-05	ENSG00000070718	rs8178769	4.91508e-26	IFN	0.110921	0.440644	FALSE	TRUE	IFNr.vs.UT
AP3M2	chr8:42216744-42217915	0.692977	0.00735206	ENSG00000070718	rs139758606	1.28152e-11	IFN	0.110921	0.440644	FALSE	FALSE	IFNr.vs.UT
AP4E1	chr15:50764909-50766224	0.700503	6.26827e-06	ENSG00000081014	rs34049728	3.28807e-15	LPS24	0.218919	0.283417	FALSE	FALSE	IFNr.vs.UT
AP5B1	chr11:65775211-65776671	0.945854	1.14446e-07	ENSG00000254470	rs522800	2.05997e-09	LPS2	1.03968	4.97829e-09	TRUE	TRUE	IFNr.vs.UT
APOBEC3C	chr22:39020602-39022064	0.907205	1.17161e-06	ENSG00000244509	rs35822333	1.41244e-08	IFN	1.29179	1.76382e-08	TRUE	FALSE	IFNr.vs.UT
APOBEC3C	chr22:39013194-39015082	1.0196	4.44412e-12	ENSG00000244509	rs2244104	3.43344e-12	IFN	1.29179	1.76382e-08	TRUE	FALSE	IFNr.vs.UT
APOBEC3F	chr22:39040136-39041515	1.0284	3.08997e-06	ENSG00000128394	rs5750727	2.29635e-09	IFN	1.67652	1.32294e-06	TRUE	TRUE	IFNr.vs.UT
APOBEC3F	chr22:39076483-39077961	0.81063	0.000179677	ENSG00000128394	rs5757463	2.06108e-07	naive	1.67652	1.32294e-06	TRUE	FALSE	IFNr.vs.UT
APOC1	chr19:44910753-44912182	-0.772274	0.00390391	ENSG00000130208	rs5828224	2.3046e-12	LPS2	-3.00141	6.55852e-09	TRUE	TRUE	IFNr.vs.UT
APOC1	chr19:44926741-44928083	-0.620199	0.0423068	ENSG00000130208	rs5112	2.62365e-08	LPS2	-3.00141	6.55852e-09	TRUE	FALSE	IFNr.vs.UT
APOC1	chr19:44924565-44926133	-0.730436	0.000437223	ENSG00000130208	rs4803772	5.65434e-10	LPS2	-3.00141	6.55852e-09	TRUE	FALSE	IFNr.vs.UT
APOL2	chr22:36221452-36222652	0.721268	0.0263836	ENSG00000128335	rs74426749	3.69607e-07	naive	3.55123	1.26003e-30	TRUE	FALSE	IFNr.vs.UT
APOL2	chr22:36238176-36240400	0.734856	7.4447e-06	ENSG00000128335	rs3833385	5.6226e-10	IFN	3.55123	1.26003e-30	TRUE	FALSE	IFNr.vs.UT
APOL2	chr22:36252519-36254123	0.918405	3.0721e-05	ENSG00000128335	rs13056427	3.19737e-40	IFN	3.55123	1.26003e-30	TRUE	FALSE	IFNr.vs.UT
APOL2	chr22:36219878-36221298	1.22053	7.11216e-06	ENSG00000128335	rs1315	3.66646e-07	naive	3.55123	1.26003e-30	TRUE	FALSE	IFNr.vs.UT
APOL3	chr22:36159996-36161334	1.00177	2.84382e-06	ENSG00000128284	rs132653	9.51011e-06	LPS24	4.64922	9.02401e-35	TRUE	FALSE	IFNr.vs.UT
ARFGEF2	chr20:48853475-48854805	-0.697534	0.0268706	ENSG00000124198	rs73609697	4.55288e-06	IFN	0.516279	1.2879e-07	FALSE	FALSE	IFNr.vs.UT
ARHGAP12	chr10:31948787-31950027	0.82627	0.0125979	ENSG00000165322	rs1251407	2.20436e-14	LPS24	0.596379	0.000411227	FALSE	FALSE	IFNr.vs.UT
ARHGAP27	chr17:45302268-45303386	0.876256	0.0010059	ENSG00000159314	rs79789477	2.34745e-06	IFN	0.63242	0.000637987	FALSE	FALSE	IFNr.vs.UT
ARHGAP32	chr11:129142964-129144209	-0.822556	0.0455907	ENSG00000134909	NA	2.14433e-09	LPS24	-0.0867465	0.769106	FALSE	TRUE	IFNr.vs.UT
ARHGEF40	chr14:21097784-21099261	-0.670687	0.0018615	ENSG00000165801	rs12889457	6.17987e-09	naive	-0.656314	0.000587994	FALSE	FALSE	IFNr.vs.UT
ARID1A	chr1:26828207-26829413	0.638114	0.00279855	ENSG00000117713	rs60314236	2.02893e-16	naive	-0.323492	0.158185	FALSE	FALSE	IFNr.vs.UT
ARID1A	chr1:26820176-26821718	0.78039	4.30551e-05	ENSG00000117713	rs67912535	2.33824e-16	naive	-0.323492	0.158185	FALSE	FALSE	IFNr.vs.UT
ARID1B	chr6:156963392-156964616	1.27954	1.54461e-09	ENSG00000049618	rs41321950	1.95017e-06	IFN	0.0823149	0.632175	FALSE	FALSE	IFNr.vs.UT
ARL4C	chr2:234425876-234427329	0.89834	2.13798e-06	ENSG00000188042	rs12692135	2.20227e-12	IFN	-1.93175	7.84735e-11	TRUE	TRUE	IFNr.vs.UT
ARL4C	chr2:234402654-234404060	-1.02621	0.000422012	ENSG00000188042	rs4663403	2.86955e-10	LPS2	-1.93175	7.84735e-11	TRUE	FALSE	IFNr.vs.UT
ARNT	chr1:150560757-150562658	1.12611	8.95452e-17	ENSG00000143437	rs12116492	1.37957e-26	naive	-0.289362	0.00368145	FALSE	FALSE	IFNr.vs.UT
ASB6	chr9:129609826-129611460	-0.658424	8.33022e-05	ENSG00000148331	rs1310538	9.70466e-15	naive	0.0970826	0.290068	FALSE	FALSE	IFNr.vs.UT
ASGR2	chr17:7114089-7115669	0.618217	0.0015004	ENSG00000161944	rs2289645	7.8181e-36	naive	1.50446	1.16751e-05	TRUE	TRUE	IFNr.vs.UT
ASGR2	chr17:7120365-7121719	0.62658	0.00113254	ENSG00000161944	rs35309661	1.37312e-13	naive	1.50446	1.16751e-05	TRUE	FALSE	IFNr.vs.UT
ATG16L1	chr2:233267525-233268915	-0.720144	0.0428803	ENSG00000085978	rs3792112	3.99649e-12	LPS24	0.49662	4.38438e-05	FALSE	FALSE	IFNr.vs.UT
ATM	chr11:107987782-107989299	0.761491	8.89876e-05	ENSG00000149311	rs4754284	2.02174e-06	IFN	0.347347	0.012467	FALSE	FALSE	IFNr.vs.UT
ATP5F1A	chr18:46167603-46168755	0.788351	0.011058	ENSG00000152234	rs13381515	1.98589e-08	naive	0.732855	2.36305e-06	FALSE	FALSE	IFNr.vs.UT
ATP5MD	chr10:103441234-103443104	-0.715551	0.00433433	ENSG00000173915	rs2281861	5.16545e-53	naive	0.909617	1.00651e-08	FALSE	FALSE	IFNr.vs.UT
ATP5MD	chr10:103240945-103242639	0.724307	0.000302909	ENSG00000173915	rs1327326925	3.4015e-76	naive	0.909617	1.00651e-08	FALSE	FALSE	IFNr.vs.UT
AVPI1	chr10:97689185-97690311	-0.695857	8.89876e-05	ENSG00000119986	rs10882989	2.03815e-09	LPS24	-2.83404	5.2476e-24	TRUE	FALSE	IFNr.vs.UT
B3GNT5	chr3:183368335-183369844	0.640583	0.00894277	ENSG00000176597	rs73884684	2.1835e-06	IFN	0.158354	0.49668	FALSE	TRUE	IFNr.vs.UT
B3GNT8	chr19:41350963-41352206	0.629015	0.000753142	ENSG00000177191	rs12983775	4.62764e-08	naive	-1.82127	2.2362e-11	TRUE	FALSE	IFNr.vs.UT
BAG5	chr14:103606645-103608281	0.617139	0.00874785	ENSG00000166170	rs2403201	4.6514e-46	naive	0.312772	0.00549269	FALSE	FALSE	IFNr.vs.UT
BAIAP2	chr17:81034254-81036008	-0.892498	9.28629e-14	ENSG00000175866	rs8072683	6.23905e-22	naive	-3.3108	3.05583e-51	TRUE	FALSE	IFNr.vs.UT
BANP	chr16:87985887-87987230	-1.00165	0.0029606	ENSG00000172530	rs10580939	3.41709e-08	LPS2	-0.875716	3.61285e-05	FALSE	FALSE	IFNr.vs.UT
BATF	chr14:75514670-75516281	0.663769	0.0032306	ENSG00000156127	rs175714	1.09454e-07	naive	1.91697	2.53362e-12	TRUE	FALSE	IFNr.vs.UT
BATF3	chr1:212699323-212701034	0.598967	0.0102788	ENSG00000123685	rs73079851	3.17424e-27	naive	4.96199	2.8854e-32	TRUE	FALSE	IFNr.vs.UT
BAZ2B	chr2:159753229-159754521	0.686094	0.0134326	ENSG00000123636	rs55967231	2.21283e-11	LPS24	-0.343574	0.00133715	FALSE	FALSE	IFNr.vs.UT
BBS2	chr16:56609536-56610913	0.653318	0.000148303	ENSG00000125124	rs13337282	1.39373e-06	naive	-0.470259	0.00132434	FALSE	FALSE	IFNr.vs.UT
BCL2L13	chr22:17705877-17707455	1.03889	3.70484e-06	ENSG00000099968	rs5747336	2.86803e-69	naive	0.633349	0.00102907	FALSE	FALSE	IFNr.vs.UT
BCR	chr22:23304811-23307157	-0.636062	0.0060577	ENSG00000186716	rs67376222	6.46176e-61	IFN	0.204783	0.0944095	FALSE	FALSE	IFNr.vs.UT
BIN1	chr2:127176339-127177800	0.807227	0.000658679	ENSG00000136717	rs4662707	1.06979e-11	IFN	-0.590428	0.00258779	FALSE	FALSE	IFNr.vs.UT
BLM	chr15:90829269-90831316	0.619416	0.00175365	ENSG00000197299	rs365931	8.42437e-17	naive	0.0840447	0.664265	FALSE	TRUE	IFNr.vs.UT
BLVRA	chr7:43834202-43835789	0.807624	0.000183771	ENSG00000106605	rs1181535	4.04322e-20	naive	1.26528	3.08788e-07	TRUE	FALSE	IFNr.vs.UT
BRCA1	chr17:43006218-43007623	0.655721	0.00209112	ENSG00000012048	rs775991	5.43596e-08	LPS24	-1.02048	1.73069e-16	TRUE	FALSE	IFNr.vs.UT
BROX	chr1:222654539-222656310	0.765626	0.0040752	ENSG00000162819	rs199813750	1.5858e-09	naive	0.278651	0.037448	FALSE	TRUE	IFNr.vs.UT
BST2	chr19:17404987-17406645	0.696737	5.3306e-06	ENSG00000130303	rs28413174	1.89654e-23	IFN	1.0682	6.82945e-05	TRUE	TRUE	IFNr.vs.UT
BTG3	chr21:17783781-17785149	0.63004	0.0127704	ENSG00000154640	rs243593	3.31318e-20	naive	0.310572	0.285102	FALSE	FALSE	IFNr.vs.UT
BTN3A1	chr6:26439929-26441284	0.698547	0.00324735	ENSG00000026950	rs4711111	3.64748e-37	IFN	1.60822	8.35227e-13	TRUE	TRUE	IFNr.vs.UT
C17orf97	chr17:409272-411242	-0.719403	0.000494734	ENSG00000187624	rs11150882	1.64587e-203	naive	0.0661256	0.948924	FALSE	TRUE	IFNr.vs.UT
C1orf162	chr1:111476393-111477680	0.686055	0.00996019	ENSG00000143110	rs6692745	1.16836e-12	naive	-0.0802921	0.82634	FALSE	FALSE	IFNr.vs.UT
C1orf216	chr1:35799846-35801005	-0.610158	0.0350378	ENSG00000142686	rs567400260	3.77053e-13	naive	0.307887	0.0722517	FALSE	FALSE	IFNr.vs.UT
C1QA	chr1:22641561-22644233	0.897334	6.2437e-08	ENSG00000173372	rs4655085	8.28721e-14	IFN	4.03179	1.85708e-28	TRUE	TRUE	IFNr.vs.UT
C1QB	chr1:22652177-22653628	1.18084	2.28173e-07	ENSG00000173369	rs291990	4.96456e-13	naive	5.45559	3.32664e-72	TRUE	FALSE	IFNr.vs.UT
C20orf27	chr20:3713763-3714832	0.665729	0.000451553	ENSG00000101220	rs56934007	3.54018e-07	naive	0.191587	0.505461	FALSE	FALSE	IFNr.vs.UT
C22orf42	chr22:32137440-32138701	1.68589	3.86759e-15	ENSG00000205856	rs116866390	2.36144e-08	LPS24	-2.19583	0.0316806	TRUE	TRUE	IFNr.vs.UT
C2orf80	chr2:208171599-208173096	1.14127	1.04711e-08	ENSG00000188674	rs7604079	1.4625e-15	IFN	3.67829	0.000714651	TRUE	FALSE	IFNr.vs.UT
C4orf33	chr4:129342504-129343581	0.919963	0.00297578	ENSG00000151470	rs70938469	2.0476e-16	naive	0.754957	0.0106158	FALSE	FALSE	IFNr.vs.UT
C7orf50	chr7:1061920-1063188	0.660093	0.0152196	ENSG00000146540	rs75488469	2.51299e-19	IFN	0.682491	0.000483703	FALSE	TRUE	IFNr.vs.UT
CALHM6	chr6:116447052-116448496	0.847368	0.000277214	ENSG00000188820	rs2858829	4.7227e-17	naive	8.75625	1.31083e-76	TRUE	FALSE	IFNr.vs.UT
CALHM6	chr6:116461381-116462942	2.08345	5.42211e-42	ENSG00000188820	rs117361304	8.36976e-41	naive	8.75625	1.31083e-76	TRUE	TRUE	IFNr.vs.UT
CALHM6	chr6:116464661-116466061	1.65641	2.43342e-17	ENSG00000188820	rs80030907	1.05391e-15	naive	8.75625	1.31083e-76	TRUE	FALSE	IFNr.vs.UT
CAMKK2	chr12:121132298-121133598	0.704884	9.9278e-05	ENSG00000110931	rs28969469	1.05107e-06	naive	0.084974	0.704935	FALSE	FALSE	IFNr.vs.UT
CAMKK2	chr12:121128369-121129953	0.697682	8.22552e-06	ENSG00000110931	rs199902187	2.10974e-07	naive	0.084974	0.704935	FALSE	FALSE	IFNr.vs.UT
CAPZB	chr1:19397644-19399264	-0.829826	0.00272522	ENSG00000077549	rs58441212	9.96508e-21	LPS24	0.448412	0.00646115	FALSE	FALSE	IFNr.vs.UT
CARD16	chr11:105046812-105047893	-0.842869	0.0196053	ENSG00000204397	rs498892	1.22049e-49	naive	0.483319	0.0367874	FALSE	TRUE	IFNr.vs.UT
CARD16	chr11:105022243-105023970	0.678409	0.0123774	ENSG00000204397	rs519047	1.423e-51	naive	0.483319	0.0367874	FALSE	TRUE	IFNr.vs.UT
CARD19	chr9:93148369-93149798	1.08939	9.14433e-05	ENSG00000165233	rs72741097	3.04494e-10	IFN	-0.440602	0.00745427	FALSE	TRUE	IFNr.vs.UT
CARD9	chr9:136409495-136411535	-0.691181	8.06111e-05	ENSG00000187796	rs11145932	1.9457e-66	naive	0.244232	0.633276	FALSE	FALSE	IFNr.vs.UT
CARS2	chr13:110675701-110677086	0.60303	0.00338616	ENSG00000134905	rs2296654	5.22268e-10	IFN	0.936606	4.03483e-15	FALSE	FALSE	IFNr.vs.UT
CARS2	chr13:110657831-110659207	0.585736	0.0493383	ENSG00000134905	rs2986326	1.91783e-13	IFN	0.936606	4.03483e-15	FALSE	FALSE	IFNr.vs.UT
CASP3	chr4:184267614-184268901	0.625741	0.00398743	ENSG00000164305	rs12510921	3.83534e-20	IFN	0.892406	0.000692736	FALSE	FALSE	IFNr.vs.UT
CASP5	chr11:104968081-104969567	0.969932	0.00018869	ENSG00000137757	rs658560	1.84188e-08	LPS2	4.08451	7.27998e-38	TRUE	FALSE	IFNr.vs.UT
CASP7	chr10:113679000-113680650	0.660273	1.63408e-06	ENSG00000165806	rs7918733	4.39158e-78	IFN	2.12793	1.14293e-12	TRUE	TRUE	IFNr.vs.UT
CBR3	chr21:36134534-36136322	0.725218	8.95736e-06	ENSG00000159231	rs881712	1.107e-18	IFN	2.34843	3.78424e-14	TRUE	TRUE	IFNr.vs.UT
CCDC32	chr15:40549968-40551323	1.00092	9.43052e-05	ENSG00000128891	rs4924481	5.10267e-50	LPS2	1.0778	1.38399e-18	TRUE	TRUE	IFNr.vs.UT
CCDC6	chr10:59892010-59893015	0.860488	0.000675931	ENSG00000108091	rs2307931	2.2641e-10	LPS24	0.113907	0.443025	FALSE	FALSE	IFNr.vs.UT
CCDC66	chr3:56692650-56694704	0.729103	0.000381102	ENSG00000180376	rs56172256	3.69542e-14	IFN	-0.102278	0.471068	FALSE	TRUE	IFNr.vs.UT
CCDC88B	chr11:64339648-64341005	0.687478	7.18995e-05	ENSG00000168071	rs663743	9.39157e-41	naive	2.05037	1.24805e-26	TRUE	FALSE	IFNr.vs.UT
CCDC88B	chr11:64094076-64095300	-0.833683	0.00764807	ENSG00000168071	rs2701543	6.86633e-07	naive	2.05037	1.24805e-26	TRUE	FALSE	IFNr.vs.UT
CCNE2	chr8:94862099-94863540	-0.623042	0.0401777	ENSG00000175305	rs6991067	8.5808e-17	LPS24	-2.80411	2.5243e-17	TRUE	FALSE	IFNr.vs.UT
CCR2	chr3:46206304-46207530	0.601698	0.00525931	ENSG00000121807	rs3176824	1.65545e-08	IFN	1.47245	0.0357857	TRUE	TRUE	IFNr.vs.UT
CCR5	chr3:46297274-46298750	0.606421	0.0106584	ENSG00000160791	rs140339848	1.50729e-19	IFN	0.859037	9.47909e-08	FALSE	FALSE	IFNr.vs.UT
CCT8	chr21:29181594-29183199	0.997218	1.07128e-05	ENSG00000156261	rs55823432	2.00711e-27	naive	0.822111	5.33851e-07	FALSE	FALSE	IFNr.vs.UT
CD1E	chr1:158645895-158647226	0.717283	0.0183385	ENSG00000158488	rs17635940	3.40487e-10	naive	-3.21088	3.66186e-06	TRUE	FALSE	IFNr.vs.UT
CD300C	chr17:74492593-74494390	-0.750824	0.0170938	ENSG00000167850	rs870698	6.36047e-11	naive	-0.526929	0.00124027	FALSE	FALSE	IFNr.vs.UT
CD300C	chr17:74511923-74513397	-0.614808	0.000381949	ENSG00000167850	rs905705	5.33603e-112	naive	-0.526929	0.00124027	FALSE	TRUE	IFNr.vs.UT
CD300C	chr17:74513673-74515275	-0.989101	0.0018431	ENSG00000167850	rs115731439	4.93365e-112	naive	-0.526929	0.00124027	FALSE	TRUE	IFNr.vs.UT
CD320	chr19:8355274-8356333	-0.798705	0.0223612	ENSG00000167775	rs79293855	3.74285e-08	IFN	-1.08923	0.000933851	TRUE	FALSE	IFNr.vs.UT
CD36	chr7:80617523-80619047	0.694878	0.00920561	ENSG00000135218	rs4731642	5.1135e-25	naive	-0.577715	0.114731	FALSE	FALSE	IFNr.vs.UT
CD38	chr4:15778060-15779622	0.888646	2.89466e-06	ENSG00000004468	rs6816391	1.74938e-07	LPS24	5.76828	2.39217e-117	TRUE	FALSE	IFNr.vs.UT
CD40	chr20:46117554-46118982	0.827743	8.08517e-07	ENSG00000101017	rs745307	2.95414e-51	naive	3.31362	1.0669e-46	TRUE	FALSE	IFNr.vs.UT
CD44	chr11:35256796-35257966	0.752758	0.0263125	ENSG00000026508	rs7936950	3.62702e-06	LPS24	-0.029977	0.919062	FALSE	FALSE	IFNr.vs.UT
CD48	chr1:160707358-160708827	0.624085	0.0042497	ENSG00000117091	rs3914854	4.15179e-06	naive	0.144662	0.559317	FALSE	FALSE	IFNr.vs.UT
CD84	chr1:160629457-160631195	0.670353	0.00117373	ENSG00000066294	rs6697247	3.26814e-06	IFN	-0.895366	2.17269e-06	FALSE	FALSE	IFNr.vs.UT
CDC42SE2	chr5:131223845-131225494	0.691116	0.00059842	ENSG00000158985	rs2079511	7.30799e-21	IFN	1.19747	2.8023e-22	TRUE	FALSE	IFNr.vs.UT
CDCA4	chr14:104984740-104986521	-0.638502	1.24519e-05	ENSG00000170779	rs10150682	7.33079e-06	IFN	-0.463176	0.0193341	FALSE	FALSE	IFNr.vs.UT
CDCA4	chr14:105024537-105025584	-0.734026	0.0120311	ENSG00000170779	rs112751935	7.79699e-09	LPS2	-0.463176	0.0193341	FALSE	FALSE	IFNr.vs.UT
CDCP1	chr3:45135735-45136798	0.87381	0.00270812	ENSG00000163814	rs62244466	4.3508e-10	IFN	4.07383	1.82272e-33	TRUE	FALSE	IFNr.vs.UT
CDH23	chr10:71768531-71769568	0.955416	0.000541627	ENSG00000107736	rs7076317	2.53904e-23	naive	0.0870143	0.815386	FALSE	FALSE	IFNr.vs.UT
CDK5RAP3	chr17:48017443-48019014	0.611399	0.0100019	ENSG00000108465	rs60118365	1.03964e-42	IFN	0.146933	0.73399	FALSE	TRUE	IFNr.vs.UT
CDKN2B	chr9:21443865-21445105	0.791205	0.0192105	ENSG00000147883	rs73422243	4.03708e-06	LPS24	-2.65041	9.36591e-16	TRUE	FALSE	IFNr.vs.UT
CDPF1	chr22:46232563-46234042	-0.731839	0.0336572	ENSG00000205643	rs4253776	1.49533e-14	LPS24	0.18106	0.222604	FALSE	FALSE	IFNr.vs.UT
CELF2	chr10:11196930-11198116	0.770057	0.000156915	ENSG00000048740	rs6602482	1.19163e-09	IFN	0.24205	0.159441	FALSE	FALSE	IFNr.vs.UT
CENPU	chr4:184761769-184762813	1.57014	6.17527e-09	ENSG00000151725	rs55830512	8.41167e-12	IFN	0.256579	0.351021	FALSE	FALSE	IFNr.vs.UT
CENPU	chr4:184792441-184794048	-0.820401	0.000916265	ENSG00000151725	rs7660927	1.44964e-08	IFN	0.256579	0.351021	FALSE	FALSE	IFNr.vs.UT
CES1	chr16:55824221-55825543	-0.756295	0.0383304	ENSG00000198848	NA	4.45083e-36	naive	0.302153	0.593126	FALSE	TRUE	IFNr.vs.UT
CETP	chr16:56950606-56952159	0.671429	0.000329048	ENSG00000087237	rs9989419	2.673e-07	naive	0.137741	0.901078	FALSE	FALSE	IFNr.vs.UT
CFAP410	chr21:44352823-44354533	0.783622	8.83624e-07	ENSG00000160226	rs11701358	3.07218e-10	naive	-0.0132418	0.959498	FALSE	FALSE	IFNr.vs.UT
CFLAR	chr2:201239085-201240432	0.84272	0.00114612	ENSG00000003402	rs7575657	3.83131e-09	LPS2	0.268631	0.186507	FALSE	FALSE	IFNr.vs.UT
CHAF1A	chr19:4368835-4370444	0.894487	1.55063e-08	ENSG00000167670	rs56033249	7.60376e-13	IFN	-0.193909	0.326803	FALSE	FALSE	IFNr.vs.UT
CHN2	chr7:29113129-29114675	0.595083	0.0268706	ENSG00000106069	rs62444090	1.38983e-18	naive	-0.786846	0.00493776	FALSE	FALSE	IFNr.vs.UT
CHST13	chr3:126539708-126541321	-0.735747	0.00636035	ENSG00000180767	rs13079087	1.65152e-75	naive	-3.6616	7.68007e-11	TRUE	FALSE	IFNr.vs.UT
CHURC1	chr14:65042047-65043322	0.715782	0.0139577	ENSG00000258289	rs11628273	7.09609e-11	naive	0.293246	0.373306	FALSE	FALSE	IFNr.vs.UT
CIITA	chr16:10876562-10879727	0.867797	2.95227e-13	ENSG00000179583	rs12919717	1.96942e-07	LPS24	0.690539	0.0131453	FALSE	FALSE	IFNr.vs.UT
CIITA	chr16:10870454-10872016	0.618499	0.000804469	ENSG00000179583	rs10445003	9.53037e-09	LPS24	0.690539	0.0131453	FALSE	FALSE	IFNr.vs.UT
CISD1	chr10:58281979-58283345	1.14088	4.64877e-05	ENSG00000122873	rs2790185	2.947e-89	naive	1.17399	2.45193e-08	TRUE	TRUE	IFNr.vs.UT
CKS2	chr9:89153263-89154785	-0.673424	0.0110659	ENSG00000123975	rs2025943	5.57435e-09	LPS24	-0.910268	3.62543e-06	FALSE	TRUE	IFNr.vs.UT
CLEC10A	chr17:7079458-7080866	0.590954	0.0046282	ENSG00000132514	rs7214372	1.04256e-09	IFN	1.91018	8.42319e-07	TRUE	TRUE	IFNr.vs.UT
CLEC12A	chr12:9947826-9949444	0.742081	0.0139071	ENSG00000172322	rs35882718	2.41441e-87	naive	0.184869	0.65069	FALSE	FALSE	IFNr.vs.UT
CLEC4D	chr12:8465621-8466660	1.00309	0.000928667	ENSG00000166527	rs7312713	3.23435e-10	IFN	0.535223	0.326889	FALSE	FALSE	IFNr.vs.UT
CLEC4G	chr19:7733870-7735098	0.809501	0.00796	ENSG00000182566	rs76560987	7.43009e-15	naive	0.82154	0.284787	FALSE	TRUE	IFNr.vs.UT
CLECL1	chr12:9758153-9759606	0.793876	0.00225029	ENSG00000184293	rs3176792	1.27004e-21	LPS24	0.267312	0.634364	FALSE	FALSE	IFNr.vs.UT
CLHC1	chr2:55133268-55134837	0.616177	0.000408588	ENSG00000162994	rs56377199	1.2968e-44	naive	-1.132	0.00591484	TRUE	FALSE	IFNr.vs.UT
CLIC4	chr1:24726993-24728382	0.935469	6.1165e-07	ENSG00000169504	rs7520844	4.67539e-15	naive	0.864947	3.52798e-06	FALSE	FALSE	IFNr.vs.UT
CLIP2	chr7:74278818-74280648	-0.610239	0.0340057	ENSG00000106665	rs11982887	7.07451e-08	naive	-0.796411	1.72071e-07	FALSE	FALSE	IFNr.vs.UT
CLIP2	chr7:74343471-74344952	-0.886849	0.00366727	ENSG00000106665	rs499453	1.8479e-08	LPS2	-0.796411	1.72071e-07	FALSE	FALSE	IFNr.vs.UT
CLMN	chr14:95318927-95320669	-0.721485	7.10387e-06	ENSG00000165959	rs1956122	7.24958e-07	naive	-2.59292	4.79818e-21	TRUE	FALSE	IFNr.vs.UT
CLTCL1	chr22:19290663-19292559	-0.60807	0.000880957	ENSG00000070371	rs147719375	2.77641e-09	naive	-1.66746	1.19799e-12	TRUE	FALSE	IFNr.vs.UT
CMKLR1	chr12:108338729-108340310	0.622751	0.00535934	ENSG00000174600	rs12229557	5.40649e-13	LPS24	1.21128	2.53311e-10	TRUE	TRUE	IFNr.vs.UT
CMKLR1	chr12:108337008-108338043	0.831816	0.000526937	ENSG00000174600	rs1515631	3.35864e-15	LPS24	1.21128	2.53311e-10	TRUE	TRUE	IFNr.vs.UT
CNDP2	chr18:74499098-74500358	0.776033	1.05637e-05	ENSG00000133313	rs3764510	6.73152e-48	naive	2.3706	4.47115e-132	TRUE	FALSE	IFNr.vs.UT
CORO2A	chr9:98108049-98109399	0.93007	4.27157e-05	ENSG00000106789	rs542641703	3.82974e-15	IFN	0.10361	0.779994	FALSE	TRUE	IFNr.vs.UT
CREB5	chr7:28509125-28510413	1.25786	6.05128e-07	ENSG00000146592	rs216702	6.39883e-06	IFN	1.9254	1.70953e-09	TRUE	FALSE	IFNr.vs.UT
CREG1	chr1:167562791-167564314	0.628054	0.0030675	ENSG00000143162	rs909935	4.48532e-08	naive	0.419233	0.0748309	FALSE	FALSE	IFNr.vs.UT
CREG1	chr1:167629628-167631400	0.917493	7.48304e-08	ENSG00000143162	rs3738222	5.79131e-06	naive	0.419233	0.0748309	FALSE	FALSE	IFNr.vs.UT
CRYBG1	chr6:106546417-106548119	0.878276	0.000108091	ENSG00000112297	rs1770722	7.90904e-09	IFN	1.3708	1.39053e-19	TRUE	FALSE	IFNr.vs.UT
CST3	chr20:23643323-23644368	0.856263	0.01605	ENSG00000101439	rs73102335	2.50704e-14	IFN	1.03484	2.0546e-06	TRUE	FALSE	IFNr.vs.UT
CST3	chr20:23622440-23623805	0.778992	0.0192393	ENSG00000101439	rs35416538	1.25253e-17	naive	1.03484	2.0546e-06	TRUE	FALSE	IFNr.vs.UT
CSTA	chr3:122563557-122565274	0.977985	8.42938e-11	ENSG00000121552	rs56303024	7.05678e-29	naive	0.289171	0.419847	FALSE	FALSE	IFNr.vs.UT
CSTF3	chr11:33195091-33196149	-0.791432	0.0409484	ENSG00000176102	rs11032201	6.70991e-16	naive	1.07618	2.68401e-22	TRUE	FALSE	IFNr.vs.UT
CUL1	chr7:148534850-148536026	1.12498	3.04641e-05	ENSG00000055130	rs2538464	8.78704e-13	IFN	2.42884	2.20053e-39	TRUE	TRUE	IFNr.vs.UT
CWF19L1	chr10:100005980-100007062	-0.647898	0.0381856	ENSG00000095485	rs11190364	4.03345e-07	naive	0.184367	0.305732	FALSE	FALSE	IFNr.vs.UT
CYB5R3	chr22:42679815-42681335	-0.69423	0.019278	ENSG00000100243	rs130346	1.31834e-40	LPS24	-0.0954897	0.733329	FALSE	FALSE	IFNr.vs.UT
CYP27A1	chr2:218781445-218782881	-0.639658	0.00550917	ENSG00000135929	rs10713583	9.50533e-50	naive	-3.11241	4.80321e-43	TRUE	TRUE	IFNr.vs.UT
CYTH4	chr22:37303221-37304805	-0.645533	0.000277047	ENSG00000100055	rs2284050	1.6033e-16	naive	0.25319	0.0566314	FALSE	FALSE	IFNr.vs.UT
DAPK1	chr9:87559986-87561060	0.81088	0.0170323	ENSG00000196730	rs6560005	1.46073e-27	LPS24	0.285677	0.0412999	FALSE	FALSE	IFNr.vs.UT
DBN1	chr5:177545579-177547000	-0.632932	0.0429088	ENSG00000113758	rs552392077	1.00228e-08	naive	-0.290883	0.656957	FALSE	FALSE	IFNr.vs.UT
DCK	chr4:70712965-70714671	0.87852	1.53927e-05	ENSG00000156136	rs73824860	3.94921e-06	LPS24	1.4841	5.51483e-14	TRUE	FALSE	IFNr.vs.UT
DCK	chr4:71005586-71007056	0.959365	0.00217077	ENSG00000156136	rs16845626	3.87286e-07	IFN	1.4841	5.51483e-14	TRUE	FALSE	IFNr.vs.UT
DCSTAMP	chr8:104360877-104362533	0.796636	0.000634102	ENSG00000164935	rs34126398	1.38398e-13	LPS2	-1.01559	0.0901604	FALSE	FALSE	IFNr.vs.UT
DDX39A	chr19:14363008-14364255	0.602499	0.0186474	ENSG00000123136	rs116910289	7.60493e-06	naive	0.71485	9.26608e-09	FALSE	FALSE	IFNr.vs.UT
DDX60L	chr4:168317740-168319306	0.688917	0.000804326	ENSG00000181381	rs151095226	4.87664e-10	IFN	1.08817	0.00272969	TRUE	FALSE	IFNr.vs.UT
DENND3	chr8:141205894-141207663	0.599134	2.94268e-05	ENSG00000105339	rs56767156	3.33269e-24	naive	-0.904945	5.39366e-06	FALSE	FALSE	IFNr.vs.UT
DEXI	chr16:10917911-10919466	0.586107	0.00459137	ENSG00000182108	rs45509299	2.02147e-08	naive	-0.942908	1.1387e-06	FALSE	FALSE	IFNr.vs.UT
DFFB	chr1:3890269-3892010	0.66354	0.00462245	ENSG00000169598	rs4131373	1.9601e-16	naive	0.101195	0.447982	FALSE	FALSE	IFNr.vs.UT
DHTKD1	chr10:12053200-12054726	0.805822	0.00187497	ENSG00000181192	rs11257502	1.91892e-06	IFN	1.24149	1.61771e-24	TRUE	FALSE	IFNr.vs.UT
DHX34	chr19:47369564-47371260	-0.604772	0.00995141	ENSG00000134815	rs2547385	5.11851e-16	IFN	-0.0154712	0.910587	FALSE	TRUE	IFNr.vs.UT
DHX58	chr17:42111485-42113284	0.825063	3.38322e-08	ENSG00000108771	rs2277621	2.37278e-08	IFN	1.73446	6.35623e-07	TRUE	TRUE	IFNr.vs.UT
DHX8	chr17:43575864-43577572	-0.902415	0.00524284	ENSG00000067596	rs12946392	9.17471e-06	LPS24	0.614381	3.35971e-12	FALSE	FALSE	IFNr.vs.UT
DIPK1A	chr1:93041893-93043147	0.790724	0.0124009	ENSG00000154511	rs590296	1.50941e-07	IFN	2.02135	6.18078e-13	TRUE	FALSE	IFNr.vs.UT
DMAC2L	chr14:50362867-50364531	0.884672	3.51105e-05	ENSG00000125375	rs11570801	2.16603e-08	IFN	0.530748	1.87367e-08	FALSE	FALSE	IFNr.vs.UT
DMAP1	chr1:44262863-44264719	0.756274	0.000403644	ENSG00000178028	rs325169	2.81617e-09	LPS2	0.116026	0.576646	FALSE	FALSE	IFNr.vs.UT
DNAJB12	chr10:72562887-72564192	0.916266	0.00484948	ENSG00000148719	rs950688	1.07151e-07	LPS2	0.361962	0.000218863	FALSE	TRUE	IFNr.vs.UT
DNAJB12	chr10:72260258-72261748	-0.838989	2.75173e-09	ENSG00000148719	rs10740396	2.00652e-06	IFN	0.361962	0.000218863	FALSE	FALSE	IFNr.vs.UT
DNAJB12	chr10:72636645-72638154	-0.814869	0.0022915	ENSG00000148719	rs3009520	1.23651e-07	LPS2	0.361962	0.000218863	FALSE	TRUE	IFNr.vs.UT
DNAJB12	chr10:72308019-72309219	-0.767037	0.00120369	ENSG00000148719	rs4300326	4.69485e-12	LPS2	0.361962	0.000218863	FALSE	TRUE	IFNr.vs.UT
DNAJC15	chr13:42991477-42993211	0.98837	3.63797e-08	ENSG00000120675	rs36081563	9.42621e-13	IFN	1.67038	1.39768e-19	TRUE	FALSE	IFNr.vs.UT
DRAM1	chr12:101891194-101892311	0.751502	0.0449123	ENSG00000136048	rs7138657	1.92124e-28	naive	2.14082	6.13936e-21	TRUE	FALSE	IFNr.vs.UT
DUSP18	chr22:30802136-30803860	-0.644532	0.00631232	ENSG00000167065	rs28699499	3.88919e-08	IFN	-0.301188	0.0252789	FALSE	FALSE	IFNr.vs.UT
DUSP3	chr17:43767614-43769594	0.830657	1.08051e-05	ENSG00000108861	rs1230401	1.18944e-07	naive	1.60201	8.36194e-17	TRUE	FALSE	IFNr.vs.UT
DUSP6	chr12:89160268-89161802	0.692868	0.000874279	ENSG00000139318	rs10745495	3.47804e-06	IFN	0.441361	0.141802	FALSE	FALSE	IFNr.vs.UT
DXO	chr6:31945060-31946741	0.96809	6.14378e-08	ENSG00000204348	rs4151667	2.42065e-25	naive	-0.0701588	0.7656	FALSE	FALSE	IFNr.vs.UT
EAF1	chr3:15360883-15362373	1.16768	1.1089e-06	ENSG00000144597	rs59497433	4.20721e-06	LPS2	0.853078	2.25445e-05	FALSE	FALSE	IFNr.vs.UT
ECHDC3	chr10:11710380-11711406	0.938329	0.00135779	ENSG00000134463	rs113799679	1.78674e-08	IFN	0.69379	2.51391e-06	FALSE	FALSE	IFNr.vs.UT
ECHDC3	chr10:11719495-11721110	0.719189	4.85216e-06	ENSG00000134463	rs6602517	9.53732e-25	IFN	0.69379	2.51391e-06	FALSE	FALSE	IFNr.vs.UT
EEF1A1	chr6:73585165-73586658	0.595578	0.0270764	ENSG00000156508	rs371827	1.41923e-07	naive	0.320221	0.0367874	FALSE	FALSE	IFNr.vs.UT
EFCAB2	chr1:245050983-245052479	0.986573	1.72013e-06	ENSG00000203666	rs4658687	5.26262e-19	IFN	2.52878	9.54915e-17	TRUE	TRUE	IFNr.vs.UT
EFHB	chr3:20043030-20044102	1.01063	4.32777e-05	ENSG00000163576	rs12490799	2.43323e-09	naive	-1.02971	0.16315	FALSE	FALSE	IFNr.vs.UT
EIF2AK1	chr7:6026074-6027484	0.689803	5.63409e-05	ENSG00000086232	rs2240816	9.18574e-79	IFN	0.126757	0.0747584	FALSE	FALSE	IFNr.vs.UT
ELK3	chr12:96120390-96122032	1.00992	1.48003e-09	ENSG00000111145	rs256184	8.24142e-06	LPS24	-0.382048	0.0638378	FALSE	FALSE	IFNr.vs.UT
ELL	chr19:18498671-18499781	0.893204	9.22567e-05	ENSG00000105656	rs141036344	1.58697e-09	IFN	0.379217	0.0557769	FALSE	TRUE	IFNr.vs.UT
ELP5	chr17:7294141-7295319	-0.717007	0.00861361	ENSG00000170291	rs222859	7.61079e-15	IFN	0.208315	0.0209441	FALSE	FALSE	IFNr.vs.UT
ENGASE	chr17:79038203-79039699	-0.643888	0.042762	ENSG00000167280	rs8067809	9.83355e-10	LPS24	-0.9546	0.000752582	FALSE	FALSE	IFNr.vs.UT
ENPP2	chr8:119600814-119602415	0.777318	5.76641e-06	ENSG00000136960	rs2289888	1.34006e-46	naive	3.28942	2.7753e-16	TRUE	TRUE	IFNr.vs.UT
EPHB1	chr3:134852154-134853652	1.07769	1.42707e-05	ENSG00000154928	rs73229150	1.63229e-37	IFN	-0.832755	0.0369288	FALSE	TRUE	IFNr.vs.UT
EPS15	chr1:51330576-51331986	-0.605139	0.0395053	ENSG00000085832	rs139783004	9.51513e-07	IFN	0.689716	1.09283e-10	FALSE	FALSE	IFNr.vs.UT
ERAP2	chr5:96896111-96897707	0.808962	0.00357223	ENSG00000164308	rs5869736	2.56256e-107	naive	2.53836	1.07233e-06	TRUE	FALSE	IFNr.vs.UT
EREG	chr4:74364234-74366052	-0.652673	0.0031235	ENSG00000124882	rs1460006	1.70201e-06	LPS24	-6.1295	1.07897e-28	TRUE	FALSE	IFNr.vs.UT
ERRFI1	chr1:8025627-8027511	-0.593104	0.000486813	ENSG00000116285	rs6700772	8.668e-40	IFN	-1.48209	5.82267e-08	TRUE	FALSE	IFNr.vs.UT
ETV7	chr6:36386586-36388308	1.82865	3.18989e-33	ENSG00000010030	rs3833927	1.36747e-19	IFN	7.17344	8.64211e-26	TRUE	TRUE	IFNr.vs.UT
EXOC2	chr6:710599-712042	0.680334	0.00103121	ENSG00000112685	rs2788220	1.90077e-13	IFN	1.12329	3.84084e-13	TRUE	FALSE	IFNr.vs.UT
EXOC3	chr5:423820-425311	0.669225	0.00235998	ENSG00000180104	rs72717407	5.38179e-40	naive	-0.244465	0.0419611	FALSE	TRUE	IFNr.vs.UT
EXOC3L4	chr14:103094009-103095517	0.683292	0.00238423	ENSG00000205436	rs11621573	1.32825e-07	IFN	8.1294	8.53763e-16	TRUE	FALSE	IFNr.vs.UT
EXOSC7	chr3:45064235-45065557	0.622335	0.000826343	ENSG00000075914	rs1915083	2.28982e-19	naive	0.237138	0.0637084	FALSE	FALSE	IFNr.vs.UT
FAAP20	chr1:2255276-2256527	-0.65597	0.00858725	ENSG00000162585	rs260508	9.41989e-30	naive	-0.364359	0.0412769	FALSE	FALSE	IFNr.vs.UT
FAM120B	chr6:170271436-170272882	0.620957	0.00602472	ENSG00000112584	rs6456194	3.61726e-12	naive	-0.47755	0.00362896	FALSE	FALSE	IFNr.vs.UT
FAM20A	chr17:68579295-68581122	0.74515	0.00234825	ENSG00000108950	rs58295246	1.40563e-33	LPS24	3.28673	3.5152e-17	TRUE	TRUE	IFNr.vs.UT
FARP1	chr13:98411231-98412604	-0.674601	0.03664	ENSG00000152767	rs11556829	1.44701e-08	LPS2	-4.13627	5.15791e-25	TRUE	FALSE	IFNr.vs.UT
FCHO1	chr19:17738519-17740152	1.34437	1.22112e-09	ENSG00000130475	rs10418535	1.45841e-50	IFN	1.48515	4.67737e-11	TRUE	TRUE	IFNr.vs.UT
FDX1	chr11:110478563-110480053	0.586698	0.00930369	ENSG00000137714	rs11213427	4.97514e-25	naive	-0.327205	0.0716634	FALSE	FALSE	IFNr.vs.UT
FEM1C	chr5:115483969-115485185	0.851876	0.00221196	ENSG00000145780	rs72363915	2.22406e-31	IFN	0.96761	1.92113e-08	FALSE	FALSE	IFNr.vs.UT
FFAR4	chr10:93515172-93516584	1.02567	1.63574e-05	ENSG00000186188	rs10882259	2.27793e-11	naive	-0.014009	0.990224	FALSE	FALSE	IFNr.vs.UT
FGD2	chr6:37006729-37008701	1.35792	1.39856e-20	ENSG00000146192	rs111403630	4.75929e-06	naive	2.33483	5.29904e-14	TRUE	FALSE	IFNr.vs.UT
FGD2	chr6:37028957-37030046	0.835434	1.00164e-07	ENSG00000146192	rs708017	1.22009e-81	naive	2.33483	5.29904e-14	TRUE	FALSE	IFNr.vs.UT
FGD2	chr6:37032849-37034202	0.697179	0.00202093	ENSG00000146192	rs831485	4.32282e-59	naive	2.33483	5.29904e-14	TRUE	FALSE	IFNr.vs.UT
FGD2	chr6:37048390-37052427	0.875195	1.03932e-15	ENSG00000146192	rs831508	1.27066e-57	naive	2.33483	5.29904e-14	TRUE	FALSE	IFNr.vs.UT
FGD2	chr6:37101980-37103895	0.839709	3.23619e-08	ENSG00000146192	rs9470475	5.10683e-11	IFN	2.33483	5.29904e-14	TRUE	FALSE	IFNr.vs.UT
FHL3	chr1:37999082-38000558	-0.665123	0.00120369	ENSG00000183386	rs4634868	4.57649e-81	naive	-1.72374	4.33783e-09	TRUE	TRUE	IFNr.vs.UT
FLRT2	chr14:85607032-85608762	-0.743947	0.00691674	ENSG00000185070	rs10140525	1.66329e-20	LPS2	-5.96994	7.37273e-16	TRUE	FALSE	IFNr.vs.UT
FNBP1	chr9:129889832-129891190	1.20375	4.44656e-13	ENSG00000187239	rs60841376	2.02465e-12	naive	1.05646	5.89761e-16	TRUE	FALSE	IFNr.vs.UT
FNBP1	chr9:129919074-129920786	0.725159	0.004599	ENSG00000187239	rs2295952	6.49944e-33	IFN	1.05646	5.89761e-16	TRUE	TRUE	IFNr.vs.UT
FNBP1	chr9:129962239-129963881	0.657152	0.00956654	ENSG00000187239	rs145576468	1.87235e-10	naive	1.05646	5.89761e-16	TRUE	FALSE	IFNr.vs.UT
FNBP1	chr9:130072737-130074448	-0.592357	0.033457	ENSG00000187239	rs11791825	3.94156e-11	IFN	1.05646	5.89761e-16	TRUE	FALSE	IFNr.vs.UT
FOXRED2	chr22:36418922-36419973	0.883508	0.00358563	ENSG00000100350	rs74452579	4.47348e-27	naive	0.421235	0.135603	FALSE	FALSE	IFNr.vs.UT
FYB1	chr5:39218838-39220176	0.639307	0.0027772	ENSG00000082074	rs13188259	3.30554e-11	IFN	1.63668	4.66192e-18	TRUE	TRUE	IFNr.vs.UT
GAPDH	chr12:6199589-6201323	-0.970757	2.92291e-09	ENSG00000111640	rs61917079	6.26972e-07	IFN	-0.185444	0.526883	FALSE	FALSE	IFNr.vs.UT
GBP3	chr1:89197761-89199406	1.04043	2.55386e-07	ENSG00000117226	rs577080	3.70888e-26	IFN	2.58682	4.08047e-05	TRUE	FALSE	IFNr.vs.UT
GBP3	chr1:89064363-89065860	1.9132	4.7255e-17	ENSG00000117226	rs17109920	8.29097e-45	IFN	2.58682	4.08047e-05	TRUE	FALSE	IFNr.vs.UT
GBP3	chr1:89125630-89127005	1.50849	2.29349e-10	ENSG00000117226	rs10754262	4.47774e-32	IFN	2.58682	4.08047e-05	TRUE	FALSE	IFNr.vs.UT
GDI2	chr10:5851805-5853496	0.701296	9.3142e-06	ENSG00000057608	rs11255555	4.22637e-47	IFN	0.808113	3.17003e-07	FALSE	TRUE	IFNr.vs.UT
GFOD1	chr6:13454166-13455628	-0.705358	0.00996019	ENSG00000145990	rs2841563	4.08e-09	LPS2	-2.52683	2.82175e-26	TRUE	FALSE	IFNr.vs.UT
GIMAP4	chr7:150585937-150587536	0.92968	1.49417e-05	ENSG00000133574	rs4439037	8.39793e-19	IFN	2.66377	3.20747e-16	TRUE	FALSE	IFNr.vs.UT
GIMAP5	chr7:150514582-150516015	1.12496	4.23665e-08	ENSG00000196329	rs10270302	6.27304e-09	IFN	2.91027	1.23691e-26	TRUE	FALSE	IFNr.vs.UT
GIMAP8	chr7:150450403-150452090	0.630906	7.73244e-06	ENSG00000171115	rs4302764	5.353e-09	naive	1.52217	1.24387e-06	TRUE	FALSE	IFNr.vs.UT
GLIPR2	chr9:36092037-36093407	0.768761	0.0188841	ENSG00000122694	rs1408468	1.34867e-07	LPS24	1.675	2.60006e-13	TRUE	FALSE	IFNr.vs.UT
GLIS3	chr9:4085803-4087042	-0.718939	0.0158925	ENSG00000107249	rs1556987	1.26125e-07	LPS24	-1.23342	0.0165349	TRUE	FALSE	IFNr.vs.UT
GLS	chr2:190947457-190948559	1.27062	2.36797e-05	ENSG00000115419	rs1033249	9.53274e-06	naive	2.06474	1.36729e-98	TRUE	FALSE	IFNr.vs.UT
GNA12	chr7:2792191-2793696	-0.606192	0.0196154	ENSG00000146535	rs2258709	4.00526e-11	naive	-1.27164	4.37518e-11	TRUE	FALSE	IFNr.vs.UT
GNAI3	chr1:109368401-109369846	1.02202	9.56679e-05	ENSG00000065135	rs17646665	1.53404e-08	naive	0.343641	0.00250869	FALSE	FALSE	IFNr.vs.UT
GOSR2	chr17:47072282-47073971	0.989136	3.04526e-05	ENSG00000108433	rs72628345	4.33806e-12	IFN	0.44318	2.58182e-07	FALSE	FALSE	IFNr.vs.UT
GPA33	chr1:167089979-167091669	0.626662	0.00373847	ENSG00000143167	rs35777372	2.75731e-17	naive	-0.62534	0.43107	FALSE	FALSE	IFNr.vs.UT
GPATCH4	chr1:156504733-156505789	-0.715384	1.10301e-06	ENSG00000160818	rs77936555	8.6362e-08	IFN	0.941498	5.0986e-08	FALSE	FALSE	IFNr.vs.UT
GPATCH4	chr1:156540595-156542032	-0.765155	0.00491678	ENSG00000160818	rs1171571	1.26923e-36	naive	0.941498	5.0986e-08	FALSE	FALSE	IFNr.vs.UT
GPATCH4	chr1:156515208-156516677	-0.954195	0.0009687	ENSG00000160818	rs74116864	3.12264e-07	IFN	0.941498	5.0986e-08	FALSE	FALSE	IFNr.vs.UT
GPBAR1	chr2:218263748-218264915	1.01606	0.000161931	ENSG00000179921	rs2292549	1.93354e-06	IFN	3.15025	3.33378e-32	TRUE	FALSE	IFNr.vs.UT
GPN3	chr12:110660938-110662602	0.596427	0.014478	ENSG00000111231	rs140708722	2.11923e-12	IFN	1.09406	8.78907e-06	TRUE	FALSE	IFNr.vs.UT
GPN3	chr12:110078925-110080918	1.30626	5.1355e-13	ENSG00000111231	rs35769760	1.16623e-28	IFN	1.09406	8.78907e-06	TRUE	FALSE	IFNr.vs.UT
GPN3	chr12:109951708-109953563	0.758509	0.000186236	ENSG00000111231	rs375775994	7.57433e-13	IFN	1.09406	8.78907e-06	TRUE	TRUE	IFNr.vs.UT
GPR141	chr7:37682712-37684293	0.651709	0.0103739	ENSG00000187037	rs1450187	3.25653e-22	IFN	0.810488	0.00173189	FALSE	TRUE	IFNr.vs.UT
GPR141	chr7:37689910-37690946	1.12763	0.00319755	ENSG00000187037	rs62461634	1.82773e-21	IFN	0.810488	0.00173189	FALSE	TRUE	IFNr.vs.UT
GPR141	chr7:37765190-37766783	0.68439	0.00202093	ENSG00000187037	rs7790995	2.99834e-11	IFN	0.810488	0.00173189	FALSE	FALSE	IFNr.vs.UT
GPRC5C	chr17:74416580-74418258	-0.758168	0.00934313	ENSG00000170412	rs2706546	2.47637e-37	naive	-3.18785	9.53118e-08	TRUE	FALSE	IFNr.vs.UT
GPX4	chr19:1168563-1169746	0.897861	9.281e-06	ENSG00000167468	rs112578597	1.60441e-07	naive	0.198753	0.255133	FALSE	FALSE	IFNr.vs.UT
GPX4	chr19:1122228-1124116	0.802063	4.43484e-08	ENSG00000167468	rs75919268	1.2562e-08	naive	0.198753	0.255133	FALSE	FALSE	IFNr.vs.UT
GRAMD1B	chr11:123429886-123431639	0.729412	6.66863e-07	ENSG00000023171	rs58979012	2.28514e-24	IFN	2.2407	3.0771e-32	TRUE	TRUE	IFNr.vs.UT
GRAMD4	chr22:46547178-46549074	-0.862536	1.40985e-05	ENSG00000075240	rs4823562	3.95572e-09	naive	-1.17103	1.97291e-07	TRUE	FALSE	IFNr.vs.UT
GRIN3A	chr9:101585382-101587320	1.11356	2.20678e-07	ENSG00000198785	rs11788456	2.86673e-21	IFN	5.75112	1.01797e-47	TRUE	TRUE	IFNr.vs.UT
GRINA	chr8:143972753-143974125	-0.585949	0.000271659	ENSG00000178719	rs3935755	1.16049e-114	naive	0.188772	0.471068	FALSE	FALSE	IFNr.vs.UT
GSAP	chr7:77390636-77391906	0.705333	0.0368358	ENSG00000186088	rs12537558	1.04252e-08	naive	1.10863	9.41231e-16	TRUE	FALSE	IFNr.vs.UT
GSAP	chr7:77427332-77429134	0.992992	1.16726e-09	ENSG00000186088	rs7778041	1.4832e-06	naive	1.10863	9.41231e-16	TRUE	FALSE	IFNr.vs.UT
GSN	chr9:121358137-121359765	1.05745	2.92567e-05	ENSG00000148180	rs2104726	1.98043e-37	naive	-0.215017	0.469406	FALSE	FALSE	IFNr.vs.UT
GSTZ1	chr14:77302569-77304357	-0.65003	0.0119784	ENSG00000100577	rs8015231	7.52599e-06	naive	0.274367	0.117528	FALSE	FALSE	IFNr.vs.UT
H2AFY2	chr10:69953453-69955023	-0.658396	0.00287393	ENSG00000099284	rs2394615	7.78293e-33	LPS2	-1.64914	3.21204e-07	TRUE	TRUE	IFNr.vs.UT
HAVCR2	chr5:157099631-157101426	-0.717697	0.00287382	ENSG00000135077	rs13188080	9.04001e-08	naive	-0.234404	0.396313	FALSE	FALSE	IFNr.vs.UT
HCLS1	chr3:122091370-122093181	0.794743	4.84338e-05	ENSG00000180353	rs114959849	1.69536e-08	naive	0.116001	0.618276	FALSE	FALSE	IFNr.vs.UT
HECA	chr6:139125917-139127411	-0.656835	0.0195221	ENSG00000112406	rs9495354	8.56408e-06	LPS24	-0.397879	0.00191911	FALSE	FALSE	IFNr.vs.UT
HELQ	chr4:83581503-83582699	0.998925	0.000212624	ENSG00000163312	rs1674348	2.73172e-06	LPS24	-0.096654	0.248741	FALSE	FALSE	IFNr.vs.UT
HENMT1	chr1:108556153-108557560	0.629633	0.00148447	ENSG00000162639	rs1353723	5.45559e-06	naive	-0.348701	0.0947449	FALSE	FALSE	IFNr.vs.UT
HERPUD1	chr16:56872271-56873579	1.15654	2.9718e-06	ENSG00000051108	rs55822178	3.03842e-47	IFN	1.16725	3.17204e-19	TRUE	TRUE	IFNr.vs.UT
HINFP	chr11:119115324-119116854	0.79985	1.04046e-06	ENSG00000172273	rs608793	4.62444e-36	IFN	0.314261	0.00569104	FALSE	TRUE	IFNr.vs.UT
HLA-A	chr6:30751636-30753415	-0.655454	0.000198282	ENSG00000206503	rs3129973	3.19406e-15	LPS2	1.0961	1.85434e-06	TRUE	FALSE	IFNr.vs.UT
HLA-C	chr6:31203404-31204811	0.629257	0.0112082	ENSG00000204525	rs146660653	1.21339e-30	IFN	1.70776	3.87066e-27	TRUE	FALSE	IFNr.vs.UT
HLA-DOA	chr6:33008803-33010165	0.589049	0.045276	ENSG00000204252	rs396090	1.80617e-21	naive	1.62033	1.40434e-06	TRUE	FALSE	IFNr.vs.UT
HLA-DOA	chr6:33017623-33019821	0.825754	1.32204e-09	ENSG00000204252	rs3130606	2.4364e-18	IFN	1.62033	1.40434e-06	TRUE	TRUE	IFNr.vs.UT
HLA-DOA	chr6:33027600-33030297	1.04124	8.57874e-14	ENSG00000204252	rs3135196	2.43755e-18	IFN	1.62033	1.40434e-06	TRUE	TRUE	IFNr.vs.UT
HLA-DRB1	chr6:32636748-32638205	0.747905	0.000916265	ENSG00000196126	rs9272454	1.05622e-63	naive	0.765085	7.9549e-08	FALSE	FALSE	IFNr.vs.UT
HLA-DRB1	chr6:32665877-32667280	0.621571	0.00520657	ENSG00000196126	rs9274529	1.5603e-45	naive	0.765085	7.9549e-08	FALSE	FALSE	IFNr.vs.UT
HLA-DRB1	chr6:32667865-32669247	0.776759	0.000383862	ENSG00000196126	rs3134996	1.90784e-46	naive	0.765085	7.9549e-08	FALSE	FALSE	IFNr.vs.UT
HLA-E	chr6:30489307-30490838	0.593112	5.8197e-05	ENSG00000204592	rs1264457	6.21428e-23	naive	1.21085	3.97315e-10	TRUE	TRUE	IFNr.vs.UT
HLA-G	chr6:29723137-29724788	0.661204	1.57522e-07	ENSG00000204632	rs1362125	6.34825e-37	IFN	1.37766	0.0523954	FALSE	FALSE	IFNr.vs.UT
HLA-G	chr6:29752409-29753496	0.79151	1.51751e-05	ENSG00000204632	rs4713244	1.72613e-19	IFN	1.37766	0.0523954	FALSE	FALSE	IFNr.vs.UT
HPS6	chr10:101973117-101974802	0.920135	2.9393e-05	ENSG00000166189	rs61873609	2.12763e-08	LPS2	0.576395	6.62156e-05	FALSE	FALSE	IFNr.vs.UT
HSPBAP1	chr3:122773520-122775249	0.594892	0.0189973	ENSG00000169087	rs17212608	2.52533e-25	naive	0.837114	1.41217e-10	FALSE	FALSE	IFNr.vs.UT
ICAM4	chr19:10286168-10287813	0.694418	9.98424e-05	ENSG00000105371	rs281437	1.7552e-151	naive	-1.53086	4.00355e-08	TRUE	FALSE	IFNr.vs.UT
IDH3A	chr15:78171006-78172057	0.764215	0.00819447	ENSG00000166411	rs11638547	9.60147e-19	naive	1.21337	4.23382e-24	TRUE	FALSE	IFNr.vs.UT
IDO1	chr8:39939281-39940682	1.09534	4.69114e-07	ENSG00000131203	rs11779700	3.17989e-06	LPS24	8.52141	1.95761e-38	TRUE	FALSE	IFNr.vs.UT
IDO1	chr8:39942699-39944554	0.839719	0.000108743	ENSG00000131203	rs537864708	5.41311e-09	LPS24	8.52141	1.95761e-38	TRUE	FALSE	IFNr.vs.UT
IDO1	chr8:39951189-39952755	1.7174	3.0301e-19	ENSG00000131203	rs41324645	2.44635e-08	LPS24	8.52141	1.95761e-38	TRUE	FALSE	IFNr.vs.UT
IER3	chr6:30784658-30785725	-0.805355	0.00633474	ENSG00000137331	rs13211218	1.07406e-11	LPS24	-2.84884	1.29537e-16	TRUE	TRUE	IFNr.vs.UT
IFIT5	chr10:89327455-89328674	0.782754	0.00050092	ENSG00000152778	rs10887945	3.77763e-15	IFN	2.06862	2.3103e-07	TRUE	FALSE	IFNr.vs.UT
IFIT5	chr10:89392057-89393732	0.634593	0.000946641	ENSG00000152778	rs303218	7.26391e-20	IFN	2.06862	2.3103e-07	TRUE	TRUE	IFNr.vs.UT
IFIT5	chr10:89309445-89310789	1.48404	0.000618292	ENSG00000152778	rs10887942	3.57118e-15	IFN	2.06862	2.3103e-07	TRUE	FALSE	IFNr.vs.UT
IFIT5	chr10:89331773-89334418	1.00191	1.41404e-07	ENSG00000152778	rs12255504	2.24945e-17	IFN	2.06862	2.3103e-07	TRUE	TRUE	IFNr.vs.UT
IFITM3	chr11:313557-314632	0.872753	0.000709304	ENSG00000142089	rs11246062	2.39023e-22	naive	2.23167	3.35708e-05	TRUE	FALSE	IFNr.vs.UT
IFNGR2	chr21:33433041-33435661	0.612522	5.12335e-05	ENSG00000159128	rs17882822	2.17546e-29	naive	0.701459	2.75072e-06	FALSE	TRUE	IFNr.vs.UT
IL12RB1	chr19:18034403-18035719	-0.714455	0.0418249	ENSG00000096996	rs12327637	6.4765e-06	naive	3.22488	9.06526e-23	TRUE	FALSE	IFNr.vs.UT
IL15	chr4:141635794-141637369	0.7026	1.02586e-06	ENSG00000164136	rs3806798	5.0659e-06	naive	2.69431	3.83551e-26	TRUE	FALSE	IFNr.vs.UT
IL15RA	chr10:5976385-5977953	0.801162	2.37953e-08	ENSG00000134470	rs2274034	3.81882e-07	naive	4.33142	3.8792e-29	TRUE	FALSE	IFNr.vs.UT
IL16	chr15:81301518-81303350	0.786075	5.39817e-06	ENSG00000172349	rs4459509	6.7372e-20	naive	-0.953508	2.01306e-07	FALSE	TRUE	IFNr.vs.UT
IL21R	chr16:27383213-27384836	0.840725	2.82825e-07	ENSG00000103522	rs78397322	2.90863e-06	IFN	0.867724	0.0105953	FALSE	FALSE	IFNr.vs.UT
IL36G	chr2:112935847-112937155	-0.671698	0.0118562	ENSG00000136688	rs2723163	1.02485e-10	LPS2	-1.33887	0.380545	FALSE	FALSE	IFNr.vs.UT
IL6	chr7:22722595-22724065	0.700164	0.00144231	ENSG00000136244	rs12700386	1.02956e-09	LPS2	-2.36305	0.0312666	TRUE	FALSE	IFNr.vs.UT
INPP5D	chr2:233199486-233200566	0.882101	0.000638182	ENSG00000168918	rs138458222	4.88716e-07	IFN	0.31759	0.170813	FALSE	FALSE	IFNr.vs.UT
INSIG1	chr7:155198199-155199949	-0.632785	0.010238	ENSG00000186480	rs76124889	8.04692e-09	LPS2	1.21743	0.000112655	TRUE	FALSE	IFNr.vs.UT
INTS1	chr7:1460363-1461620	0.656113	0.000273656	ENSG00000164880	rs4725103	1.12741e-25	naive	-0.0989934	0.569202	FALSE	FALSE	IFNr.vs.UT
INVS	chr9:100429001-100430069	-0.722629	0.0341305	ENSG00000119509	rs879944220	3.19064e-06	LPS24	-0.152785	0.199259	FALSE	FALSE	IFNr.vs.UT
IPCEF1	chr6:154169113-154170531	1.34528	2.41737e-08	ENSG00000074706	rs6938037	7.20343e-27	IFN	2.46476	1.55345e-12	TRUE	TRUE	IFNr.vs.UT
IQSEC1	chr3:13011494-13013022	0.72557	9.66232e-06	ENSG00000144711	rs360829	1.42386e-33	LPS2	-0.034024	0.885561	FALSE	FALSE	IFNr.vs.UT
IQSEC1	chr3:13015182-13017011	0.68745	6.26827e-06	ENSG00000144711	rs13084063	3.14694e-11	LPS2	-0.034024	0.885561	FALSE	FALSE	IFNr.vs.UT
IRAK2	chr3:10205011-10206507	-0.846222	0.00283947	ENSG00000134070	rs1681671	6.64445e-13	IFN	-2.03897	5.14187e-07	TRUE	TRUE	IFNr.vs.UT
IRF2	chr4:184392324-184393973	0.768473	2.48329e-07	ENSG00000168310	rs793777	4.5281e-07	naive	1.10019	9.76363e-09	TRUE	FALSE	IFNr.vs.UT
IRF2BPL	chr14:76953070-76954315	0.703583	0.000804469	ENSG00000119669	rs175999	7.59653e-08	naive	0.334841	0.201654	FALSE	FALSE	IFNr.vs.UT
IRF5	chr7:128934326-128935574	0.943952	1.1929e-08	ENSG00000128604	rs3778754	5.16599e-46	naive	0.736206	2.9592e-08	FALSE	FALSE	IFNr.vs.UT
IRF8	chr16:85984257-85985746	0.653832	0.00125319	ENSG00000140968	rs6540239	1.57197e-10	LPS2	1.53408	5.27918e-16	TRUE	FALSE	IFNr.vs.UT
ITGB4	chr17:76528882-76530423	-0.741384	0.000823675	ENSG00000132470	rs75351718	1.61029e-06	LPS24	-1.4067	0.0978068	FALSE	FALSE	IFNr.vs.UT
ITPR1	chr3:4451011-4452237	1.03092	0.00349303	ENSG00000150995	rs793395	1.40558e-06	IFN	-0.809327	2.88298e-09	FALSE	TRUE	IFNr.vs.UT
ITPRIPL2	chr16:19118582-19119659	0.777091	0.000816274	ENSG00000205730	rs56381208	2.51195e-11	LPS24	1.38778	4.84596e-55	TRUE	FALSE	IFNr.vs.UT
JAK2	chr9:4936766-4938046	1.25684	4.08875e-06	ENSG00000096968	rs7025867	3.15961e-08	IFN	3.06273	4.56805e-79	TRUE	TRUE	IFNr.vs.UT
JAK2	chr9:4938491-4939920	0.704382	0.00121874	ENSG00000096968	rs74310863	1.51831e-07	IFN	3.06273	4.56805e-79	TRUE	FALSE	IFNr.vs.UT
KAT2B	chr3:20060622-20062003	0.721195	0.0265975	ENSG00000114166	rs199733016	7.8634e-06	LPS24	0.716081	5.70809e-09	FALSE	FALSE	IFNr.vs.UT
KCNE1	chr21:34520144-34521693	0.599009	0.0214797	ENSG00000180509	rs2834503	4.10736e-12	naive	0.00897083	0.990424	FALSE	FALSE	IFNr.vs.UT
KCNJ10	chr1:160069583-160071009	0.598952	0.00120135	ENSG00000177807	rs2820585	1.54425e-17	IFN	3.01032	0.000268677	TRUE	FALSE	IFNr.vs.UT
KCNMA1	chr10:77622180-77623950	0.813816	0.00175078	ENSG00000156113	rs12416554	1.24326e-11	IFN	1.07297	0.0401066	TRUE	FALSE	IFNr.vs.UT
KCNMA1	chr10:77624865-77626088	0.856968	0.00403793	ENSG00000156113	rs4979900	9.32074e-14	IFN	1.07297	0.0401066	TRUE	FALSE	IFNr.vs.UT
KCNMB4	chr12:70317357-70318810	0.826679	0.0101842	ENSG00000135643	rs75672246	8.93929e-17	IFN	0.748395	0.236826	FALSE	TRUE	IFNr.vs.UT
KCTD15	chr19:33795026-33797243	-0.640816	1.08461e-05	ENSG00000153885	rs7259858	1.41287e-06	naive	-2.29055	5.8351e-09	TRUE	FALSE	IFNr.vs.UT
KIAA0513	chr16:85050187-85051252	-0.886188	0.0195221	ENSG00000135709	rs79334537	5.9704e-12	IFN	-0.359121	0.147122	FALSE	FALSE	IFNr.vs.UT
KIAA0930	chr22:45234841-45236041	0.588798	0.00173563	ENSG00000100364	NA	1.43115e-10	IFN	0.341666	0.0487614	FALSE	TRUE	IFNr.vs.UT
KIF1B	chr1:10253124-10254476	-0.650145	0.0462962	ENSG00000054523	rs75447042	8.81812e-10	LPS2	-0.0305069	0.883174	FALSE	TRUE	IFNr.vs.UT
KLF6	chr10:3810980-3812461	0.712065	0.00440278	ENSG00000067082	rs12358872	4.4742e-06	LPS2	0.757974	0.00239533	FALSE	FALSE	IFNr.vs.UT
KLHDC4	chr16:87560306-87561567	0.72729	0.00331516	ENSG00000104731	rs77622927	5.45608e-07	naive	0.262504	0.126368	FALSE	FALSE	IFNr.vs.UT
KLHL8	chr4:87052986-87054251	0.682103	0.0329436	ENSG00000145332	rs388401	5.83946e-08	LPS24	0.0959405	0.532566	FALSE	FALSE	IFNr.vs.UT
KPNA6	chr1:32221586-32223173	-0.60319	0.00208128	ENSG00000025800	rs17523023	7.02472e-06	IFN	0.185477	0.0404374	FALSE	FALSE	IFNr.vs.UT
KREMEN1	chr22:29151805-29153414	1.28513	9.15176e-11	ENSG00000183762	rs9625722	2.93379e-07	IFN	5.24276	8.53832e-40	TRUE	FALSE	IFNr.vs.UT
KRT1	chr12:52146551-52148420	-0.64977	0.00782766	ENSG00000167768	rs73103407	2.32359e-06	LPS24	-2.86234	0.141128	FALSE	FALSE	IFNr.vs.UT
L3MBTL2	chr22:41216613-41218391	0.725906	4.43108e-05	ENSG00000100395	rs139464	8.49369e-73	IFN	0.731563	1.65464e-09	FALSE	TRUE	IFNr.vs.UT
L3MBTL2	chr22:40682643-40684166	-0.853165	0.000391572	ENSG00000100395	rs145589497	1.44668e-07	IFN	0.731563	1.65464e-09	FALSE	FALSE	IFNr.vs.UT
LARP1	chr5:154713678-154715275	1.39061	2.00114e-12	ENSG00000155506	rs4446521	1.81842e-09	naive	1.12893	6.1051e-16	TRUE	FALSE	IFNr.vs.UT
LARS2	chr3:45544854-45546263	-0.661843	0.00814222	ENSG00000011376	rs267256	1.87382e-07	IFN	0.545975	2.50332e-05	FALSE	FALSE	IFNr.vs.UT
LCP1	chr13:46124087-46125567	0.607915	0.0192105	ENSG00000136167	rs9567626	1.05714e-07	naive	1.03551	1.5973e-19	TRUE	FALSE	IFNr.vs.UT
LEPROTL1	chr8:30092366-30093822	0.65801	0.00116372	ENSG00000104660	rs10089204	1.17606e-47	naive	1.28206	6.13465e-13	TRUE	FALSE	IFNr.vs.UT
LEPROTL1	chr8:30112483-30113901	0.89844	0.000167179	ENSG00000104660	rs72160290	2.29961e-47	naive	1.28206	6.13465e-13	TRUE	FALSE	IFNr.vs.UT
LGALS1	chr22:37589673-37591168	0.618844	0.00486376	ENSG00000100097	rs2413471	3.90393e-10	naive	-0.817351	9.10916e-05	FALSE	FALSE	IFNr.vs.UT
LIMK1	chr7:74133645-74135011	1.10936	2.90192e-05	ENSG00000106683	rs7781873	1.41016e-07	LPS24	0.84598	7.99781e-05	FALSE	FALSE	IFNr.vs.UT
LIMK2	chr22:31229788-31231545	1.007	2.702e-07	ENSG00000182541	rs1491099300	4.14561e-08	IFN	3.59384	6.85098e-23	TRUE	TRUE	IFNr.vs.UT
LINC00324	chr17:8153533-8154944	-0.620517	0.000256724	ENSG00000178977	rs3027160	4.68619e-73	naive	-0.228918	0.399581	FALSE	TRUE	IFNr.vs.UT
LINC00339	chr1:22039436-22040835	0.712891	0.000376013	ENSG00000218510	rs10917128	3.72952e-49	naive	-0.143661	0.567051	FALSE	FALSE	IFNr.vs.UT
LINC00909	chr18:74588669-74589727	0.76449	0.00996677	ENSG00000264247	rs7506051	7.35331e-31	IFN	0.10995	0.398129	FALSE	FALSE	IFNr.vs.UT
LINC01358	chr1:59019573-59021103	0.620277	0.00331048	ENSG00000237352	rs3010334	2.87086e-06	IFN	2.9758	1.92993e-10	TRUE	FALSE	IFNr.vs.UT
LINC01556	chr6:28940454-28941948	1.01032	2.96396e-06	ENSG00000204709	rs6914955	3.08976e-16	IFN	3.55534	0.000865545	TRUE	FALSE	IFNr.vs.UT
LINC02555	chr12:40158250-40159524	0.911667	0.000329007	ENSG00000260943	rs1388589	9.40747e-50	IFN	4.87714	9.82314e-06	TRUE	TRUE	IFNr.vs.UT
LINC02555	chr12:40226109-40227443	0.996375	1.93437e-06	ENSG00000260943	rs1491942	1.94221e-14	IFN	4.87714	9.82314e-06	TRUE	FALSE	IFNr.vs.UT
LITAF	chr16:11628739-11630028	0.700453	0.00113254	ENSG00000189067	rs72781059	1.1327e-78	naive	0.370252	0.202171	FALSE	FALSE	IFNr.vs.UT
LPCAT2	chr16:55508239-55510084	0.742703	6.71192e-07	ENSG00000087253	rs17302903	1.13577e-96	naive	2.00924	4.34457e-09	TRUE	FALSE	IFNr.vs.UT
LPGAT1	chr1:211935058-211936530	1.19846	1.07542e-05	ENSG00000123684	rs2993541	1.10799e-06	naive	1.80434	3.86106e-62	TRUE	FALSE	IFNr.vs.UT
LRRC25	chr19:18303030-18305717	0.884549	3.81783e-14	ENSG00000175489	rs12971937	5.72141e-14	naive	0.0503294	0.859457	FALSE	FALSE	IFNr.vs.UT
LRRC8B	chr1:89357484-89359134	1.32095	7.78406e-08	ENSG00000197147	rs76716895	9.77717e-11	IFN	0.424769	0.115689	FALSE	FALSE	IFNr.vs.UT
LRWD1	chr7:102432513-102434437	-0.652431	8.00822e-05	ENSG00000161036	rs183815472	2.94679e-10	IFN	0.0488336	0.837949	FALSE	FALSE	IFNr.vs.UT
LSM12	chr17:44546922-44548635	0.933731	6.97584e-11	ENSG00000161654	rs4793120	8.25243e-06	naive	0.643714	3.56769e-08	FALSE	FALSE	IFNr.vs.UT
LST1	chr6:31567794-31569465	0.588169	0.00632293	ENSG00000204482	rs2844484	3.58891e-27	naive	1.08983	0.000195337	TRUE	FALSE	IFNr.vs.UT
LTN1	chr21:28884446-28885859	0.786749	7.97192e-08	ENSG00000198862	rs2859734	9.1275e-09	IFN	0.392023	1.60826e-07	FALSE	FALSE	IFNr.vs.UT
LY6E	chr8:143025639-143027197	1.05898	2.36261e-13	ENSG00000160932	rs4433125	5.9357e-06	IFN	1.49553	0.00595486	TRUE	FALSE	IFNr.vs.UT
LYRM1	chr16:20762992-20764488	0.768041	5.1617e-05	ENSG00000102897	rs113960477	6.63063e-18	naive	0.832141	8.20292e-10	FALSE	FALSE	IFNr.vs.UT
LYZ	chr12:69324455-69325790	0.760342	0.00330901	ENSG00000090382	rs61705835	7.01505e-23	naive	1.09667	7.68419e-05	TRUE	FALSE	IFNr.vs.UT
MAG	chr19:35318509-35319793	-0.832427	6.40046e-07	ENSG00000105695	rs756796	3.11246e-07	LPS2	-4.47958	0.000995601	TRUE	FALSE	IFNr.vs.UT
MAG	chr19:35305312-35306704	-0.753666	0.0128594	ENSG00000105695	rs9304870	1.15509e-06	LPS2	-4.47958	0.000995601	TRUE	FALSE	IFNr.vs.UT
MAK	chr6:10595379-10596729	-0.689212	0.0305055	ENSG00000111837	rs13199548	9.44444e-09	LPS24	-1.84312	8.28107e-08	TRUE	FALSE	IFNr.vs.UT
MAK	chr6:10901003-10902519	0.616247	0.0174269	ENSG00000111837	rs12234119	6.55367e-11	naive	-1.84312	8.28107e-08	TRUE	FALSE	IFNr.vs.UT
MAP3K8	chr10:30504714-30506424	0.827761	0.000329007	ENSG00000107968	rs12415339	5.88373e-12	naive	0.289635	0.190916	FALSE	FALSE	IFNr.vs.UT
MAP3K8	chr10:30467199-30468712	0.6437	0.0229063	ENSG00000107968	rs57413519	1.47501e-07	IFN	0.289635	0.190916	FALSE	TRUE	IFNr.vs.UT
MAPKAPK3	chr3:50590280-50593348	0.749798	9.69193e-08	ENSG00000114738	rs441516	9.3712e-21	naive	0.428981	0.0169553	FALSE	TRUE	IFNr.vs.UT
MAPKAPK3	chr3:50611277-50612580	0.777456	7.59544e-11	ENSG00000114738	rs414171	3.1812e-23	naive	0.428981	0.0169553	FALSE	TRUE	IFNr.vs.UT
MAPRE1	chr20:32648963-32650356	-0.79421	0.00477269	ENSG00000101367	rs35103329	9.02062e-06	LPS2	0.492803	0.00304255	FALSE	FALSE	IFNr.vs.UT
2001-03-01	chr4:163621778-163623217	0.973759	3.53562e-06	ENSG00000145416	rs877210	8.05056e-10	naive	1.10659	1.30875e-06	TRUE	FALSE	IFNr.vs.UT
MARK3	chr14:103361457-103362634	-1.04871	0.00393878	ENSG00000075413	rs12589817	6.86474e-23	naive	0.249324	0.0295925	FALSE	FALSE	IFNr.vs.UT
MAS1	chr6:159958901-159960597	1.0531	7.32297e-10	ENSG00000130368	rs9457789	3.59373e-06	LPS2	-3.0035	0.016226	TRUE	FALSE	IFNr.vs.UT
MAX	chr14:65074059-65075875	0.665524	0.00282975	ENSG00000125952	rs7156617	1.47108e-11	IFN	1.19879	3.56535e-21	TRUE	TRUE	IFNr.vs.UT
MAX	chr14:65080672-65082100	0.786348	0.0052993	ENSG00000125952	rs4902361	2.7587e-09	IFN	1.19879	3.56535e-21	TRUE	FALSE	IFNr.vs.UT
MCOLN2	chr1:84990976-84992283	0.792422	0.0141901	ENSG00000153898	rs12130357	4.04145e-49	naive	3.59648	8.27959e-22	TRUE	FALSE	IFNr.vs.UT
MDC1	chr6:30743615-30745095	-0.828118	1.87483e-09	ENSG00000137337	rs3094124	2.32724e-13	naive	-0.373177	0.0908191	FALSE	FALSE	IFNr.vs.UT
MED4	chr13:48748942-48750620	-0.705203	0.0113453	ENSG00000136146	rs9595989	5.01869e-07	IFN	0.340607	0.00583483	FALSE	FALSE	IFNr.vs.UT
MERTK	chr2:111919447-111920893	-0.660773	0.016561	ENSG00000153208	rs2001201	2.36285e-26	naive	-6.50778	8.83923e-51	TRUE	FALSE	IFNr.vs.UT
MERTK	chr2:111897747-111899352	-0.670441	0.00106259	ENSG00000153208	rs6729037	1.89334e-23	naive	-6.50778	8.83923e-51	TRUE	FALSE	IFNr.vs.UT
METTL27	chr7:73734376-73735789	0.618247	0.000435296	ENSG00000165171	rs1312130603	5.40217e-63	IFN	-0.917757	0.157859	FALSE	FALSE	IFNr.vs.UT
MEX3C	chr18:51211240-51212527	0.621307	0.0056502	ENSG00000176624	rs57976196	4.9517e-08	naive	-0.159215	0.207176	FALSE	FALSE	IFNr.vs.UT
MFN1	chr3:179315333-179317040	0.768356	0.02921	ENSG00000171109	rs11718941	2.4368e-14	IFN	0.396707	0.00705409	FALSE	FALSE	IFNr.vs.UT
MLPH	chr2:237482596-237483602	-0.823252	0.00383882	ENSG00000115648	rs72620829	2.59893e-15	IFN	-3.0559	2.32595e-05	TRUE	FALSE	IFNr.vs.UT
MMP25	chr16:3058560-3059971	0.875803	3.52549e-10	ENSG00000008516	rs11864930	1.70655e-20	IFN	3.31859	7.70175e-35	TRUE	TRUE	IFNr.vs.UT
MMP25	chr16:3045422-3047331	1.40686	1.64614e-28	ENSG00000008516	rs879734	7.58725e-07	naive	3.31859	7.70175e-35	TRUE	FALSE	IFNr.vs.UT
MN1	chr22:27668868-27670930	-0.822713	9.35053e-05	ENSG00000169184	rs150672824	1.83647e-15	naive	-3.49145	1.67004e-14	TRUE	FALSE	IFNr.vs.UT
MOCOS	chr18:35821954-35823161	0.696782	0.0315078	ENSG00000075643	rs138224619	6.21138e-07	IFN	1.68123	0.0343841	TRUE	FALSE	IFNr.vs.UT
MOSPD3	chr7:100693441-100694983	-0.626286	0.000389012	ENSG00000106330	rs368401424	6.08664e-11	naive	-0.777581	0.00202938	FALSE	FALSE	IFNr.vs.UT
MPO	chr17:58232429-58233907	0.88697	1.00164e-07	ENSG00000005381	rs78175553	1.24238e-06	naive	0.771188	0.00108486	FALSE	FALSE	IFNr.vs.UT
MPO	chr17:58328294-58330502	0.731395	1.10715e-06	ENSG00000005381	rs2680691	8.46361e-40	naive	0.771188	0.00108486	FALSE	FALSE	IFNr.vs.UT
MPZL2	chr11:118219420-118220766	0.734077	0.00973466	ENSG00000149573	rs1540191	8.18051e-46	naive	1.5626	7.27794e-05	TRUE	FALSE	IFNr.vs.UT
MRNIP	chr5:179818695-179819880	-0.613627	0.000141854	ENSG00000161010	rs172057	2.77725e-06	naive	-1.19044	2.69568e-08	TRUE	FALSE	IFNr.vs.UT
MRPL1	chr4:77734154-77735795	0.669548	0.0374764	ENSG00000169288	rs1354100	3.8075e-08	LPS24	0.819891	6.74471e-06	FALSE	FALSE	IFNr.vs.UT
MRPL15	chr8:54161469-54162573	-0.758565	0.040986	ENSG00000137547	rs311401	4.64299e-12	LPS24	0.619075	0.00171811	FALSE	FALSE	IFNr.vs.UT
MRPL21	chr11:69055566-69056797	1.10721	4.70701e-08	ENSG00000197345	rs7942690	9.13854e-08	LPS24	0.707894	3.05936e-08	FALSE	FALSE	IFNr.vs.UT
MRPL21	chr11:68926942-68928740	1.16868	1.64423e-09	ENSG00000197345	rs553875	1.7158e-72	naive	0.707894	3.05936e-08	FALSE	TRUE	IFNr.vs.UT
MRPL48	chr11:73288069-73289749	0.707803	1.42517e-06	ENSG00000175581	rs34457626	1.25947e-08	IFN	0.259768	0.300564	FALSE	FALSE	IFNr.vs.UT
MRPL54	chr19:3784655-3786236	-0.618445	0.00873675	ENSG00000183617	rs112321940	9.99634e-06	naive	0.662538	0.000560779	FALSE	FALSE	IFNr.vs.UT
MRPS7	chr17:75313513-75314938	0.621018	0.000216961	ENSG00000125445	rs5822082	2.44558e-25	LPS24	0.865198	1.16127e-06	FALSE	FALSE	IFNr.vs.UT
MRPS7	chr17:75295053-75296431	0.608237	0.00210656	ENSG00000125445	rs71159474	1.39623e-19	IFN	0.865198	1.16127e-06	FALSE	FALSE	IFNr.vs.UT
MRTFA	chr22:40462569-40463968	0.616063	0.0251916	ENSG00000196588	rs8135759	2.39258e-15	IFN	0.174692	0.436036	FALSE	TRUE	IFNr.vs.UT
MS4A6A	chr11:60184868-60186381	0.907803	0.000152358	ENSG00000110077	rs1820430	2.79644e-12	naive	1.55674	9.88253e-06	TRUE	FALSE	IFNr.vs.UT
MSH6	chr2:47785671-47786727	0.638124	0.0160258	ENSG00000116062	rs3136247	3.96126e-10	naive	0.328266	0.103466	FALSE	FALSE	IFNr.vs.UT
MSR1	chr8:16361633-16363124	0.666844	0.00712796	ENSG00000038945	rs1009307	2.28379e-10	IFN	1.29026	0.00533464	TRUE	FALSE	IFNr.vs.UT
MTCH2	chr11:48066604-48068004	0.872972	4.41894e-06	ENSG00000109919	rs115666168	1.15005e-07	naive	0.823934	1.7809e-09	FALSE	FALSE	IFNr.vs.UT
MTFR1	chr8:66021858-66023558	-0.624544	0.0102788	ENSG00000066855	rs7006334	4.10176e-10	naive	0.0570444	0.756215	FALSE	FALSE	IFNr.vs.UT
MTHFR	chr1:11790168-11792056	0.601278	0.000354637	ENSG00000177000	rs3818762	3.27542e-34	naive	0.463631	0.0056244	FALSE	FALSE	IFNr.vs.UT
MTRF1L	chr6:153092172-153093414	0.884992	0.00108322	ENSG00000112031	rs9371280	2.05534e-06	LPS2	0.788727	1.14112e-12	FALSE	FALSE	IFNr.vs.UT
MTSS1	chr8:124761289-124762904	-0.595507	0.0272377	ENSG00000170873	rs7011543	5.98334e-19	naive	-1.43753	7.23122e-07	TRUE	FALSE	IFNr.vs.UT
MUL1	chr1:20507481-20508849	-0.600562	0.00259017	ENSG00000090432	rs6700034	3.7376e-70	LPS2	0.253806	0.0963159	FALSE	TRUE	IFNr.vs.UT
MVP	chr16:29819892-29821575	0.654101	0.000133688	ENSG00000013364	rs28362602	7.06701e-17	LPS24	2.01005	2.35748e-44	TRUE	TRUE	IFNr.vs.UT
MX1	chr21:41419675-41421082	0.710231	3.52862e-05	ENSG00000157601	rs457274	1.80033e-13	IFN	1.28865	0.0110438	TRUE	FALSE	IFNr.vs.UT
MX1	chr21:41425448-41427176	0.746016	7.08881e-05	ENSG00000157601	rs464138	3.12368e-14	IFN	1.28865	0.0110438	TRUE	TRUE	IFNr.vs.UT
MXRA7	chr17:76491737-76493805	1.27758	4.41033e-20	ENSG00000182534	rs3744046	4.84943e-06	naive	-1.68504	0.000152966	TRUE	FALSE	IFNr.vs.UT
MYOF	chr10:93386321-93387746	1.16376	2.75588e-09	ENSG00000138119	rs11187406	6.70388e-08	LPS24	2.43037	6.47487e-21	TRUE	FALSE	IFNr.vs.UT
N4BP2L2	chr13:32425724-32429144	0.803781	5.07741e-10	ENSG00000244754	rs206336	3.94035e-29	naive	0.461169	3.74733e-09	FALSE	FALSE	IFNr.vs.UT
NAAA	chr4:76023011-76024083	1.93792	1.50501e-12	ENSG00000138744	rs4241578	3.50591e-20	naive	0.990884	0.000427151	FALSE	FALSE	IFNr.vs.UT
NAAA	chr4:76028120-76029566	1.6598	1.0799e-11	ENSG00000138744	rs4859595	1.65457e-20	naive	0.990884	0.000427151	FALSE	FALSE	IFNr.vs.UT
NAAA	chr4:76034797-76036266	0.972464	0.000543936	ENSG00000138744	rs12649185	2.44086e-40	IFN	0.990884	0.000427151	FALSE	FALSE	IFNr.vs.UT
NAAA	chr4:76011137-76012553	1.48766	9.53254e-12	ENSG00000138744	rs10518143	3.98356e-42	IFN	0.990884	0.000427151	FALSE	TRUE	IFNr.vs.UT
NAALADL1	chr11:65083388-65084934	-0.637385	0.000146433	ENSG00000168060	rs35819335	4.13007e-18	naive	0.210546	0.582926	FALSE	TRUE	IFNr.vs.UT
NAPRT	chr8:143531778-143533183	-0.608084	0.0188894	ENSG00000147813	rs5895776	6.58796e-31	naive	0.589984	0.00579693	FALSE	FALSE	IFNr.vs.UT
NAPRT	chr8:143545430-143548351	0.98945	2.3096e-13	ENSG00000147813	rs118062821	2.53561e-25	naive	0.589984	0.00579693	FALSE	FALSE	IFNr.vs.UT
NARF	chr17:82440141-82441593	1.1413	7.16075e-12	ENSG00000141562	rs7501824	1.54922e-16	naive	-0.515335	0.00305147	FALSE	FALSE	IFNr.vs.UT
NBL1	chr1:19448052-19449635	0.679731	0.000304202	ENSG00000158747	rs10753562	6.74399e-08	LPS24	-0.223608	0.634029	FALSE	FALSE	IFNr.vs.UT
NCAM2	chr21:21050849-21052336	0.763498	0.00442515	ENSG00000154654	rs8134166	5.52299e-07	IFN	3.38589	1.04857e-08	TRUE	FALSE	IFNr.vs.UT
NCF4	chr22:36861867-36863280	0.704553	3.66743e-05	ENSG00000100365	rs4821544	4.35175e-19	LPS24	1.18218	5.1977e-08	TRUE	TRUE	IFNr.vs.UT
NCF4	chr22:36873255-36874687	1.00505	4.85208e-09	ENSG00000100365	rs4821548	4.2419e-14	IFN	1.18218	5.1977e-08	TRUE	TRUE	IFNr.vs.UT
NCL	chr2:231554068-231555703	0.664413	0.00283642	ENSG00000115053	rs10189392	1.00708e-06	naive	0.169485	0.111086	FALSE	FALSE	IFNr.vs.UT
NCR3LG1	chr11:17388637-17389898	-0.646699	0.000274942	ENSG00000188211	rs5222	2.05929e-20	LPS24	-0.962238	0.00061642	FALSE	FALSE	IFNr.vs.UT
NDRG1	chr8:133278069-133280204	0.643758	0.00206731	ENSG00000104419	rs6980901	2.1679e-23	naive	-1.62737	1.82176e-06	TRUE	FALSE	IFNr.vs.UT
NDUFA10	chr2:239978045-239979533	-0.705393	0.00986035	ENSG00000130414	rs878925	1.63933e-10	naive	0.177817	0.0571916	FALSE	FALSE	IFNr.vs.UT
NEFH	chr22:29411230-29412528	0.884024	0.00452385	ENSG00000100285	rs2283858	6.56968e-11	naive	0.140874	0.858632	FALSE	FALSE	IFNr.vs.UT
NEFH	chr22:29414377-29415951	1.60115	7.34081e-15	ENSG00000100285	rs2106265	2.88257e-10	naive	0.140874	0.858632	FALSE	FALSE	IFNr.vs.UT
NOD2	chr16:50680681-50682086	0.930802	1.02876e-08	ENSG00000167207	rs2287195	3.87639e-46	naive	1.04215	1.7209e-17	TRUE	FALSE	IFNr.vs.UT
NOSIP	chr19:49506025-49507484	0.656203	0.00214851	ENSG00000142546	rs11270139	6.7041e-07	naive	0.241243	0.11754	FALSE	FALSE	IFNr.vs.UT
NRBF2	chr10:63173330-63174798	0.991058	0.000166731	ENSG00000148572	rs35447916	2.59618e-78	naive	0.648417	8.39435e-05	FALSE	FALSE	IFNr.vs.UT
NRROS	chr3:196624055-196625604	0.62039	0.000312121	ENSG00000174004	rs1385331	7.12343e-08	naive	0.476866	0.0185532	FALSE	FALSE	IFNr.vs.UT
NRROS	chr3:196642462-196644100	0.596159	0.00852051	ENSG00000174004	rs34118408	6.92376e-07	IFN	0.476866	0.0185532	FALSE	FALSE	IFNr.vs.UT
NRROS	chr3:196619369-196620887	0.858431	0.000437833	ENSG00000174004	rs13093946	6.3317e-08	naive	0.476866	0.0185532	FALSE	TRUE	IFNr.vs.UT
NSL1	chr1:212635878-212637540	1.03414	8.56638e-09	ENSG00000117697	rs61830700	2.09577e-07	naive	0.306113	0.0637116	FALSE	FALSE	IFNr.vs.UT
NT5DC2	chr3:52195577-52196685	0.796648	0.000548842	ENSG00000168268	rs104902	2.23308e-15	naive	-1.18375	0.00320315	TRUE	FALSE	IFNr.vs.UT
NUDT13	chr10:73357885-73359787	-0.597939	0.0267458	ENSG00000166321	rs6480703	3.33157e-10	naive	-0.380959	0.143658	FALSE	FALSE	IFNr.vs.UT
NUP43	chr6:149462353-149463507	-0.722248	0.0232217	ENSG00000120253	rs786750	9.18026e-08	LPS24	0.56024	0.00326056	FALSE	FALSE	IFNr.vs.UT
NUP50	chr22:45130974-45132772	0.597891	0.00716746	ENSG00000093000	rs547698	9.73134e-20	naive	0.411682	0.00175984	FALSE	TRUE	IFNr.vs.UT
OAS2	chr12:112977635-112979528	0.923586	1.01961e-12	ENSG00000111335	rs2384075	1.52176e-46	IFN	1.74082	0.000121923	TRUE	TRUE	IFNr.vs.UT
ODF3B	chr22:50533840-50534897	1.00077	2.32061e-12	ENSG00000177989	rs5770768	1.81048e-10	naive	1.61897	7.41356e-09	TRUE	TRUE	IFNr.vs.UT
OGDH	chr7:44622259-44623477	0.61877	0.0294201	ENSG00000105953	rs6949541	2.16422e-11	LPS2	0.412046	0.00227667	FALSE	FALSE	IFNr.vs.UT
OGFOD3	chr17:82332894-82334556	1.27327	5.4505e-20	ENSG00000181396	rs4789764	8.53798e-10	IFN	0.608373	5.0986e-08	FALSE	FALSE	IFNr.vs.UT
OLIG1	chr21:33069562-33071663	-0.797704	3.20111e-07	ENSG00000184221	rs17852427	2.21992e-13	naive	-7.07133	2.0048e-19	TRUE	FALSE	IFNr.vs.UT
OLIG1	chr21:33035645-33037309	-0.661106	0.00809334	ENSG00000184221	rs2017364	1.12779e-12	naive	-7.07133	2.0048e-19	TRUE	FALSE	IFNr.vs.UT
OSGEP	chr14:20427047-20428559	0.715348	0.000161923	ENSG00000092094	rs945012	1.19475e-07	naive	0.905167	8.71973e-11	FALSE	FALSE	IFNr.vs.UT
P2RY12	chr3:151384007-151385428	0.754175	0.0160807	ENSG00000169313	rs1491974	6.33925e-11	naive	3.55025	9.53306e-06	TRUE	FALSE	IFNr.vs.UT
PAAF1	chr11:74019944-74021344	0.667783	0.000337877	ENSG00000175575	rs1726764	6.05576e-06	naive	-0.0961485	0.448254	FALSE	FALSE	IFNr.vs.UT
PACSIN2	chr22:42888474-42890245	0.882467	3.45354e-07	ENSG00000100266	rs7288133	1.30185e-14	LPS2	0.134277	0.424814	FALSE	FALSE	IFNr.vs.UT
PAG1	chr8:80872937-80874674	-0.675604	0.00251088	ENSG00000076641	rs111415983	5.37258e-06	LPS24	1.17913	2.87975e-12	TRUE	FALSE	IFNr.vs.UT
PAG1	chr8:81129898-81131224	0.783309	0.00214505	ENSG00000076641	rs7821065	3.17857e-41	IFN	1.17913	2.87975e-12	TRUE	TRUE	IFNr.vs.UT
PAPLN	chr14:73227820-73229400	-0.74383	0.00176439	ENSG00000100767	rs362346	1.49123e-07	naive	-3.82224	3.73843e-14	TRUE	FALSE	IFNr.vs.UT
PARK7	chr1:8126472-8127937	0.899961	2.77209e-05	ENSG00000116288	rs34149270	1.92289e-19	IFN	0.612135	5.92222e-06	FALSE	FALSE	IFNr.vs.UT
PAX8-AS1	chr2:113240129-113241880	-0.660537	5.95581e-05	ENSG00000189223	rs745912	4.20729e-21	IFN	-0.753902	0.375388	FALSE	FALSE	IFNr.vs.UT
PAXX	chr9:136999443-137000907	0.590883	0.0303678	ENSG00000148362	rs7032381	1.27877e-11	naive	0.973262	2.37858e-09	FALSE	TRUE	IFNr.vs.UT
PCSK6	chr15:101454954-101456263	-0.771393	0.00202946	ENSG00000140479	rs34548635	8.48932e-14	LPS24	-2.69671	0.00759961	TRUE	FALSE	IFNr.vs.UT
PDLIM5	chr4:94534685-94536181	0.58574	0.0458344	ENSG00000163110	rs11726587	2.04983e-08	naive	0.55683	6.25991e-08	FALSE	FALSE	IFNr.vs.UT
PDPN	chr1:13593314-13594569	-0.692536	0.0196154	ENSG00000162493	rs1261026	3.24976e-06	LPS2	-3.96393	2.11878e-09	TRUE	FALSE	IFNr.vs.UT
PDRG1	chr20:31674578-31676046	0.749481	1.51751e-05	ENSG00000088356	rs729838	1.01174e-07	IFN	0.773531	9.39479e-12	FALSE	FALSE	IFNr.vs.UT
PECAM1	chr17:64325982-64327505	-0.867285	1.24957e-05	ENSG00000261371	rs9303470	4.86964e-20	LPS2	-1.24772	0.000882447	TRUE	TRUE	IFNr.vs.UT
PECAM1	chr17:64331340-64333060	-0.624589	0.0028669	ENSG00000261371	rs12936766	5.02842e-20	LPS2	-1.24772	0.000882447	TRUE	TRUE	IFNr.vs.UT
PEX14	chr1:10494289-10495783	0.686965	0.00142853	ENSG00000142655	rs596537	6.6274e-12	naive	0.198069	0.123876	FALSE	FALSE	IFNr.vs.UT
PGAP3	chr17:39363193-39364233	-0.961585	0.00361168	ENSG00000161395	rs9908131	7.26735e-14	LPS24	-0.239306	0.0403348	FALSE	FALSE	IFNr.vs.UT
PHLDA3	chr1:201456290-201457664	-0.665894	0.0249401	ENSG00000174307	rs11586517	1.61284e-12	LPS24	-1.00273	0.035408	TRUE	FALSE	IFNr.vs.UT
PHPT1	chr9:136881772-136883237	1.27994	2.20406e-16	ENSG00000054148	rs3739942	6.75621e-11	naive	0.968563	1.96572e-07	FALSE	TRUE	IFNr.vs.UT
PIGN	chr18:62280194-62281508	0.76157	0.0221445	ENSG00000197563	rs74513184	1.3625e-37	IFN	0.280663	0.0312247	FALSE	FALSE	IFNr.vs.UT
PIGP	chr21:37207164-37208980	0.764305	2.00715e-05	ENSG00000185808	rs2835672	5.89762e-72	naive	-0.288667	0.0396361	FALSE	TRUE	IFNr.vs.UT
PIH1D1	chr19:49473207-49474889	0.619247	0.000390982	ENSG00000104872	rs35538484	1.44989e-07	LPS2	0.20626	0.0567009	FALSE	FALSE	IFNr.vs.UT
PILRB	chr7:100396220-100397994	0.674034	0.00238971	ENSG00000121716	rs10241492	6.98591e-38	naive	-0.146041	0.682941	FALSE	TRUE	IFNr.vs.UT
PISD	chr22:31870849-31871869	-0.749733	0.0402367	ENSG00000241878	rs136866	2.18388e-10	LPS24	-0.209972	0.220082	FALSE	FALSE	IFNr.vs.UT
PITX1	chr5:135115877-135117591	0.844292	5.96342e-08	ENSG00000069011	rs149732289	7.19189e-29	IFN	1.93186	0.0445635	TRUE	FALSE	IFNr.vs.UT
PLAAT3	chr11:63620335-63621819	0.706885	0.00404806	ENSG00000176485	rs7931908	5.17951e-22	naive	3.29708	4.86008e-22	TRUE	TRUE	IFNr.vs.UT
PLAC8	chr4:83239837-83241291	1.45458	4.48759e-11	ENSG00000145287	rs5859867	1.92662e-44	IFN	0.595542	0.272739	FALSE	FALSE	IFNr.vs.UT
PLAC8	chr4:83216947-83218735	0.61159	0.00479415	ENSG00000145287	rs28573091	2.58962e-07	IFN	0.595542	0.272739	FALSE	FALSE	IFNr.vs.UT
PLAGL1	chr6:144035849-144037311	0.969712	3.51881e-06	ENSG00000118495	rs35096174	7.91252e-13	naive	0.250264	0.368847	FALSE	TRUE	IFNr.vs.UT
PLBD1	chr12:14567136-14568414	0.677869	0.000380471	ENSG00000121316	rs10846023	8.43064e-22	LPS24	1.82032	8.91538e-18	TRUE	TRUE	IFNr.vs.UT
PLCB1	chr20:8399594-8400881	0.693798	0.0490614	ENSG00000182621	rs708919	5.01175e-11	naive	-1.94533	4.13169e-08	TRUE	FALSE	IFNr.vs.UT
PLCB2	chr15:40266136-40267568	-1.08515	4.51572e-05	ENSG00000137841	rs12439947	1.49945e-13	IFN	-0.0769722	0.852341	FALSE	FALSE	IFNr.vs.UT
PLCL2	chr3:17051604-17053113	0.887828	0.00290601	ENSG00000154822	rs13058764	6.29259e-08	naive	0.487367	0.00295977	FALSE	FALSE	IFNr.vs.UT
PLEK	chr2:68364677-68366962	0.700788	3.04796e-06	ENSG00000115956	rs880668	2.11534e-11	naive	2.05372	1.7135e-53	TRUE	TRUE	IFNr.vs.UT
PLEK	chr2:68376648-68377846	0.660559	0.0485479	ENSG00000115956	rs10174579	3.06949e-10	naive	2.05372	1.7135e-53	TRUE	FALSE	IFNr.vs.UT
PLEKHM1	chr17:45430885-45432477	0.636871	8.80976e-07	ENSG00000225190	rs62064653	1.34235e-26	IFN	-0.295558	0.0636926	FALSE	TRUE	IFNr.vs.UT
PNKD	chr2:218322334-218324323	-1.10209	1.7017e-16	ENSG00000127838	rs10194082	1.31624e-78	naive	-1.28262	1.0791e-14	TRUE	FALSE	IFNr.vs.UT
PNMA2	chr8:26595267-26596669	0.659447	0.000371183	ENSG00000240694	rs11990271	2.94917e-09	IFN	2.48434	1.67558e-05	TRUE	FALSE	IFNr.vs.UT
POC1A	chr3:52062100-52063625	0.781357	6.88343e-06	ENSG00000164087	rs9860982	1.66165e-08	LPS2	0.925707	3.93354e-07	FALSE	FALSE	IFNr.vs.UT
POC5	chr5:75660058-75661402	0.92324	0.00025315	ENSG00000152359	rs253415	6.94748e-13	naive	0.855337	1.78232e-09	FALSE	FALSE	IFNr.vs.UT
POLE3	chr9:113415779-113417553	0.695963	0.00535523	ENSG00000148229	rs112998569	2.57628e-17	LPS2	0.0225537	0.910587	FALSE	TRUE	IFNr.vs.UT
POLE3	chr9:113580294-113582565	0.733376	6.90465e-09	ENSG00000148229	rs41306506	2.1911e-17	naive	0.0225537	0.910587	FALSE	FALSE	IFNr.vs.UT
POLE4	chr2:75017618-75019038	1.05902	6.15638e-05	ENSG00000115350	rs7588436	3.64885e-14	IFN	1.19337	1.14144e-15	TRUE	FALSE	IFNr.vs.UT
POLR2J	chr7:102425202-102426843	0.684304	1.52287e-06	ENSG00000005075	rs77602776	5.29231e-39	IFN	0.0750299	0.591245	FALSE	FALSE	IFNr.vs.UT
PPA1	chr10:70357049-70358395	0.625283	0.0489126	ENSG00000180817	rs4747012	1.5385e-13	naive	3.9513	3.49465e-29	TRUE	FALSE	IFNr.vs.UT
PPA1	chr10:70354544-70356119	0.695485	0.000403644	ENSG00000180817	rs10740339	7.61768e-16	naive	3.9513	3.49465e-29	TRUE	TRUE	IFNr.vs.UT
PPARA	chr22:46527326-46529014	-0.732711	0.00266593	ENSG00000186951	rs5768897	8.50222e-06	IFN	-0.42018	0.000885589	FALSE	FALSE	IFNr.vs.UT
PPFIBP2	chr11:7524345-7525623	0.697723	0.0203223	ENSG00000166387	rs10839797	1.85819e-17	IFN	-0.360546	0.0586147	FALSE	FALSE	IFNr.vs.UT
PPP2R3C	chr14:35336206-35337397	-0.83919	0.000542922	ENSG00000092020	rs34031432	1.45768e-09	naive	0.308258	0.0923851	FALSE	FALSE	IFNr.vs.UT
PPP2R5A	chr1:212234172-212235768	-0.670072	0.0185555	ENSG00000066027	rs7544225	2.67295e-37	naive	-0.190859	0.0725784	FALSE	TRUE	IFNr.vs.UT
PPP6R2	chr22:50398964-50400919	0.664515	0.000150689	ENSG00000100239	rs6417776	3.34e-09	IFN	0.273591	0.0113575	FALSE	FALSE	IFNr.vs.UT
PRCP	chr11:82895387-82896459	0.724191	0.0143848	ENSG00000137509	rs12282793	6.95782e-10	IFN	1.14608	1.54835e-09	TRUE	TRUE	IFNr.vs.UT
PRMT2	chr21:46621552-46623154	0.60307	0.0056758	ENSG00000160310	rs11910707	1.42013e-35	naive	0.0747593	0.538211	FALSE	TRUE	IFNr.vs.UT
PRR5	chr22:44625502-44627145	-0.646317	0.0134414	ENSG00000186654	rs8136940	2.05903e-11	naive	-0.401252	0.393185	FALSE	FALSE	IFNr.vs.UT
PRR5L	chr11:36390338-36392092	1.25962	8.31065e-12	ENSG00000135362	rs4077045	1.66191e-07	IFN	2.79125	3.13352e-38	TRUE	TRUE	IFNr.vs.UT
PRR5L	chr11:36376465-36378397	0.87196	3.5589e-08	ENSG00000135362	rs4756308	1.76949e-07	IFN	2.79125	3.13352e-38	TRUE	TRUE	IFNr.vs.UT
PRUNE2	chr9:76642929-76644428	1.05904	4.02733e-05	ENSG00000106772	rs4744800	7.05176e-47	naive	2.48458	0.00572009	TRUE	FALSE	IFNr.vs.UT
PRXL2A	chr10:80462650-80464028	0.615332	0.0293665	ENSG00000122378	rs1993484	1.48492e-16	naive	0.0689149	0.8532	FALSE	FALSE	IFNr.vs.UT
PRXL2A	chr10:80535382-80536918	0.707112	7.49583e-06	ENSG00000122378	rs11185932	3.6202e-10	LPS24	0.0689149	0.8532	FALSE	FALSE	IFNr.vs.UT
PRXL2A	chr10:80458696-80459954	0.711217	7.8722e-05	ENSG00000122378	rs12220642	5.10061e-19	IFN	0.0689149	0.8532	FALSE	TRUE	IFNr.vs.UT
PSMB9	chr6:32843558-32845627	1.16603	3.82499e-15	ENSG00000240065	rs2071540	3.02183e-41	IFN	3.85555	3.13372e-42	TRUE	FALSE	IFNr.vs.UT
PSMD9	chr12:122021943-122023033	-0.727736	0.00887681	ENSG00000110801	rs1678962	1.34788e-08	LPS24	0.339574	0.00687033	FALSE	FALSE	IFNr.vs.UT
PTGES	chr9:129773092-129774430	-0.87814	9.2537e-05	ENSG00000148344	rs201560919	1.01046e-08	LPS24	-4.18418	1.16658e-05	TRUE	FALSE	IFNr.vs.UT
PTGES	chr9:129776558-129778213	-0.957661	1.25495e-10	ENSG00000148344	rs116871827	2.58051e-08	LPS24	-4.18418	1.16658e-05	TRUE	FALSE	IFNr.vs.UT
PTPN1	chr20:50477913-50478950	0.85583	4.90783e-05	ENSG00000196396	rs77796690	5.58875e-11	IFN	1.18426	1.66028e-15	TRUE	FALSE	IFNr.vs.UT
PTPN2	chr18:12838704-12840229	0.643964	0.00842981	ENSG00000175354	rs144220743	3.15644e-06	IFN	1.35349	4.42608e-15	TRUE	FALSE	IFNr.vs.UT
PTTG1IP	chr21:44878103-44879380	0.626368	0.00422443	ENSG00000183255	rs235304	6.2222e-12	LPS24	0.382344	0.00120603	FALSE	FALSE	IFNr.vs.UT
RAB14	chr9:121502763-121504163	0.953599	7.55986e-06	ENSG00000119396	rs74840807	2.25201e-11	IFN	0.284199	0.00761144	FALSE	FALSE	IFNr.vs.UT
RAB20	chr13:110531348-110532791	0.646397	0.00442515	ENSG00000139832	rs2025905	3.11717e-10	LPS2	0.690278	0.0255879	FALSE	FALSE	IFNr.vs.UT
RAB24	chr5:177113554-177115215	0.934943	1.26727e-08	ENSG00000169228	rs351862	5.98916e-14	naive	0.669131	0.00729478	FALSE	FALSE	IFNr.vs.UT
RAB24	chr5:177299899-177300982	0.586596	0.000638285	ENSG00000169228	rs1233584637	1.19768e-20	naive	0.669131	0.00729478	FALSE	FALSE	IFNr.vs.UT
RAB31	chr18:9711205-9712231	0.737163	0.00234825	ENSG00000168461	rs1893126	1.83123e-39	IFN	0.384928	0.0348543	FALSE	TRUE	IFNr.vs.UT
RAB31	chr18:9743159-9744521	-0.75483	0.0158146	ENSG00000168461	rs17431841	3.50365e-09	IFN	0.384928	0.0348543	FALSE	FALSE	IFNr.vs.UT
RAB8A	chr19:16117797-16119745	0.801781	1.28282e-07	ENSG00000167461	rs1862603	1.28698e-15	IFN	1.17605	5.11602e-09	TRUE	TRUE	IFNr.vs.UT
RABEP1	chr17:5620396-5622018	-0.850901	0.00329554	ENSG00000029725	NA	2.35229e-09	IFN	0.396392	0.00937743	FALSE	TRUE	IFNr.vs.UT
RABEP1	chr17:5228660-5229744	0.653557	0.0178796	ENSG00000029725	rs2585281	5.69697e-26	IFN	0.396392	0.00937743	FALSE	TRUE	IFNr.vs.UT
RAD51C	chr17:58526552-58528277	1.06613	1.11939e-08	ENSG00000108384	rs2072316	1.04393e-160	naive	0.133241	0.728065	FALSE	TRUE	IFNr.vs.UT
RALB	chr2:120279246-120280320	0.715151	0.020181	ENSG00000144118	rs3896630	9.7173e-10	naive	2.60893	2.33824e-226	TRUE	FALSE	IFNr.vs.UT
RAPGEF1	chr9:131620732-131622209	0.614955	0.00210656	ENSG00000107263	rs13289646	1.684e-16	IFN	-0.773057	9.65222e-05	FALSE	FALSE	IFNr.vs.UT
RAPGEF1	chr9:131697658-131698950	-1.06093	6.61464e-07	ENSG00000107263	rs56363350	4.80597e-11	naive	-0.773057	9.65222e-05	FALSE	FALSE	IFNr.vs.UT
RAPGEF1	chr9:131728371-131730108	0.623939	0.00120135	ENSG00000107263	rs11243490	2.78809e-13	LPS2	-0.773057	9.65222e-05	FALSE	FALSE	IFNr.vs.UT
RAPGEF2	chr4:159202648-159203967	0.680616	0.0474846	ENSG00000109756	rs10031128	3.64963e-08	IFN	2.45427	3.10208e-15	TRUE	TRUE	IFNr.vs.UT
RASAL1	chr12:113135052-113136789	-0.646474	5.2775e-05	ENSG00000111344	rs7975596	7.06956e-14	IFN	-2.29515	1.17761e-18	TRUE	TRUE	IFNr.vs.UT
RASSF2	chr20:4773528-4774912	0.714604	0.0258868	ENSG00000101265	rs2422965	6.81352e-07	IFN	-0.309535	0.192443	FALSE	TRUE	IFNr.vs.UT
RASSF4	chr10:44965672-44966820	0.615925	0.0239353	ENSG00000107551	rs1888983	1.168e-14	IFN	0.87653	0.000111363	FALSE	FALSE	IFNr.vs.UT
RASSF4	chr10:44945827-44946972	0.887871	0.000664803	ENSG00000107551	rs55817343	3.21592e-23	naive	0.87653	0.000111363	FALSE	TRUE	IFNr.vs.UT
RASSF4	chr10:44963913-44964953	0.640576	0.0162627	ENSG00000107551	rs10900148	1.41171e-25	IFN	0.87653	0.000111363	FALSE	TRUE	IFNr.vs.UT
RCN1	chr11:32090519-32092044	0.749541	1.05895e-05	ENSG00000049449	rs223044	8.47487e-30	IFN	2.44506	2.94583e-24	TRUE	FALSE	IFNr.vs.UT
RCSD1	chr1:167679082-167680424	0.67179	0.00994795	ENSG00000198771	rs75167046	4.99157e-06	LPS2	0.973386	5.62716e-07	FALSE	FALSE	IFNr.vs.UT
RELT	chr11:73386786-73387845	0.653828	0.00108649	ENSG00000054967	rs60924672	1.45332e-37	naive	0.0421088	0.776828	FALSE	FALSE	IFNr.vs.UT
RERE	chr1:8423176-8424696	0.85826	2.37921e-06	ENSG00000142599	rs159961	8.62113e-06	naive	0.562902	0.0136482	FALSE	FALSE	IFNr.vs.UT
RERE	chr1:8427246-8428498	0.591529	0.00987518	ENSG00000142599	rs301797	8.52815e-06	naive	0.562902	0.0136482	FALSE	FALSE	IFNr.vs.UT
REX1BD	chr19:18658931-18661532	-0.637678	5.46542e-05	ENSG00000006015	rs12980154	4.3892e-13	naive	-0.0143128	0.938039	FALSE	FALSE	IFNr.vs.UT
RFC4	chr3:187737892-187739533	0.944661	6.59383e-07	ENSG00000163918	rs3821817	7.85299e-06	LPS2	0.266022	0.148354	FALSE	FALSE	IFNr.vs.UT
RFTN1	chr3:16503405-16504983	0.805889	0.000471526	ENSG00000131378	rs35485402	3.14609e-08	LPS2	0.758926	0.00812125	FALSE	FALSE	IFNr.vs.UT
RGS1	chr1:192550523-192551783	-0.776018	0.00909021	ENSG00000090104	rs1323298	2.17859e-11	naive	-1.92215	0.000107757	TRUE	FALSE	IFNr.vs.UT
RHBDF2	chr17:76483284-76484368	1.15544	1.39346e-07	ENSG00000129667	rs885140	2.06859e-12	LPS24	1.48024	5.59576e-11	TRUE	FALSE	IFNr.vs.UT
RIOK2	chr5:97182756-97184310	0.601329	0.000115088	ENSG00000058729	rs3734010	1.80483e-19	IFN	0.407027	0.0210639	FALSE	TRUE	IFNr.vs.UT
RIPK2	chr8:89781378-89782940	0.633109	0.0349478	ENSG00000104312	rs39507	3.07525e-06	LPS2	1.33838	9.45741e-06	TRUE	FALSE	IFNr.vs.UT
RMC1	chr18:23540247-23542003	0.595111	0.00892734	ENSG00000141452	rs1788821	2.96796e-10	naive	1.82534	2.88906e-54	TRUE	FALSE	IFNr.vs.UT
RMC1	chr18:23528260-23529575	0.894611	0.000184843	ENSG00000141452	rs1788825	2.56979e-10	naive	1.82534	2.88906e-54	TRUE	FALSE	IFNr.vs.UT
RMI2	chr16:11224324-11225767	0.998541	4.71093e-11	ENSG00000175643	rs1646067	1.28873e-10	IFN	4.71515	2.40522e-39	TRUE	FALSE	IFNr.vs.UT
RMI2	chr16:11255344-11257240	0.671514	3.0721e-05	ENSG00000175643	rs243330	6.19662e-28	IFN	4.71515	2.40522e-39	TRUE	FALSE	IFNr.vs.UT
RMI2	chr16:11311342-11312873	1.58075	7.1019e-18	ENSG00000175643	rs2867945	6.42833e-37	IFN	4.71515	2.40522e-39	TRUE	FALSE	IFNr.vs.UT
RMI2	chr16:11327820-11329413	1.18168	9.41506e-12	ENSG00000175643	rs11074961	6.30823e-24	IFN	4.71515	2.40522e-39	TRUE	FALSE	IFNr.vs.UT
RMI2	chr16:11205342-11206821	0.640692	0.000622586	ENSG00000175643	rs28769	1.40685e-06	LPS24	4.71515	2.40522e-39	TRUE	FALSE	IFNr.vs.UT
RMI2	chr16:11354437-11355692	1.7889	2.85956e-15	ENSG00000175643	rs11648940	6.01778e-18	IFN	4.71515	2.40522e-39	TRUE	FALSE	IFNr.vs.UT
RMI2	chr16:11325282-11326652	1.95005	2.88583e-35	ENSG00000175643	rs12448960	5.9214e-24	IFN	4.71515	2.40522e-39	TRUE	FALSE	IFNr.vs.UT
RMI2	chr16:11356320-11357379	0.970453	0.000212624	ENSG00000175643	rs75768067	7.06719e-25	IFN	4.71515	2.40522e-39	TRUE	FALSE	IFNr.vs.UT
RMI2	chr16:11349284-11350558	0.808305	2.56542e-05	ENSG00000175643	rs72773852	5.7357e-43	IFN	4.71515	2.40522e-39	TRUE	FALSE	IFNr.vs.UT
RMI2	chr16:11296643-11298613	1.1942	7.12386e-13	ENSG00000175643	rs77974839	3.56831e-43	IFN	4.71515	2.40522e-39	TRUE	FALSE	IFNr.vs.UT
RMI2	chr16:11232668-11234239	1.29668	2.23571e-09	ENSG00000175643	rs201698903	1.77664e-12	IFN	4.71515	2.40522e-39	TRUE	FALSE	IFNr.vs.UT
RMND1	chr6:151379844-151381192	0.998556	0.000164143	ENSG00000155906	rs12525200	1.70369e-07	IFN	-0.0305817	0.862807	FALSE	FALSE	IFNr.vs.UT
RNASET2	chr6:166950295-166951650	1.20089	1.72209e-14	ENSG00000026297	rs3798307	4.8808e-16	LPS24	0.698419	0.0258646	FALSE	FALSE	IFNr.vs.UT
RNF144B	chr6:18330026-18331653	0.850173	2.13236e-05	ENSG00000137393	rs6914009	3.67436e-09	LPS2	1.16468	3.59616e-06	TRUE	FALSE	IFNr.vs.UT
RNF144B	chr6:18358972-18360605	0.675913	0.00736818	ENSG00000137393	rs6931193	8.29942e-09	LPS2	1.16468	3.59616e-06	TRUE	FALSE	IFNr.vs.UT
RNF149	chr2:101406267-101407703	-0.959359	0.00274672	ENSG00000163162	rs61577372	6.00358e-07	naive	1.27913	1.08253e-32	TRUE	FALSE	IFNr.vs.UT
RNF185	chr22:31227714-31228899	0.62868	0.0295312	ENSG00000138942	rs66641491	2.02132e-06	LPS24	0.392133	0.000490214	FALSE	FALSE	IFNr.vs.UT
RNF34	chr12:121460360-121461983	0.62011	0.00396631	ENSG00000170633	rs74543852	8.67814e-14	LPS24	0.822149	1.20418e-13	FALSE	TRUE	IFNr.vs.UT
RNFT1	chr17:59842727-59844693	1.11032	8.94114e-06	ENSG00000189050	rs35043561	2.57158e-06	naive	0.330332	0.0163591	FALSE	FALSE	IFNr.vs.UT
RPAP2	chr1:93032981-93034676	0.887412	0.00107587	ENSG00000122484	rs12027025	1.43396e-06	IFN	0.0703409	0.562658	FALSE	FALSE	IFNr.vs.UT
RPL18A	chr19:17850122-17851214	0.868017	0.000221688	ENSG00000105640	rs7247472	9.54516e-07	naive	0.0225396	0.852267	FALSE	FALSE	IFNr.vs.UT
RPL37A	chr2:216477610-216478630	-0.641928	0.038591	ENSG00000197756	rs284524	5.96111e-14	IFN	-0.0669283	0.635516	FALSE	FALSE	IFNr.vs.UT
RPN1	chr3:128619114-128620208	-0.677464	0.030013	ENSG00000163902	rs6782407	1.84848e-08	naive	0.216041	0.124472	FALSE	FALSE	IFNr.vs.UT
RPS20	chr8:55939065-55940554	0.931135	6.91539e-09	ENSG00000008988	rs11985083	4.52708e-29	naive	0.160282	0.286694	FALSE	FALSE	IFNr.vs.UT
RPS20	chr8:55965960-55967388	0.788515	0.0425121	ENSG00000008988	rs113292614	2.41976e-39	naive	0.160282	0.286694	FALSE	FALSE	IFNr.vs.UT
RPS20	chr8:55972159-55973675	0.642357	0.000213904	ENSG00000008988	rs113732653	9.99978e-42	naive	0.160282	0.286694	FALSE	FALSE	IFNr.vs.UT
RPS20	chr8:55978071-55979395	0.75059	0.000622586	ENSG00000008988	rs11287133	7.87261e-11	naive	0.160282	0.286694	FALSE	FALSE	IFNr.vs.UT
RPS6KA2	chr6:166830026-166831284	0.595664	0.0374192	ENSG00000071242	rs1070946	1.0863e-08	IFN	-2.81595	1.72519e-18	TRUE	FALSE	IFNr.vs.UT
RPS6KA4	chr11:64448195-64449722	0.758365	1.84652e-06	ENSG00000162302	rs894463	4.61106e-06	naive	0.963524	3.00843e-14	FALSE	FALSE	IFNr.vs.UT
RREB1	chr6:7073251-7074795	0.58685	0.0413158	ENSG00000124782	rs474574	3.16184e-06	naive	-0.297526	0.0612503	FALSE	FALSE	IFNr.vs.UT
RRN3	chr16:15013535-15015203	-0.750171	0.00643086	ENSG00000085721	rs79031390	2.65683e-07	LPS24	0.187489	0.120883	FALSE	FALSE	IFNr.vs.UT
RSPH3	chr6:159042083-159043608	0.692651	0.00398743	ENSG00000130363	rs9295089	8.03521e-10	naive	-1.11947	1.938e-06	TRUE	FALSE	IFNr.vs.UT
RSPH3	chr6:159044120-159046025	0.614399	0.00121725	ENSG00000130363	rs569145385	1.89262e-07	naive	-1.11947	1.938e-06	TRUE	FALSE	IFNr.vs.UT
RUFY4	chr2:218068437-218069598	0.715707	0.00120369	ENSG00000188282	rs13431952	4.23763e-20	IFN	4.0505	8.93838e-18	TRUE	TRUE	IFNr.vs.UT
RUFY4	chr2:218045652-218046984	0.607265	0.0234012	ENSG00000188282	rs1896492	3.62719e-17	IFN	4.0505	8.93838e-18	TRUE	FALSE	IFNr.vs.UT
SAMD4A	chr14:54775551-54777389	1.13311	4.54731e-08	ENSG00000020577	rs10144632	4.85568e-10	IFN	4.54827	9.03314e-43	TRUE	FALSE	IFNr.vs.UT
SAMD4A	chr14:54782269-54783786	1.14027	4.48759e-11	ENSG00000020577	rs709939	2.53192e-09	IFN	4.54827	9.03314e-43	TRUE	FALSE	IFNr.vs.UT
SAMD4A	chr14:54772862-54774416	1.22948	2.92058e-14	ENSG00000020577	rs60362659	4.01109e-10	IFN	4.54827	9.03314e-43	TRUE	FALSE	IFNr.vs.UT
SAMD4A	chr14:54786538-54787935	0.855541	0.000325641	ENSG00000020577	rs2281653	2.69243e-11	IFN	4.54827	9.03314e-43	TRUE	FALSE	IFNr.vs.UT
SAP30BP	chr17:74864103-74865810	-0.764639	0.00118911	ENSG00000161526	rs2070921	4.15711e-07	LPS2	0.275801	0.00869792	FALSE	FALSE	IFNr.vs.UT
SCAP	chr3:46931251-46932289	0.912528	0.000233615	ENSG00000114650	rs77178871	6.5729e-29	naive	0.0290871	0.787719	FALSE	FALSE	IFNr.vs.UT
SCARB1	chr12:124927142-124928465	0.657555	0.00188169	ENSG00000073060	rs11057914	5.06606e-09	naive	-1.42269	0.000447434	TRUE	FALSE	IFNr.vs.UT
SDC1	chr2:20185299-20186873	-0.754052	1.39346e-07	ENSG00000115884	rs4632301	2.96215e-08	LPS24	-4.79049	7.39354e-05	TRUE	FALSE	IFNr.vs.UT
SDC2	chr8:96853665-96855331	-0.717496	0.00302583	ENSG00000169439	rs2319934	7.62655e-08	IFN	-3.79645	5.37953e-16	TRUE	FALSE	IFNr.vs.UT
SDF4	chr1:1200586-1202140	-0.613616	0.000863125	ENSG00000078808	rs112347635	6.67185e-28	naive	0.249346	0.00241741	FALSE	FALSE	IFNr.vs.UT
SDHB	chr1:17044794-17046309	0.712282	0.000281148	ENSG00000117118	rs9435746	2.96941e-08	IFN	1.44432	1.05906e-22	TRUE	TRUE	IFNr.vs.UT
SDHB	chr1:17027068-17028295	0.961104	0.0064429	ENSG00000117118	rs11203282	1.34901e-07	IFN	1.44432	1.05906e-22	TRUE	FALSE	IFNr.vs.UT
SDHC	chr1:161358780-161360288	0.691242	0.00952886	ENSG00000143252	rs200843971	1.60528e-29	IFN	0.0575126	0.841269	FALSE	TRUE	IFNr.vs.UT
SDS	chr12:113445097-113446523	0.66705	0.0207269	ENSG00000135094	rs16942812	6.26145e-06	IFN	-1.12741	0.0188864	TRUE	FALSE	IFNr.vs.UT
SEC13	chr3:10369677-10371499	-0.638912	0.0161483	ENSG00000157020	rs1473183	3.45223e-30	naive	0.402326	0.00102897	FALSE	FALSE	IFNr.vs.UT
SEC13	chr3:10356780-10358676	-0.653936	0.0195221	ENSG00000157020	rs775017	4.64204e-29	naive	0.402326	0.00102897	FALSE	FALSE	IFNr.vs.UT
SEL1L3	chr4:25967956-25969503	0.594336	0.0273639	ENSG00000091490	rs936235	3.31916e-08	LPS24	-1.11326	3.8531e-05	TRUE	TRUE	IFNr.vs.UT
SELL	chr1:169697439-169698635	0.832014	0.0280942	ENSG00000188404	rs4987353	2.96713e-46	naive	1.96922	5.83187e-05	TRUE	TRUE	IFNr.vs.UT
SEMA4C	chr2:96224669-96225848	0.706863	0.00490951	ENSG00000168758	rs144752070	4.87184e-06	IFN	-1.6781	0.00153141	TRUE	FALSE	IFNr.vs.UT
SERPINA1	chr14:94384576-94385895	0.919058	3.78563e-06	ENSG00000197249	rs56339332	2.35182e-24	naive	1.72628	2.59153e-10	TRUE	FALSE	IFNr.vs.UT
SERPINB6	chr6:2918374-2920021	0.627473	0.0406741	ENSG00000124570	rs78033490	5.43814e-07	naive	0.294272	0.0144385	FALSE	FALSE	IFNr.vs.UT
SFMBT2	chr10:7471430-7472682	0.790568	0.0149295	ENSG00000198879	rs2255570	1.69961e-18	LPS24	1.89006	2.07835e-24	TRUE	FALSE	IFNr.vs.UT
SGIP1	chr1:66563533-66565318	-0.798772	0.00120369	ENSG00000118473	rs17129100	1.41282e-24	IFN	5.16913	1.12317e-11	TRUE	FALSE	IFNr.vs.UT
SGK3	chr8:66787135-66788438	-0.694103	0.00393878	ENSG00000104205	rs148941230	9.62094e-22	IFN	-0.250671	0.0933615	FALSE	FALSE	IFNr.vs.UT
SGPL1	chr10:70865882-70867609	-0.940272	0.00122686	ENSG00000166224	rs11596753	4.85275e-17	IFN	-1.42323	8.43846e-19	TRUE	TRUE	IFNr.vs.UT
SGSH	chr17:80253989-80255481	0.66961	0.00620985	ENSG00000181523	rs71389746	4.44101e-07	naive	-1.92123	4.32232e-17	TRUE	FALSE	IFNr.vs.UT
SH3PXD2B	chr5:172417853-172419116	-0.805982	0.00648773	ENSG00000174705	rs867699	9.93151e-21	LPS2	-2.41534	1.56222e-12	TRUE	FALSE	IFNr.vs.UT
SIDT2	chr11:117171467-117173793	0.970616	2.45657e-06	ENSG00000149577	rs7120309	1.03385e-109	naive	1.16833	2.05138e-07	TRUE	TRUE	IFNr.vs.UT
SIDT2	chr11:117097410-117099334	-0.748873	3.39863e-09	ENSG00000149577	rs10892073	2.402e-31	naive	1.16833	2.05138e-07	TRUE	FALSE	IFNr.vs.UT
SIGLEC7	chr19:51119201-51120557	-0.668598	0.0106903	ENSG00000168995	rs137991548	2.28477e-13	naive	-0.802858	0.0129256	FALSE	FALSE	IFNr.vs.UT
SIPA1L2	chr1:232589792-232591266	0.738542	0.000367783	ENSG00000116991	rs6667497	2.10064e-18	naive	0.255164	0.151419	FALSE	TRUE	IFNr.vs.UT
SIRPB1	chr20:1536616-1538275	0.593203	0.000271659	ENSG00000101307	rs2256258	4.3142e-17	IFN	1.10599	0.00563144	TRUE	FALSE	IFNr.vs.UT
SIRPD	chr20:1535271-1536527	1.1466	5.9942e-08	ENSG00000125900	rs111733089	6.20172e-18	IFN	2.94583	3.78096e-11	TRUE	FALSE	IFNr.vs.UT
SIRT1	chr10:67783248-67784452	0.696831	0.0393182	ENSG00000096717	rs7907573	5.25229e-08	LPS24	-0.144552	0.288122	FALSE	FALSE	IFNr.vs.UT
SIVA1	chr14:104723221-104725228	-0.645841	7.63334e-06	ENSG00000184990	rs78026692	4.85223e-07	LPS24	-0.232209	0.0403348	FALSE	FALSE	IFNr.vs.UT
SLAMF9	chr1:159953509-159954844	-0.653283	0.0144591	ENSG00000162723	rs3806199	9.49643e-06	LPS24	-5.0486	5.67697e-07	TRUE	FALSE	IFNr.vs.UT
SLC11A1	chr2:218397635-218400396	-0.589909	2.77209e-05	ENSG00000018280	rs2739049	6.94118e-24	naive	-3.79392	1.43563e-37	TRUE	FALSE	IFNr.vs.UT
SLC15A4	chr12:128843098-128844696	0.838094	7.70375e-05	ENSG00000139370	rs10744393	7.41662e-09	naive	0.975205	8.20408e-21	FALSE	FALSE	IFNr.vs.UT
SLC15A4	chr12:128810178-128811535	0.664548	0.0052988	ENSG00000139370	rs10773580	3.7621e-20	naive	0.975205	8.20408e-21	FALSE	FALSE	IFNr.vs.UT
SLC16A6	chr17:68237201-68238519	0.758038	9.09094e-05	ENSG00000108932	rs11867796	2.32014e-07	naive	-1.05544	1.88042e-05	TRUE	FALSE	IFNr.vs.UT
SLC1A4	chr2:64937406-64938956	0.713022	0.000997253	ENSG00000115902	rs7576910	8.17515e-13	naive	0.987934	0.000435861	FALSE	FALSE	IFNr.vs.UT
SLC1A5	chr19:46824228-46825560	0.767992	3.86293e-05	ENSG00000105281	rs111633837	1.16321e-06	IFN	2.36208	1.50955e-12	TRUE	FALSE	IFNr.vs.UT
SLC22A5	chr5:132489939-132491883	0.932608	3.45339e-10	ENSG00000197375	rs10900809	5.69071e-31	naive	-1.42542	3.0539e-05	TRUE	FALSE	IFNr.vs.UT
SLC22A5	chr5:132495648-132497165	1.80362	7.84679e-47	ENSG00000197375	rs2548998	5.4589e-25	naive	-1.42542	3.0539e-05	TRUE	FALSE	IFNr.vs.UT
SLC22A5	chr5:132102952-132104347	-0.614911	0.0221574	ENSG00000197375	rs11242104	1.60094e-30	naive	-1.42542	3.0539e-05	TRUE	FALSE	IFNr.vs.UT
SLC25A24	chr1:108152202-108153815	0.916681	1.34395e-06	ENSG00000085491	rs6663170	6.27741e-11	LPS24	0.805218	2.09585e-07	FALSE	FALSE	IFNr.vs.UT
SLC27A1	chr19:17507470-17508742	-0.916237	0.00116931	ENSG00000130304	rs8100202	3.12466e-16	naive	-1.95241	1.06643e-24	TRUE	FALSE	IFNr.vs.UT
SLC2A9	chr4:10023412-10024985	1.01113	3.23602e-08	ENSG00000109667	rs55959894	5.82493e-10	LPS24	0.946631	1.22758e-13	FALSE	FALSE	IFNr.vs.UT
SLC31A1	chr9:113150383-113152141	0.68765	7.10387e-06	ENSG00000136868	rs61596578	1.00907e-13	LPS24	0.794864	1.43339e-07	FALSE	FALSE	IFNr.vs.UT
SLC31A1	chr9:113154153-113155675	0.671487	0.00123789	ENSG00000136868	rs7860081	1.25488e-19	LPS24	0.794864	1.43339e-07	FALSE	FALSE	IFNr.vs.UT
SLC35F2	chr11:107956417-107958168	0.755627	0.000836358	ENSG00000110660	rs11212459	1.24191e-06	LPS2	-0.321503	0.531749	FALSE	FALSE	IFNr.vs.UT
SLC36A4	chr11:93209161-93210347	-0.741775	0.0462007	ENSG00000180773	rs78783905	1.62739e-09	naive	-0.523579	3.02219e-05	FALSE	FALSE	IFNr.vs.UT
SLC39A3	chr19:2775144-2776399	0.659931	0.000987077	ENSG00000141873	rs759067	1.27853e-39	naive	0.317492	0.0800055	FALSE	FALSE	IFNr.vs.UT
SLC40A1	chr2:189513516-189514830	0.793654	0.0119784	ENSG00000138449	rs17198941	6.21131e-10	naive	1.90056	1.08112e-08	TRUE	FALSE	IFNr.vs.UT
SLC45A4	chr8:141208222-141209742	0.703658	0.000238568	ENSG00000022567	rs3739242	4.02021e-16	naive	0.656482	2.42663e-05	FALSE	TRUE	IFNr.vs.UT
SLC45A4	chr8:141327048-141328137	0.70505	0.000897758	ENSG00000022567	rs6986779	6.25979e-29	LPS24	0.656482	2.42663e-05	FALSE	TRUE	IFNr.vs.UT
SLC49A4	chr3:122678797-122681723	0.891842	1.73495e-13	ENSG00000138463	rs2280070	3.95831e-06	naive	0.0409907	0.82865	FALSE	FALSE	IFNr.vs.UT
SLC49A4	chr3:122686495-122688003	0.753423	0.000232934	ENSG00000138463	rs72964303	1.24031e-24	naive	0.0409907	0.82865	FALSE	TRUE	IFNr.vs.UT
SLC4A7	chr3:27520943-27522270	-0.741385	0.00446646	ENSG00000033867	rs2643825	1.42037e-10	IFN	-0.646399	0.0122603	FALSE	FALSE	IFNr.vs.UT
SLC7A7	chr14:22810552-22812006	0.972269	1.70364e-06	ENSG00000155465	rs28582652	2.86854e-17	naive	0.617727	0.000181955	FALSE	FALSE	IFNr.vs.UT
SLC8B1	chr12:113340861-113342260	0.689317	0.0197632	ENSG00000089060	rs66475760	7.46914e-21	naive	-0.318115	0.0207063	FALSE	TRUE	IFNr.vs.UT
SLC8B1	chr12:113232565-113233884	0.625345	0.000424066	ENSG00000089060	rs34779278	1.43669e-20	naive	-0.318115	0.0207063	FALSE	FALSE	IFNr.vs.UT
SLC9A9	chr3:143825219-143826975	0.754462	0.000235497	ENSG00000181804	rs9847107	6.56821e-06	IFN	0.0900561	0.797598	FALSE	FALSE	IFNr.vs.UT
SMAD7	chr18:48742280-48744197	0.681319	0.00120369	ENSG00000101665	rs28556305	3.83071e-23	IFN	0.614712	0.00265821	FALSE	TRUE	IFNr.vs.UT
SMAP2	chr1:40344048-40345558	0.958902	1.63408e-06	ENSG00000084070	rs453604	3.08917e-07	IFN	0.57245	0.000133076	FALSE	FALSE	IFNr.vs.UT
SMCO4	chr11:93542001-93543733	0.918701	3.67102e-10	ENSG00000166002	rs562999144	4.87239e-10	LPS2	3.40867	3.60604e-117	TRUE	FALSE	IFNr.vs.UT
SMCO4	chr11:93523189-93524929	1.19675	5.08931e-12	ENSG00000166002	rs71480684	8.39261e-07	IFN	3.40867	3.60604e-117	TRUE	FALSE	IFNr.vs.UT
SMDT1	chr22:41919145-41920715	0.749845	8.45607e-05	ENSG00000183172	rs763263	6.86348e-15	naive	-0.0302539	0.893895	FALSE	FALSE	IFNr.vs.UT
SMIM20	chr4:25928387-25929886	0.893571	0.000450697	ENSG00000250317	rs14553	2.53483e-06	LPS2	0.595424	0.000839459	FALSE	FALSE	IFNr.vs.UT
SNHG7	chr9:136697375-136698820	-0.5905	0.0414918	ENSG00000233016	rs7027338	4.55863e-19	naive	-1.83796	7.82063e-15	TRUE	FALSE	IFNr.vs.UT
SNHG8	chr4:118352085-118353578	-0.663505	0.0134414	ENSG00000269893	rs13119545	9.05149e-19	IFN	-1.56079	3.33359e-15	TRUE	FALSE	IFNr.vs.UT
SNRNP27	chr2:69901928-69903252	-0.608767	0.0438942	ENSG00000124380	rs71916262	3.91454e-13	LPS24	0.60685	6.98304e-07	FALSE	FALSE	IFNr.vs.UT
SNX27	chr1:151619341-151620987	0.642049	0.0109508	ENSG00000143376	rs34558780	5.14074e-08	naive	0.868156	1.6886e-24	FALSE	FALSE	IFNr.vs.UT
SOCS4	chr14:54890431-54891941	0.768934	0.0169446	ENSG00000180008	rs10645822	3.27038e-07	IFN	0.251444	0.0954494	FALSE	FALSE	IFNr.vs.UT
SORBS3	chr8:22429670-22430967	-0.815128	0.0180579	ENSG00000120896	rs13267478	5.55314e-08	IFN	-0.316642	0.472552	FALSE	FALSE	IFNr.vs.UT
SORBS3	chr8:22547617-22549070	0.607049	0.00371062	ENSG00000120896	rs2449333	1.44855e-16	IFN	-0.316642	0.472552	FALSE	TRUE	IFNr.vs.UT
SORBS3	chr8:22551135-22552827	0.667395	2.92567e-05	ENSG00000120896	rs10716113	1.52923e-17	IFN	-0.316642	0.472552	FALSE	TRUE	IFNr.vs.UT
SORD	chr15:45048154-45049581	0.699633	0.00608618	ENSG00000140263	rs112816059	8.46877e-12	IFN	-0.318493	0.143659	FALSE	FALSE	IFNr.vs.UT
SP140L	chr2:230411285-230412730	0.672214	0.000177848	ENSG00000185404	rs17332742	1.79773e-18	IFN	1.42153	5.86752e-23	TRUE	FALSE	IFNr.vs.UT
SPATA5L1	chr15:45429769-45431257	-0.668301	0.00293502	ENSG00000171763	rs146230421	5.55831e-49	LPS2	-0.204344	0.254524	FALSE	FALSE	IFNr.vs.UT
SPECC1L	chr22:24433446-24435025	-0.599032	0.00419274	ENSG00000100014	rs2267076	6.50756e-08	IFN	0.197754	0.335631	FALSE	FALSE	IFNr.vs.UT
SPG7	chr16:89422078-89423598	-0.664467	0.0240279	ENSG00000197912	rs2911253	1.11114e-19	naive	-0.26311	0.099711	FALSE	FALSE	IFNr.vs.UT
SPNS1	chr16:28983895-28985728	-0.61392	0.000725909	ENSG00000169682	rs7140	3.56899e-52	naive	-0.537148	0.113849	FALSE	TRUE	IFNr.vs.UT
SQOR	chr15:45634450-45635742	0.635436	4.62885e-06	ENSG00000137767	rs8040706	2.644e-10	naive	1.861	1.18565e-14	TRUE	FALSE	IFNr.vs.UT
SRGN	chr10:69065073-69066595	0.593382	0.000901686	ENSG00000122862	rs5030929	8.5138e-20	IFN	-0.200613	0.321087	FALSE	TRUE	IFNr.vs.UT
SSH3	chr11:67252185-67254035	-0.62589	0.00742265	ENSG00000172830	rs12223898	1.81714e-15	naive	0.00132355	0.995913	FALSE	FALSE	IFNr.vs.UT
ST3GAL5	chr2:85886218-85887282	0.687751	0.00443881	ENSG00000115525	rs1878904	8.07336e-08	LPS2	2.14357	5.87873e-15	TRUE	FALSE	IFNr.vs.UT
ST3GAL5	chr2:85853179-85854697	0.926745	8.95736e-06	ENSG00000115525	rs12990400	5.76851e-16	IFN	2.14357	5.87873e-15	TRUE	FALSE	IFNr.vs.UT
ST3GAL5	chr2:85874973-85876469	0.649854	0.0344825	ENSG00000115525	rs868773636	7.74158e-14	LPS2	2.14357	5.87873e-15	TRUE	FALSE	IFNr.vs.UT
ST7L	chr1:112673959-112675417	0.687316	4.32893e-05	ENSG00000007341	rs3748655	4.33715e-18	LPS24	-0.0461819	0.796701	FALSE	FALSE	IFNr.vs.UT
ST8SIA4	chr5:100852592-100853684	1.15312	0.000555394	ENSG00000113532	rs7447673	5.0354e-08	LPS2	0.0496556	0.860156	FALSE	FALSE	IFNr.vs.UT
STARD3NL	chr7:38169218-38170952	-0.826732	0.0093893	ENSG00000010270	rs12670582	6.48877e-44	naive	0.157558	0.20656	FALSE	TRUE	IFNr.vs.UT
STEAP3	chr2:119262946-119264442	-0.730455	0.0078383	ENSG00000115107	rs3769653	1.92001e-62	naive	-1.39752	1.10107e-07	TRUE	TRUE	IFNr.vs.UT
STK11	chr19:1132131-1133964	1.08149	1.46115e-15	ENSG00000118046	rs113675022	1.59896e-12	naive	0.00391576	0.979003	FALSE	FALSE	IFNr.vs.UT
STMN3	chr20:63686197-63687645	0.696678	2.51715e-05	ENSG00000197457	rs6062490	4.05605e-16	naive	0.0652743	0.889068	FALSE	FALSE	IFNr.vs.UT
STOML1	chr15:73996623-73997696	1.23391	4.69114e-07	ENSG00000067221	rs8028557	1.36751e-15	IFN	1.58292	3.10343e-29	TRUE	TRUE	IFNr.vs.UT
STOML1	chr15:73981791-73983354	0.903975	2.07513e-06	ENSG00000067221	rs11636934	5.35388e-11	IFN	1.58292	3.10343e-29	TRUE	FALSE	IFNr.vs.UT
STT3B	chr3:31678057-31679558	-0.641752	0.0379813	ENSG00000163527	rs72857944	5.67462e-07	LPS24	-0.123595	0.45184	FALSE	FALSE	IFNr.vs.UT
STYXL1	chr7:75937533-75939110	-0.649849	0.0209501	ENSG00000127952	rs56151817	7.3199e-09	naive	0.0571352	0.806522	FALSE	FALSE	IFNr.vs.UT
SULF2	chr20:47772962-47774430	0.904031	0.000271659	ENSG00000196562	rs74934901	1.29251e-12	IFN	-0.801158	0.129396	FALSE	TRUE	IFNr.vs.UT
SULF2	chr20:47767559-47769136	0.720302	0.000566317	ENSG00000196562	rs62200255	1.52669e-11	IFN	-0.801158	0.129396	FALSE	FALSE	IFNr.vs.UT
SULF2	chr20:47770369-47771644	0.627028	0.0319491	ENSG00000196562	rs62202160	4.32056e-12	IFN	-0.801158	0.129396	FALSE	TRUE	IFNr.vs.UT
SUN2	chr22:38700351-38701571	-0.685982	1.18637e-06	ENSG00000100242	rs6519133	4.31332e-31	naive	0.239974	0.0200046	FALSE	FALSE	IFNr.vs.UT
SURF1	chr9:133468824-133470622	1.0643	2.92567e-05	ENSG00000148290	rs3094379	1.98459e-13	naive	0.37599	0.00209416	FALSE	FALSE	IFNr.vs.UT
SVIL	chr10:29803567-29805065	-0.801426	0.00148418	ENSG00000197321	rs2986966	2.4783e-29	naive	-0.4411	0.147242	FALSE	FALSE	IFNr.vs.UT
SYK	chr9:90795262-90796762	0.729534	0.00621894	ENSG00000165025	rs10993693	3.24483e-07	IFN	-0.128097	0.422645	FALSE	FALSE	IFNr.vs.UT
SYNGR2	chr17:78173937-78175193	0.711981	1.41404e-07	ENSG00000108639	rs1065769	4.14688e-21	IFN	0.825048	2.53489e-06	FALSE	FALSE	IFNr.vs.UT
SYTL3	chr6:158563083-158564211	-0.638151	0.029469	ENSG00000164674	rs894117	7.48008e-11	IFN	-1.80947	2.97034e-13	TRUE	FALSE	IFNr.vs.UT
TADA3	chr3:9809230-9810902	0.650955	5.00754e-05	ENSG00000171148	rs9827444	1.98629e-10	naive	0.343177	0.00425628	FALSE	FALSE	IFNr.vs.UT
TADA3	chr3:9794881-9795915	0.685177	0.00707512	ENSG00000171148	rs36010010	2.84728e-10	naive	0.343177	0.00425628	FALSE	FALSE	IFNr.vs.UT
TAF1A	chr1:222582715-222583768	0.767785	0.0164977	ENSG00000143498	rs73122850	6.15451e-17	IFN	1.64915	1.71491e-32	TRUE	TRUE	IFNr.vs.UT
TAPBPL	chr12:6550064-6551730	0.711022	2.09105e-06	ENSG00000139192	rs7312991	8.04802e-10	IFN	1.35201	0.000101399	TRUE	FALSE	IFNr.vs.UT
TBC1D10C	chr11:67372592-67374330	-0.624976	0.000141854	ENSG00000175463	rs3758943	4.68325e-06	naive	-0.81198	0.0180981	FALSE	FALSE	IFNr.vs.UT
TBC1D8	chr2:101119119-101121575	-0.697465	0.00518917	ENSG00000204634	rs796058	9.47822e-33	LPS24	-2.11736	1.4604e-11	TRUE	FALSE	IFNr.vs.UT
TBKBP1	chr17:47252945-47254602	-0.704752	0.00583348	ENSG00000198933	rs62074393	4.75844e-10	naive	1.03437	0.042868	TRUE	FALSE	IFNr.vs.UT
TCIRG1	chr11:68014163-68015509	-0.617004	0.00658935	ENSG00000110719	rs2286170	3.98752e-07	naive	0.15361	0.464411	FALSE	FALSE	IFNr.vs.UT
TCP1	chr6:159676471-159678396	0.675529	0.0409484	ENSG00000120438	rs1967802	2.46275e-36	IFN	0.671976	1.209e-07	FALSE	FALSE	IFNr.vs.UT
TCTEX1D2	chr3:196232021-196233556	0.698752	0.00302226	ENSG00000213123	rs56867360	6.50541e-19	naive	-0.824168	0.128962	FALSE	FALSE	IFNr.vs.UT
TECPR1	chr7:98131471-98134109	1.49774	1.00284e-23	ENSG00000205356	rs951988	1.74681e-15	IFN	0.651498	3.9822e-06	FALSE	FALSE	IFNr.vs.UT
TEFM	chr17:30728091-30729312	0.685933	0.000226783	ENSG00000172171	rs28636673	1.09649e-14	LPS24	0.416321	0.00550809	FALSE	FALSE	IFNr.vs.UT
TGM2	chr20:38152027-38153469	1.38422	4.16614e-17	ENSG00000198959	rs2268912	2.32952e-18	IFN	4.21936	7.27998e-38	TRUE	TRUE	IFNr.vs.UT
THADA	chr2:43539648-43540762	-0.747211	0.0240279	ENSG00000115970	rs76450091	7.02692e-10	LPS24	-0.676857	5.45058e-12	FALSE	FALSE	IFNr.vs.UT
THADA	chr2:43273173-43274563	-0.916492	0.00108322	ENSG00000115970	rs13399243	2.74311e-07	LPS24	-0.676857	5.45058e-12	FALSE	FALSE	IFNr.vs.UT
THBS1	chr15:39326351-39328041	-0.719247	0.00191693	ENSG00000137801	rs6416433	2.64887e-12	naive	-5.32264	6.116e-12	TRUE	FALSE	IFNr.vs.UT
THEM4	chr1:152000619-152002200	0.655672	0.000156006	ENSG00000159445	rs3007712	2.90285e-10	IFN	0.0266394	0.905466	FALSE	FALSE	IFNr.vs.UT
THEM6	chr8:142699410-142700985	-1.02439	4.97706e-06	ENSG00000130193	rs2572898	8.83934e-14	LPS2	0.198399	0.383186	FALSE	TRUE	IFNr.vs.UT
TIAM1	chr21:31580157-31581727	-0.777881	0.00901554	ENSG00000156299	rs9647146	4.2738e-11	naive	-0.779596	0.000220966	FALSE	FALSE	IFNr.vs.UT
TIFA	chr4:112296459-112298261	0.743276	0.000181969	ENSG00000145365	rs58871873	3.0873e-07	naive	4.13578	1.97675e-112	TRUE	FALSE	IFNr.vs.UT
TIMM10	chr11:57566754-57568780	1.01297	1.17031e-14	ENSG00000134809	rs4939152	3.2594e-16	IFN	0.352657	0.0412357	FALSE	TRUE	IFNr.vs.UT
TKT	chr3:53327631-53328701	-0.862003	0.0232283	ENSG00000163931	rs62256971	1.63287e-17	naive	-1.05782	2.14618e-12	TRUE	FALSE	IFNr.vs.UT
TLR1	chr4:38785404-38787086	0.755093	1.11979e-06	ENSG00000174125	rs67719080	2.36946e-17	LPS24	1.66215	3.01814e-19	TRUE	TRUE	IFNr.vs.UT
TLR1	chr4:38790676-38791838	0.623626	0.0365917	ENSG00000174125	rs4543123	1.30096e-17	LPS24	1.66215	3.01814e-19	TRUE	TRUE	IFNr.vs.UT
TM2D2	chr8:38956821-38958239	0.615592	0.00120339	ENSG00000169490	rs34124032	3.78775e-07	IFN	0.24353	0.181702	FALSE	FALSE	IFNr.vs.UT
TMC8	chr17:78143914-78145353	0.605935	0.000222383	ENSG00000167895	rs60316778	6.25331e-13	naive	-0.337981	0.328409	FALSE	FALSE	IFNr.vs.UT
TMEM109	chr11:60909904-60911324	0.861922	1.91918e-06	ENSG00000110108	rs4939477	5.86704e-23	IFN	2.3925	6.85814e-84	TRUE	TRUE	IFNr.vs.UT
TMEM116	chr12:112130173-112131332	1.24075	1.97412e-06	ENSG00000198270	rs2056698	1.09461e-18	naive	-0.0135624	0.950483	FALSE	TRUE	IFNr.vs.UT
TMEM116	chr12:111444619-111446040	0.607082	0.00160073	ENSG00000198270	rs2239194	7.52185e-13	LPS24	-0.0135624	0.950483	FALSE	FALSE	IFNr.vs.UT
TMEM120A	chr7:75924585-75925868	0.991482	0.000101495	ENSG00000189077	rs143388647	8.1209e-06	IFN	-0.946973	2.28713e-09	FALSE	FALSE	IFNr.vs.UT
TMEM140	chr7:135147535-135148921	0.603469	0.0109508	ENSG00000146859	rs3735002	3.04433e-80	IFN	1.69322	7.50177e-07	TRUE	TRUE	IFNr.vs.UT
TMEM185B	chr2:120222548-120224378	0.590059	8.20983e-06	ENSG00000226479	rs11550347	1.83959e-07	LPS2	0.66576	1.45669e-05	FALSE	FALSE	IFNr.vs.UT
TMEM204	chr16:1542937-1544266	0.625142	0.00142853	ENSG00000131634	rs8053605	4.47464e-24	naive	-1.47896	0.0398224	TRUE	FALSE	IFNr.vs.UT
TMEM229B	chr14:67487750-67489094	0.912209	1.38587e-07	ENSG00000198133	rs11158670	6.94313e-08	IFN	3.18618	9.99852e-06	TRUE	FALSE	IFNr.vs.UT
TMEM230	chr20:5072814-5074522	0.626245	0.000455558	ENSG00000089063	rs418062	1.59713e-31	naive	0.426963	0.000403943	FALSE	TRUE	IFNr.vs.UT
TMEM230	chr20:5078131-5079211	0.604483	0.000795931	ENSG00000089063	rs6084985	2.39275e-37	naive	0.426963	0.000403943	FALSE	TRUE	IFNr.vs.UT
TMEM273	chr10:49189776-49191222	0.587859	0.0225187	ENSG00000204161	rs76770091	1.81793e-19	naive	-0.777397	0.0880829	FALSE	FALSE	IFNr.vs.UT
TMEM51	chr1:15275346-15277010	0.607019	0.00918327	ENSG00000171729	rs141412138	7.40388e-06	naive	-0.399762	0.0102941	FALSE	FALSE	IFNr.vs.UT
TNFAIP2	chr14:103137560-103139124	0.906917	0.000450996	ENSG00000185215	rs8176373	8.81289e-08	IFN	1.381	7.24425e-08	TRUE	FALSE	IFNr.vs.UT
TNFAIP6	chr2:151260947-151262314	0.659911	0.000148868	ENSG00000123610	rs35240993	1.15749e-18	naive	0.987008	0.27158	FALSE	FALSE	IFNr.vs.UT
TOM1	chr22:35301122-35302296	-0.88751	4.58132e-06	ENSG00000100284	rs138732	3.74879e-25	naive	-0.683706	2.10009e-05	FALSE	FALSE	IFNr.vs.UT
TOM1	chr22:35312221-35313972	-0.662899	0.0462998	ENSG00000100284	rs138775	6.26158e-26	naive	-0.683706	2.10009e-05	FALSE	FALSE	IFNr.vs.UT
TOM1L2	chr17:17848791-17850447	1.43624	1.47406e-17	ENSG00000175662	rs12951376	2.88742e-17	LPS2	-1.01899	6.34768e-12	TRUE	FALSE	IFNr.vs.UT
TPM2	chr9:35828356-35830022	-0.596717	0.000267357	ENSG00000198467	rs12340332	3.97857e-07	naive	-1.09703	0.0530567	FALSE	FALSE	IFNr.vs.UT
TPMT	chr6:18179288-18180922	0.594954	0.0453566	ENSG00000137364	rs150828693	4.30473e-15	naive	1.38942	3.29217e-10	TRUE	FALSE	IFNr.vs.UT
TPP1	chr11:6606149-6607645	0.946279	5.79177e-07	ENSG00000166340	rs3741271	1.0965e-15	naive	-0.441143	0.109601	FALSE	FALSE	IFNr.vs.UT
TPP2	chr13:102604309-102605839	-0.685763	0.045068	ENSG00000134900	rs71125078	1.89384e-10	IFN	-0.0149791	0.893783	FALSE	FALSE	IFNr.vs.UT
TPRG1L	chr1:3610752-3612447	-0.644362	0.0030289	ENSG00000158109	rs60020855	2.45371e-11	naive	-0.599623	0.000608912	FALSE	FALSE	IFNr.vs.UT
TRANK1	chr3:36911966-36913449	0.862446	0.000476475	ENSG00000168016	rs147270945	3.1391e-09	IFN	2.36999	4.92287e-11	TRUE	TRUE	IFNr.vs.UT
TRIM5	chr11:5689492-5691131	0.879963	3.47278e-07	ENSG00000132256	rs75935256	2.63452e-11	IFN	0.907285	0.00358038	FALSE	FALSE	IFNr.vs.UT
TRIM69	chr15:44726266-44727308	0.771944	9.59419e-05	ENSG00000185880	rs2123148	4.47577e-22	IFN	2.32309	1.75935e-23	TRUE	FALSE	IFNr.vs.UT
TRIM69	chr15:44735331-44736810	0.900587	1.84071e-07	ENSG00000185880	rs62025032	5.41155e-22	IFN	2.32309	1.75935e-23	TRUE	FALSE	IFNr.vs.UT
TRIM69	chr15:44719939-44721309	1.47507	1.28558e-13	ENSG00000185880	rs62024992	1.72213e-22	IFN	2.32309	1.75935e-23	TRUE	FALSE	IFNr.vs.UT
TRIM8	chr10:102555667-102556761	-0.764453	0.0409484	ENSG00000171206	rs4526717	3.67378e-21	LPS2	-0.583722	0.000179765	FALSE	FALSE	IFNr.vs.UT
TRIM8	chr10:102533719-102535401	0.60663	0.00835355	ENSG00000171206	rs7896841	4.81678e-21	LPS2	-0.583722	0.000179765	FALSE	TRUE	IFNr.vs.UT
TRMO	chr9:97876385-97877862	-0.59894	0.0489341	ENSG00000136932	rs12342417	1.8789e-07	naive	0.210711	0.088032	FALSE	TRUE	IFNr.vs.UT
TRPC4AP	chr20:35119816-35121188	-1.03991	0.000756918	ENSG00000100991	rs1989395	1.60336e-82	IFN	0.74415	2.08079e-12	FALSE	FALSE	IFNr.vs.UT
TSC22D1	chr13:44242732-44244193	-0.702304	0.011026	ENSG00000102804	rs873530	6.7025e-09	LPS24	0.284529	0.325959	FALSE	FALSE	IFNr.vs.UT
TSGA10	chr2:99065761-99067351	0.704468	0.00874695	ENSG00000135951	rs6737257	1.45823e-24	naive	-0.193874	0.339849	FALSE	FALSE	IFNr.vs.UT
TUBB2A	chr6:3156706-3158458	-0.75123	1.54728e-05	ENSG00000137267	rs909962	1.10698e-32	IFN	-2.11188	2.19694e-11	TRUE	TRUE	IFNr.vs.UT
TUFM	chr16:28531761-28532994	1.64045	3.11962e-12	ENSG00000178952	rs12446550	3.08299e-54	naive	0.397913	0.00400031	FALSE	FALSE	IFNr.vs.UT
TUFM	chr16:28542449-28543682	0.806319	0.000864525	ENSG00000178952	rs1074631	3.80573e-46	naive	0.397913	0.00400031	FALSE	FALSE	IFNr.vs.UT
TUFM	chr16:28505965-28508750	1.17326	2.11454e-19	ENSG00000178952	rs26528	4.49014e-44	naive	0.397913	0.00400031	FALSE	FALSE	IFNr.vs.UT
TWSG1	chr18:9061672-9063135	1.0755	5.54615e-05	ENSG00000128791	rs12458135	1.37975e-09	IFN	-0.230071	0.406791	FALSE	FALSE	IFNr.vs.UT
TYMP	chr22:50541063-50542764	0.660206	4.12738e-05	ENSG00000025708	rs131785	7.77145e-23	IFN	2.01638	9.26901e-36	TRUE	FALSE	IFNr.vs.UT
U62317.1	chr22:50530125-50532270	0.596649	0.000200045	ENSG00000272666	rs141953471	6.05273e-06	IFN	2.52826	4.03919e-06	TRUE	FALSE	IFNr.vs.UT
UAP1L1	chr9:137150490-137151889	0.676762	0.00102771	ENSG00000197355	rs28469605	1.32168e-18	naive	-0.207416	0.541057	FALSE	FALSE	IFNr.vs.UT
UBAC2	chr13:99279548-99280820	-0.696898	0.0153937	ENSG00000134882	rs7999348	1.17393e-06	IFN	-0.192611	0.296516	FALSE	FALSE	IFNr.vs.UT
UBE2F	chr2:237968062-237969249	0.622523	0.00268891	ENSG00000184182	rs62194508	2.81288e-22	IFN	1.43546	4.82877e-21	TRUE	FALSE	IFNr.vs.UT
UBE2L3	chr22:21587427-21588623	0.744801	0.00555198	ENSG00000185651	rs5998599	1.36984e-56	naive	1.33033	3.17737e-24	TRUE	TRUE	IFNr.vs.UT
UCP2	chr11:74018164-74019217	0.702553	9.60579e-05	ENSG00000175567	rs72984825	6.9576e-12	naive	0.332728	0.303933	FALSE	FALSE	IFNr.vs.UT
UCP2	chr11:73979637-73980775	0.634729	0.000868262	ENSG00000175567	rs17132534	2.14384e-06	IFN	0.332728	0.303933	FALSE	FALSE	IFNr.vs.UT
UQCC1	chr20:35304968-35307273	-0.715609	0.00070554	ENSG00000101019	rs878639	9.3788e-21	naive	0.324033	0.00503468	FALSE	FALSE	IFNr.vs.UT
UROD	chr1:44721194-44722472	0.780491	0.000153255	ENSG00000126088	rs11800505	2.02297e-13	IFN	-0.0765764	0.665417	FALSE	FALSE	IFNr.vs.UT
UROD	chr1:44730374-44731927	0.588172	0.000647138	ENSG00000126088	rs7546285	2.03037e-12	IFN	-0.0765764	0.665417	FALSE	FALSE	IFNr.vs.UT
USP15	chr12:62250372-62251692	0.925648	0.00049531	ENSG00000135655	rs537727126	5.80152e-06	naive	1.24399	4.03253e-31	TRUE	FALSE	IFNr.vs.UT
USP38	chr4:143558634-143560255	-0.645343	0.0116029	ENSG00000170185	rs17017907	1.09763e-06	naive	0.293654	0.00448976	FALSE	FALSE	IFNr.vs.UT
UVRAG	chr11:75772863-75774302	0.600039	0.0189129	ENSG00000198382	rs11823869	4.06752e-11	IFN	0.930127	4.28672e-13	FALSE	TRUE	IFNr.vs.UT
UVSSA	chr4:1042925-1044409	-0.782641	2.05254e-05	ENSG00000163945	rs111391098	1.60313e-06	naive	-0.0462846	0.861188	FALSE	FALSE	IFNr.vs.UT
UVSSA	chr4:1162808-1164001	0.975195	0.00144937	ENSG00000163945	rs59465697	2.73403e-07	naive	-0.0462846	0.861188	FALSE	FALSE	IFNr.vs.UT
UVSSA	chr4:1167021-1168252	0.692063	0.000132448	ENSG00000163945	rs17164384	2.77461e-07	naive	-0.0462846	0.861188	FALSE	FALSE	IFNr.vs.UT
VAMP4	chr1:171840546-171842434	-0.596931	0.00018821	ENSG00000117533	rs11583673	6.23268e-20	IFN	-0.449205	0.000329198	FALSE	FALSE	IFNr.vs.UT
VAMP8	chr2:85587267-85588323	0.938999	3.51881e-06	ENSG00000118640	rs10206961	4.83631e-25	IFN	1.30149	4.47898e-11	TRUE	FALSE	IFNr.vs.UT
VAMP8	chr2:85590209-85591445	0.672058	0.000250302	ENSG00000118640	rs1374370	3.13842e-21	IFN	1.30149	4.47898e-11	TRUE	FALSE	IFNr.vs.UT
VAMP8	chr2:85584404-85585835	1.48751	4.57095e-23	ENSG00000118640	rs62166769	2.20162e-33	IFN	1.30149	4.47898e-11	TRUE	FALSE	IFNr.vs.UT
VAMP8	chr2:85577464-85578983	0.765298	7.82113e-05	ENSG00000118640	rs3770098	6.45582e-41	IFN	1.30149	4.47898e-11	TRUE	TRUE	IFNr.vs.UT
VARS2	chr6:30780985-30782865	-0.777954	7.57056e-07	ENSG00000137411	rs112859455	6.27208e-14	naive	0.0650869	0.832707	FALSE	FALSE	IFNr.vs.UT
VASP	chr19:45467197-45470335	-0.68559	5.28381e-08	ENSG00000125753	rs149170403	1.31996e-12	naive	0.230308	0.124695	FALSE	FALSE	IFNr.vs.UT
VRK2	chr2:57908175-57909579	1.16574	0.000127696	ENSG00000028116	rs72808429	1.18674e-07	IFN	2.70826	2.56314e-44	TRUE	FALSE	IFNr.vs.UT
WARS	chr14:100557247-100558428	0.809099	0.00151066	ENSG00000140105	rs11847644	1.70094e-08	LPS2	4.17207	4.7012e-74	TRUE	FALSE	IFNr.vs.UT
WARS	chr14:100373342-100374400	0.71829	0.00181392	ENSG00000140105	rs3994912	1.30111e-30	LPS2	4.17207	4.7012e-74	TRUE	TRUE	IFNr.vs.UT
WDHD1	chr14:54857282-54858848	0.684156	0.00522549	ENSG00000198554	rs8007201	3.45916e-09	LPS24	-0.632003	0.00362498	FALSE	FALSE	IFNr.vs.UT
WDR20	chr14:102086315-102087971	-0.639016	6.31542e-06	ENSG00000140153	rs3736807	2.25198e-07	IFN	-0.0695382	0.527006	FALSE	FALSE	IFNr.vs.UT
WDR25	chr14:100375141-100376559	0.788233	2.40184e-09	ENSG00000176473	rs2273803	2.96587e-45	IFN	0.0531371	0.772709	FALSE	TRUE	IFNr.vs.UT
WDSUB1	chr2:159225856-159227075	-0.76144	0.0303678	ENSG00000196151	rs9678325	2.03954e-19	IFN	-0.438305	2.77059e-05	FALSE	FALSE	IFNr.vs.UT
WFS1	chr4:6256875-6258209	-0.617757	0.021928	ENSG00000109501	rs140220581	3.1239e-16	LPS24	-1.38587	0.000554927	TRUE	FALSE	IFNr.vs.UT
WNK1	chr12:804645-805746	1.01892	0.00266229	ENSG00000060237	rs796283362	3.00144e-07	IFN	-0.441056	0.00148481	FALSE	FALSE	IFNr.vs.UT
XAF1	chr17:6775272-6777011	0.938365	3.26132e-06	ENSG00000132530	rs7221626	2.69819e-26	naive	1.96822	1.89048e-08	TRUE	FALSE	IFNr.vs.UT
XYLT1	chr16:17321093-17322572	0.66309	0.00884632	ENSG00000103489	rs8057681	1.53646e-07	LPS24	-2.30975	2.69851e-21	TRUE	FALSE	IFNr.vs.UT
YEATS4	chr12:69354284-69355492	1.20027	1.70292e-10	ENSG00000127337	rs57954211	2.93683e-99	IFN	0.266534	0.126492	FALSE	TRUE	IFNr.vs.UT
YEATS4	chr12:69355593-69357903	1.4725	2.44667e-10	ENSG00000127337	rs683790	7.59743e-25	naive	0.266534	0.126492	FALSE	FALSE	IFNr.vs.UT
YIPF1	chr1:53892555-53893762	0.779013	2.52113e-05	ENSG00000058799	rs80252525	8.24422e-06	IFN	0.750962	3.35882e-09	FALSE	FALSE	IFNr.vs.UT
YIPF5	chr5:144189467-144190994	-0.612003	0.0476988	ENSG00000145817	rs13355025	1.18687e-25	IFN	0.0444904	0.829847	FALSE	TRUE	IFNr.vs.UT
YPEL4	chr11:57597217-57598845	1.62445	7.06162e-18	ENSG00000166793	rs28362945	2.98627e-15	IFN	-0.0263357	0.960271	FALSE	FALSE	IFNr.vs.UT
ZBTB11-AS1	chr3:101802662-101804255	0.679598	0.0109648	ENSG00000256628	rs35799195	4.25626e-11	naive	-0.112465	0.427428	FALSE	FALSE	IFNr.vs.UT
ZBTB46	chr20:63803121-63804539	0.693039	5.45441e-05	ENSG00000130584	rs144100339	7.7494e-06	LPS24	-0.401537	0.0852122	FALSE	FALSE	IFNr.vs.UT
ZC2HC1A	chr8:78804174-78805778	0.662244	0.000108815	ENSG00000104427	rs3888020	4.36224e-24	IFN	-0.459996	0.129929	FALSE	FALSE	IFNr.vs.UT
ZC3H3	chr8:143557825-143559410	0.642757	6.15638e-05	ENSG00000014164	rs7840166	6.37357e-07	naive	-0.0917376	0.759695	FALSE	FALSE	IFNr.vs.UT
ZDHHC14	chr6:157548477-157550139	0.783116	0.00304066	ENSG00000175048	rs951297	4.71399e-11	naive	-0.312563	0.268203	FALSE	FALSE	IFNr.vs.UT
ZFAND5	chr9:72524839-72526227	-0.922292	0.00213528	ENSG00000107372	rs36080162	1.54239e-06	LPS24	-0.49099	0.000266284	FALSE	FALSE	IFNr.vs.UT
ZFAS1	chr20:49229987-49231729	0.755003	0.00020603	ENSG00000177410	rs171130	4.79334e-07	naive	-1.83168	1.0787e-20	TRUE	FALSE	IFNr.vs.UT
ZMIZ1-AS1	chr10:78977267-78978609	-0.716916	0.000819996	ENSG00000224596	rs12355373	1.86608e-10	LPS24	-3.82718	2.19257e-17	TRUE	FALSE	IFNr.vs.UT
ZMIZ2	chr7:44769202-44770294	0.70904	0.00114513	ENSG00000122515	rs1065646	2.81967e-33	naive	-0.258815	0.408543	FALSE	TRUE	IFNr.vs.UT
ZNF101	chr19:19661553-19662607	0.916807	6.94625e-07	ENSG00000181896	rs919778	7.85063e-14	naive	0.420854	0.0182835	FALSE	FALSE	IFNr.vs.UT
ZNFX1	chr20:48831673-48833053	0.729296	0.00122507	ENSG00000124201	rs560072769	4.30396e-08	IFN	1.66674	2.2279e-14	TRUE	FALSE	IFNr.vs.UT
ZSCAN29	chr15:43248957-43250644	-0.749269	0.000258852	ENSG00000140265	rs512431	3.38215e-16	naive	0.118485	0.2051	FALSE	FALSE	IFNr.vs.UT
ZSCAN29	chr15:43253022-43254416	-0.649225	0.0179773	ENSG00000140265	rs475261	2.28974e-16	naive	0.118485	0.2051	FALSE	FALSE	IFNr.vs.UT
ZSCAN29	chr15:43771393-43772574	0.635859	0.0205906	ENSG00000140265	rs3087657	2.7907e-24	naive	0.118485	0.2051	FALSE	FALSE	IFNr.vs.UT
