# Supplementary material for: Mapping the epigenomic landscape of human monocytes following innate immune activation reveals context-specific mechanisms driving endotoxin tolerance
Source: BMC Genomics. 2023 Oct 7;24:595. doi: 10.1186/s12864-023-09663-0 (PMC10559536; doi:10.1186/s12864-023-09663-0)
Supplement: Supplementary file 9 — Additional file 9: Table S9. ATACs with monocyte eQTLs and GWAS SNPs. [file 12864_2023_9663_MOESM9_ESM.xlsx]

## Sheet: Title
Table S9. ATACs.with.monocyte.eQTLs.and.GWAS.SNPs

## Sheet: Table S9_ATACs.with.monocyte.eQ
rsid	ATAC.ID	eQTLs.pvalue	gene_id	eQTLs.datasets	CHR_ID	CHR_POS	CHR_POS.1	EFO term	Parent term	diff.ATACs.in.LPS2vsUT	diff.ATACs.in.LPS6.6vsUT	diff.ATACs.in.LPS24vsUT	diff.ATACs.in.LPS6.6vsLPS2	diff.ATACs.in.LPS24vsLPS2	diff.ATACs.in.IFNGvsUT
NA	chr1:109687191-109688259	1.2893e-112	ENSG00000168765	naive	NA	NA	NA	NA	NA	FALSE	FALSE	FALSE	FALSE	FALSE	FALSE
NA	chr1:1435126-1436200	2.54578e-14	ENSG00000242485	naive	NA	NA	NA	NA	NA	FALSE	FALSE	FALSE	FALSE	FALSE	FALSE
NA	chr1:145720516-145722095	2.7363e-47	ENSG00000198483	naive	NA	NA	NA	NA	NA	FALSE	FALSE	FALSE	FALSE	TRUE	FALSE
NA	chr1:145823387-145824930	7.14282e-52	ENSG00000198483	naive	NA	NA	NA	NA	NA	FALSE	FALSE	FALSE	FALSE	FALSE	FALSE
NA	chr1:206011297-206013019	4.02429e-12	ENSG00000276600	IFN	NA	NA	NA	NA	NA	FALSE	FALSE	FALSE	FALSE	FALSE	FALSE
NA	chr1:206048242-206049285	6.11987e-08	ENSG00000276600	IFN	NA	NA	NA	NA	NA	FALSE	FALSE	FALSE	FALSE	FALSE	FALSE
NA	chr1:37513873-37515587	4.48937e-34	ENSG00000163875	IFN	NA	NA	NA	NA	NA	FALSE	FALSE	FALSE	FALSE	FALSE	FALSE
NA	chr1:44792916-44794480	1.05466e-11	ENSG00000126088	LPS2	NA	NA	NA	NA	NA	FALSE	FALSE	FALSE	FALSE	FALSE	FALSE
NA	chr1:6235137-6236785	3.79681e-27	ENSG00000116237	naive	NA	NA	NA	NA	NA	FALSE	FALSE	FALSE	FALSE	FALSE	FALSE
NA	chr10:45594116-45595428	4.18113e-11	ENSG00000012779	naive	NA	NA	NA	NA	NA	FALSE	FALSE	FALSE	FALSE	FALSE	FALSE
NA	chr10:73771824-73773259	3.10782e-15	ENSG00000166507	naive	NA	NA	NA	NA	NA	FALSE	FALSE	FALSE	FALSE	FALSE	FALSE
NA	chr11:111870456-111871961	2.19664e-16	ENSG00000137713	LPS24	NA	NA	NA	NA	NA	FALSE	FALSE	FALSE	FALSE	FALSE	FALSE
NA	chr11:129142964-129144209	2.14433e-09	ENSG00000134909	LPS24	NA	NA	NA	NA	NA	FALSE	FALSE	FALSE	FALSE	FALSE	TRUE
NA	chr11:72074774-72075878	1.53768e-10	ENSG00000158483	IFN	NA	NA	NA	NA	NA	FALSE	FALSE	FALSE	FALSE	FALSE	FALSE
NA	chr11:727374-728995	1.40328e-14	ENSG00000177042	naive	NA	NA	NA	NA	NA	FALSE	FALSE	FALSE	FALSE	FALSE	FALSE
NA	chr12:48105234-48106733	1.30709e-08	ENSG00000167528	LPS2	NA	NA	NA	NA	NA	FALSE	FALSE	FALSE	FALSE	FALSE	FALSE
NA	chr12:53500298-53501766	2.85627e-13	ENSG00000139625	naive	NA	NA	NA	NA	NA	FALSE	FALSE	FALSE	FALSE	FALSE	FALSE
NA	chr12:6548152-6549809	4.21597e-10	ENSG00000139192	IFN	NA	NA	NA	NA	NA	FALSE	FALSE	FALSE	FALSE	FALSE	FALSE
NA	chr12:66144542-66145853	3.44593e-13	ENSG00000155957	naive	NA	NA	NA	NA	NA	FALSE	FALSE	FALSE	FALSE	FALSE	FALSE
NA	chr12:6923941-6925295	8.02828e-74	ENSG00000111671	IFN	NA	NA	NA	NA	NA	FALSE	FALSE	FALSE	FALSE	FALSE	FALSE
NA	chr15:22785874-22787491	7.96854e-17	ENSG00000170113	IFN	NA	NA	NA	NA	NA	FALSE	FALSE	FALSE	FALSE	FALSE	FALSE
NA	chr15:22837586-22839083	1.99865e-10	ENSG00000140157	naive	NA	NA	NA	NA	NA	FALSE	FALSE	FALSE	FALSE	FALSE	FALSE
NA	chr15:52255810-52257035	5.06731e-19	ENSG00000128833	LPS2	NA	NA	NA	NA	NA	FALSE	FALSE	FALSE	FALSE	FALSE	FALSE
NA	chr15:76335643-76337196	1.96629e-11	ENSG00000140386	naive	NA	NA	NA	NA	NA	FALSE	FALSE	FALSE	FALSE	FALSE	FALSE
NA	chr15:90366854-90368376	4.88706e-08	ENSG00000185043	naive	NA	NA	NA	NA	NA	FALSE	FALSE	FALSE	FALSE	FALSE	FALSE
NA	chr16:29247912-29249257	7.50897e-19	ENSG00000103472	IFN	NA	NA	NA	NA	NA	FALSE	FALSE	FALSE	FALSE	FALSE	FALSE
NA	chr16:55824221-55825543	4.45083e-36	ENSG00000198848	naive	NA	NA	NA	NA	NA	FALSE	FALSE	FALSE	FALSE	TRUE	TRUE
NA	chr16:57984085-57986046	9.53209e-20	ENSG00000159648	LPS24	NA	NA	NA	NA	NA	FALSE	FALSE	FALSE	FALSE	FALSE	FALSE
NA	chr17:15502225-15503498	1.10642e-27	ENSG00000109099	naive	NA	NA	NA	NA	NA	FALSE	FALSE	FALSE	FALSE	FALSE	FALSE
NA	chr17:31308031-31310227	1.55104e-97	ENSG00000126860	naive	NA	NA	NA	NA	NA	FALSE	FALSE	FALSE	TRUE	TRUE	FALSE
NA	chr17:46922436-46923768	2.1822e-23	ENSG00000108433	IFN	NA	NA	NA	NA	NA	FALSE	FALSE	FALSE	FALSE	FALSE	FALSE
NA	chr17:48001814-48003693	4.24576e-07	ENSG00000002919	naive	NA	NA	NA	NA	NA	FALSE	FALSE	FALSE	FALSE	FALSE	FALSE
NA	chr17:5620396-5622018	2.35229e-09	ENSG00000029725	IFN	NA	NA	NA	NA	NA	FALSE	FALSE	FALSE	FALSE	FALSE	TRUE
NA	chr17:74528202-74529283	2.83961e-103	ENSG00000167850	naive	NA	NA	NA	NA	NA	FALSE	FALSE	FALSE	FALSE	FALSE	FALSE
NA	chr17:75315476-75316689	4.03432e-23	ENSG00000125445	LPS24	NA	NA	NA	NA	NA	FALSE	FALSE	TRUE	TRUE	TRUE	FALSE
NA	chr18:46051573-46052792	1.2991e-08	ENSG00000152234	naive	NA	NA	NA	NA	NA	FALSE	FALSE	FALSE	FALSE	FALSE	FALSE
NA	chr19:17718823-17720336	2.96432e-41	ENSG00000130475	IFN	NA	NA	NA	NA	NA	FALSE	FALSE	FALSE	FALSE	FALSE	FALSE
NA	chr19:18000472-18002376	2.7572e-07	ENSG00000105643	naive	NA	NA	NA	NA	NA	FALSE	FALSE	FALSE	FALSE	FALSE	FALSE
NA	chr19:19320023-19321769	4.55485e-89	ENSG00000129933	naive	NA	NA	NA	NA	NA	FALSE	FALSE	FALSE	FALSE	FALSE	FALSE
NA	chr19:39502443-39503890	5.45268e-06	ENSG00000104824	IFN	NA	NA	NA	NA	NA	FALSE	FALSE	FALSE	FALSE	FALSE	FALSE
NA	chr19:4559155-4560701	2.98093e-12	ENSG00000167680	LPS24	NA	NA	NA	NA	NA	FALSE	FALSE	FALSE	FALSE	FALSE	FALSE
NA	chr19:47012216-47013914	9.72613e-06	ENSG00000042753	LPS2	NA	NA	NA	NA	NA	FALSE	FALSE	FALSE	FALSE	FALSE	FALSE
NA	chr19:51777502-51778986	2.1151e-12	ENSG00000171051	naive	NA	NA	NA	NA	NA	FALSE	FALSE	FALSE	FALSE	FALSE	FALSE
NA	chr19:5961414-5962932	6.42385e-08	ENSG00000087903	IFN	NA	NA	NA	NA	NA	FALSE	FALSE	FALSE	FALSE	FALSE	FALSE
NA	chr2:113699827-113700896	8.02286e-06	ENSG00000234199	IFN	NA	NA	NA	NA	NA	FALSE	FALSE	FALSE	FALSE	FALSE	FALSE
NA	chr2:190533842-190535250	3.43405e-61	ENSG00000151690	IFN	NA	NA	NA	NA	NA	FALSE	FALSE	FALSE	FALSE	FALSE	FALSE
NA	chr2:190648299-190650056	2.30488e-06	ENSG00000151690	naive	NA	NA	NA	NA	NA	FALSE	FALSE	FALSE	FALSE	FALSE	FALSE
NA	chr2:85993427-85995124	4.37937e-15	ENSG00000132305	LPS2	NA	NA	NA	NA	NA	FALSE	FALSE	FALSE	FALSE	FALSE	FALSE
NA	chr2:96739334-96740677	1.49061e-07	ENSG00000114988	IFN	NA	NA	NA	NA	NA	FALSE	FALSE	FALSE	FALSE	FALSE	FALSE
NA	chr2:9989964-9992452	6.93589e-20	ENSG00000172059	LPS2	NA	NA	NA	NA	NA	FALSE	FALSE	FALSE	FALSE	FALSE	FALSE
NA	chr20:1469803-1470873	3.12037e-40	ENSG00000088833	naive	NA	NA	NA	NA	NA	FALSE	TRUE	TRUE	TRUE	TRUE	FALSE
NA	chr20:23420138-23422198	9.58623e-15	ENSG00000125814	naive	NA	NA	NA	NA	NA	FALSE	FALSE	FALSE	FALSE	FALSE	FALSE
NA	chr22:30648929-30650422	9.50886e-13	ENSG00000167065	LPS2	NA	NA	NA	NA	NA	FALSE	FALSE	FALSE	FALSE	FALSE	FALSE
NA	chr22:31976831-31978003	1.55281e-11	ENSG00000205856	LPS2	NA	NA	NA	NA	NA	FALSE	FALSE	TRUE	FALSE	TRUE	FALSE
NA	chr22:45234841-45236041	1.43115e-10	ENSG00000100364	IFN	NA	NA	NA	NA	NA	TRUE	FALSE	FALSE	FALSE	TRUE	TRUE
NA	chr3:128670775-128671986	1.43128e-09	ENSG00000163902	naive	NA	NA	NA	NA	NA	FALSE	FALSE	FALSE	FALSE	FALSE	FALSE
NA	chr3:141875688-141877322	2.92958e-28	ENSG00000069849	IFN	NA	NA	NA	NA	NA	FALSE	FALSE	FALSE	FALSE	FALSE	FALSE
NA	chr3:179450722-179452299	7.34902e-12	ENSG00000171109	IFN	NA	NA	NA	NA	NA	FALSE	FALSE	FALSE	FALSE	FALSE	FALSE
NA	chr4:101790214-101791725	6.03077e-08	ENSG00000153064	IFN	NA	NA	NA	NA	NA	FALSE	FALSE	FALSE	FALSE	FALSE	FALSE
NA	chr4:17636186-17637748	1.50984e-32	ENSG00000002549	naive	NA	NA	NA	NA	NA	FALSE	FALSE	FALSE	FALSE	FALSE	FALSE
NA	chr5:179550070-179551372	3.75296e-21	ENSG00000169045	naive	NA	NA	NA	NA	NA	FALSE	FALSE	FALSE	FALSE	FALSE	FALSE
NA	chr5:61330406-61333102	1.0094e-06	ENSG00000049167	naive	NA	NA	NA	NA	NA	FALSE	FALSE	FALSE	FALSE	FALSE	FALSE
NA	chr5:95841146-95844288	7.63581e-20	ENSG00000173221	LPS2	NA	NA	NA	NA	NA	FALSE	FALSE	TRUE	FALSE	FALSE	FALSE
NA	chr5:96656772-96657810	7.49304e-29	ENSG00000153113	LPS24	NA	NA	NA	NA	NA	FALSE	FALSE	FALSE	FALSE	FALSE	FALSE
NA	chr6:10747169-10748481	1.41086e-08	ENSG00000111837	LPS24	NA	NA	NA	NA	NA	FALSE	FALSE	FALSE	FALSE	FALSE	FALSE
NA	chr6:149925372-149926526	9.54981e-32	ENSG00000120253	naive	NA	NA	NA	NA	NA	FALSE	FALSE	FALSE	FALSE	FALSE	FALSE
NA	chr6:31215364-31217048	4.25793e-23	ENSG00000204525	IFN	NA	NA	NA	NA	NA	FALSE	FALSE	FALSE	FALSE	FALSE	FALSE
NA	chr6:33409899-33411448	7.91751e-06	ENSG00000204252	IFN	NA	NA	NA	NA	NA	FALSE	FALSE	FALSE	FALSE	FALSE	FALSE
NA	chr6:7266914-7268594	1.84288e-10	ENSG00000124782	LPS24	NA	NA	NA	NA	NA	FALSE	FALSE	FALSE	FALSE	FALSE	FALSE
NA	chr7:76165709-76167355	1.23051e-98	ENSG00000127952	naive	NA	NA	NA	NA	NA	FALSE	FALSE	FALSE	FALSE	FALSE	FALSE
NA	chr8:133892196-133894122	3.42196e-13	ENSG00000008513	LPS24	NA	NA	NA	NA	NA	FALSE	FALSE	TRUE	FALSE	FALSE	FALSE
NA	chr9:120930994-120932256	3.66152e-37	ENSG00000056558	LPS2	NA	NA	NA	NA	NA	TRUE	FALSE	FALSE	TRUE	FALSE	FALSE
NA	chr9:35789935-35791417	4.45656e-09	ENSG00000070610	naive	NA	NA	NA	NA	NA	FALSE	FALSE	FALSE	FALSE	FALSE	FALSE
rs1000215	chr7:100406806-100408252	7.6211e-38	ENSG00000121716	naive	NA	NA	NA	NA	NA	FALSE	FALSE	FALSE	FALSE	FALSE	FALSE
rs1000222	chr4:139665715-139666946	2.10693e-10	ENSG00000085871	LPS24	NA	NA	NA	NA	NA	FALSE	FALSE	FALSE	FALSE	FALSE	FALSE
rs1000232	chr17:47278709-47280018	1.50944e-09	ENSG00000198933	naive	NA	NA	NA	NA	NA	FALSE	FALSE	FALSE	FALSE	FALSE	FALSE
rs1000427	chr22:36493381-36494691	1.98839e-35	ENSG00000100350	naive	NA	NA	NA	NA	NA	FALSE	FALSE	FALSE	FALSE	FALSE	FALSE
rs10009894	chr4:70942755-70943804	1.83546e-07	ENSG00000156136	IFN	NA	NA	NA	NA	NA	FALSE	FALSE	FALSE	FALSE	FALSE	FALSE
rs1001007	chr3:46385915-46387379	9.18765e-32	ENSG00000160791	IFN	chr3	46387167	46387167	ankylosing spondylitis	Immune system disorder	FALSE	FALSE	FALSE	FALSE	FALSE	FALSE
rs1001007	chr3:46385915-46387379	9.18765e-32	ENSG00000160791	IFN	chr3	46387167	46387167	crohn's disease	Digestive system disorder	FALSE	FALSE	FALSE	FALSE	FALSE	FALSE
rs1001007	chr3:46385915-46387379	9.18765e-32	ENSG00000160791	IFN	chr3	46387167	46387167	sclerosing cholangitis	Digestive system disorder	FALSE	FALSE	FALSE	FALSE	FALSE	FALSE
rs1001007	chr3:46385915-46387379	9.18765e-32	ENSG00000160791	IFN	chr3	46387167	46387167	psoriasis	Immune system disorder	FALSE	FALSE	FALSE	FALSE	FALSE	FALSE
rs1001007	chr3:46385915-46387379	9.18765e-32	ENSG00000160791	IFN	chr3	46387167	46387167	ulcerative colitis	Immune system disorder	FALSE	FALSE	FALSE	FALSE	FALSE	FALSE
rs10012	chr2:38075046-38077045	1.06727e-08	ENSG00000232973	naive	NA	NA	NA	NA	NA	FALSE	FALSE	FALSE	TRUE	TRUE	FALSE
rs10013472	chr4:6887382-6889000	2.77304e-18	ENSG00000170871	naive	NA	NA	NA	NA	NA	FALSE	FALSE	FALSE	FALSE	FALSE	FALSE
rs1001425	chr20:34564478-34565743	4.81721e-20	ENSG00000131069	naive	NA	NA	NA	NA	NA	FALSE	TRUE	TRUE	FALSE	TRUE	FALSE
rs1001434	chr19:29714466-29717518	2.65796e-42	ENSG00000131943	IFN	NA	NA	NA	NA	NA	FALSE	FALSE	FALSE	FALSE	FALSE	FALSE
rs1001745	chr2:46547231-46548626	3.82428e-41	ENSG00000250565	naive	NA	NA	NA	NA	NA	FALSE	FALSE	FALSE	FALSE	TRUE	FALSE
rs1001956	chr11:57498741-57500502	1.23017e-90	ENSG00000134809	naive	NA	NA	NA	NA	NA	FALSE	FALSE	FALSE	FALSE	FALSE	FALSE
rs10019856	chr4:17613794-17615530	6.71665e-32	ENSG00000002549	naive	NA	NA	NA	NA	NA	FALSE	FALSE	FALSE	FALSE	FALSE	FALSE
rs1002149	chr8:30727063-30728443	1.69681e-07	ENSG00000104687	LPS2	NA	NA	NA	NA	NA	FALSE	FALSE	FALSE	FALSE	FALSE	FALSE
rs10022940	chr4:146274989-146276492	3.06121e-08	ENSG00000120519	IFN	NA	NA	NA	NA	NA	FALSE	FALSE	FALSE	FALSE	FALSE	FALSE
rs10024216	chr4:38761065-38762753	3.71022e-13	ENSG00000174125	LPS24	NA	NA	NA	NA	NA	FALSE	FALSE	FALSE	FALSE	FALSE	FALSE
rs10026553	chr4:38730576-38731821	1.72532e-07	ENSG00000174125	IFN	NA	NA	NA	NA	NA	FALSE	FALSE	FALSE	FALSE	FALSE	FALSE
rs10027758	chr4:112144889-112146519	6.55939e-11	ENSG00000174749	IFN	NA	NA	NA	NA	NA	FALSE	FALSE	FALSE	FALSE	FALSE	FALSE
rs10028001	chr4:78581105-78582578	3.89583e-17	ENSG00000251442	LPS24	NA	NA	NA	NA	NA	FALSE	FALSE	FALSE	FALSE	TRUE	FALSE
rs10030130	chr4:2962664-2964473	3.06498e-18	ENSG00000087274	naive	NA	NA	NA	NA	NA	FALSE	FALSE	FALSE	FALSE	FALSE	FALSE
rs10031128	chr4:159202648-159203967	3.64963e-08	ENSG00000109756	IFN	NA	NA	NA	NA	NA	FALSE	FALSE	FALSE	FALSE	FALSE	TRUE
rs10033082	chr4:15400387-15401697	1.79598e-06	ENSG00000118564	IFN	NA	NA	NA	NA	NA	FALSE	FALSE	FALSE	FALSE	FALSE	FALSE
rs10034541	chr4:86934383-86936611	8.7444e-17	ENSG00000145332	LPS24	NA	NA	NA	NA	NA	FALSE	FALSE	FALSE	FALSE	FALSE	FALSE
rs10034682	chr4:83316082-83317452	3.22999e-40	ENSG00000173083	naive	NA	NA	NA	NA	NA	FALSE	FALSE	FALSE	FALSE	FALSE	FALSE
rs1003647	chr14:73245179-73246577	1.40732e-08	ENSG00000100767	naive	NA	NA	NA	NA	NA	FALSE	FALSE	FALSE	FALSE	FALSE	FALSE
rs10038920	chr5:157581988-157582990	7.03674e-08	ENSG00000113272	naive	NA	NA	NA	NA	NA	FALSE	FALSE	FALSE	FALSE	FALSE	FALSE
rs1003928	chr7:149284675-149286044	2.14981e-10	ENSG00000204946	naive	NA	NA	NA	NA	NA	FALSE	FALSE	FALSE	FALSE	FALSE	FALSE
rs10041464	chr5:119388881-119390397	2.16256e-23	ENSG00000145779	naive	NA	NA	NA	NA	NA	FALSE	FALSE	FALSE	FALSE	FALSE	FALSE
rs10043	chr7:56105632-56107076	2.28903e-101	ENSG00000106153	naive	NA	NA	NA	NA	NA	FALSE	FALSE	FALSE	FALSE	FALSE	FALSE
rs1004320	chr19:2081586-2083202	7.75798e-07	ENSG00000172081	naive	NA	NA	NA	NA	NA	FALSE	FALSE	FALSE	FALSE	FALSE	FALSE
rs10044342	chr5:88882741-88884431	4.0049e-09	ENSG00000081189	IFN	NA	NA	NA	NA	NA	FALSE	FALSE	FALSE	FALSE	FALSE	FALSE
rs10047421	chr11:13679847-13681590	7.48567e-16	ENSG00000197601	IFN	NA	NA	NA	NA	NA	FALSE	FALSE	FALSE	FALSE	FALSE	FALSE
rs1004746	chr12:48197091-48199031	4.39127e-09	ENSG00000167528	LPS24	NA	NA	NA	NA	NA	FALSE	FALSE	FALSE	FALSE	FALSE	FALSE
rs10047621	chr12:2794439-2796207	3.85571e-08	ENSG00000171792	naive	NA	NA	NA	NA	NA	FALSE	FALSE	FALSE	FALSE	FALSE	FALSE
rs1004890	chr22:37696394-37697905	8.72531e-12	ENSG00000100097	naive	NA	NA	NA	NA	NA	FALSE	FALSE	FALSE	FALSE	FALSE	FALSE
rs10051170	chr5:115633937-115635830	7.13487e-08	ENSG00000251201	naive	NA	NA	NA	NA	NA	FALSE	FALSE	FALSE	FALSE	FALSE	FALSE
rs1005125	chr6:28399088-28400351	1.97988e-31	ENSG00000204709	IFN	NA	NA	NA	NA	NA	FALSE	FALSE	FALSE	FALSE	FALSE	FALSE
rs1005165	chr19:45405328-45406873	1.96894e-18	ENSG00000012061	naive	chr19	45405792	45405792	platelet count	Hematological measurement	FALSE	FALSE	FALSE	FALSE	FALSE	FALSE
rs1005165	chr19:45405328-45406873	1.96894e-18	ENSG00000012061	naive	chr19	45405792	45405792	platelet measurement	Hematological measurement	FALSE	FALSE	FALSE	FALSE	FALSE	FALSE
rs10053313	chr5:141591706-141592909	1.66562e-06	ENSG00000250120	IFN	NA	NA	NA	NA	NA	FALSE	FALSE	FALSE	FALSE	FALSE	FALSE
rs10055801	chr5:43514401-43516076	9.12768e-15	ENSG00000112992	IFN	NA	NA	NA	NA	NA	FALSE	FALSE	FALSE	FALSE	FALSE	FALSE
rs1005714	chr17:75227990-75229291	1.14445e-56	ENSG00000125445	LPS24	chr17	75228544	75228544	systemic scleroderma	Cardiovascular disease	TRUE	FALSE	FALSE	TRUE	FALSE	FALSE
rs10059130	chr5:95834320-95835995	7.79874e-10	ENSG00000173221	LPS2	NA	NA	NA	NA	NA	FALSE	FALSE	FALSE	FALSE	FALSE	FALSE
rs10059614	chr5:6712567-6714148	2.88852e-23	ENSG00000112941	IFN	NA	NA	NA	NA	NA	FALSE	FALSE	FALSE	FALSE	FALSE	FALSE
rs1006050	chr7:37693775-37694891	4.68613e-21	ENSG00000187037	IFN	NA	NA	NA	NA	NA	FALSE	FALSE	FALSE	FALSE	FALSE	FALSE
rs10061308	chr5:157743001-157744648	6.96054e-97	ENSG00000113272	naive	NA	NA	NA	NA	NA	FALSE	FALSE	FALSE	FALSE	FALSE	FALSE
rs10063870	chr5:139392149-139393832	1.87581e-07	ENSG00000170469	naive	NA	NA	NA	NA	NA	FALSE	FALSE	FALSE	FALSE	FALSE	FALSE
rs1006645	chr20:57397447-57398910	2.21269e-07	ENSG00000132819	IFN	NA	NA	NA	NA	NA	FALSE	FALSE	FALSE	FALSE	FALSE	FALSE
rs10070129	chr5:181183530-181184802	9.89173e-07	ENSG00000146054	naive	NA	NA	NA	NA	NA	FALSE	FALSE	FALSE	FALSE	FALSE	FALSE
rs10071051	chr5:132416650-132417681	2.86172e-18	ENSG00000197375	naive	NA	NA	NA	NA	NA	FALSE	FALSE	FALSE	FALSE	FALSE	FALSE
rs1007381	chr14:24339063-24340537	8.57047e-19	ENSG00000129465	LPS24	NA	NA	NA	NA	NA	FALSE	FALSE	FALSE	FALSE	FALSE	FALSE
rs10074474	chr5:135998684-136000156	1.75144e-20	ENSG00000120708	naive	NA	NA	NA	NA	NA	FALSE	FALSE	FALSE	FALSE	FALSE	FALSE
rs10076470	chr5:6632571-6634002	6.75413e-17	ENSG00000037474	LPS2	NA	NA	NA	NA	NA	FALSE	FALSE	FALSE	FALSE	FALSE	FALSE
rs10078278	chr5:54743792-54745493	7.26956e-06	ENSG00000152669	LPS24	NA	NA	NA	NA	NA	FALSE	FALSE	FALSE	FALSE	FALSE	FALSE
rs1007923	chr12:6904143-6905616	1.12081e-89	ENSG00000111671	IFN	NA	NA	NA	NA	NA	FALSE	FALSE	FALSE	FALSE	FALSE	FALSE
rs10080361	chr6:35258997-35260503	1.60917e-10	ENSG00000065029	LPS24	NA	NA	NA	NA	NA	FALSE	FALSE	FALSE	FALSE	FALSE	FALSE
rs10081760	chr9:121121211-121122663	3.17554e-16	ENSG00000106804	naive	NA	NA	NA	NA	NA	FALSE	FALSE	FALSE	FALSE	FALSE	FALSE
rs10083370	chr14:103846863-103848638	2.45248e-10	ENSG00000166170	naive	chr14	103847845	103847845	schizophrenia	Neurological disorder	FALSE	FALSE	FALSE	FALSE	FALSE	FALSE
rs10085614	chr7:151340997-151342577	1.20071e-07	ENSG00000013374	LPS24	NA	NA	NA	NA	NA	FALSE	FALSE	FALSE	FALSE	FALSE	FALSE
rs1008562	chr2:218161332-218162657	4.09198e-28	ENSG00000127838	naive	NA	NA	NA	NA	NA	FALSE	FALSE	FALSE	FALSE	FALSE	FALSE
rs10087796	chr8:651309-652746	1.73808e-58	ENSG00000104714	IFN	NA	NA	NA	NA	NA	FALSE	FALSE	FALSE	FALSE	FALSE	FALSE
rs10087820	chr8:104329011-104330557	1.2439e-25	ENSG00000164935	LPS2	NA	NA	NA	NA	NA	FALSE	FALSE	FALSE	FALSE	FALSE	FALSE
rs10088489	chr8:20141017-20142247	1.34003e-06	ENSG00000147416	LPS2	NA	NA	NA	NA	NA	FALSE	FALSE	FALSE	FALSE	FALSE	FALSE
rs10089204	chr8:30092366-30093822	1.17606e-47	ENSG00000104660	naive	NA	NA	NA	NA	NA	FALSE	FALSE	FALSE	FALSE	FALSE	TRUE
rs10090102	chr8:143038543-143039985	1.93212e-08	ENSG00000177335	naive	NA	NA	NA	NA	NA	FALSE	FALSE	FALSE	FALSE	FALSE	FALSE
rs10090674	chr8:21683207-21684654	3.03779e-06	ENSG00000168546	IFN	NA	NA	NA	NA	NA	FALSE	FALSE	TRUE	FALSE	FALSE	FALSE
rs1009307	chr8:16361633-16363124	2.28379e-10	ENSG00000038945	IFN	NA	NA	NA	NA	NA	FALSE	FALSE	FALSE	FALSE	FALSE	TRUE
rs10093929	chr8:20196524-20198090	1.70831e-11	ENSG00000147416	LPS2	NA	NA	NA	NA	NA	FALSE	FALSE	FALSE	FALSE	FALSE	FALSE
rs10093977	chr8:141000462-141002542	1.35684e-16	ENSG00000169398	naive	NA	NA	NA	NA	NA	FALSE	FALSE	FALSE	FALSE	FALSE	FALSE
rs10094242	chr8:61722484-61723692	7.45569e-12	ENSG00000198363	LPS24	NA	NA	NA	NA	NA	FALSE	FALSE	FALSE	FALSE	FALSE	FALSE
rs10096829	chr8:81841613-81843113	2.75283e-65	ENSG00000104497	IFN	NA	NA	NA	NA	NA	FALSE	FALSE	FALSE	FALSE	FALSE	FALSE
rs10097617	chr8:94948322-94949940	8.5872e-32	ENSG00000164938	naive	chr8	94949398	94949398	type 2 diabetes mellitus	Digestive system disorder	FALSE	FALSE	FALSE	FALSE	FALSE	FALSE
rs10098888	chr8:95000829-95002279	3.02497e-06	ENSG00000245080	naive	NA	NA	NA	NA	NA	FALSE	FALSE	FALSE	FALSE	FALSE	FALSE
rs10101195	chr8:11765103-11766133	4.04752e-08	ENSG00000164733	LPS2	NA	NA	NA	NA	NA	FALSE	FALSE	FALSE	FALSE	FALSE	FALSE
rs1010167	chr1:109655418-109656836	1.5366e-61	ENSG00000168765	naive	NA	NA	NA	NA	NA	FALSE	FALSE	FALSE	FALSE	FALSE	FALSE
rs1010222	chr19:12937460-12939384	3.45118e-27	ENSG00000179115	LPS24	NA	NA	NA	NA	NA	FALSE	FALSE	FALSE	FALSE	FALSE	FALSE
rs10103442	chr8:19209010-19210484	2.20097e-12	ENSG00000156011	LPS24	NA	NA	NA	NA	NA	FALSE	FALSE	FALSE	FALSE	FALSE	FALSE
rs1010425	chr19:51416694-51418162	2.08125e-14	ENSG00000142512	IFN	NA	NA	NA	NA	NA	FALSE	FALSE	TRUE	FALSE	TRUE	FALSE
rs10106782	chr8:27378079-27379817	4.25945e-12	ENSG00000120899	LPS24	NA	NA	NA	NA	NA	FALSE	FALSE	FALSE	FALSE	FALSE	FALSE
rs10108240	chr8:106725103-106726569	7.29891e-06	ENSG00000164830	LPS2	NA	NA	NA	NA	NA	FALSE	FALSE	FALSE	FALSE	FALSE	FALSE
rs1010858	chr2:38875134-38876894	5.25635e-06	ENSG00000163214	naive	NA	NA	NA	NA	NA	FALSE	FALSE	FALSE	FALSE	FALSE	FALSE
rs1011062	chr3:52471284-52472961	8.00067e-27	ENSG00000168268	naive	NA	NA	NA	NA	NA	FALSE	FALSE	FALSE	FALSE	FALSE	FALSE
rs10110970	chr8:142738570-142740075	1.33895e-06	ENSG00000130193	LPS2	NA	NA	NA	NA	NA	FALSE	FALSE	FALSE	FALSE	FALSE	FALSE
rs10113014	chr8:102794783-102796211	3.95984e-07	ENSG00000155096	LPS24	NA	NA	NA	NA	NA	FALSE	FALSE	FALSE	FALSE	FALSE	FALSE
rs10114358	chr9:21252665-21254113	4.42675e-12	ENSG00000198642	LPS2	NA	NA	NA	NA	NA	FALSE	FALSE	FALSE	FALSE	FALSE	FALSE
rs10115668	chr9:121485041-121486672	7.72423e-09	ENSG00000148175	naive	NA	NA	NA	NA	NA	FALSE	FALSE	FALSE	FALSE	FALSE	FALSE
rs10115884	chr9:112378852-112380643	2.80905e-17	ENSG00000106868	naive	NA	NA	NA	NA	NA	FALSE	FALSE	FALSE	FALSE	FALSE	FALSE
rs10119971	chr9:21831719-21833798	1.53297e-11	ENSG00000099810	naive	NA	NA	NA	NA	NA	FALSE	TRUE	TRUE	FALSE	FALSE	FALSE
rs10122219	chr9:136557904-136559344	4.68986e-10	ENSG00000148400	naive	NA	NA	NA	NA	NA	FALSE	FALSE	FALSE	FALSE	FALSE	FALSE
rs10131425	chr14:61476298-61478374	4.99836e-07	ENSG00000100644	LPS2	NA	NA	NA	NA	NA	FALSE	FALSE	FALSE	FALSE	FALSE	FALSE
rs10132641	chr14:103871406-103872783	4.72377e-16	ENSG00000166170	naive	chr14	103871921	103871921	diet measurement	Other measurement	FALSE	FALSE	TRUE	FALSE	TRUE	FALSE
rs10132641	chr14:103871406-103872783	4.72377e-16	ENSG00000166170	naive	chr14	103871921	103871921	insomnia	Neurological disorder	FALSE	FALSE	TRUE	FALSE	TRUE	FALSE
rs10132641	chr14:103871406-103872783	4.72377e-16	ENSG00000166170	naive	chr14	103871921	103871921	insomnia measurement	Other measurement	FALSE	FALSE	TRUE	FALSE	TRUE	FALSE
rs10133618	chr14:67514339-67515772	1.36504e-60	ENSG00000198133	IFN	chr14	67514686	67514686	phosphatidylcholine measurement	Lipid or lipoprotein measurement	FALSE	FALSE	FALSE	FALSE	FALSE	FALSE
rs10133618	chr14:67514339-67515772	1.36504e-60	ENSG00000198133	IFN	chr14	67514686	67514686	sphingomyelin measurement	Lipid or lipoprotein measurement	FALSE	FALSE	FALSE	FALSE	FALSE	FALSE
rs10134588	chr14:91315434-91316639	7.08259e-07	ENSG00000198668	naive	NA	NA	NA	NA	NA	FALSE	FALSE	FALSE	FALSE	FALSE	FALSE
rs10135085	chr14:45083309-45084851	2.0415e-06	ENSG00000129534	IFN	NA	NA	NA	NA	NA	FALSE	FALSE	FALSE	FALSE	FALSE	FALSE
rs10135388	chr14:91252786-91254463	1.1024e-07	ENSG00000258875	IFN	NA	NA	NA	NA	NA	FALSE	FALSE	FALSE	FALSE	FALSE	FALSE
rs10139347	chr14:74922747-74923824	1.53536e-23	ENSG00000119718	IFN	NA	NA	NA	NA	NA	FALSE	FALSE	FALSE	FALSE	FALSE	FALSE
rs10140350	chr14:76843519-76845396	4.38134e-08	ENSG00000013523	LPS24	NA	NA	NA	NA	NA	FALSE	FALSE	FALSE	FALSE	FALSE	FALSE
rs10140525	chr14:85607032-85608762	1.66329e-20	ENSG00000185070	LPS2	NA	NA	NA	NA	NA	FALSE	FALSE	FALSE	FALSE	FALSE	TRUE
rs10142497	chr14:55579576-55581397	1.55484e-108	ENSG00000126777	naive	NA	NA	NA	NA	NA	FALSE	FALSE	FALSE	FALSE	FALSE	FALSE
rs10143451	chr14:73464700-73466554	1.77e-14	ENSG00000170468	LPS2	NA	NA	NA	NA	NA	FALSE	FALSE	FALSE	FALSE	FALSE	FALSE
rs10144090	chr14:67240466-67242098	4.15789e-17	ENSG00000100554	naive	NA	NA	NA	NA	NA	FALSE	FALSE	FALSE	FALSE	FALSE	FALSE
rs10144417	chr14:67359626-67360817	1.51098e-16	ENSG00000100554	naive	NA	NA	NA	NA	NA	FALSE	FALSE	FALSE	FALSE	FALSE	FALSE
rs10144632	chr14:54775551-54777389	4.85568e-10	ENSG00000020577	IFN	NA	NA	NA	NA	NA	FALSE	FALSE	FALSE	FALSE	FALSE	TRUE
rs10147393	chr14:88029797-88030857	3.94588e-20	ENSG00000054983	LPS24	NA	NA	NA	NA	NA	FALSE	FALSE	FALSE	FALSE	FALSE	FALSE
rs10149258	chr14:96391187-96392491	4.28575e-14	ENSG00000100744	LPS24	NA	NA	NA	NA	NA	FALSE	FALSE	FALSE	FALSE	FALSE	FALSE
rs10150682	chr14:104984740-104986521	7.33079e-06	ENSG00000170779	IFN	NA	NA	NA	NA	NA	FALSE	FALSE	TRUE	FALSE	TRUE	TRUE
rs10151302	chr14:75205272-75206300	2.86208e-39	ENSG00000119718	naive	NA	NA	NA	NA	NA	FALSE	FALSE	FALSE	FALSE	FALSE	FALSE
rs10152209	chr15:59653655-59655177	3.67878e-06	ENSG00000140307	naive	NA	NA	NA	NA	NA	FALSE	FALSE	FALSE	FALSE	FALSE	FALSE
rs10153263	chr17:21051401-21052522	1.34391e-06	ENSG00000124422	IFN	NA	NA	NA	NA	NA	FALSE	FALSE	TRUE	FALSE	FALSE	FALSE
rs10154065	chr21:29376251-29377627	2.25683e-59	ENSG00000156265	naive	NA	NA	NA	NA	NA	FALSE	FALSE	FALSE	FALSE	FALSE	FALSE
rs10155380	chr4:8167007-8168508	5.87248e-06	ENSG00000125089	LPS2	NA	NA	NA	NA	NA	FALSE	FALSE	FALSE	FALSE	FALSE	FALSE
rs1015645	chr2:75640197-75641534	1.04231e-07	ENSG00000115364	IFN	NA	NA	NA	NA	NA	FALSE	FALSE	FALSE	FALSE	FALSE	FALSE
rs10159532	chr10:79981146-79982815	2.93225e-17	ENSG00000133661	naive	NA	NA	NA	NA	NA	FALSE	FALSE	FALSE	FALSE	TRUE	FALSE
rs10160703	chr11:3870855-3872273	1.90596e-11	ENSG00000167325	naive	NA	NA	NA	NA	NA	FALSE	FALSE	FALSE	FALSE	FALSE	FALSE
rs10160792	chr11:65898853-65901054	1.21108e-17	ENSG00000175334	naive	NA	NA	NA	NA	NA	FALSE	FALSE	FALSE	FALSE	FALSE	FALSE
rs10162293	chr14:54446833-54447920	2.72041e-14	ENSG00000100528	naive	NA	NA	NA	NA	NA	FALSE	FALSE	FALSE	FALSE	FALSE	FALSE
rs10166044	chr2:98759755-98761415	4.5772e-08	ENSG00000196872	naive	NA	NA	NA	NA	NA	FALSE	FALSE	FALSE	FALSE	FALSE	FALSE
rs10168912	chr2:191666221-191667502	1.73854e-07	ENSG00000173559	naive	NA	NA	NA	NA	NA	FALSE	FALSE	FALSE	FALSE	FALSE	FALSE
rs10169592	chr2:11687671-11689060	5.31947e-07	ENSG00000134324	IFN	NA	NA	NA	NA	NA	FALSE	FALSE	FALSE	FALSE	FALSE	FALSE
rs10169939	chr2:38064729-38066202	1.63151e-07	ENSG00000138061	naive	NA	NA	NA	NA	NA	FALSE	TRUE	TRUE	TRUE	TRUE	FALSE
rs10170774	chr2:24083693-24085331	9.4103e-34	ENSG00000115129	naive	NA	NA	NA	NA	NA	FALSE	FALSE	FALSE	FALSE	FALSE	FALSE
rs10171839	chr2:218185497-218187325	7.89447e-38	ENSG00000127838	naive	NA	NA	NA	NA	NA	FALSE	FALSE	FALSE	FALSE	FALSE	FALSE
rs10172824	chr2:218356216-218357655	1.45746e-26	ENSG00000127838	naive	NA	NA	NA	NA	NA	FALSE	FALSE	FALSE	FALSE	FALSE	FALSE
rs10173147	chr2:222707911-222710220	9.67468e-06	ENSG00000163082	IFN	NA	NA	NA	NA	NA	FALSE	FALSE	TRUE	FALSE	TRUE	FALSE
rs10173526	chr2:241540649-241542208	1.22799e-08	ENSG00000168385	naive	NA	NA	NA	NA	NA	FALSE	FALSE	FALSE	FALSE	TRUE	FALSE
rs10174579	chr2:68376648-68377846	3.06949e-10	ENSG00000115956	naive	NA	NA	NA	NA	NA	FALSE	FALSE	FALSE	FALSE	FALSE	TRUE
rs10176778	chr2:101379861-101381535	1.69118e-47	ENSG00000163162	naive	NA	NA	NA	NA	NA	FALSE	FALSE	FALSE	FALSE	FALSE	FALSE
rs10178120	chr2:86016759-86018346	7.80294e-24	ENSG00000132305	LPS2	NA	NA	NA	NA	NA	FALSE	FALSE	FALSE	FALSE	FALSE	FALSE
rs10178958	chr2:57892489-57893672	1.69241e-07	ENSG00000028116	IFN	NA	NA	NA	NA	NA	FALSE	FALSE	TRUE	FALSE	FALSE	FALSE
rs10178994	chr2:231557034-231558545	1.74558e-06	ENSG00000115053	naive	NA	NA	NA	NA	NA	FALSE	FALSE	FALSE	FALSE	FALSE	FALSE
rs10179330	chr2:200614940-200616414	9.90953e-11	ENSG00000138356	LPS24	NA	NA	NA	NA	NA	FALSE	FALSE	FALSE	FALSE	FALSE	FALSE
rs10179340	chr2:3518461-3520089	1.26323e-13	ENSG00000182551	LPS2	NA	NA	NA	NA	NA	FALSE	FALSE	FALSE	FALSE	FALSE	FALSE
rs10179385	chr2:152431824-152432971	1.64183e-21	ENSG00000157827	LPS24	chr2	152432458	152432458	myeloid white cell count	Hematological measurement	FALSE	FALSE	FALSE	FALSE	FALSE	FALSE
rs10179385	chr2:152431824-152432971	1.64183e-21	ENSG00000157827	LPS24	chr2	152432458	152432458	leukocyte count	Hematological measurement	FALSE	FALSE	FALSE	FALSE	FALSE	FALSE
rs10179385	chr2:152431824-152432971	1.64183e-21	ENSG00000157827	LPS24	chr2	152432458	152432458	lymphocyte count	Hematological measurement	FALSE	FALSE	FALSE	FALSE	FALSE	FALSE
rs10179385	chr2:152431824-152432971	1.64183e-21	ENSG00000157827	LPS24	chr2	152432458	152432458	basophil count	Inflammatory measurement	FALSE	FALSE	FALSE	FALSE	FALSE	FALSE
rs10179385	chr2:152431824-152432971	1.64183e-21	ENSG00000157827	LPS24	chr2	152432458	152432458	monocyte count	Hematological measurement	FALSE	FALSE	FALSE	FALSE	FALSE	FALSE
rs10179385	chr2:152431824-152432971	1.64183e-21	ENSG00000157827	LPS24	chr2	152432458	152432458	neutrophil count	Hematological measurement	FALSE	FALSE	FALSE	FALSE	FALSE	FALSE
rs10182717	chr2:74576531-74578263	4.21958e-06	ENSG00000115318	naive	NA	NA	NA	NA	NA	FALSE	FALSE	FALSE	FALSE	FALSE	FALSE
rs10182774	chr2:60992272-60993586	2.06485e-18	ENSG00000237651	IFN	NA	NA	NA	NA	NA	FALSE	FALSE	FALSE	FALSE	FALSE	FALSE
rs10182937	chr2:27428326-27429606	1.5874e-16	ENSG00000115234	IFN	NA	NA	NA	NA	NA	FALSE	FALSE	FALSE	FALSE	FALSE	FALSE
rs10183437	chr2:42196198-42197415	5.57454e-09	ENSG00000115944	LPS24	NA	NA	NA	NA	NA	FALSE	FALSE	FALSE	FALSE	FALSE	FALSE
rs10183621	chr2:61763616-61765028	7.47537e-09	ENSG00000237651	naive	NA	NA	NA	NA	NA	FALSE	FALSE	FALSE	FALSE	FALSE	FALSE
rs10184223	chr2:36507008-36508055	4.37036e-56	ENSG00000171055	naive	NA	NA	NA	NA	NA	FALSE	FALSE	FALSE	FALSE	FALSE	FALSE
rs10189392	chr2:231554068-231555703	1.00708e-06	ENSG00000115053	naive	NA	NA	NA	NA	NA	FALSE	FALSE	FALSE	FALSE	FALSE	TRUE
rs10192530	chr2:70793027-70794174	2.31553e-10	ENSG00000152672	naive	NA	NA	NA	NA	NA	FALSE	FALSE	FALSE	FALSE	FALSE	FALSE
rs10193337	chr2:65359149-65360149	3.97599e-47	ENSG00000198369	LPS24	NA	NA	NA	NA	NA	FALSE	FALSE	FALSE	FALSE	FALSE	FALSE
rs10193383	chr2:218291293-218293068	1.93471e-47	ENSG00000127838	naive	NA	NA	NA	NA	NA	FALSE	FALSE	FALSE	FALSE	FALSE	FALSE
rs10193576	chr2:219176108-219178707	3.46547e-28	ENSG00000144567	naive	NA	NA	NA	NA	NA	FALSE	FALSE	FALSE	FALSE	FALSE	FALSE
rs10194082	chr2:218322334-218324323	1.31624e-78	ENSG00000127838	naive	chr2	218323854	218323854	appendicular lean mass	Other measurement	FALSE	FALSE	FALSE	FALSE	FALSE	TRUE
rs1019443	chr5:179779710-179781093	2.3759e-08	ENSG00000161010	naive	NA	NA	NA	NA	NA	FALSE	FALSE	FALSE	FALSE	FALSE	FALSE
rs10194596	chr2:227385102-227386537	1.2518e-11	ENSG00000168958	LPS24	NA	NA	NA	NA	NA	FALSE	FALSE	FALSE	FALSE	FALSE	FALSE
rs10196560	chr2:68440905-68442758	2.24022e-06	ENSG00000119865	LPS24	NA	NA	NA	NA	NA	FALSE	FALSE	FALSE	FALSE	FALSE	FALSE
rs10197805	chr2:224885609-224886816	2.04811e-49	ENSG00000135905	naive	chr2	224886036	224886036	monocyte count	Hematological measurement	FALSE	FALSE	FALSE	FALSE	FALSE	FALSE
rs10197805	chr2:224885609-224886816	2.04811e-49	ENSG00000135905	naive	chr2	224886036	224886036	monocyte percentage of leukocytes	Hematological measurement	FALSE	FALSE	FALSE	FALSE	FALSE	FALSE
rs10199045	chr2:64858693-64860597	9.09707e-08	ENSG00000179833	LPS24	NA	NA	NA	NA	NA	FALSE	FALSE	FALSE	FALSE	TRUE	FALSE
rs10199199	chr2:98444203-98445894	1.0454e-25	ENSG00000115446	LPS2	NA	NA	NA	NA	NA	FALSE	FALSE	FALSE	FALSE	FALSE	FALSE
rs10199363	chr2:113082824-113084718	5.8402e-21	ENSG00000136688	LPS2	NA	NA	NA	NA	NA	FALSE	FALSE	FALSE	FALSE	FALSE	FALSE
rs10199431	chr2:48331934-48333021	8.72126e-07	ENSG00000162869	IFN	NA	NA	NA	NA	NA	FALSE	FALSE	FALSE	FALSE	FALSE	FALSE
rs10200636	chr2:40486917-40488645	2.01009e-06	ENSG00000183023	IFN	NA	NA	NA	NA	NA	FALSE	FALSE	FALSE	FALSE	FALSE	FALSE
rs10205440	chr2:126776238-126777945	3.7091e-20	ENSG00000136732	naive	NA	NA	NA	NA	NA	FALSE	FALSE	FALSE	FALSE	FALSE	FALSE
rs1020566	chr8:672633-674256	4.88196e-34	ENSG00000104714	naive	NA	NA	NA	NA	NA	FALSE	FALSE	TRUE	FALSE	FALSE	FALSE
rs10206961	chr2:85587267-85588323	4.83631e-25	ENSG00000118640	IFN	NA	NA	NA	NA	NA	FALSE	FALSE	FALSE	FALSE	FALSE	TRUE
rs10207949	chr2:24046683-24048011	7.30293e-35	ENSG00000115129	naive	NA	NA	NA	NA	NA	FALSE	FALSE	FALSE	FALSE	FALSE	FALSE
rs10208679	chr2:11753492-11754878	8.06042e-06	ENSG00000134324	naive	NA	NA	NA	NA	NA	FALSE	FALSE	FALSE	FALSE	FALSE	FALSE
rs10209551	chr2:69769726-69771073	2.10397e-20	ENSG00000124380	naive	NA	NA	NA	NA	NA	FALSE	FALSE	FALSE	FALSE	FALSE	FALSE
rs10212378	chr3:44624175-44625851	2.05207e-16	ENSG00000196653	IFN	NA	NA	NA	NA	NA	FALSE	FALSE	FALSE	FALSE	FALSE	FALSE
rs1021382	chr15:75124524-75126382	7.91434e-07	ENSG00000167173	IFN	NA	NA	NA	NA	NA	FALSE	FALSE	FALSE	FALSE	FALSE	FALSE
rs10214237	chr5:35883417-35885147	7.11545e-11	ENSG00000168685	LPS24	chr5	35883632	35883632	atopic eczema	Immune system disorder	FALSE	TRUE	TRUE	FALSE	FALSE	FALSE
rs1021468	chr12:92207997-92209322	8.40917e-06	ENSG00000205057	LPS2	NA	NA	NA	NA	NA	FALSE	FALSE	FALSE	FALSE	FALSE	FALSE
rs10214770	chr6:35449082-35450111	4.418e-15	ENSG00000198755	naive	NA	NA	NA	NA	NA	FALSE	FALSE	FALSE	FALSE	FALSE	FALSE
rs10220572	chr14:87998541-87999984	1.45015e-06	ENSG00000054983	LPS2	NA	NA	NA	NA	NA	FALSE	FALSE	FALSE	FALSE	FALSE	FALSE
rs10221770	chr2:15590892-15592670	1.90951e-38	ENSG00000079785	LPS24	NA	NA	NA	NA	NA	FALSE	FALSE	FALSE	FALSE	FALSE	FALSE
rs10222681	chr3:56758165-56759307	6.64392e-12	ENSG00000163947	naive	NA	NA	NA	NA	NA	FALSE	FALSE	FALSE	FALSE	FALSE	FALSE
rs10222952	chr4:5050490-5052125	2.7604e-07	ENSG00000170891	LPS24	NA	NA	NA	NA	NA	FALSE	FALSE	FALSE	FALSE	FALSE	FALSE
rs10224497	chr7:2109538-2111243	1.12543e-07	ENSG00000002822	naive	NA	NA	NA	NA	NA	FALSE	FALSE	TRUE	FALSE	FALSE	FALSE
rs1022844	chr9:92790448-92791939	1.00742e-11	ENSG00000188312	IFN	NA	NA	NA	NA	NA	FALSE	FALSE	FALSE	FALSE	FALSE	FALSE
rs10228441	chr7:76402647-76404829	2.17485e-45	ENSG00000188372	LPS24	NA	NA	NA	NA	NA	FALSE	FALSE	FALSE	FALSE	FALSE	FALSE
rs1023112	chr13:31950098-31952189	2.96209e-07	ENSG00000073910	LPS24	NA	NA	NA	NA	NA	FALSE	FALSE	FALSE	FALSE	FALSE	FALSE
rs10231529	chr7:101076920-101078289	6.84999e-07	ENSG00000196411	naive	NA	NA	NA	NA	NA	FALSE	FALSE	FALSE	FALSE	FALSE	FALSE
rs10231710	chr7:36784421-36785774	1.99227e-09	ENSG00000136250	naive	NA	NA	NA	NA	NA	FALSE	FALSE	FALSE	FALSE	TRUE	FALSE
rs1023252	chr1:11838037-11839364	2.53114e-33	ENSG00000177000	naive	chr1	11838976	11838976	nt-probnp measurement	Cardiovascular measurement	FALSE	FALSE	FALSE	FALSE	FALSE	FALSE
rs10232683	chr7:130668127-130669445	3.39349e-66	ENSG00000158623	naive	NA	NA	NA	NA	NA	FALSE	FALSE	FALSE	FALSE	FALSE	FALSE
rs10233067	chr7:73841570-73843078	4.93006e-95	ENSG00000165171	IFN	NA	NA	NA	NA	NA	FALSE	FALSE	FALSE	FALSE	FALSE	FALSE
rs1023351	chr21:46626596-46628293	1.88525e-37	ENSG00000160310	naive	NA	NA	NA	NA	NA	FALSE	FALSE	FALSE	FALSE	FALSE	FALSE
rs10235407	chr7:102390402-102391475	5.61607e-36	ENSG00000005075	IFN	NA	NA	NA	NA	NA	FALSE	FALSE	FALSE	FALSE	FALSE	FALSE
rs10236132	chr7:50449638-50451157	5.72575e-24	ENSG00000185811	naive	NA	NA	NA	NA	NA	FALSE	FALSE	FALSE	FALSE	FALSE	FALSE
rs10238421	chr7:102403878-102405288	4.26208e-11	ENSG00000161036	IFN	NA	NA	NA	NA	NA	FALSE	FALSE	FALSE	FALSE	FALSE	FALSE
rs10239657	chr7:102362976-102364675	1.16974e-36	ENSG00000005075	IFN	NA	NA	NA	NA	NA	FALSE	FALSE	FALSE	FALSE	FALSE	FALSE
rs10240708	chr7:144841947-144843145	9.80338e-20	ENSG00000196511	IFN	NA	NA	NA	NA	NA	FALSE	FALSE	FALSE	FALSE	FALSE	FALSE
rs10241199	chr7:148971798-148973147	1.02882e-06	ENSG00000155660	naive	NA	NA	NA	NA	NA	FALSE	FALSE	FALSE	FALSE	FALSE	FALSE
rs10241208	chr7:23104805-23106762	1.0917e-51	ENSG00000136243	naive	NA	NA	NA	NA	NA	FALSE	FALSE	FALSE	FALSE	FALSE	FALSE
rs10241492	chr7:100396220-100397994	6.98591e-38	ENSG00000121716	naive	NA	NA	NA	NA	NA	FALSE	FALSE	FALSE	FALSE	FALSE	TRUE
rs10244012	chr7:90595637-90597092	8.99063e-08	ENSG00000058091	naive	NA	NA	NA	NA	NA	FALSE	FALSE	TRUE	FALSE	FALSE	FALSE
rs1024408	chr7:90599898-90601276	2.37764e-07	ENSG00000058091	naive	NA	NA	NA	NA	NA	FALSE	FALSE	FALSE	FALSE	FALSE	FALSE
rs1024587	chr12:101773037-101774613	5.28759e-11	ENSG00000111666	IFN	NA	NA	NA	NA	NA	FALSE	FALSE	FALSE	FALSE	FALSE	FALSE
rs10248973	chr7:88313529-88314855	5.36372e-57	ENSG00000127954	IFN	NA	NA	NA	NA	NA	FALSE	FALSE	FALSE	FALSE	FALSE	FALSE
rs10250848	chr7:38358308-38359866	8.14853e-08	ENSG00000233306	IFN	NA	NA	NA	NA	NA	FALSE	FALSE	FALSE	FALSE	TRUE	FALSE
rs10252922	chr7:1137712-1138888	1.34045e-42	ENSG00000178381	IFN	NA	NA	NA	NA	NA	FALSE	FALSE	FALSE	FALSE	FALSE	FALSE
rs10255606	chr7:12584576-12586069	1.8518e-12	ENSG00000006747	LPS2	NA	NA	NA	NA	NA	FALSE	FALSE	FALSE	FALSE	FALSE	FALSE
rs10256102	chr7:157389714-157391287	4.67013e-07	ENSG00000105993	naive	NA	NA	NA	NA	NA	FALSE	FALSE	FALSE	FALSE	FALSE	FALSE
rs10257195	chr7:992398-994158	8.518e-26	ENSG00000178381	IFN	NA	NA	NA	NA	NA	FALSE	FALSE	FALSE	FALSE	FALSE	FALSE
rs10257269	chr7:43868809-43870337	9.82738e-07	ENSG00000078967	IFN	NA	NA	NA	NA	NA	FALSE	FALSE	FALSE	FALSE	TRUE	FALSE
rs10260048	chr7:55951320-55952752	2.13513e-66	ENSG00000106153	naive	NA	NA	NA	NA	NA	FALSE	FALSE	FALSE	FALSE	FALSE	FALSE
rs10260418	chr7:30027629-30029292	1.7222e-13	ENSG00000136193	IFN	NA	NA	NA	NA	NA	FALSE	FALSE	FALSE	FALSE	FALSE	FALSE
rs10261806	chr7:144834490-144836562	1.76472e-32	ENSG00000196511	IFN	NA	NA	NA	NA	NA	FALSE	FALSE	FALSE	FALSE	TRUE	FALSE
rs1026252	chr11:60263040-60264348	3.3709e-13	ENSG00000110077	naive	NA	NA	NA	NA	NA	FALSE	FALSE	FALSE	FALSE	TRUE	FALSE
rs10263050	chr7:106952249-106953718	2.55457e-07	ENSG00000105851	naive	NA	NA	NA	NA	NA	FALSE	FALSE	FALSE	FALSE	FALSE	FALSE
rs10266667	chr7:6515529-6517052	7.38043e-10	ENSG00000136240	naive	NA	NA	NA	NA	NA	FALSE	FALSE	FALSE	FALSE	FALSE	FALSE
rs10266700	chr7:29859134-29860493	1.79536e-10	ENSG00000136193	IFN	NA	NA	NA	NA	NA	FALSE	FALSE	FALSE	FALSE	TRUE	FALSE
rs10266716	chr7:6367272-6368587	1.00557e-13	ENSG00000136238	LPS2	NA	NA	NA	NA	NA	FALSE	FALSE	FALSE	FALSE	FALSE	FALSE
rs10267212	chr7:99997158-99998488	8.24681e-17	ENSG00000146833	naive	NA	NA	NA	NA	NA	FALSE	FALSE	FALSE	FALSE	FALSE	FALSE
rs10270302	chr7:150514582-150516015	6.27304e-09	ENSG00000196329	IFN	NA	NA	NA	NA	NA	FALSE	FALSE	FALSE	FALSE	FALSE	TRUE
rs10270609	chr7:6271448-6273396	1.29376e-28	ENSG00000008256	LPS2	NA	NA	NA	NA	NA	FALSE	FALSE	FALSE	FALSE	FALSE	FALSE
rs10272194	chr7:37424737-37426025	9.73356e-11	ENSG00000155849	naive	NA	NA	NA	NA	NA	FALSE	FALSE	FALSE	FALSE	FALSE	FALSE
rs10273657	chr7:50435798-50437125	2.08948e-24	ENSG00000185811	naive	NA	NA	NA	NA	NA	FALSE	TRUE	TRUE	FALSE	TRUE	FALSE
rs10274403	chr7:50355396-50357364	5.44922e-15	ENSG00000185811	naive	NA	NA	NA	NA	NA	FALSE	FALSE	FALSE	FALSE	FALSE	FALSE
rs10274573	chr7:37731844-37732944	3.4606e-18	ENSG00000187037	IFN	NA	NA	NA	NA	NA	FALSE	FALSE	FALSE	FALSE	FALSE	FALSE
rs10276163	chr7:37644947-37646412	5.51941e-22	ENSG00000187037	IFN	NA	NA	NA	NA	NA	FALSE	FALSE	FALSE	FALSE	FALSE	FALSE
rs10277447	chr7:99408004-99409425	1.24543e-06	ENSG00000130429	LPS2	NA	NA	NA	NA	NA	FALSE	FALSE	FALSE	FALSE	FALSE	FALSE
rs10277874	chr7:130069786-130071244	4.78996e-16	ENSG00000128607	LPS24	NA	NA	NA	NA	NA	FALSE	FALSE	FALSE	FALSE	FALSE	FALSE
rs10283122	chr8:116765558-116767287	8.04907e-07	ENSG00000147679	IFN	NA	NA	NA	NA	NA	FALSE	FALSE	FALSE	FALSE	FALSE	FALSE
rs1029829	chr17:17280524-17281562	3.5016e-51	ENSG00000141030	naive	NA	NA	NA	NA	NA	FALSE	FALSE	FALSE	FALSE	FALSE	FALSE
rs1030199	chr5:151156677-151158512	1.62902e-09	ENSG00000197043	naive	NA	NA	NA	NA	NA	FALSE	FALSE	FALSE	FALSE	FALSE	FALSE
rs10306114	chr9:122370243-122371671	1.87389e-06	ENSG00000095303	IFN	NA	NA	NA	NA	NA	FALSE	FALSE	FALSE	TRUE	TRUE	FALSE
rs1032763	chr5:17118050-17119377	5.44584e-11	ENSG00000145555	LPS24	chr5	17118821	17118821	coronary artery disease	Cardiovascular disease	FALSE	FALSE	FALSE	FALSE	FALSE	FALSE
rs1033249	chr2:190947457-190948559	9.53274e-06	ENSG00000115419	naive	NA	NA	NA	NA	NA	FALSE	FALSE	FALSE	FALSE	FALSE	TRUE
rs1033476	chr16:1772849-1774258	3.07113e-21	ENSG00000180185	naive	NA	NA	NA	NA	NA	FALSE	FALSE	FALSE	FALSE	FALSE	FALSE
rs1035088	chr16:10953605-10955110	6.70329e-17	ENSG00000182108	LPS24	NA	NA	NA	NA	NA	FALSE	FALSE	FALSE	FALSE	FALSE	FALSE
rs1037699	chr8:102238654-102240075	1.35946e-55	ENSG00000048392	LPS24	NA	NA	NA	NA	NA	FALSE	FALSE	FALSE	FALSE	FALSE	FALSE
rs1038776	chr9:114338765-114341469	3.08265e-06	ENSG00000229314	naive	NA	NA	NA	NA	NA	FALSE	FALSE	FALSE	FALSE	FALSE	FALSE
rs1039225	chr12:49187973-49189451	1.03504e-06	ENSG00000123416	naive	chr12	49188909	49188909	cortical surface area measurement	Other measurement	FALSE	FALSE	FALSE	FALSE	TRUE	FALSE
rs1039225	chr12:49187973-49189451	1.03504e-06	ENSG00000123416	naive	chr12	49188909	49188909	brain measurement	Other measurement	FALSE	FALSE	FALSE	FALSE	TRUE	FALSE
rs1039442	chr19:48967081-48968513	3.00834e-07	ENSG00000087088	naive	NA	NA	NA	NA	NA	TRUE	FALSE	FALSE	TRUE	TRUE	FALSE
rs10399931	chr1:203186245-203187735	3.62549e-45	ENSG00000133048	LPS24	NA	NA	NA	NA	NA	FALSE	FALSE	FALSE	FALSE	FALSE	FALSE
rs10401019	chr17:75182109-75183566	5.58196e-18	ENSG00000125445	IFN	NA	NA	NA	NA	NA	FALSE	FALSE	FALSE	FALSE	FALSE	FALSE
rs10401347	chr19:48588538-48589933	9.20526e-24	ENSG00000088002	IFN	NA	NA	NA	NA	NA	FALSE	FALSE	FALSE	FALSE	FALSE	FALSE
rs10401707	chr19:9620734-9622072	7.56191e-09	ENSG00000174652	naive	NA	NA	NA	NA	NA	FALSE	FALSE	FALSE	FALSE	FALSE	FALSE
rs1040427	chr22:42977265-42978775	7.3679e-16	ENSG00000100266	LPS2	NA	NA	NA	NA	NA	FALSE	FALSE	FALSE	FALSE	FALSE	FALSE
rs10404599	chr19:5803468-5805470	4.76002e-36	ENSG00000141994	naive	NA	NA	NA	NA	NA	FALSE	FALSE	FALSE	FALSE	FALSE	FALSE
rs10404887	chr19:49592995-49594057	9.10409e-12	ENSG00000142546	naive	NA	NA	NA	NA	NA	FALSE	FALSE	FALSE	FALSE	FALSE	FALSE
rs10405535	chr19:32580422-32582027	9.12067e-30	ENSG00000105185	naive	chr19	32581179	32581179	HbA1c measurement	Hematological measurement	FALSE	FALSE	FALSE	FALSE	FALSE	FALSE
rs10405535	chr19:32580422-32582027	9.12067e-30	ENSG00000105185	naive	chr19	32581179	32581179	mean corpuscular hemoglobin	Hematological measurement	FALSE	FALSE	FALSE	FALSE	FALSE	FALSE
rs10405535	chr19:32580422-32582027	9.12067e-30	ENSG00000105185	naive	chr19	32581179	32581179	hemoglobin measurement	Hematological measurement	FALSE	FALSE	FALSE	FALSE	FALSE	FALSE
rs10405535	chr19:32580422-32582027	9.12067e-30	ENSG00000105185	naive	chr19	32581179	32581179	mean corpuscular hemoglobin concentration	Hematological measurement	FALSE	FALSE	FALSE	FALSE	FALSE	FALSE
rs10405535	chr19:32580422-32582027	9.12067e-30	ENSG00000105185	naive	chr19	32581179	32581179	mean reticulocyte volume	Hematological measurement	FALSE	FALSE	FALSE	FALSE	FALSE	FALSE
rs10405535	chr19:32580422-32582027	9.12067e-30	ENSG00000105185	naive	chr19	32581179	32581179	mean corpuscular volume	Hematological measurement	FALSE	FALSE	FALSE	FALSE	FALSE	FALSE
rs10405535	chr19:32580422-32582027	9.12067e-30	ENSG00000105185	naive	chr19	32581179	32581179	platelet count	Hematological measurement	FALSE	FALSE	FALSE	FALSE	FALSE	FALSE
rs10405535	chr19:32580422-32582027	9.12067e-30	ENSG00000105185	naive	chr19	32581179	32581179	platelet measurement	Hematological measurement	FALSE	FALSE	FALSE	FALSE	FALSE	FALSE
rs10405535	chr19:32580422-32582027	9.12067e-30	ENSG00000105185	naive	chr19	32581179	32581179	red cell distribution width	Hematological measurement	FALSE	FALSE	FALSE	FALSE	FALSE	FALSE
rs10405535	chr19:32580422-32582027	9.12067e-30	ENSG00000105185	naive	chr19	32581179	32581179	red blood cell distribution width	Hematological measurement	FALSE	FALSE	FALSE	FALSE	FALSE	FALSE
rs10407385	chr19:17859251-17860461	1.55909e-06	ENSG00000105640	naive	NA	NA	NA	NA	NA	FALSE	FALSE	FALSE	FALSE	FALSE	FALSE
rs10408372	chr19:10541097-10542139	8.44991e-09	ENSG00000129347	IFN	NA	NA	NA	NA	NA	FALSE	FALSE	FALSE	FALSE	FALSE	FALSE
rs10408888	chr19:48835170-48837761	2.33392e-11	ENSG00000105552	naive	NA	NA	NA	NA	NA	FALSE	FALSE	FALSE	FALSE	FALSE	FALSE
rs10409474	chr19:850092-851411	1.14959e-35	ENSG00000197561	naive	chr19	850733	850733	neutrophil elastase measurement	Other measurement	FALSE	FALSE	FALSE	FALSE	FALSE	FALSE
rs10409474	chr19:850092-851411	1.14959e-35	ENSG00000197561	naive	chr19	850733	850733	myeloid white cell count	Hematological measurement	FALSE	FALSE	FALSE	FALSE	FALSE	FALSE
rs10409474	chr19:850092-851411	1.14959e-35	ENSG00000197561	naive	chr19	850733	850733	leukocyte count	Hematological measurement	FALSE	FALSE	FALSE	FALSE	FALSE	FALSE
rs10409474	chr19:850092-851411	1.14959e-35	ENSG00000197561	naive	chr19	850733	850733	lymphocyte count	Hematological measurement	FALSE	FALSE	FALSE	FALSE	FALSE	FALSE
rs10409474	chr19:850092-851411	1.14959e-35	ENSG00000197561	naive	chr19	850733	850733	basophil count	Inflammatory measurement	FALSE	FALSE	FALSE	FALSE	FALSE	FALSE
rs10409474	chr19:850092-851411	1.14959e-35	ENSG00000197561	naive	chr19	850733	850733	monocyte count	Hematological measurement	FALSE	FALSE	FALSE	FALSE	FALSE	FALSE
rs10409474	chr19:850092-851411	1.14959e-35	ENSG00000197561	naive	chr19	850733	850733	neutrophil count	Hematological measurement	FALSE	FALSE	FALSE	FALSE	FALSE	FALSE
rs10409505	chr19:18478375-18480738	4.0907e-16	ENSG00000105656	naive	NA	NA	NA	NA	NA	FALSE	FALSE	FALSE	FALSE	FALSE	FALSE
rs10409728	chr19:45584147-45585199	4.94501e-07	ENSG00000125753	IFN	NA	NA	NA	NA	NA	FALSE	FALSE	FALSE	FALSE	FALSE	FALSE
rs10410021	chr19:6739080-6740481	1.58271e-09	ENSG00000125734	LPS2	NA	NA	NA	NA	NA	FALSE	FALSE	FALSE	FALSE	TRUE	FALSE
rs10410651	chr19:44656577-44658086	1.15141e-09	ENSG00000073008	LPS24	NA	NA	NA	NA	NA	FALSE	FALSE	FALSE	FALSE	FALSE	FALSE
rs10411009	chr19:18495377-18496882	1.14278e-15	ENSG00000105656	naive	NA	NA	NA	NA	NA	FALSE	FALSE	FALSE	FALSE	FALSE	FALSE
rs10411072	chr19:8422989-8424621	1.13925e-30	ENSG00000099785	naive	NA	NA	NA	NA	NA	FALSE	FALSE	FALSE	FALSE	FALSE	FALSE
rs10412896	chr19:47777925-47779493	6.9869e-15	ENSG00000105373	naive	NA	NA	NA	NA	NA	FALSE	FALSE	FALSE	FALSE	FALSE	FALSE
rs10413440	chr19:1884390-1886064	3.13893e-06	ENSG00000180448	naive	NA	NA	NA	NA	NA	FALSE	FALSE	FALSE	FALSE	FALSE	FALSE
rs10414431	chr19:40347955-40349195	1.51857e-21	ENSG00000090013	naive	NA	NA	NA	NA	NA	FALSE	FALSE	FALSE	FALSE	FALSE	FALSE
rs10414516	chr19:2019256-2020292	1.85724e-07	ENSG00000099875	IFN	NA	NA	NA	NA	NA	FALSE	FALSE	FALSE	FALSE	FALSE	FALSE
rs10414846	chr19:35281235-35283171	2.2292e-10	ENSG00000105698	LPS24	chr19	35281568	35281568	mean corpuscular hemoglobin	Hematological measurement	FALSE	FALSE	FALSE	FALSE	FALSE	FALSE
rs10414846	chr19:35281235-35283171	2.2292e-10	ENSG00000105698	LPS24	chr19	35281568	35281568	hemoglobin measurement	Hematological measurement	FALSE	FALSE	FALSE	FALSE	FALSE	FALSE
rs10414846	chr19:35281235-35283171	2.2292e-10	ENSG00000105698	LPS24	chr19	35281568	35281568	mean corpuscular hemoglobin concentration	Hematological measurement	FALSE	FALSE	FALSE	FALSE	FALSE	FALSE
rs10414846	chr19:35281235-35283171	2.2292e-10	ENSG00000105698	LPS24	chr19	35281568	35281568	red cell distribution width	Hematological measurement	FALSE	FALSE	FALSE	FALSE	FALSE	FALSE
rs10414846	chr19:35281235-35283171	2.2292e-10	ENSG00000105698	LPS24	chr19	35281568	35281568	red blood cell distribution width	Hematological measurement	FALSE	FALSE	FALSE	FALSE	FALSE	FALSE
rs10415257	chr19:18588257-18589708	7.91509e-79	ENSG00000006015	naive	NA	NA	NA	NA	NA	FALSE	FALSE	FALSE	FALSE	FALSE	FALSE
rs10415622	chr19:2739301-2740620	3.22978e-104	ENSG00000141873	naive	NA	NA	NA	NA	NA	FALSE	FALSE	FALSE	FALSE	FALSE	FALSE
rs10415881	chr19:48907279-48908744	1.35368e-38	ENSG00000104805	naive	NA	NA	NA	NA	NA	FALSE	FALSE	TRUE	FALSE	TRUE	FALSE
rs10416600	chr19:18274022-18275516	7.1244e-33	ENSG00000130518	naive	chr19	18275253	18275253	posterior thigh muscle fat infiltration measurement	Other measurement	FALSE	FALSE	FALSE	FALSE	FALSE	FALSE
rs10416982	chr19:17091316-17092676	1.90332e-10	ENSG00000131351	IFN	NA	NA	NA	NA	NA	FALSE	FALSE	FALSE	FALSE	FALSE	FALSE
rs10417405	chr19:4204283-4205693	3.03663e-07	ENSG00000105246	LPS2	NA	NA	NA	NA	NA	FALSE	FALSE	FALSE	FALSE	TRUE	FALSE
rs10417845	chr19:1020433-1022066	9.95268e-23	ENSG00000064687	naive	NA	NA	NA	NA	NA	FALSE	FALSE	FALSE	FALSE	FALSE	FALSE
rs10418495	chr19:51503110-51504349	1.31609e-61	ENSG00000254521	LPS24	NA	NA	NA	NA	NA	FALSE	FALSE	FALSE	FALSE	FALSE	FALSE
rs10418535	chr19:17738519-17740152	1.45841e-50	ENSG00000130475	IFN	NA	NA	NA	NA	NA	FALSE	FALSE	FALSE	FALSE	TRUE	TRUE
rs10418910	chr19:9309309-9310487	2.82021e-81	ENSG00000174652	naive	NA	NA	NA	NA	NA	FALSE	FALSE	FALSE	FALSE	FALSE	FALSE
rs10419132	chr19:49113691-49115031	2.48274e-15	ENSG00000104863	LPS24	NA	NA	NA	NA	NA	FALSE	FALSE	FALSE	FALSE	FALSE	FALSE
rs10419404	chr19:18466630-18467880	2.87644e-16	ENSG00000105656	naive	NA	NA	NA	NA	NA	FALSE	FALSE	FALSE	FALSE	FALSE	FALSE
rs10419672	chr19:19360360-19362181	1.87477e-91	ENSG00000129933	naive	NA	NA	NA	NA	NA	FALSE	FALSE	FALSE	FALSE	FALSE	FALSE
rs10420344	chr19:49953073-49954881	2.75328e-23	ENSG00000105053	IFN	NA	NA	NA	NA	NA	FALSE	FALSE	FALSE	FALSE	FALSE	FALSE
rs10420357	chr19:51461069-51462407	4.39525e-06	ENSG00000142512	naive	NA	NA	NA	NA	NA	FALSE	FALSE	FALSE	FALSE	FALSE	FALSE
rs10421292	chr19:49145493-49146677	4.59127e-09	ENSG00000104863	LPS24	NA	NA	NA	NA	NA	FALSE	FALSE	TRUE	FALSE	TRUE	FALSE
rs10421547	chr19:42120913-42122431	6.69551e-06	ENSG00000079462	naive	NA	NA	NA	NA	NA	FALSE	FALSE	FALSE	FALSE	FALSE	FALSE
rs10421643	chr19:3812041-3813511	7.69391e-07	ENSG00000183617	naive	NA	NA	NA	NA	NA	FALSE	FALSE	FALSE	FALSE	TRUE	FALSE
rs10422092	chr19:49118499-49120198	1.67288e-09	ENSG00000104863	naive	NA	NA	NA	NA	NA	FALSE	FALSE	FALSE	FALSE	FALSE	FALSE
rs10422209	chr19:1026054-1028565	1.09394e-25	ENSG00000064687	naive	NA	NA	NA	NA	NA	FALSE	FALSE	FALSE	FALSE	FALSE	FALSE
rs10422980	chr19:17766080-17767330	4.95789e-27	ENSG00000130475	IFN	NA	NA	NA	NA	NA	FALSE	FALSE	FALSE	FALSE	FALSE	FALSE
rs10423565	chr19:39397358-39398984	3.6415e-15	ENSG00000063322	naive	NA	NA	NA	NA	NA	FALSE	FALSE	FALSE	FALSE	FALSE	FALSE
rs10424340	chr19:33176421-33177787	2.6929e-13	ENSG00000130881	naive	NA	NA	NA	NA	NA	FALSE	FALSE	FALSE	FALSE	FALSE	FALSE
rs10424843	chr19:38948944-38950712	5.85442e-60	ENSG00000104835	naive	NA	NA	NA	NA	NA	FALSE	FALSE	FALSE	FALSE	FALSE	FALSE
rs10424906	chr19:46821172-46822699	2.18009e-12	ENSG00000105281	naive	NA	NA	NA	NA	NA	FALSE	FALSE	FALSE	FALSE	FALSE	FALSE
rs10425544	chr19:834492-836419	5.3358e-09	ENSG00000197766	naive	chr19	836043	836043	myeloblastin measurement	Other measurement	FALSE	FALSE	FALSE	FALSE	FALSE	FALSE
rs10425559	chr19:4836930-4838425	1.91684e-08	ENSG00000127666	naive	chr19	4837475	4837475	autoimmune disease	Immune system disorder	FALSE	FALSE	FALSE	FALSE	FALSE	FALSE
rs10425559	chr19:4836930-4838425	1.91684e-08	ENSG00000127666	naive	chr19	4837475	4837475	basal cell carcinoma	Cancer	FALSE	FALSE	FALSE	FALSE	FALSE	FALSE
rs1042668	chr22:20697086-20698230	3.67228e-55	ENSG00000099940	naive	NA	NA	NA	NA	NA	FALSE	FALSE	FALSE	FALSE	FALSE	FALSE
rs10426842	chr19:40304627-40306050	4.78132e-06	ENSG00000160392	LPS24	NA	NA	NA	NA	NA	FALSE	FALSE	FALSE	FALSE	FALSE	FALSE
rs1042701	chr8:11564045-11565602	2.05929e-10	ENSG00000154319	naive	NA	NA	NA	NA	NA	FALSE	FALSE	FALSE	FALSE	TRUE	FALSE
rs10427889	chr22:19843767-19845227	9.24382e-15	ENSG00000184470	naive	NA	NA	NA	NA	NA	FALSE	FALSE	TRUE	FALSE	FALSE	FALSE
rs10431295	chr12:10189993-10191495	1.40455e-06	ENSG00000173391	naive	NA	NA	NA	NA	NA	FALSE	FALSE	FALSE	FALSE	FALSE	FALSE
rs10432176	chr18:35266868-35268039	8.71864e-15	ENSG00000186812	IFN	NA	NA	NA	NA	NA	FALSE	FALSE	FALSE	FALSE	FALSE	FALSE
rs10433549	chr3:46989932-46991374	1.37597e-06	ENSG00000163832	IFN	NA	NA	NA	NA	NA	FALSE	FALSE	FALSE	FALSE	FALSE	FALSE
rs10433617	chr3:53249238-53250548	3.98912e-14	ENSG00000163931	naive	NA	NA	NA	NA	NA	FALSE	FALSE	FALSE	FALSE	FALSE	FALSE
rs1043453	chr20:37315687-37317971	2.77205e-10	ENSG00000101363	IFN	NA	NA	NA	NA	NA	FALSE	FALSE	TRUE	FALSE	FALSE	FALSE
rs10435864	chr9:113187623-113188794	2.20296e-16	ENSG00000136868	IFN	NA	NA	NA	NA	NA	FALSE	FALSE	FALSE	FALSE	TRUE	FALSE
rs10436388	chr9:89700832-89702608	5.15187e-14	ENSG00000237372	IFN	NA	NA	NA	NA	NA	FALSE	FALSE	TRUE	FALSE	FALSE	FALSE
rs1043675	chr14:22986249-22987277	1.39223e-29	ENSG00000092036	IFN	NA	NA	NA	NA	NA	FALSE	FALSE	FALSE	FALSE	FALSE	FALSE
rs10437608	chr11:20363056-20364670	1.41776e-32	ENSG00000109854	LPS2	chr11	20364060	20364060	oxidoreductase HTATIP2 measurement	Other measurement	FALSE	FALSE	FALSE	FALSE	FALSE	FALSE
rs10437608	chr11:20363056-20364670	1.41776e-32	ENSG00000109854	LPS2	chr11	20364060	20364060	COVID-19	Other disease	FALSE	FALSE	FALSE	FALSE	FALSE	FALSE
rs10437608	chr11:20363056-20364670	1.41776e-32	ENSG00000109854	LPS2	chr11	20364060	20364060	severe acute respiratory syndrome	Other disease	FALSE	FALSE	FALSE	FALSE	FALSE	FALSE
rs1044189	chr12:6943413-6944920	8.78424e-57	ENSG00000111671	IFN	NA	NA	NA	NA	NA	FALSE	FALSE	FALSE	FALSE	FALSE	FALSE
rs1044230	chr8:109539146-109540642	8.29953e-06	ENSG00000147654	IFN	chr8	109540348	109540348	educational attainment	Other measurement	FALSE	FALSE	FALSE	FALSE	FALSE	FALSE
rs1044230	chr8:109539146-109540642	8.29953e-06	ENSG00000147654	IFN	chr8	109540348	109540348	self reported educational attainment	Other measurement	FALSE	FALSE	FALSE	FALSE	FALSE	FALSE
rs10444068	chr10:97683247-97684480	3.81524e-07	ENSG00000119986	LPS24	NA	NA	NA	NA	NA	FALSE	FALSE	FALSE	FALSE	FALSE	FALSE
rs10445003	chr16:10870454-10872016	9.53037e-09	ENSG00000179583	LPS24	NA	NA	NA	NA	NA	FALSE	FALSE	FALSE	FALSE	TRUE	TRUE
rs1044507	chr6:32195241-32197127	1.96136e-06	ENSG00000204386	naive	NA	NA	NA	NA	NA	FALSE	FALSE	FALSE	FALSE	FALSE	FALSE
rs10445411	chr17:19362128-19363406	8.00708e-07	ENSG00000154016	naive	NA	NA	NA	NA	NA	FALSE	FALSE	FALSE	FALSE	FALSE	FALSE
rs1044808	chr1:149899067-149900558	1.57807e-12	ENSG00000150337	naive	NA	NA	NA	NA	NA	FALSE	FALSE	FALSE	FALSE	FALSE	FALSE
rs10454133	chr2:48419937-48421426	7.72445e-06	ENSG00000162869	IFN	NA	NA	NA	NA	NA	FALSE	FALSE	FALSE	FALSE	FALSE	FALSE
rs10454722	chr18:77131305-77133002	8.56946e-20	ENSG00000197971	naive	NA	NA	NA	NA	NA	FALSE	FALSE	FALSE	FALSE	FALSE	FALSE
rs1045777	chr9:137618055-137619701	6.8567e-07	ENSG00000203993	IFN	NA	NA	NA	NA	NA	FALSE	FALSE	FALSE	FALSE	FALSE	FALSE
rs1045911	chr6:10722125-10723545	1.50533e-16	ENSG00000111843	LPS24	chr6	10723216	10723216	mean corpuscular hemoglobin	Hematological measurement	FALSE	FALSE	FALSE	FALSE	FALSE	FALSE
rs1045911	chr6:10722125-10723545	1.50533e-16	ENSG00000111843	LPS24	chr6	10723216	10723216	hemoglobin measurement	Hematological measurement	FALSE	FALSE	FALSE	FALSE	FALSE	FALSE
rs1045911	chr6:10722125-10723545	1.50533e-16	ENSG00000111843	LPS24	chr6	10723216	10723216	mean corpuscular hemoglobin concentration	Hematological measurement	FALSE	FALSE	FALSE	FALSE	FALSE	FALSE
rs10459181	chr12:93441143-93442643	3.0702e-12	ENSG00000198015	LPS24	NA	NA	NA	NA	NA	FALSE	FALSE	FALSE	FALSE	FALSE	FALSE
rs1045922	chr14:20780685-20782752	2.90947e-09	ENSG00000169413	naive	chr14	20781965	20781965	protein measurement	Other measurement	FALSE	FALSE	FALSE	FALSE	FALSE	FALSE
rs1045922	chr14:20780685-20782752	2.90947e-09	ENSG00000169413	naive	chr14	20781965	20781965	blood protein measurement	Other measurement	FALSE	FALSE	FALSE	FALSE	FALSE	FALSE
rs10459477	chr14:20918734-20920051	4.88009e-17	ENSG00000169385	naive	NA	NA	NA	NA	NA	FALSE	FALSE	FALSE	FALSE	TRUE	FALSE
rs10460181	chr19:44635292-44637234	8.45334e-08	ENSG00000073008	LPS24	chr19	44636865	44636865	low density lipoprotein cholesterol measurement	Lipid or lipoprotein measurement	FALSE	FALSE	FALSE	FALSE	FALSE	FALSE
rs10460181	chr19:44635292-44637234	8.45334e-08	ENSG00000073008	LPS24	chr19	44636865	44636865	total cholesterol measurement	Lipid or lipoprotein measurement	FALSE	FALSE	FALSE	FALSE	FALSE	FALSE
rs10461018	chr3:46953208-46954724	6.07215e-07	ENSG00000163832	IFN	chr3	46953752	46953752	sex hormone-binding globulin measurement	Other measurement	FALSE	FALSE	FALSE	FALSE	FALSE	FALSE
rs1046135	chr7:23530877-23532561	4.88908e-33	ENSG00000164548	naive	NA	NA	NA	NA	NA	FALSE	FALSE	FALSE	FALSE	FALSE	FALSE
rs1046199	chr22:30422829-30424626	9.12214e-34	ENSG00000099995	naive	NA	NA	NA	NA	NA	FALSE	FALSE	FALSE	FALSE	FALSE	FALSE
rs1046276	chr16:30901781-30904647	2.07866e-08	ENSG00000099377	LPS24	chr16	30903305	30903305	Juvenile myoclonic epilepsy	NR	FALSE	FALSE	FALSE	FALSE	FALSE	FALSE
rs1046276	chr16:30901781-30904647	2.07866e-08	ENSG00000099377	LPS24	chr16	30903305	30903305	erythrocyte count	Hematological measurement	FALSE	FALSE	FALSE	FALSE	FALSE	FALSE
rs1046276	chr16:30901781-30904647	2.07866e-08	ENSG00000099377	LPS24	chr16	30903305	30903305	red blood cell density measurement	Hematological measurement	FALSE	FALSE	FALSE	FALSE	FALSE	FALSE
rs10463917	chr5:134366539-134367726	7.90707e-21	ENSG00000113558	IFN	NA	NA	NA	NA	NA	FALSE	FALSE	FALSE	FALSE	FALSE	FALSE
rs10466126	chr10:133372468-133374074	3.65502e-17	ENSG00000127884	LPS24	NA	NA	NA	NA	NA	FALSE	FALSE	FALSE	FALSE	FALSE	FALSE
rs10466137	chr10:101592640-101594087	1.27294e-06	ENSG00000166169	IFN	NA	NA	NA	NA	NA	FALSE	FALSE	FALSE	FALSE	FALSE	FALSE
rs10466138	chr10:103756968-103758815	6.80196e-11	ENSG00000107957	LPS2	NA	NA	NA	NA	NA	FALSE	FALSE	FALSE	FALSE	FALSE	FALSE
rs10467347	chr13:95706929-95708719	3.04858e-19	ENSG00000102595	IFN	NA	NA	NA	NA	NA	FALSE	FALSE	FALSE	FALSE	TRUE	FALSE
rs10467363	chr13:20160261-20162106	2.08372e-29	ENSG00000121743	LPS24	NA	NA	NA	NA	NA	FALSE	FALSE	FALSE	FALSE	FALSE	FALSE
rs10467736	chr14:24678364-24679985	1.6076e-54	ENSG00000100448	naive	NA	NA	NA	NA	NA	FALSE	FALSE	FALSE	FALSE	FALSE	FALSE
rs10471237	chr4:781243-782718	6.08138e-06	ENSG00000145214	naive	NA	NA	NA	NA	NA	FALSE	FALSE	FALSE	FALSE	FALSE	FALSE
rs1047418	chr14:75138116-75139179	2.40926e-68	ENSG00000119718	naive	NA	NA	NA	NA	NA	FALSE	FALSE	FALSE	FALSE	FALSE	FALSE
rs10476217	chr5:177132649-177134652	8.86108e-16	ENSG00000169230	naive	chr5	177132734	177132734	mathematical ability	Biological process	FALSE	FALSE	FALSE	FALSE	FALSE	FALSE
rs10477238	chr5:144187455-144188706	5.5594e-11	ENSG00000145817	IFN	NA	NA	NA	NA	NA	FALSE	FALSE	FALSE	FALSE	FALSE	FALSE
rs10477973	chr5:109653640-109655169	6.35029e-06	ENSG00000198961	naive	NA	NA	NA	NA	NA	FALSE	FALSE	TRUE	FALSE	TRUE	FALSE
rs10478424	chr5:119451810-119453363	8.87103e-14	ENSG00000145779	naive	NA	NA	NA	NA	NA	FALSE	FALSE	FALSE	FALSE	FALSE	FALSE
rs1047911	chr2:74471921-74473414	1.66487e-39	ENSG00000135637	naive	NA	NA	NA	NA	NA	FALSE	FALSE	FALSE	FALSE	TRUE	FALSE
rs10481354	chr8:1754259-1756339	7.57849e-15	ENSG00000182372	LPS2	NA	NA	NA	NA	NA	FALSE	FALSE	FALSE	FALSE	FALSE	FALSE
rs10481512	chr9:19229720-19231413	1.37968e-11	ENSG00000137145	LPS2	NA	NA	NA	NA	NA	FALSE	FALSE	TRUE	FALSE	FALSE	FALSE
rs1048203	chr6:109439998-109441924	1.21303e-32	ENSG00000135587	naive	NA	NA	NA	NA	NA	FALSE	FALSE	FALSE	FALSE	FALSE	FALSE
rs10483541	chr14:39169497-39170952	5.77277e-06	ENSG00000182400	LPS2	NA	NA	NA	NA	NA	FALSE	FALSE	FALSE	FALSE	FALSE	FALSE
rs1048442	chr10:97399952-97401888	1.46106e-71	ENSG00000052749	naive	NA	NA	NA	NA	NA	FALSE	FALSE	FALSE	FALSE	FALSE	FALSE
rs10487304	chr7:111137527-111138893	1.12374e-06	ENSG00000184903	naive	NA	NA	NA	NA	NA	FALSE	FALSE	FALSE	FALSE	TRUE	FALSE
rs1048775	chr17:81228119-81229604	1.68429e-15	ENSG00000157637	naive	NA	NA	NA	NA	NA	FALSE	FALSE	FALSE	FALSE	FALSE	FALSE
rs10488737	chr11:34501660-34502660	4.53867e-13	ENSG00000121691	IFN	NA	NA	NA	NA	NA	FALSE	FALSE	FALSE	FALSE	FALSE	FALSE
rs1048908	chr12:98612312-98613728	1.14114e-12	ENSG00000166130	IFN	NA	NA	NA	NA	NA	FALSE	FALSE	FALSE	FALSE	FALSE	FALSE
rs10489769	chr1:46340080-46341747	2.18773e-34	ENSG00000117481	LPS24	NA	NA	NA	NA	NA	FALSE	FALSE	FALSE	FALSE	FALSE	FALSE
rs1048990	chr14:35291789-35293157	2.24203e-25	ENSG00000100890	LPS24	chr14	35292469	35292469	allergic rhinitis	Immune system disorder	FALSE	FALSE	FALSE	FALSE	FALSE	FALSE
rs1048990	chr14:35291789-35293157	2.24203e-25	ENSG00000100890	LPS24	chr14	35292469	35292469	asthma	Other disease	FALSE	FALSE	FALSE	FALSE	FALSE	FALSE
rs1048990	chr14:35291789-35293157	2.24203e-25	ENSG00000100890	LPS24	chr14	35292469	35292469	allergic disease	Immune system disorder	FALSE	FALSE	FALSE	FALSE	FALSE	FALSE
rs1048990	chr14:35291789-35293157	2.24203e-25	ENSG00000100890	LPS24	chr14	35292469	35292469	Eczema	Other trait	FALSE	FALSE	FALSE	FALSE	FALSE	FALSE
rs104902	chr3:52195577-52196685	2.23308e-15	ENSG00000168268	naive	NA	NA	NA	NA	NA	FALSE	FALSE	FALSE	FALSE	FALSE	TRUE
rs10492146	chr12:14951919-14953256	4.13037e-06	ENSG00000139055	naive	NA	NA	NA	NA	NA	FALSE	FALSE	FALSE	FALSE	FALSE	FALSE
rs1049272	chr11:57405414-57407584	5.47687e-10	ENSG00000186652	IFN	NA	NA	NA	NA	NA	FALSE	FALSE	FALSE	FALSE	FALSE	FALSE
rs10492904	chr16:66524473-66526525	2.78252e-16	ENSG00000166548	naive	NA	NA	NA	NA	NA	FALSE	FALSE	FALSE	FALSE	FALSE	FALSE
rs10493090	chr1:40160800-40162143	5.86273e-07	ENSG00000259943	naive	NA	NA	NA	NA	NA	FALSE	FALSE	FALSE	FALSE	FALSE	FALSE
rs1049346	chr6:38702231-38703719	1.19229e-10	ENSG00000124767	IFN	NA	NA	NA	NA	NA	FALSE	FALSE	FALSE	FALSE	FALSE	FALSE
rs10493831	chr1:89723913-89725830	1.90136e-18	ENSG00000171488	naive	NA	NA	NA	NA	NA	FALSE	FALSE	FALSE	FALSE	FALSE	FALSE
rs10494162	chr1:113928927-113930543	2.0135e-47	ENSG00000118655	IFN	NA	NA	NA	NA	NA	FALSE	FALSE	FALSE	FALSE	FALSE	FALSE
rs10494274	chr1:152160098-152161380	7.16189e-06	ENSG00000159445	IFN	NA	NA	NA	NA	NA	FALSE	FALSE	FALSE	FALSE	FALSE	FALSE
rs1049437	chr8:22440265-22441902	1.2414e-08	ENSG00000120896	IFN	NA	NA	NA	NA	NA	FALSE	FALSE	FALSE	FALSE	FALSE	FALSE
rs1049467	chr12:51241798-51243241	1.40079e-15	ENSG00000139610	naive	NA	NA	NA	NA	NA	TRUE	FALSE	FALSE	FALSE	TRUE	FALSE
rs10495572	chr2:9593919-9595391	1.50767e-11	ENSG00000134330	LPS2	NA	NA	NA	NA	NA	FALSE	FALSE	FALSE	FALSE	FALSE	FALSE
rs10496089	chr2:60780149-60781461	1.76397e-08	ENSG00000237651	IFN	NA	NA	NA	NA	NA	FALSE	FALSE	FALSE	FALSE	FALSE	FALSE
rs10496175	chr2:69926632-69927913	1.19984e-37	ENSG00000124380	naive	NA	NA	NA	NA	NA	FALSE	FALSE	FALSE	FALSE	TRUE	FALSE
rs10496176	chr2:69944593-69946949	2.23635e-14	ENSG00000124380	naive	NA	NA	NA	NA	NA	FALSE	FALSE	TRUE	FALSE	TRUE	FALSE
rs10497398	chr2:173264013-173265814	1.26525e-11	ENSG00000144354	naive	NA	NA	NA	NA	NA	FALSE	FALSE	FALSE	FALSE	FALSE	FALSE
rs10498170	chr2:224926343-224927756	1.25005e-21	ENSG00000135905	naive	NA	NA	NA	NA	NA	FALSE	FALSE	FALSE	FALSE	TRUE	FALSE
rs1049927	chr9:110255433-110257280	2.38043e-09	ENSG00000136810	naive	chr9	110256475	110256475	anthropometric measurement	Other measurement	FALSE	FALSE	FALSE	FALSE	FALSE	FALSE
rs1049927	chr9:110255433-110257280	2.38043e-09	ENSG00000136810	naive	chr9	110256475	110256475	body height	Body measurement	FALSE	FALSE	FALSE	FALSE	FALSE	FALSE
rs1049927	chr9:110255433-110257280	2.38043e-09	ENSG00000136810	naive	chr9	110256475	110256475	mean corpuscular hemoglobin	Hematological measurement	FALSE	FALSE	FALSE	FALSE	FALSE	FALSE
rs1049927	chr9:110255433-110257280	2.38043e-09	ENSG00000136810	naive	chr9	110256475	110256475	hemoglobin measurement	Hematological measurement	FALSE	FALSE	FALSE	FALSE	FALSE	FALSE
rs1049927	chr9:110255433-110257280	2.38043e-09	ENSG00000136810	naive	chr9	110256475	110256475	mean corpuscular hemoglobin concentration	Hematological measurement	FALSE	FALSE	FALSE	FALSE	FALSE	FALSE
rs1049927	chr9:110255433-110257280	2.38043e-09	ENSG00000136810	naive	chr9	110256475	110256475	mean corpuscular volume	Hematological measurement	FALSE	FALSE	FALSE	FALSE	FALSE	FALSE
rs1049927	chr9:110255433-110257280	2.38043e-09	ENSG00000136810	naive	chr9	110256475	110256475	mean reticulocyte volume	Hematological measurement	FALSE	FALSE	FALSE	FALSE	FALSE	FALSE
rs10500543	chr16:68247032-68248091	7.29802e-24	ENSG00000167264	naive	NA	NA	NA	NA	NA	FALSE	FALSE	FALSE	FALSE	FALSE	FALSE
rs10502330	chr18:5416928-5418376	2.94421e-08	ENSG00000082397	naive	NA	NA	NA	NA	NA	FALSE	FALSE	FALSE	FALSE	FALSE	FALSE
rs10503726	chr8:23538391-23539897	6.77699e-33	ENSG00000147454	LPS2	NA	NA	NA	NA	NA	FALSE	FALSE	FALSE	FALSE	FALSE	FALSE
rs10506350	chr12:56986964-56988706	2.07196e-14	ENSG00000166888	naive	NA	NA	NA	NA	NA	FALSE	FALSE	FALSE	FALSE	FALSE	FALSE
rs1050923	chr1:153544696-153546025	3.31308e-13	ENSG00000188015	LPS2	NA	NA	NA	NA	NA	FALSE	FALSE	FALSE	FALSE	FALSE	FALSE
rs10509919	chr10:110512045-110513857	4.34305e-07	ENSG00000138166	IFN	NA	NA	NA	NA	NA	FALSE	FALSE	TRUE	FALSE	FALSE	FALSE
rs10510755	chr3:50242502-50243928	4.26804e-06	ENSG00000186792	naive	NA	NA	NA	NA	NA	FALSE	FALSE	TRUE	FALSE	TRUE	FALSE
rs1051115	chr6:34887285-34890262	5.65992e-10	ENSG00000065060	LPS24	NA	NA	NA	NA	NA	FALSE	FALSE	FALSE	FALSE	FALSE	FALSE
rs1051130	chr6:41935674-41937005	6.54703e-21	ENSG00000124593	LPS24	NA	NA	NA	NA	NA	FALSE	FALSE	FALSE	FALSE	FALSE	TRUE
rs10511385	chr3:119274383-119276039	2.28783e-08	ENSG00000031081	LPS2	chr3	119275699	119275699	brain measurement	Other measurement	FALSE	FALSE	FALSE	FALSE	FALSE	FALSE
rs10511916	chr9:34123375-34124778	4.5698e-06	ENSG00000198876	LPS24	NA	NA	NA	NA	NA	FALSE	FALSE	FALSE	FALSE	FALSE	FALSE
rs1051474	chr9:109118972-109120546	6.04837e-22	ENSG00000106771	IFN	NA	NA	NA	NA	NA	FALSE	FALSE	FALSE	FALSE	FALSE	FALSE
rs10515746	chr5:157108652-157110109	6.092e-08	ENSG00000135077	naive	NA	NA	NA	NA	NA	FALSE	FALSE	FALSE	FALSE	FALSE	FALSE
rs10517996	chr4:168503475-168504733	3.368e-17	ENSG00000181381	LPS2	NA	NA	NA	NA	NA	FALSE	FALSE	FALSE	FALSE	FALSE	FALSE
rs1051806	chr11:68036266-68037644	6.91036e-17	ENSG00000110719	naive	NA	NA	NA	NA	NA	FALSE	FALSE	TRUE	FALSE	TRUE	FALSE
rs10518143	chr4:76011137-76012553	3.98356e-42	ENSG00000138744	IFN	NA	NA	NA	NA	NA	FALSE	FALSE	FALSE	FALSE	TRUE	TRUE
rs1051992	chr11:6319410-6321079	8.67176e-36	ENSG00000170955	IFN	NA	NA	NA	NA	NA	FALSE	FALSE	FALSE	FALSE	TRUE	FALSE
rs10520157	chr4:169611962-169613495	6.09663e-09	ENSG00000137601	LPS24	NA	NA	NA	NA	NA	FALSE	FALSE	FALSE	FALSE	FALSE	FALSE
rs1052623	chr6:87701320-87702896	7.86464e-15	ENSG00000164414	LPS24	NA	NA	NA	NA	NA	FALSE	FALSE	FALSE	FALSE	FALSE	FALSE
rs10532375	chr8:144767024-144768432	5.229e-29	ENSG00000161016	naive	NA	NA	NA	NA	NA	FALSE	FALSE	TRUE	FALSE	TRUE	FALSE
rs10532490	chr3:196431361-196433183	6.76172e-25	ENSG00000213123	naive	NA	NA	NA	NA	NA	FALSE	FALSE	FALSE	FALSE	FALSE	FALSE
rs1053329	chr2:73233328-73234801	3.33694e-06	ENSG00000135617	LPS2	NA	NA	NA	NA	NA	FALSE	FALSE	FALSE	FALSE	FALSE	FALSE
rs10533846	chr11:77065972-77067696	2.87553e-08	ENSG00000149260	naive	NA	NA	NA	NA	NA	FALSE	FALSE	FALSE	FALSE	FALSE	FALSE
rs10534043	chr10:44973685-44975443	4.96671e-13	ENSG00000107551	naive	NA	NA	NA	NA	NA	FALSE	FALSE	FALSE	FALSE	FALSE	FALSE
rs10534318	chr9:124290925-124292424	2.00334e-18	ENSG00000119408	naive	NA	NA	NA	NA	NA	FALSE	FALSE	FALSE	FALSE	FALSE	FALSE
rs10534780	chr2:231513931-231514980	6.88413e-08	ENSG00000115053	LPS24	NA	NA	NA	NA	NA	FALSE	FALSE	FALSE	FALSE	FALSE	FALSE
rs10535629	chr11:17352904-17354216	1.36873e-24	ENSG00000011405	naive	NA	NA	NA	NA	NA	FALSE	FALSE	FALSE	FALSE	FALSE	FALSE
rs10536242	chr18:63301040-63302130	1.48152e-09	ENSG00000119537	IFN	NA	NA	NA	NA	NA	FALSE	FALSE	TRUE	FALSE	FALSE	FALSE
rs1053954	chr1:223110381-223112007	5.76343e-08	ENSG00000187554	IFN	NA	NA	NA	NA	NA	FALSE	FALSE	FALSE	FALSE	FALSE	FALSE
rs10540222	chr2:231181128-231182990	5.96241e-13	ENSG00000173692	naive	NA	NA	NA	NA	NA	FALSE	FALSE	FALSE	FALSE	FALSE	FALSE
rs10540498	chr2:70789082-70790559	1.24075e-06	ENSG00000152672	naive	NA	NA	NA	NA	NA	FALSE	FALSE	TRUE	FALSE	TRUE	FALSE
rs1054220	chr21:44848907-44850310	1.47119e-25	ENSG00000183255	naive	NA	NA	NA	NA	NA	FALSE	FALSE	FALSE	FALSE	FALSE	FALSE
rs1054442	chr12:48994683-48996115	7.68291e-07	ENSG00000167535	LPS24	chr12	48995537	48995537	attention deficit hyperactivity disorder	Neurological disorder	FALSE	FALSE	FALSE	FALSE	FALSE	FALSE
rs1054442	chr12:48994683-48996115	7.68291e-07	ENSG00000167535	LPS24	chr12	48995537	48995537	intelligence	Biological process	FALSE	FALSE	FALSE	FALSE	FALSE	FALSE
rs1054442	chr12:48994683-48996115	7.68291e-07	ENSG00000167535	LPS24	chr12	48995537	48995537	autism spectrum disorder	Neurological disorder	FALSE	FALSE	FALSE	FALSE	FALSE	FALSE
rs1054442	chr12:48994683-48996115	7.68291e-07	ENSG00000167535	LPS24	chr12	48995537	48995537	bipolar disorder	Neurological disorder	FALSE	FALSE	FALSE	FALSE	FALSE	FALSE
rs1054442	chr12:48994683-48996115	7.68291e-07	ENSG00000167535	LPS24	chr12	48995537	48995537	self reported educational attainment	Other measurement	FALSE	FALSE	FALSE	FALSE	FALSE	FALSE
rs1054442	chr12:48994683-48996115	7.68291e-07	ENSG00000167535	LPS24	chr12	48995537	48995537	schizophrenia	Neurological disorder	FALSE	FALSE	FALSE	FALSE	FALSE	FALSE
rs1054442	chr12:48994683-48996115	7.68291e-07	ENSG00000167535	LPS24	chr12	48995537	48995537	cognitive function measurement	Other measurement	FALSE	FALSE	FALSE	FALSE	FALSE	FALSE
rs1054442	chr12:48994683-48996115	7.68291e-07	ENSG00000167535	LPS24	chr12	48995537	48995537	Dietary Approaches to Stop Hypertension diet	Other trait	FALSE	FALSE	FALSE	FALSE	FALSE	FALSE
rs1054442	chr12:48994683-48996115	7.68291e-07	ENSG00000167535	LPS24	chr12	48995537	48995537	educational attainment	Other measurement	FALSE	FALSE	FALSE	FALSE	FALSE	FALSE
rs1054442	chr12:48994683-48996115	7.68291e-07	ENSG00000167535	LPS24	chr12	48995537	48995537	age at menarche	Other measurement	FALSE	FALSE	FALSE	FALSE	FALSE	FALSE
rs1054442	chr12:48994683-48996115	7.68291e-07	ENSG00000167535	LPS24	chr12	48995537	48995537	reaction time measurement	Other measurement	FALSE	FALSE	FALSE	FALSE	FALSE	FALSE
rs105445	chr6:33248362-33249829	6.74683e-06	ENSG00000112514	naive	NA	NA	NA	NA	NA	FALSE	FALSE	FALSE	FALSE	FALSE	FALSE
rs10545218	chr1:108182317-108183367	4.52602e-11	ENSG00000085491	LPS24	NA	NA	NA	NA	NA	FALSE	FALSE	FALSE	FALSE	FALSE	FALSE
rs10546047	chr5:139074626-139076206	2.13421e-23	ENSG00000044115	naive	NA	NA	NA	NA	NA	FALSE	FALSE	FALSE	FALSE	FALSE	FALSE
rs10549574	chr7:156948695-156950653	3.23527e-12	ENSG00000146909	IFN	NA	NA	NA	NA	NA	FALSE	FALSE	FALSE	FALSE	FALSE	FALSE
rs10550010	chr4:184684157-184685513	1.74821e-13	ENSG00000151725	IFN	NA	NA	NA	NA	NA	FALSE	FALSE	FALSE	FALSE	FALSE	FALSE
rs1055150	chr19:18387921-18389175	7.88452e-65	ENSG00000175489	naive	NA	NA	NA	NA	NA	FALSE	FALSE	FALSE	FALSE	TRUE	FALSE
rs1056235	chr3:127672094-127673666	4.98909e-77	ENSG00000114626	naive	NA	NA	NA	NA	NA	FALSE	FALSE	FALSE	FALSE	FALSE	FALSE
rs1056619	chr17:45132082-45133520	4.78507e-08	ENSG00000172992	LPS24	chr17	45132360	45132360	insomnia	Neurological disorder	FALSE	FALSE	FALSE	FALSE	FALSE	FALSE
rs1056619	chr17:45132082-45133520	4.78507e-08	ENSG00000172992	LPS24	chr17	45132360	45132360	insomnia measurement	Other measurement	FALSE	FALSE	FALSE	FALSE	FALSE	FALSE
rs10567481	chr7:77315892-77317691	3.98963e-13	ENSG00000186088	naive	NA	NA	NA	NA	NA	FALSE	FALSE	FALSE	FALSE	FALSE	FALSE
rs1056819	chr11:2928628-2930463	5.42712e-11	ENSG00000110628	LPS24	NA	NA	NA	NA	NA	FALSE	FALSE	FALSE	FALSE	FALSE	FALSE
rs10569929	chr19:18090230-18091930	1.88468e-07	ENSG00000096996	naive	NA	NA	NA	NA	NA	FALSE	FALSE	FALSE	FALSE	FALSE	FALSE
rs1057250	chr6:157021015-157022353	5.33105e-07	ENSG00000049618	IFN	NA	NA	NA	NA	NA	FALSE	FALSE	FALSE	FALSE	FALSE	FALSE
rs1057254	chr15:65285950-65287830	6.66762e-19	ENSG00000138617	naive	NA	NA	NA	NA	NA	FALSE	FALSE	FALSE	FALSE	FALSE	FALSE
rs10573640	chr7:116633142-116634228	5.24554e-12	ENSG00000105976	LPS24	NA	NA	NA	NA	NA	FALSE	FALSE	FALSE	FALSE	FALSE	FALSE
rs1057478	chr13:52651879-52653241	3.23135e-19	ENSG00000136108	naive	NA	NA	NA	NA	NA	FALSE	FALSE	FALSE	FALSE	FALSE	FALSE
rs1057718	chr14:21103378-21104655	1.49771e-10	ENSG00000165801	naive	NA	NA	NA	NA	NA	FALSE	FALSE	FALSE	FALSE	FALSE	FALSE
rs10577255	chr19:47383024-47384260	4.17614e-16	ENSG00000134815	LPS24	NA	NA	NA	NA	NA	FALSE	FALSE	FALSE	FALSE	FALSE	FALSE
rs10578692	chr17:45290536-45292042	3.14111e-07	ENSG00000225190	IFN	NA	NA	NA	NA	NA	FALSE	FALSE	FALSE	FALSE	FALSE	FALSE
rs1057979	chr6:111871902-111874028	4.12202e-06	ENSG00000010810	LPS24	NA	NA	NA	NA	NA	FALSE	FALSE	FALSE	FALSE	FALSE	FALSE
rs1057983	chr16:1610076-1611282	7.81717e-17	ENSG00000131634	naive	NA	NA	NA	NA	NA	FALSE	FALSE	FALSE	FALSE	FALSE	FALSE
rs1057985	chr6:44217910-44219623	2.72217e-21	ENSG00000112759	naive	chr6	44218164	44218164	mean corpuscular volume	Hematological measurement	FALSE	FALSE	FALSE	FALSE	FALSE	FALSE
rs10580939	chr16:87985887-87987230	3.41709e-08	ENSG00000172530	LPS2	NA	NA	NA	NA	NA	FALSE	FALSE	FALSE	FALSE	FALSE	TRUE
rs1058119	chr17:5419020-5420587	1.60214e-54	ENSG00000029725	IFN	NA	NA	NA	NA	NA	FALSE	FALSE	FALSE	FALSE	FALSE	FALSE
rs10581780	chr4:83260207-83261242	3.90078e-15	ENSG00000145287	IFN	NA	NA	NA	NA	NA	FALSE	FALSE	FALSE	FALSE	FALSE	FALSE
rs1058318	chr6:30543909-30545534	2.24899e-20	ENSG00000204592	naive	NA	NA	NA	NA	NA	FALSE	FALSE	FALSE	FALSE	FALSE	FALSE
rs10583492	chr11:86671519-86672941	4.24771e-10	ENSG00000151376	naive	NA	NA	NA	NA	NA	FALSE	FALSE	FALSE	FALSE	FALSE	FALSE
rs10584849	chr2:143029358-143030997	4.33512e-11	ENSG00000115919	IFN	NA	NA	NA	NA	NA	FALSE	FALSE	FALSE	FALSE	FALSE	FALSE
rs1058596	chr10:13299313-13300609	8.72694e-27	ENSG00000107537	IFN	NA	NA	NA	NA	NA	FALSE	FALSE	FALSE	FALSE	FALSE	FALSE
rs1058678	chr11:62593200-62594234	3.15398e-08	ENSG00000254772	naive	chr11	62593565	62593565	BMI-adjusted waist-hip ratio	Body measurement	FALSE	FALSE	FALSE	FALSE	FALSE	FALSE
rs1059	chr19:43762822-43764327	4.29053e-24	ENSG00000105771	LPS2	NA	NA	NA	NA	NA	FALSE	FALSE	FALSE	FALSE	FALSE	FALSE
rs1059000	chr11:72793295-72794909	1.67504e-12	ENSG00000214530	naive	NA	NA	NA	NA	NA	FALSE	FALSE	FALSE	FALSE	FALSE	FALSE
rs1059261	chr2:169094985-169096380	1.73974e-07	ENSG00000073737	naive	NA	NA	NA	NA	NA	FALSE	FALSE	FALSE	FALSE	FALSE	FALSE
rs1059307	chr6:85678010-85679564	4.62435e-135	ENSG00000203875	naive	NA	NA	NA	NA	NA	FALSE	FALSE	FALSE	FALSE	FALSE	FALSE
rs10594418	chr2:55227523-55228679	1.04157e-15	ENSG00000162994	naive	NA	NA	NA	NA	NA	FALSE	FALSE	FALSE	FALSE	FALSE	FALSE
rs10596	chr16:31476200-31478168	4.71331e-21	ENSG00000140682	LPS24	NA	NA	NA	NA	NA	FALSE	FALSE	FALSE	FALSE	FALSE	FALSE
rs1059612	chr6:30741061-30743595	2.91398e-16	ENSG00000206503	LPS2	NA	NA	NA	NA	NA	FALSE	TRUE	TRUE	FALSE	FALSE	FALSE
rs1060271	chr5:179836091-179837776	1.48938e-06	ENSG00000161011	IFN	NA	NA	NA	NA	NA	FALSE	FALSE	FALSE	FALSE	FALSE	FALSE
rs1060522	chr19:37719037-37720421	3.41516e-11	ENSG00000189144	IFN	NA	NA	NA	NA	NA	FALSE	FALSE	FALSE	FALSE	FALSE	FALSE
rs1060544	chr7:100014765-100016513	4.92515e-13	ENSG00000066923	IFN	NA	NA	NA	NA	NA	FALSE	FALSE	FALSE	FALSE	FALSE	FALSE
rs1060733	chr2:239302484-239304075	4.35644e-06	ENSG00000068024	IFN	NA	NA	NA	NA	NA	FALSE	FALSE	FALSE	FALSE	FALSE	FALSE
rs1060742	chr2:19989179-19990730	5.56828e-49	ENSG00000183891	IFN	NA	NA	NA	NA	NA	FALSE	FALSE	FALSE	FALSE	FALSE	FALSE
rs10609	chr16:12572819-12574297	4.06565e-74	ENSG00000048471	naive	NA	NA	NA	NA	NA	FALSE	FALSE	TRUE	FALSE	TRUE	FALSE
rs10611463	chr16:29148316-29149691	2.45853e-19	ENSG00000103472	IFN	NA	NA	NA	NA	NA	FALSE	FALSE	FALSE	FALSE	FALSE	FALSE
rs1061223	chr12:6922205-6923269	4.92463e-12	ENSG00000111671	IFN	NA	NA	NA	NA	NA	FALSE	FALSE	FALSE	FALSE	FALSE	FALSE
rs1061583	chr14:39174614-39176041	1.52947e-101	ENSG00000182400	naive	NA	NA	NA	NA	NA	FALSE	FALSE	FALSE	FALSE	FALSE	FALSE
rs1061626	chr12:21501010-21502380	3.28941e-10	ENSG00000121350	LPS2	NA	NA	NA	NA	NA	FALSE	FALSE	FALSE	FALSE	FALSE	FALSE
rs10618033	chr16:31252948-31254690	3.77406e-19	ENSG00000140678	naive	NA	NA	NA	NA	NA	FALSE	FALSE	FALSE	FALSE	FALSE	FALSE
rs1061843	chr17:41800843-41802457	1.89842e-64	ENSG00000173801	IFN	NA	NA	NA	NA	NA	FALSE	FALSE	FALSE	FALSE	TRUE	FALSE
rs1062176	chr10:96586112-96587548	1.29258e-10	ENSG00000077147	IFN	NA	NA	NA	NA	NA	FALSE	FALSE	FALSE	FALSE	FALSE	FALSE
rs10623842	chr16:70453980-70455533	2.81386e-34	ENSG00000223496	LPS2	NA	NA	NA	NA	NA	FALSE	FALSE	FALSE	FALSE	TRUE	FALSE
rs10625918	chr9:100351911-100353489	7.33642e-31	ENSG00000119509	IFN	NA	NA	NA	NA	NA	FALSE	FALSE	FALSE	FALSE	FALSE	FALSE
rs10627127	chr15:64455520-64456991	2.37319e-08	ENSG00000166831	naive	NA	NA	NA	NA	NA	FALSE	FALSE	FALSE	FALSE	FALSE	FALSE
rs10628787	chr2:97589822-97591494	1.57389e-11	ENSG00000115073	naive	NA	NA	NA	NA	NA	FALSE	FALSE	FALSE	FALSE	FALSE	FALSE
rs1062919	chr19:48332853-48334534	9.33297e-16	ENSG00000142227	LPS2	NA	NA	NA	NA	NA	FALSE	FALSE	FALSE	FALSE	FALSE	FALSE
rs1062924	chr1:29202134-29203989	8.6833e-06	ENSG00000180198	naive	NA	NA	NA	NA	NA	FALSE	FALSE	FALSE	FALSE	FALSE	FALSE
rs10629811	chr14:75613880-75615938	4.92178e-13	ENSG00000119686	naive	NA	NA	NA	NA	NA	FALSE	FALSE	FALSE	FALSE	TRUE	FALSE
rs1062988	chr8:8892549-8894160	1.82584e-20	ENSG00000104626	naive	NA	NA	NA	NA	NA	FALSE	FALSE	FALSE	FALSE	FALSE	FALSE
rs10633382	chr14:90255875-90257434	4.52316e-09	ENSG00000119720	naive	NA	NA	NA	NA	NA	FALSE	FALSE	FALSE	FALSE	FALSE	FALSE
rs10639379	chr7:1473672-1475033	9.28043e-25	ENSG00000164880	naive	NA	NA	NA	NA	NA	FALSE	FALSE	FALSE	FALSE	FALSE	FALSE
rs10641149	chr20:53922227-53924054	1.9708e-08	ENSG00000171940	LPS2	NA	NA	NA	NA	NA	FALSE	FALSE	FALSE	FALSE	FALSE	FALSE
rs10645422	chr16:19804485-19805572	5.29838e-98	ENSG00000103550	naive	NA	NA	NA	NA	NA	FALSE	FALSE	TRUE	FALSE	FALSE	FALSE
rs10645822	chr14:54890431-54891941	3.27038e-07	ENSG00000180008	IFN	chr14	54891103	54891103	mean corpuscular hemoglobin	Hematological measurement	FALSE	FALSE	FALSE	FALSE	FALSE	TRUE
rs10645822	chr14:54890431-54891941	3.27038e-07	ENSG00000180008	IFN	chr14	54891103	54891103	hemoglobin measurement	Hematological measurement	FALSE	FALSE	FALSE	FALSE	FALSE	TRUE
rs10645822	chr14:54890431-54891941	3.27038e-07	ENSG00000180008	IFN	chr14	54891103	54891103	mean corpuscular hemoglobin concentration	Hematological measurement	FALSE	FALSE	FALSE	FALSE	FALSE	TRUE
rs1064629	chr17:18182919-18184265	5.08361e-22	ENSG00000176974	naive	NA	NA	NA	NA	NA	FALSE	FALSE	FALSE	FALSE	FALSE	FALSE
rs10649172	chr3:171809457-171811050	6.63682e-50	ENSG00000075651	LPS24	NA	NA	NA	NA	NA	FALSE	FALSE	TRUE	FALSE	FALSE	FALSE
rs10650	chr16:69186398-69187923	2.83239e-17	ENSG00000132603	naive	NA	NA	NA	NA	NA	FALSE	FALSE	FALSE	FALSE	FALSE	FALSE
rs10651141	chr1:235366479-235368167	1.39003e-09	ENSG00000152904	LPS24	NA	NA	NA	NA	NA	FALSE	FALSE	FALSE	FALSE	FALSE	FALSE
rs10652096	chr6:73732763-73734164	4.28743e-07	ENSG00000156535	LPS24	NA	NA	NA	NA	NA	FALSE	FALSE	FALSE	FALSE	FALSE	FALSE
rs10653913	chr16:30633594-30634935	2.85714e-07	ENSG00000179918	IFN	NA	NA	NA	NA	NA	FALSE	FALSE	FALSE	FALSE	FALSE	FALSE
rs10654640	chr7:155296636-155299598	2.67205e-10	ENSG00000186480	naive	NA	NA	NA	NA	NA	FALSE	FALSE	FALSE	FALSE	FALSE	FALSE
rs1065646	chr7:44769202-44770294	2.81967e-33	ENSG00000122515	naive	NA	NA	NA	NA	NA	FALSE	FALSE	FALSE	FALSE	FALSE	TRUE
rs1065765	chr9:33135151-33136725	8.26165e-06	ENSG00000122692	naive	NA	NA	NA	NA	NA	FALSE	FALSE	FALSE	FALSE	FALSE	FALSE
rs1065769	chr17:78173937-78175193	4.14688e-21	ENSG00000108639	IFN	NA	NA	NA	NA	NA	FALSE	FALSE	FALSE	FALSE	FALSE	TRUE
rs10668635	chr1:150548534-150550050	1.00432e-22	ENSG00000266472	naive	NA	NA	NA	NA	NA	FALSE	FALSE	FALSE	FALSE	FALSE	FALSE
rs10675382	chr1:22831278-22833129	2.9445e-06	ENSG00000133216	IFN	NA	NA	NA	NA	NA	FALSE	FALSE	FALSE	FALSE	FALSE	FALSE
rs10692149	chr12:110449563-110450913	2.94257e-15	ENSG00000111231	IFN	NA	NA	NA	NA	NA	FALSE	FALSE	FALSE	FALSE	FALSE	FALSE
rs10692614	chr12:124862952-124864725	2.21694e-19	ENSG00000073060	naive	chr12	124863219	124863219	Free cholesterol:total lipids ratio	Lipid or lipoprotein measurement	FALSE	FALSE	FALSE	FALSE	FALSE	FALSE
rs10692614	chr12:124862952-124864725	2.21694e-19	ENSG00000073060	naive	chr12	124863219	124863219	high density lipoprotein cholesterol measurement	Lipid or lipoprotein measurement	FALSE	FALSE	FALSE	FALSE	FALSE	FALSE
rs10692614	chr12:124862952-124864725	2.21694e-19	ENSG00000073060	naive	chr12	124863219	124863219	very low density lipoprotein cholesterol measurement	Lipid or lipoprotein measurement	FALSE	FALSE	FALSE	FALSE	FALSE	FALSE
rs10706083	chr7:28476703-28478142	2.73026e-08	ENSG00000146592	IFN	NA	NA	NA	NA	NA	FALSE	FALSE	TRUE	FALSE	TRUE	FALSE
rs10706912	chr9:98117881-98119770	7.09875e-14	ENSG00000106789	naive	NA	NA	NA	NA	NA	FALSE	FALSE	FALSE	FALSE	FALSE	FALSE
rs10707046	chr1:192951575-192953095	3.24177e-07	ENSG00000023572	LPS24	NA	NA	NA	NA	NA	FALSE	FALSE	TRUE	FALSE	FALSE	FALSE
rs10708923	chr11:64229938-64231333	2.18667e-12	ENSG00000168071	naive	NA	NA	NA	NA	NA	FALSE	FALSE	FALSE	FALSE	FALSE	FALSE
rs1070946	chr6:166830026-166831284	1.0863e-08	ENSG00000071242	IFN	NA	NA	NA	NA	NA	FALSE	FALSE	FALSE	FALSE	FALSE	TRUE
rs10710689	chr11:33063269-33064747	5.50907e-24	ENSG00000280798	naive	NA	NA	NA	NA	NA	FALSE	FALSE	FALSE	FALSE	FALSE	FALSE
rs10713583	chr2:218781445-218782881	9.50533e-50	ENSG00000135929	naive	NA	NA	NA	NA	NA	FALSE	FALSE	FALSE	TRUE	FALSE	TRUE
rs10714010	chr17:82715909-82717547	4.00404e-62	ENSG00000141560	naive	NA	NA	NA	NA	NA	FALSE	FALSE	FALSE	FALSE	FALSE	FALSE
rs10716113	chr8:22551135-22552827	1.52923e-17	ENSG00000120896	IFN	NA	NA	NA	NA	NA	FALSE	FALSE	FALSE	FALSE	FALSE	TRUE
rs1071685	chr16:23509724-23511177	1.38333e-37	ENSG00000166847	naive	NA	NA	NA	NA	NA	FALSE	FALSE	FALSE	FALSE	FALSE	FALSE
rs10717326	chr12:57519786-57521136	2.29614e-08	ENSG00000166986	naive	NA	NA	NA	NA	NA	FALSE	FALSE	FALSE	FALSE	FALSE	FALSE
rs10717827	chr17:48023447-48025791	2.86865e-29	ENSG00000108465	IFN	NA	NA	NA	NA	NA	FALSE	FALSE	FALSE	FALSE	FALSE	FALSE
rs10718541	chr10:11178309-11179402	2.59915e-06	ENSG00000048740	IFN	NA	NA	NA	NA	NA	FALSE	FALSE	FALSE	FALSE	FALSE	FALSE
rs10718741	chr19:45455532-45456938	2.68541e-07	ENSG00000125753	LPS24	NA	NA	NA	NA	NA	FALSE	FALSE	FALSE	FALSE	FALSE	FALSE
rs10732242	chr10:100433337-100434867	6.51334e-06	ENSG00000075826	naive	NA	NA	NA	NA	NA	FALSE	FALSE	FALSE	FALSE	TRUE	FALSE
rs10732976	chr1:185439267-185440652	8.39017e-20	ENSG00000116679	IFN	chr1	185439929	185439929	granulocyte percentage of myeloid white cells	Hematological measurement	FALSE	FALSE	FALSE	FALSE	FALSE	FALSE
rs10732976	chr1:185439267-185440652	8.39017e-20	ENSG00000116679	IFN	chr1	185439929	185439929	monocyte percentage of leukocytes	Hematological measurement	FALSE	FALSE	FALSE	FALSE	FALSE	FALSE
rs10734252	chr11:17382986-17384415	9.49652e-24	ENSG00000011405	naive	chr11	17383292	17383292	systolic blood pressure	Other measurement	FALSE	FALSE	FALSE	FALSE	FALSE	FALSE
rs10734252	chr11:17382986-17384415	9.49652e-24	ENSG00000011405	naive	chr11	17383292	17383292	systolic blood pressure change measurement	Other measurement	FALSE	FALSE	FALSE	FALSE	FALSE	FALSE
rs10734252	chr11:17382986-17384415	9.49652e-24	ENSG00000011405	naive	chr11	17383292	17383292	alcohol drinking	Biological process	FALSE	FALSE	FALSE	FALSE	FALSE	FALSE
rs10734252	chr11:17382986-17384415	9.49652e-24	ENSG00000011405	naive	chr11	17383292	17383292	type 2 diabetes mellitus	Digestive system disorder	FALSE	FALSE	FALSE	FALSE	FALSE	FALSE
rs10734649	chr11:9758231-9759746	2.08913e-15	ENSG00000133789	naive	chr11	9759344	9759344	coronary artery disease	Cardiovascular disease	FALSE	FALSE	FALSE	FALSE	FALSE	FALSE
rs10734965	chr12:128806518-128808097	3.60444e-20	ENSG00000139370	naive	NA	NA	NA	NA	NA	FALSE	FALSE	FALSE	FALSE	TRUE	FALSE
rs10736161	chr10:103763016-103764485	3.35846e-09	ENSG00000107957	LPS2	NA	NA	NA	NA	NA	FALSE	FALSE	FALSE	FALSE	FALSE	FALSE
rs10738392	chr9:15422069-15423654	8.08502e-13	ENSG00000164975	naive	NA	NA	NA	NA	NA	FALSE	FALSE	FALSE	FALSE	FALSE	FALSE
rs10739373	chr9:112830878-112832115	8.39708e-12	ENSG00000119457	naive	NA	NA	NA	NA	NA	FALSE	FALSE	FALSE	FALSE	FALSE	FALSE
rs10739581	chr9:120934500-120937635	9.56881e-47	ENSG00000056558	LPS2	NA	NA	NA	NA	NA	FALSE	FALSE	FALSE	FALSE	FALSE	FALSE
rs10739671	chr9:126398064-126399456	3.54341e-10	ENSG00000196814	naive	NA	NA	NA	NA	NA	FALSE	FALSE	TRUE	FALSE	FALSE	FALSE
rs10739766	chr9:129910257-129911580	1.39942e-15	ENSG00000187239	naive	NA	NA	NA	NA	NA	FALSE	FALSE	FALSE	FALSE	FALSE	FALSE
rs10739768	chr9:129954489-129955673	7.5788e-17	ENSG00000187239	IFN	NA	NA	NA	NA	NA	FALSE	FALSE	FALSE	FALSE	FALSE	FALSE
rs10740339	chr10:70354544-70356119	7.61768e-16	ENSG00000180817	naive	NA	NA	NA	NA	NA	FALSE	TRUE	TRUE	FALSE	TRUE	TRUE
rs10740396	chr10:72260258-72261748	2.00652e-06	ENSG00000148719	IFN	chr10	72260286	72260286	anthropometric measurement	Other measurement	FALSE	FALSE	FALSE	FALSE	FALSE	TRUE
rs10740396	chr10:72260258-72261748	2.00652e-06	ENSG00000148719	IFN	chr10	72260286	72260286	body height	Body measurement	FALSE	FALSE	FALSE	FALSE	FALSE	TRUE
rs10742681	chr11:43643676-43645172	5.02713e-14	ENSG00000149084	IFN	NA	NA	NA	NA	NA	FALSE	FALSE	FALSE	FALSE	FALSE	FALSE
rs10744135	chr12:8052106-8053436	4.44154e-40	ENSG00000171860	LPS24	NA	NA	NA	NA	NA	FALSE	FALSE	FALSE	FALSE	FALSE	FALSE
rs10744393	chr12:128843098-128844696	7.41662e-09	ENSG00000139370	naive	NA	NA	NA	NA	NA	FALSE	FALSE	FALSE	FALSE	FALSE	TRUE
rs10745495	chr12:89160268-89161802	3.47804e-06	ENSG00000139318	IFN	chr12	89160833	89160833	aspartate aminotransferase measurement	Liver enzyme measurement	FALSE	FALSE	FALSE	FALSE	FALSE	TRUE
rs10745495	chr12:89160268-89161802	3.47804e-06	ENSG00000139318	IFN	chr12	89160833	89160833	blood protein measurement	Other measurement	FALSE	FALSE	FALSE	FALSE	FALSE	TRUE
rs10745495	chr12:89160268-89161802	3.47804e-06	ENSG00000139318	IFN	chr12	89160833	89160833	total blood protein measurement	Hematological measurement	FALSE	FALSE	FALSE	FALSE	FALSE	TRUE
rs1074631	chr16:28542449-28543682	3.80573e-46	ENSG00000178952	naive	NA	NA	NA	NA	NA	FALSE	FALSE	FALSE	FALSE	TRUE	TRUE
rs10746564	chr9:137688441-137689945	1.06329e-06	ENSG00000203993	IFN	NA	NA	NA	NA	NA	FALSE	FALSE	FALSE	FALSE	FALSE	FALSE
rs10747039	chr9:136885879-136887332	1.90163e-11	ENSG00000054148	naive	NA	NA	NA	NA	NA	FALSE	FALSE	FALSE	FALSE	FALSE	FALSE
rs10747041	chr9:136931741-136932783	9.53426e-11	ENSG00000054148	naive	NA	NA	NA	NA	NA	FALSE	FALSE	FALSE	FALSE	FALSE	FALSE
rs10747761	chr12:56127580-56129848	5.90875e-15	ENSG00000197728	naive	NA	NA	NA	NA	NA	FALSE	FALSE	FALSE	FALSE	FALSE	FALSE
rs10747783	chr12:57781751-57783643	2.3069e-107	ENSG00000123427	naive	NA	NA	NA	NA	NA	FALSE	FALSE	FALSE	FALSE	FALSE	FALSE
rs10748643	chr10:95755571-95757402	1.09124e-15	ENSG00000138185	naive	NA	NA	NA	NA	NA	FALSE	FALSE	FALSE	FALSE	TRUE	FALSE
rs10749118	chr10:112388672-112390246	4.35218e-28	ENSG00000197142	IFN	NA	NA	NA	NA	NA	FALSE	FALSE	FALSE	FALSE	FALSE	FALSE
rs10750955	chr11:61391811-61393388	1.33745e-07	ENSG00000187049	IFN	chr11	61392189	61392189	alcohol consumption measurement	Other measurement	FALSE	FALSE	FALSE	FALSE	FALSE	FALSE
rs10751215	chr11:72813305-72815178	4.54028e-10	ENSG00000214530	LPS2	NA	NA	NA	NA	NA	FALSE	FALSE	FALSE	FALSE	FALSE	FALSE
rs10751264	chr11:76919160-76920587	6.9023e-12	ENSG00000078124	naive	NA	NA	NA	NA	NA	FALSE	FALSE	FALSE	FALSE	FALSE	FALSE
rs10752634	chr1:159935435-159937108	2.73486e-13	ENSG00000162723	LPS24	NA	NA	NA	NA	NA	FALSE	FALSE	FALSE	FALSE	FALSE	FALSE
rs10752933	chr1:184159479-184162470	7.28991e-08	ENSG00000198860	naive	NA	NA	NA	NA	NA	TRUE	TRUE	TRUE	FALSE	TRUE	FALSE
rs10753562	chr1:19448052-19449635	6.74399e-08	ENSG00000158747	LPS24	NA	NA	NA	NA	NA	FALSE	FALSE	FALSE	FALSE	FALSE	TRUE
rs10753764	chr1:167791391-167792617	8.21333e-22	ENSG00000197965	LPS2	NA	NA	NA	NA	NA	FALSE	TRUE	TRUE	FALSE	TRUE	FALSE
rs1075417	chr8:21905275-21906504	7.71794e-40	ENSG00000147443	naive	chr8	21905404	21905404	monocyte count	Hematological measurement	FALSE	FALSE	FALSE	FALSE	FALSE	FALSE
rs1075417	chr8:21905275-21906504	7.71794e-40	ENSG00000147443	naive	chr8	21905404	21905404	monocyte percentage of leukocytes	Hematological measurement	FALSE	FALSE	FALSE	FALSE	FALSE	FALSE
rs10754262	chr1:89125630-89127005	4.47774e-32	ENSG00000117226	IFN	NA	NA	NA	NA	NA	FALSE	FALSE	FALSE	FALSE	FALSE	TRUE
rs10754333	chr1:116990252-116991877	1.85886e-35	ENSG00000134256	naive	NA	NA	NA	NA	NA	FALSE	FALSE	FALSE	FALSE	FALSE	FALSE
rs1075485	chr17:1715897-1717703	2.79559e-24	ENSG00000186594	LPS24	chr17	1715954	1715954	X-23974 measurement	Other measurement	FALSE	FALSE	FALSE	FALSE	FALSE	FALSE
rs1075496	chr6:30690391-30691541	1.7062e-09	ENSG00000204632	IFN	NA	NA	NA	NA	NA	FALSE	FALSE	FALSE	FALSE	FALSE	FALSE
rs1075728	chr19:41957807-41959649	8.13052e-23	ENSG00000170956	naive	NA	NA	NA	NA	NA	FALSE	FALSE	FALSE	FALSE	FALSE	FALSE
rs10757664	chr9:27528269-27529873	4.61539e-19	ENSG00000147894	IFN	NA	NA	NA	NA	NA	FALSE	FALSE	FALSE	FALSE	FALSE	FALSE
rs10758222	chr9:33721348-33722802	1.59562e-12	ENSG00000164978	IFN	NA	NA	NA	NA	NA	FALSE	FALSE	FALSE	FALSE	FALSE	FALSE
rs10758225	chr9:33758881-33760383	1.17947e-11	ENSG00000164978	IFN	NA	NA	NA	NA	NA	FALSE	FALSE	FALSE	FALSE	FALSE	FALSE
rs10758322	chr9:35774907-35776389	1.00848e-10	ENSG00000070610	naive	NA	NA	NA	NA	NA	FALSE	FALSE	FALSE	FALSE	FALSE	FALSE
rs10758347	chr9:36135973-36137651	6.00868e-08	ENSG00000122694	LPS24	NA	NA	NA	NA	NA	FALSE	FALSE	FALSE	FALSE	FALSE	FALSE
rs10759485	chr9:111075755-111077247	7.85461e-16	ENSG00000198121	naive	NA	NA	NA	NA	NA	FALSE	FALSE	FALSE	FALSE	FALSE	FALSE
rs10759719	chr9:114556704-114558353	5.44169e-12	ENSG00000136888	LPS2	NA	NA	NA	NA	NA	FALSE	FALSE	FALSE	FALSE	FALSE	FALSE
rs10760115	chr9:120713623-120715373	1.6464e-42	ENSG00000106780	IFN	NA	NA	NA	NA	NA	FALSE	FALSE	FALSE	FALSE	FALSE	FALSE
rs10760168	chr9:121285974-121287645	2.4886e-67	ENSG00000148180	naive	NA	NA	NA	NA	NA	FALSE	FALSE	FALSE	FALSE	FALSE	FALSE
rs10760502	chr9:127801969-127803680	4.93624e-07	ENSG00000136877	IFN	NA	NA	NA	NA	NA	FALSE	FALSE	FALSE	FALSE	FALSE	FALSE
rs10760518	chr9:127961183-127962742	8.12389e-11	ENSG00000136840	naive	NA	NA	NA	NA	NA	FALSE	FALSE	FALSE	FALSE	FALSE	FALSE
rs1076230	chr19:1244082-1245400	1.26783e-06	ENSG00000118046	naive	chr19	1244901	1244901	hematocrit	Hematological measurement	FALSE	FALSE	FALSE	FALSE	FALSE	FALSE
rs1076230	chr19:1244082-1245400	1.26783e-06	ENSG00000118046	naive	chr19	1244901	1244901	hemoglobin measurement	Hematological measurement	FALSE	FALSE	FALSE	FALSE	FALSE	FALSE
rs1076230	chr19:1244082-1245400	1.26783e-06	ENSG00000118046	naive	chr19	1244901	1244901	erythrocyte count	Hematological measurement	FALSE	FALSE	FALSE	FALSE	FALSE	FALSE
rs1076230	chr19:1244082-1245400	1.26783e-06	ENSG00000118046	naive	chr19	1244901	1244901	red blood cell density measurement	Hematological measurement	FALSE	FALSE	FALSE	FALSE	FALSE	FALSE
rs10762673	chr10:75610829-75612136	3.84811e-11	ENSG00000148655	naive	NA	NA	NA	NA	NA	FALSE	FALSE	FALSE	FALSE	FALSE	FALSE
rs10762826	chr10:79000766-79002015	2.1284e-07	ENSG00000224596	LPS24	NA	NA	NA	NA	NA	FALSE	FALSE	TRUE	FALSE	FALSE	FALSE
rs1076524	chr12:9366699-9368200	2.30541e-06	ENSG00000184293	naive	NA	NA	NA	NA	NA	FALSE	FALSE	FALSE	FALSE	FALSE	FALSE
rs10767993	chr11:33160901-33162472	2.01623e-18	ENSG00000176102	naive	NA	NA	NA	NA	NA	FALSE	FALSE	FALSE	FALSE	FALSE	FALSE
rs10767994	chr11:33172486-33173913	4.04958e-16	ENSG00000176102	naive	NA	NA	NA	NA	NA	FALSE	FALSE	FALSE	FALSE	FALSE	FALSE
rs10768113	chr11:4607556-4608787	1.49905e-08	ENSG00000167333	LPS24	NA	NA	NA	NA	NA	FALSE	FALSE	FALSE	FALSE	FALSE	FALSE
rs1076872	chr3:50291682-50293499	1.04729e-20	ENSG00000186792	naive	chr3	50292395	50292395	reticulocyte count	Hematological measurement	FALSE	FALSE	FALSE	FALSE	FALSE	FALSE
rs1076872	chr3:50291682-50293499	1.04729e-20	ENSG00000186792	naive	chr3	50292395	50292395	reticulocyte measurement	Hematological measurement	FALSE	FALSE	FALSE	FALSE	FALSE	FALSE
rs1076872	chr3:50291682-50293499	1.04729e-20	ENSG00000186792	naive	chr3	50292395	50292395	Immature Reticulocyte Fraction Measurement	Hematological measurement	FALSE	FALSE	FALSE	FALSE	FALSE	FALSE
rs1076872	chr3:50291682-50293499	1.04729e-20	ENSG00000186792	naive	chr3	50292395	50292395	mean reticulocyte volume	Hematological measurement	FALSE	FALSE	FALSE	FALSE	FALSE	FALSE
rs10768986	chr11:43830562-43831996	1.50808e-14	ENSG00000149084	IFN	NA	NA	NA	NA	NA	FALSE	FALSE	TRUE	FALSE	TRUE	FALSE
rs10769245	chr11:47160712-47162269	6.07363e-07	ENSG00000134575	naive	NA	NA	NA	NA	NA	FALSE	FALSE	FALSE	FALSE	FALSE	FALSE
rs10769672	chr11:6218588-6220472	6.69264e-21	ENSG00000051009	naive	NA	NA	NA	NA	NA	FALSE	FALSE	FALSE	FALSE	FALSE	FALSE
rs1076991	chr14:64387186-64388771	8.23736e-07	ENSG00000100714	naive	NA	NA	NA	NA	NA	FALSE	FALSE	FALSE	FALSE	FALSE	FALSE
rs1077122	chr7:151110214-151111874	2.3696e-10	ENSG00000133612	naive	NA	NA	NA	NA	NA	FALSE	FALSE	FALSE	FALSE	FALSE	FALSE
rs10773141	chr12:125064520-125066433	1.64853e-18	ENSG00000184992	IFN	NA	NA	NA	NA	NA	FALSE	FALSE	FALSE	FALSE	FALSE	FALSE
rs10773580	chr12:128810178-128811535	3.7621e-20	ENSG00000139370	naive	NA	NA	NA	NA	NA	FALSE	FALSE	FALSE	FALSE	FALSE	TRUE
rs1077361	chr15:51588587-51590902	2.46555e-15	ENSG00000104112	IFN	NA	NA	NA	NA	NA	FALSE	FALSE	TRUE	FALSE	TRUE	FALSE
rs10774555	chr12:120533828-120535577	9.6871e-59	ENSG00000110871	naive	NA	NA	NA	NA	NA	FALSE	FALSE	FALSE	FALSE	FALSE	FALSE
rs10774580	chr12:121038438-121039733	2.85552e-07	ENSG00000135114	IFN	NA	NA	NA	NA	NA	TRUE	FALSE	FALSE	TRUE	TRUE	FALSE
rs10776632	chr10:48623011-48626080	1.47275e-24	ENSG00000128805	naive	NA	NA	NA	NA	NA	FALSE	FALSE	FALSE	FALSE	FALSE	FALSE
rs10777184	chr12:89524330-89526541	1.27461e-14	ENSG00000259075	IFN	NA	NA	NA	NA	NA	FALSE	FALSE	FALSE	FALSE	FALSE	FALSE
rs1077724	chr5:150123553-150125167	2.25024e-08	ENSG00000113721	IFN	NA	NA	NA	NA	NA	FALSE	FALSE	TRUE	FALSE	FALSE	FALSE
rs10777821	chr12:96906671-96908287	5.20719e-15	ENSG00000139350	naive	NA	NA	NA	NA	NA	FALSE	FALSE	FALSE	FALSE	FALSE	FALSE
rs10781537	chr9:137067391-137068415	6.4051e-20	ENSG00000197355	naive	NA	NA	NA	NA	NA	FALSE	FALSE	FALSE	FALSE	FALSE	FALSE
rs10782002	chr16:30934831-30936254	6.28164e-09	ENSG00000099377	LPS24	NA	NA	NA	NA	NA	FALSE	FALSE	FALSE	FALSE	FALSE	FALSE
rs10782485	chr14:95519326-95520722	7.05347e-09	ENSG00000176438	IFN	NA	NA	NA	NA	NA	FALSE	FALSE	FALSE	FALSE	FALSE	FALSE
rs10782959	chr1:93345124-93347068	1.88256e-35	ENSG00000117505	IFN	chr1	93346012	93346012	eosinophil count	Hematological measurement	FALSE	FALSE	FALSE	FALSE	FALSE	FALSE
rs10783793	chr12:56569424-56571097	1.36604e-11	ENSG00000176422	naive	NA	NA	NA	NA	NA	FALSE	FALSE	FALSE	FALSE	FALSE	FALSE
rs10784520	chr12:66279933-66281289	6.71441e-07	ENSG00000127311	LPS2	NA	NA	NA	NA	NA	FALSE	FALSE	FALSE	FALSE	FALSE	FALSE
rs10784727	chr12:68785003-68786139	1.18458e-08	ENSG00000175782	naive	NA	NA	NA	NA	NA	FALSE	TRUE	TRUE	FALSE	FALSE	FALSE
rs1078522	chr17:42759688-42761158	4.40083e-09	ENSG00000183978	IFN	NA	NA	NA	NA	NA	FALSE	FALSE	FALSE	FALSE	FALSE	FALSE
rs1078577	chr16:89319590-89320939	6.7704e-12	ENSG00000197912	naive	NA	NA	NA	NA	NA	FALSE	FALSE	FALSE	FALSE	FALSE	FALSE
rs10786361	chr10:97648206-97649778	1.80502e-07	ENSG00000155252	LPS2	NA	NA	NA	NA	NA	FALSE	FALSE	FALSE	FALSE	FALSE	FALSE
rs10786671	chr10:102511542-102512576	5.14537e-22	ENSG00000138111	IFN	NA	NA	NA	NA	NA	FALSE	FALSE	FALSE	FALSE	FALSE	FALSE
rs10786772	chr10:103849549-103851060	8.38356e-37	ENSG00000107957	LPS24	chr10	103850568	103850568	brain volume measurement	Other measurement	FALSE	FALSE	TRUE	FALSE	TRUE	FALSE
rs10786772	chr10:103849549-103851060	8.38356e-37	ENSG00000107957	LPS24	chr10	103850568	103850568	white matter hyperintensity measurement	Other measurement	FALSE	FALSE	TRUE	FALSE	TRUE	FALSE
rs10786772	chr10:103849549-103851060	8.38356e-37	ENSG00000107957	LPS24	chr10	103850568	103850568	hypertension	Cardiovascular disease	FALSE	FALSE	TRUE	FALSE	TRUE	FALSE
rs10787978	chr10:119542082-119543899	2.30566e-06	ENSG00000148908	LPS24	NA	NA	NA	NA	NA	FALSE	FALSE	FALSE	FALSE	FALSE	FALSE
rs10790282	chr11:119101215-119102690	2.47607e-34	ENSG00000172273	IFN	NA	NA	NA	NA	NA	FALSE	FALSE	FALSE	FALSE	FALSE	FALSE
rs10790766	chr11:125887061-125888363	2.99748e-10	ENSG00000134910	IFN	NA	NA	NA	NA	NA	FALSE	FALSE	FALSE	FALSE	FALSE	FALSE
rs10791351	chr11:134266347-134267652	3.43929e-36	ENSG00000151498	LPS24	NA	NA	NA	NA	NA	FALSE	FALSE	TRUE	FALSE	FALSE	FALSE
rs10791749	chr11:105243864-105245600	1.16098e-06	ENSG00000204397	naive	NA	NA	NA	NA	NA	FALSE	FALSE	FALSE	FALSE	FALSE	FALSE
rs10791824	chr11:65791142-65792747	3.15222e-09	ENSG00000175334	naive	chr11	65791795	65791795	age of onset of allergic disease	Other measurement	FALSE	FALSE	FALSE	FALSE	FALSE	FALSE
rs10791824	chr11:65791142-65792747	3.15222e-09	ENSG00000175334	naive	chr11	65791795	65791795	allergic disease	Immune system disorder	FALSE	FALSE	FALSE	FALSE	FALSE	FALSE
rs10791824	chr11:65791142-65792747	3.15222e-09	ENSG00000175334	naive	chr11	65791795	65791795	age at onset	Other measurement	FALSE	FALSE	FALSE	FALSE	FALSE	FALSE
rs10791824	chr11:65791142-65792747	3.15222e-09	ENSG00000175334	naive	chr11	65791795	65791795	asthma	Other disease	FALSE	FALSE	FALSE	FALSE	FALSE	FALSE
rs10791824	chr11:65791142-65792747	3.15222e-09	ENSG00000175334	naive	chr11	65791795	65791795	childhood onset asthma	Other disease	FALSE	FALSE	FALSE	FALSE	FALSE	FALSE
rs10791824	chr11:65791142-65792747	3.15222e-09	ENSG00000175334	naive	chr11	65791795	65791795	atopic asthma	Other disease	FALSE	FALSE	FALSE	FALSE	FALSE	FALSE
rs10791824	chr11:65791142-65792747	3.15222e-09	ENSG00000175334	naive	chr11	65791795	65791795	atopic eczema	Immune system disorder	FALSE	FALSE	FALSE	FALSE	FALSE	FALSE
rs10791824	chr11:65791142-65792747	3.15222e-09	ENSG00000175334	naive	chr11	65791795	65791795	Eczema	Other trait	FALSE	FALSE	FALSE	FALSE	FALSE	FALSE
rs10791895	chr11:66920624-66922007	1.2397e-08	ENSG00000173621	naive	NA	NA	NA	NA	NA	FALSE	FALSE	FALSE	FALSE	FALSE	FALSE
rs10792836	chr11:86183022-86184439	6.28344e-08	ENSG00000149201	LPS24	NA	NA	NA	NA	NA	FALSE	FALSE	FALSE	FALSE	FALSE	FALSE
rs10792941	chr11:71813237-71814415	6.46093e-39	ENSG00000158483	IFN	NA	NA	NA	NA	NA	FALSE	FALSE	FALSE	FALSE	FALSE	FALSE
rs10793039	chr11:72738193-72739902	7.00122e-18	ENSG00000214530	naive	NA	NA	NA	NA	NA	FALSE	FALSE	FALSE	FALSE	FALSE	FALSE
rs10793065	chr11:73660277-73662083	7.44815e-37	ENSG00000175581	IFN	NA	NA	NA	NA	NA	FALSE	FALSE	FALSE	FALSE	FALSE	FALSE
rs10793337	chr11:78574145-78575555	9.51022e-25	ENSG00000137513	IFN	NA	NA	NA	NA	NA	FALSE	FALSE	FALSE	FALSE	FALSE	FALSE
rs10793573	chr10:44967101-44968938	3.32779e-14	ENSG00000107551	IFN	NA	NA	NA	NA	NA	FALSE	FALSE	FALSE	FALSE	FALSE	FALSE
rs1079369	chr3:146543597-146545281	2.22496e-06	ENSG00000188313	IFN	NA	NA	NA	NA	NA	FALSE	FALSE	FALSE	FALSE	FALSE	FALSE
rs10794173	chr10:124640703-124642039	1.721e-06	ENSG00000189319	IFN	NA	NA	NA	NA	NA	FALSE	FALSE	FALSE	FALSE	TRUE	FALSE
rs10794512	chr1:28135129-28136292	3.42274e-15	ENSG00000130770	LPS24	NA	NA	NA	NA	NA	FALSE	FALSE	FALSE	FALSE	FALSE	FALSE
rs10795	chr15:84633139-84634480	1.11365e-37	ENSG00000197696	LPS2	NA	NA	NA	NA	NA	FALSE	FALSE	FALSE	FALSE	FALSE	FALSE
rs10796907	chr1:37433969-37435398	1.69076e-13	ENSG00000233621	naive	NA	NA	NA	NA	NA	FALSE	FALSE	FALSE	FALSE	FALSE	FALSE
rs10796955	chr1:155989041-155991745	6.12611e-12	ENSG00000116584	LPS24	NA	NA	NA	NA	NA	FALSE	FALSE	FALSE	FALSE	FALSE	FALSE
rs1079719	chr11:67583267-67584899	1.35828e-26	ENSG00000084207	LPS24	NA	NA	NA	NA	NA	FALSE	FALSE	FALSE	FALSE	FALSE	FALSE
rs10798295	chr1:173714019-173715983	7.76535e-09	ENSG00000117592	IFN	NA	NA	NA	NA	NA	FALSE	FALSE	FALSE	FALSE	FALSE	FALSE
rs10798651	chr1:179078825-179079851	4.3335e-08	ENSG00000186283	naive	NA	NA	NA	NA	NA	FALSE	FALSE	FALSE	FALSE	FALSE	FALSE
rs10798922	chr1:32980238-32981911	2.01634e-18	ENSG00000004455	IFN	NA	NA	NA	NA	NA	FALSE	FALSE	FALSE	FALSE	FALSE	FALSE
rs10799449	chr1:227787367-227788948	4.68135e-09	ENSG00000143740	IFN	NA	NA	NA	NA	NA	FALSE	FALSE	FALSE	FALSE	FALSE	FALSE
rs10801689	chr1:88890775-88892422	1.45701e-07	ENSG00000137944	LPS2	NA	NA	NA	NA	NA	FALSE	FALSE	FALSE	FALSE	FALSE	FALSE
rs1080199	chr22:17637837-17639660	3.99762e-19	ENSG00000131100	naive	NA	NA	NA	NA	NA	FALSE	FALSE	FALSE	FALSE	FALSE	FALSE
rs10802	chr16:57575565-57577442	1.12333e-06	ENSG00000159618	naive	NA	NA	NA	NA	NA	FALSE	FALSE	FALSE	FALSE	FALSE	FALSE
rs10802123	chr1:119616435-119617779	3.00992e-08	ENSG00000143067	LPS24	NA	NA	NA	NA	NA	FALSE	FALSE	FALSE	FALSE	TRUE	FALSE
rs10802803	chr1:235545664-235546664	4.91205e-14	ENSG00000162885	IFN	NA	NA	NA	NA	NA	FALSE	FALSE	FALSE	FALSE	FALSE	FALSE
rs10803408	chr1:16032121-16033937	8.90788e-08	ENSG00000116809	LPS24	NA	NA	NA	NA	NA	FALSE	FALSE	FALSE	FALSE	FALSE	FALSE
rs10804503	chr3:112793971-112795465	1.26416e-08	ENSG00000163606	naive	NA	NA	NA	NA	NA	FALSE	FALSE	FALSE	FALSE	FALSE	FALSE
rs10804990	chr4:6917338-6918972	1.37208e-08	ENSG00000132405	LPS24	chr4	6917934	6917934	mean corpuscular volume	Hematological measurement	FALSE	FALSE	FALSE	FALSE	FALSE	FALSE
rs10804990	chr4:6917338-6918972	1.37208e-08	ENSG00000132405	LPS24	chr4	6917934	6917934	neutrophil count	Hematological measurement	FALSE	FALSE	FALSE	FALSE	FALSE	FALSE
rs10807059	chr6:11206331-11208241	1.34566e-07	ENSG00000111859	naive	NA	NA	NA	NA	NA	FALSE	FALSE	FALSE	FALSE	FALSE	FALSE
rs10807278	chr6:42166097-42167131	2.45663e-50	ENSG00000048544	naive	NA	NA	NA	NA	NA	FALSE	FALSE	FALSE	FALSE	FALSE	FALSE
rs10807985	chr7:150784602-150786348	1.96104e-70	ENSG00000002933	naive	NA	NA	NA	NA	NA	FALSE	FALSE	TRUE	TRUE	TRUE	FALSE
rs10811618	chr9:21789092-21790579	5.29541e-16	ENSG00000099810	naive	NA	NA	NA	NA	NA	FALSE	FALSE	FALSE	FALSE	FALSE	FALSE
rs10812374	chr9:271830-273452	8.71754e-12	ENSG00000107099	LPS24	NA	NA	NA	NA	NA	FALSE	FALSE	FALSE	FALSE	FALSE	FALSE
rs10814111	chr9:34457755-34459171	6.39965e-12	ENSG00000164978	naive	NA	NA	NA	NA	NA	FALSE	FALSE	FALSE	FALSE	FALSE	FALSE
rs10814339	chr9:36153975-36155363	6.94495e-20	ENSG00000122694	LPS24	NA	NA	NA	NA	NA	FALSE	FALSE	FALSE	FALSE	FALSE	FALSE
rs10817141	chr9:111077990-111079239	1.03506e-15	ENSG00000198121	naive	NA	NA	NA	NA	NA	FALSE	FALSE	FALSE	FALSE	FALSE	FALSE
rs10817593	chr9:114348300-114349926	3.03943e-06	ENSG00000229314	naive	NA	NA	NA	NA	NA	FALSE	FALSE	TRUE	FALSE	TRUE	FALSE
rs10818524	chr9:121267616-121269322	2.04361e-67	ENSG00000148180	naive	NA	NA	NA	NA	NA	FALSE	FALSE	FALSE	FALSE	FALSE	FALSE
rs10818692	chr9:98263079-98264466	2.63483e-06	ENSG00000095383	LPS2	NA	NA	NA	NA	NA	FALSE	FALSE	FALSE	FALSE	FALSE	FALSE
rs10819317	chr9:127906140-127907523	3.71717e-11	ENSG00000160408	LPS24	chr9	127906678	127906678	anthropometric measurement	Other measurement	FALSE	FALSE	FALSE	FALSE	FALSE	FALSE
rs10819317	chr9:127906140-127907523	3.71717e-11	ENSG00000160408	LPS24	chr9	127906678	127906678	body height	Body measurement	FALSE	FALSE	FALSE	FALSE	FALSE	FALSE
rs10819317	chr9:127906140-127907523	3.71717e-11	ENSG00000160408	LPS24	chr9	127906678	127906678	protein measurement	Other measurement	FALSE	FALSE	FALSE	FALSE	FALSE	FALSE
rs10819317	chr9:127906140-127907523	3.71717e-11	ENSG00000160408	LPS24	chr9	127906678	127906678	P-selectin glycoprotein ligand 1 measurement	Other measurement	FALSE	FALSE	FALSE	FALSE	FALSE	FALSE
rs10819317	chr9:127906140-127907523	3.71717e-11	ENSG00000160408	LPS24	chr9	127906678	127906678	blood protein measurement	Other measurement	FALSE	FALSE	FALSE	FALSE	FALSE	FALSE
rs10819365	chr9:128127312-128128953	4.27038e-07	ENSG00000234771	naive	NA	NA	NA	NA	NA	FALSE	FALSE	FALSE	FALSE	FALSE	FALSE
rs10820966	chr9:92292860-92294708	5.10641e-13	ENSG00000188312	IFN	chr9	92293147	92293147	blood protein measurement	Other measurement	FALSE	FALSE	FALSE	FALSE	FALSE	FALSE
rs10821070	chr9:93095131-93096597	2.38613e-12	ENSG00000165233	naive	NA	NA	NA	NA	NA	FALSE	FALSE	FALSE	FALSE	FALSE	FALSE
rs10821075	chr9:93133488-93134845	5.99529e-14	ENSG00000131669	IFN	NA	NA	NA	NA	NA	FALSE	FALSE	FALSE	FALSE	FALSE	FALSE
rs10821077	chr9:93153955-93155130	4.90147e-06	ENSG00000131669	IFN	NA	NA	NA	NA	NA	FALSE	FALSE	FALSE	FALSE	FALSE	FALSE
rs10821078	chr9:93159255-93161038	3.31616e-08	ENSG00000131669	IFN	NA	NA	NA	NA	NA	FALSE	FALSE	FALSE	FALSE	FALSE	FALSE
rs10821093	chr9:93230642-93232324	1.31693e-07	ENSG00000165233	IFN	NA	NA	NA	NA	NA	FALSE	FALSE	FALSE	FALSE	FALSE	FALSE
rs10821161	chr9:93575619-93577527	2.55282e-06	ENSG00000197724	naive	NA	NA	NA	NA	NA	FALSE	FALSE	FALSE	FALSE	FALSE	FALSE
rs10822144	chr10:63154875-63156364	1.00579e-68	ENSG00000148572	naive	NA	NA	NA	NA	NA	FALSE	FALSE	FALSE	FALSE	FALSE	FALSE
rs10823280	chr10:69047286-69050282	2.11369e-07	ENSG00000122958	LPS24	NA	NA	NA	NA	NA	FALSE	FALSE	FALSE	FALSE	TRUE	FALSE
rs10823286	chr10:69061064-69062316	8.85166e-06	ENSG00000122862	IFN	NA	NA	NA	NA	NA	FALSE	FALSE	FALSE	FALSE	FALSE	FALSE
rs10823844	chr10:71782767-71783810	1.52124e-50	ENSG00000107736	naive	NA	NA	NA	NA	NA	FALSE	FALSE	FALSE	FALSE	FALSE	FALSE
rs10823862	chr10:71888352-71890890	3.23469e-10	ENSG00000107736	naive	NA	NA	NA	NA	NA	FALSE	FALSE	FALSE	FALSE	FALSE	FALSE
rs10823867	chr10:71895598-71897286	2.03607e-11	ENSG00000107736	naive	NA	NA	NA	NA	NA	FALSE	FALSE	FALSE	FALSE	FALSE	FALSE
rs10824036	chr10:73810700-73812413	3.11944e-15	ENSG00000166507	naive	NA	NA	NA	NA	NA	FALSE	FALSE	FALSE	FALSE	FALSE	FALSE
rs10824084	chr10:74150340-74151912	6.72976e-26	ENSG00000035403	naive	NA	NA	NA	NA	NA	FALSE	FALSE	FALSE	FALSE	FALSE	FALSE
rs10824121	chr10:74227349-74228718	4.69975e-26	ENSG00000035403	naive	NA	NA	NA	NA	NA	FALSE	FALSE	FALSE	FALSE	FALSE	FALSE
rs10826177	chr10:58383726-58386181	7.00673e-22	ENSG00000108064	naive	NA	NA	NA	NA	NA	FALSE	FALSE	FALSE	FALSE	FALSE	FALSE
rs10826682	chr10:29724924-29726385	1.15771e-18	ENSG00000197321	LPS24	NA	NA	NA	NA	NA	FALSE	FALSE	TRUE	FALSE	FALSE	FALSE
rs10829181	chr10:27099754-27101393	4.12069e-40	ENSG00000120539	LPS2	NA	NA	NA	NA	NA	FALSE	FALSE	FALSE	FALSE	FALSE	FALSE
rs10831411	chr11:95704870-95706620	7.93501e-07	ENSG00000077458	LPS24	NA	NA	NA	NA	NA	FALSE	FALSE	FALSE	FALSE	FALSE	FALSE
rs10835194	chr11:3848505-3849505	1.28586e-07	ENSG00000167325	naive	NA	NA	NA	NA	NA	FALSE	FALSE	FALSE	FALSE	TRUE	FALSE
rs10835256	chr11:3893392-3895243	1.27302e-15	ENSG00000167325	naive	NA	NA	NA	NA	NA	FALSE	FALSE	TRUE	FALSE	TRUE	FALSE
rs10835554	chr11:4057408-4059239	5.03045e-16	ENSG00000167325	naive	NA	NA	NA	NA	NA	FALSE	FALSE	FALSE	FALSE	TRUE	FALSE
rs10835657	chr11:30341877-30343405	2.09068e-26	ENSG00000152219	LPS24	NA	NA	NA	NA	NA	FALSE	FALSE	FALSE	FALSE	FALSE	FALSE
rs10836035	chr11:33178198-33179693	4.88303e-16	ENSG00000176102	naive	NA	NA	NA	NA	NA	FALSE	FALSE	FALSE	FALSE	FALSE	FALSE
rs10838693	chr11:47328057-47329229	1.54909e-29	ENSG00000134575	naive	NA	NA	NA	NA	NA	FALSE	FALSE	FALSE	FALSE	FALSE	FALSE
rs10839641	chr11:1780897-1783692	1.27574e-07	ENSG00000117984	LPS24	NA	NA	NA	NA	NA	FALSE	FALSE	FALSE	FALSE	FALSE	FALSE
rs10839797	chr11:7524345-7525623	1.85819e-17	ENSG00000166387	IFN	NA	NA	NA	NA	NA	FALSE	FALSE	FALSE	FALSE	FALSE	TRUE
rs10840112	chr11:8688047-8689600	1.45291e-40	ENSG00000166436	naive	NA	NA	NA	NA	NA	FALSE	FALSE	FALSE	FALSE	FALSE	FALSE
rs10840431	chr11:10502412-10504185	2.76503e-21	ENSG00000072952	naive	NA	NA	NA	NA	NA	FALSE	FALSE	FALSE	FALSE	FALSE	FALSE
rs10841601	chr12:8452512-8453906	1.22308e-10	ENSG00000166527	IFN	NA	NA	NA	NA	NA	FALSE	FALSE	TRUE	FALSE	TRUE	FALSE
rs10842143	chr12:8697156-8698787	3.70524e-09	ENSG00000197614	LPS2	NA	NA	NA	NA	NA	FALSE	FALSE	FALSE	FALSE	FALSE	FALSE
rs10842715	chr12:26334247-26335548	2.80521e-07	ENSG00000123104	naive	NA	NA	NA	NA	NA	FALSE	FALSE	FALSE	FALSE	TRUE	FALSE
rs10843367	chr12:29254576-29256264	2.98652e-07	ENSG00000087502	LPS24	NA	NA	NA	NA	NA	FALSE	FALSE	FALSE	FALSE	TRUE	FALSE
rs10845055	chr12:10152965-10154476	2.07775e-26	ENSG00000173391	IFN	NA	NA	NA	NA	NA	FALSE	FALSE	FALSE	FALSE	TRUE	FALSE
rs10846	chr19:14471473-14472860	3.42112e-20	ENSG00000123143	naive	NA	NA	NA	NA	NA	FALSE	FALSE	FALSE	FALSE	FALSE	FALSE
rs10846023	chr12:14567136-14568414	8.43064e-22	ENSG00000121316	LPS24	NA	NA	NA	NA	NA	FALSE	FALSE	FALSE	FALSE	FALSE	TRUE
rs10849094	chr12:4566752-4568241	4.84531e-29	ENSG00000010219	naive	chr12	4567733	4567733	blood phosphate measurement	Other measurement	TRUE	TRUE	TRUE	FALSE	FALSE	FALSE
rs10849448	chr12:6383252-6385100	2.40079e-39	ENSG00000111321	LPS2	chr12	6384185	6384185	aspartate aminotransferase measurement	Liver enzyme measurement	FALSE	FALSE	FALSE	FALSE	FALSE	FALSE
rs10849448	chr12:6383252-6385100	2.40079e-39	ENSG00000111321	LPS2	chr12	6384185	6384185	chronic obstructive pulmonary disease	Other disease	FALSE	FALSE	FALSE	FALSE	FALSE	FALSE
rs10849448	chr12:6383252-6385100	2.40079e-39	ENSG00000111321	LPS2	chr12	6384185	6384185	eosinophil percentage of leukocytes	Hematological measurement	FALSE	FALSE	FALSE	FALSE	FALSE	FALSE
rs10849448	chr12:6383252-6385100	2.40079e-39	ENSG00000111321	LPS2	chr12	6384185	6384185	granulocyte percentage of myeloid white cells	Hematological measurement	FALSE	FALSE	FALSE	FALSE	FALSE	FALSE
rs10849448	chr12:6383252-6385100	2.40079e-39	ENSG00000111321	LPS2	chr12	6384185	6384185	oligoarticular juvenile idiopathic arthritis	Immune system disorder	FALSE	FALSE	FALSE	FALSE	FALSE	FALSE
rs10849448	chr12:6383252-6385100	2.40079e-39	ENSG00000111321	LPS2	chr12	6384185	6384185	systemic juvenile idiopathic arthritis	Immune system disorder	FALSE	FALSE	FALSE	FALSE	FALSE	FALSE
rs10849448	chr12:6383252-6385100	2.40079e-39	ENSG00000111321	LPS2	chr12	6384185	6384185	polyarticular juvenile idiopathic arthritis, rheumatoid factor negative	Immune system disorder	FALSE	FALSE	FALSE	FALSE	FALSE	FALSE
rs10849448	chr12:6383252-6385100	2.40079e-39	ENSG00000111321	LPS2	chr12	6384185	6384185	monocyte count	Hematological measurement	FALSE	FALSE	FALSE	FALSE	FALSE	FALSE
rs10849448	chr12:6383252-6385100	2.40079e-39	ENSG00000111321	LPS2	chr12	6384185	6384185	monocyte percentage of leukocytes	Hematological measurement	FALSE	FALSE	FALSE	FALSE	FALSE	FALSE
rs10849448	chr12:6383252-6385100	2.40079e-39	ENSG00000111321	LPS2	chr12	6384185	6384185	mosaic loss of chromosome Y measurement	Other measurement	FALSE	FALSE	FALSE	FALSE	FALSE	FALSE
rs10849448	chr12:6383252-6385100	2.40079e-39	ENSG00000111321	LPS2	chr12	6384185	6384185	platelet component distribution width	Hematological measurement	FALSE	FALSE	FALSE	FALSE	FALSE	FALSE
rs10849448	chr12:6383252-6385100	2.40079e-39	ENSG00000111321	LPS2	chr12	6384185	6384185	platelet crit	Hematological measurement	FALSE	FALSE	FALSE	FALSE	FALSE	FALSE
rs10849448	chr12:6383252-6385100	2.40079e-39	ENSG00000111321	LPS2	chr12	6384185	6384185	tonsillectomy risk measurement	Other measurement	FALSE	FALSE	FALSE	FALSE	FALSE	FALSE
rs10849821	chr12:120939081-120940471	1.0972e-18	ENSG00000157895	naive	NA	NA	NA	NA	NA	FALSE	FALSE	FALSE	FALSE	FALSE	FALSE
rs10849853	chr12:121196345-121197949	2.02403e-20	ENSG00000110931	IFN	NA	NA	NA	NA	NA	FALSE	FALSE	FALSE	FALSE	FALSE	FALSE
rs10849925	chr12:111056390-111057830	1.61128e-06	ENSG00000111231	LPS2	chr12	111057714	111057714	systolic blood pressure	Other measurement	FALSE	FALSE	TRUE	FALSE	TRUE	FALSE
rs10849925	chr12:111056390-111057830	1.61128e-06	ENSG00000111231	LPS2	chr12	111057714	111057714	systolic blood pressure change measurement	Other measurement	FALSE	FALSE	TRUE	FALSE	TRUE	FALSE
rs10850135	chr12:109427707-109428739	2.09471e-75	ENSG00000110906	naive	NA	NA	NA	NA	NA	FALSE	FALSE	FALSE	FALSE	FALSE	FALSE
rs10852256	chr16:23857704-23859230	1.75911e-44	ENSG00000166501	naive	NA	NA	NA	NA	NA	FALSE	FALSE	FALSE	FALSE	FALSE	FALSE
rs10857840	chr1:108660386-108662014	1.38923e-06	ENSG00000162639	naive	NA	NA	NA	NA	NA	FALSE	FALSE	FALSE	FALSE	FALSE	FALSE
rs10857885	chr1:111480841-111482595	1.10087e-10	ENSG00000143110	naive	NA	NA	NA	NA	NA	FALSE	FALSE	FALSE	FALSE	FALSE	FALSE
rs10858	chr3:88058236-88059641	5.54073e-10	ENSG00000175105	LPS24	NA	NA	NA	NA	NA	FALSE	FALSE	FALSE	FALSE	FALSE	FALSE
rs10858293	chr9:134917148-134918221	8.59646e-35	ENSG00000130558	naive	chr9	134917839	134917839	protein measurement	Other measurement	FALSE	FALSE	FALSE	FALSE	FALSE	FALSE
rs10858850	chr12:89433108-89434374	9.46629e-11	ENSG00000259075	naive	NA	NA	NA	NA	NA	FALSE	FALSE	FALSE	FALSE	FALSE	FALSE
rs10860001	chr12:96047458-96048628	2.92576e-20	ENSG00000111144	naive	NA	NA	NA	NA	NA	FALSE	FALSE	FALSE	FALSE	FALSE	FALSE
rs10861209	chr12:104357547-104359485	5.88875e-08	ENSG00000255150	LPS2	NA	NA	NA	NA	NA	FALSE	FALSE	FALSE	FALSE	FALSE	FALSE
rs10861683	chr12:106986440-106988094	5.48325e-11	ENSG00000151135	IFN	NA	NA	NA	NA	NA	FALSE	FALSE	FALSE	FALSE	FALSE	FALSE
rs10863932	chr1:211910215-211911631	1.0022e-07	ENSG00000123684	naive	NA	NA	NA	NA	NA	FALSE	FALSE	FALSE	FALSE	FALSE	FALSE
rs10864360	chr1:8663338-8664755	8.32576e-09	ENSG00000142599	naive	chr1	8664463	8664463	age at onset	Other measurement	FALSE	FALSE	FALSE	FALSE	TRUE	FALSE
rs10864360	chr1:8663338-8664755	8.32576e-09	ENSG00000142599	naive	chr1	8664463	8664463	childhood onset asthma	Other disease	FALSE	FALSE	FALSE	FALSE	TRUE	FALSE
rs10864360	chr1:8663338-8664755	8.32576e-09	ENSG00000142599	naive	chr1	8664463	8664463	asthma	Other disease	FALSE	FALSE	FALSE	FALSE	TRUE	FALSE
rs10864988	chr2:119702056-119703921	5.03665e-07	ENSG00000144120	LPS24	NA	NA	NA	NA	NA	FALSE	FALSE	FALSE	FALSE	FALSE	FALSE
rs10865123	chr2:37195954-37197407	2.94977e-13	ENSG00000115816	IFN	NA	NA	NA	NA	NA	FALSE	FALSE	FALSE	FALSE	FALSE	FALSE
rs10865366	chr2:25649455-25650887	3.32514e-18	ENSG00000138101	IFN	NA	NA	NA	NA	NA	FALSE	FALSE	FALSE	FALSE	TRUE	FALSE
rs10865701	chr3:10389404-10391038	3.84211e-14	ENSG00000157020	naive	NA	NA	NA	NA	NA	FALSE	FALSE	FALSE	FALSE	FALSE	FALSE
rs10868409	chr9:86353590-86355420	1.28845e-06	ENSG00000135070	IFN	NA	NA	NA	NA	NA	FALSE	FALSE	FALSE	FALSE	FALSE	FALSE
rs10868615	chr9:87529275-87530751	1.26918e-07	ENSG00000196730	LPS24	NA	NA	NA	NA	NA	FALSE	FALSE	FALSE	FALSE	FALSE	FALSE
rs10868630	chr9:87554179-87555696	2.797e-22	ENSG00000196730	naive	NA	NA	NA	NA	NA	FALSE	FALSE	FALSE	FALSE	FALSE	FALSE
rs10869174	chr9:72423358-72424856	1.26137e-06	ENSG00000107372	naive	NA	NA	NA	NA	NA	FALSE	FALSE	FALSE	FALSE	FALSE	FALSE
rs10869475	chr9:75027627-75028949	7.19676e-08	ENSG00000135045	LPS24	NA	NA	NA	NA	NA	FALSE	FALSE	FALSE	FALSE	FALSE	FALSE
rs10869976	chr9:69181451-69182901	3.72248e-69	ENSG00000119139	naive	NA	NA	NA	NA	NA	FALSE	FALSE	FALSE	FALSE	FALSE	FALSE
rs10870084	chr9:136563712-136565435	4.07275e-10	ENSG00000148400	naive	NA	NA	NA	NA	NA	FALSE	FALSE	FALSE	FALSE	FALSE	FALSE
rs10870140	chr9:136901390-136902909	4.24915e-11	ENSG00000054148	naive	NA	NA	NA	NA	NA	FALSE	FALSE	FALSE	FALSE	FALSE	FALSE
rs10870148	chr9:136949467-136950827	2.94896e-11	ENSG00000054148	naive	NA	NA	NA	NA	NA	FALSE	FALSE	FALSE	FALSE	FALSE	FALSE
rs10870159	chr9:136991645-136993120	4.97977e-11	ENSG00000148362	naive	NA	NA	NA	NA	NA	FALSE	FALSE	FALSE	FALSE	FALSE	FALSE
rs10870273	chr10:132232095-132233356	2.2797e-08	ENSG00000165752	IFN	chr10	132232632	132232632	bacterial pathogen genotype measurement	Other measurement	FALSE	FALSE	FALSE	FALSE	FALSE	FALSE
rs10870273	chr10:132232095-132233356	2.2797e-08	ENSG00000165752	IFN	chr10	132232632	132232632	pneumococcal meningitis	Neurological disorder	FALSE	FALSE	FALSE	FALSE	FALSE	FALSE
rs10872646	chr6:149746044-149747113	3.1247e-61	ENSG00000120253	naive	NA	NA	NA	NA	NA	FALSE	FALSE	FALSE	FALSE	FALSE	FALSE
rs10873032	chr14:50090985-50092209	9.64057e-16	ENSG00000100483	IFN	NA	NA	NA	NA	NA	FALSE	FALSE	FALSE	FALSE	FALSE	FALSE
rs10873274	chr14:74939369-74940892	1.11097e-19	ENSG00000119718	naive	NA	NA	NA	NA	NA	FALSE	FALSE	FALSE	FALSE	TRUE	FALSE
rs10873301	chr14:77039617-77041198	7.9723e-10	ENSG00000119669	IFN	chr14	77040862	77040862	serum albumin measurement	Other measurement	FALSE	FALSE	FALSE	FALSE	FALSE	FALSE
rs10874771	chr1:93316462-93318345	4.84584e-28	ENSG00000117500	naive	NA	NA	NA	NA	NA	FALSE	FALSE	FALSE	FALSE	FALSE	FALSE
rs10875349	chr1:92298367-92299729	8.25274e-09	ENSG00000122484	IFN	NA	NA	NA	NA	NA	FALSE	FALSE	FALSE	FALSE	FALSE	FALSE
rs10876015	chr12:50282636-50284102	6.81651e-55	ENSG00000050405	IFN	NA	NA	NA	NA	NA	FALSE	FALSE	FALSE	FALSE	FALSE	FALSE
rs10876045	chr12:50515057-50516334	1.98194e-49	ENSG00000050405	IFN	NA	NA	NA	NA	NA	FALSE	FALSE	FALSE	FALSE	FALSE	FALSE
rs10876051	chr12:50537587-50538621	1.25361e-11	ENSG00000050405	IFN	NA	NA	NA	NA	NA	FALSE	FALSE	FALSE	FALSE	FALSE	FALSE
rs10876228	chr12:52022829-52024333	4.37422e-13	ENSG00000139567	naive	NA	NA	NA	NA	NA	FALSE	FALSE	FALSE	FALSE	FALSE	FALSE
rs10876402	chr12:53065594-53066827	3.65563e-08	ENSG00000167778	naive	NA	NA	NA	NA	NA	FALSE	FALSE	FALSE	FALSE	FALSE	FALSE
rs10876864	chr12:56006859-56008275	1.38243e-178	ENSG00000197728	naive	chr12	56007301	56007301	allergic rhinitis	Immune system disorder	FALSE	FALSE	FALSE	FALSE	FALSE	FALSE
rs10876864	chr12:56006859-56008275	1.38243e-178	ENSG00000197728	naive	chr12	56007301	56007301	asthma	Other disease	FALSE	FALSE	FALSE	FALSE	FALSE	FALSE
rs10876864	chr12:56006859-56008275	1.38243e-178	ENSG00000197728	naive	chr12	56007301	56007301	allergic disease	Immune system disorder	FALSE	FALSE	FALSE	FALSE	FALSE	FALSE
rs10876864	chr12:56006859-56008275	1.38243e-178	ENSG00000197728	naive	chr12	56007301	56007301	Eczema	Other trait	FALSE	FALSE	FALSE	FALSE	FALSE	FALSE
rs10876864	chr12:56006859-56008275	1.38243e-178	ENSG00000197728	naive	chr12	56007301	56007301	appendicular lean mass	Other measurement	FALSE	FALSE	FALSE	FALSE	FALSE	FALSE
rs10876864	chr12:56006859-56008275	1.38243e-178	ENSG00000197728	naive	chr12	56007301	56007301	basal cell carcinoma	Cancer	FALSE	FALSE	FALSE	FALSE	FALSE	FALSE
rs10876864	chr12:56006859-56008275	1.38243e-178	ENSG00000197728	naive	chr12	56007301	56007301	cognitive function measurement	Other measurement	FALSE	FALSE	FALSE	FALSE	FALSE	FALSE
rs10876864	chr12:56006859-56008275	1.38243e-178	ENSG00000197728	naive	chr12	56007301	56007301	self reported educational attainment	Other measurement	FALSE	FALSE	FALSE	FALSE	FALSE	FALSE
rs10876864	chr12:56006859-56008275	1.38243e-178	ENSG00000197728	naive	chr12	56007301	56007301	eosinophil count	Hematological measurement	FALSE	FALSE	FALSE	FALSE	FALSE	FALSE
rs10876864	chr12:56006859-56008275	1.38243e-178	ENSG00000197728	naive	chr12	56007301	56007301	eosinophil percentage of granulocytes	Hematological measurement	FALSE	FALSE	FALSE	FALSE	FALSE	FALSE
rs10876864	chr12:56006859-56008275	1.38243e-178	ENSG00000197728	naive	chr12	56007301	56007301	eosinophil percentage of leukocytes	Hematological measurement	FALSE	FALSE	FALSE	FALSE	FALSE	FALSE
rs10876864	chr12:56006859-56008275	1.38243e-178	ENSG00000197728	naive	chr12	56007301	56007301	household income	Other trait	FALSE	FALSE	FALSE	FALSE	FALSE	FALSE
rs10876864	chr12:56006859-56008275	1.38243e-178	ENSG00000197728	naive	chr12	56007301	56007301	intelligence	Biological process	FALSE	FALSE	FALSE	FALSE	FALSE	FALSE
rs10876864	chr12:56006859-56008275	1.38243e-178	ENSG00000197728	naive	chr12	56007301	56007301	lifestyle measurement	Other measurement	FALSE	FALSE	FALSE	FALSE	FALSE	FALSE
rs10876864	chr12:56006859-56008275	1.38243e-178	ENSG00000197728	naive	chr12	56007301	56007301	neutrophil percentage of granulocytes	Hematological measurement	FALSE	FALSE	FALSE	FALSE	FALSE	FALSE
rs10876864	chr12:56006859-56008275	1.38243e-178	ENSG00000197728	naive	chr12	56007301	56007301	squamous cell carcinoma	Cancer	FALSE	FALSE	FALSE	FALSE	FALSE	FALSE
rs10876864	chr12:56006859-56008275	1.38243e-178	ENSG00000197728	naive	chr12	56007301	56007301	vitiligo	Immune system disorder	FALSE	FALSE	FALSE	FALSE	FALSE	FALSE
rs10877026	chr12:57835106-57836178	1.19515e-57	ENSG00000123427	naive	NA	NA	NA	NA	NA	FALSE	FALSE	TRUE	FALSE	FALSE	FALSE
rs108775	chr19:43900993-43902649	4.45215e-27	ENSG00000104783	naive	NA	NA	NA	NA	NA	FALSE	FALSE	FALSE	FALSE	FALSE	FALSE
rs10878796	chr12:68240358-68241708	2.79675e-11	ENSG00000111554	naive	NA	NA	NA	NA	NA	FALSE	FALSE	FALSE	FALSE	FALSE	FALSE
rs10880231	chr12:42055784-42057314	3.22213e-12	ENSG00000134283	naive	NA	NA	NA	NA	NA	FALSE	FALSE	FALSE	FALSE	FALSE	FALSE
rs10880254	chr12:42144102-42145604	3.60636e-13	ENSG00000134283	naive	NA	NA	NA	NA	NA	FALSE	FALSE	FALSE	FALSE	FALSE	FALSE
rs10882227	chr10:93378682-93380084	6.25547e-09	ENSG00000138119	LPS24	NA	NA	NA	NA	NA	FALSE	TRUE	TRUE	TRUE	TRUE	FALSE
rs10882259	chr10:93515172-93516584	2.27793e-11	ENSG00000186188	naive	NA	NA	NA	NA	NA	FALSE	FALSE	FALSE	FALSE	FALSE	TRUE
rs10882660	chr10:95757616-95759019	1.00752e-15	ENSG00000138185	naive	NA	NA	NA	NA	NA	FALSE	FALSE	FALSE	FALSE	TRUE	FALSE
rs10882931	chr10:97405722-97406779	9.00948e-62	ENSG00000052749	naive	NA	NA	NA	NA	NA	FALSE	FALSE	FALSE	FALSE	TRUE	FALSE
rs10882984	chr10:97676618-97677877	1.45335e-07	ENSG00000155252	LPS2	NA	NA	NA	NA	NA	FALSE	FALSE	FALSE	FALSE	FALSE	FALSE
rs10882989	chr10:97689185-97690311	2.03815e-09	ENSG00000119986	LPS24	NA	NA	NA	NA	NA	TRUE	FALSE	FALSE	TRUE	TRUE	TRUE
rs10883068	chr10:98331552-98332992	1.48279e-07	ENSG00000119943	naive	NA	NA	NA	NA	NA	FALSE	FALSE	FALSE	FALSE	FALSE	FALSE
rs10883097	chr10:98445856-98447459	3.67599e-08	ENSG00000107521	IFN	NA	NA	NA	NA	NA	FALSE	FALSE	FALSE	FALSE	FALSE	FALSE
rs10883385	chr10:99620033-99621971	6.55843e-13	ENSG00000014919	IFN	NA	NA	NA	NA	NA	FALSE	FALSE	FALSE	FALSE	FALSE	FALSE
rs10883780	chr10:102818382-102819693	1.98077e-51	ENSG00000166275	naive	NA	NA	NA	NA	NA	FALSE	FALSE	TRUE	FALSE	FALSE	FALSE
rs10883801	chr10:102917367-102918676	1.69167e-47	ENSG00000166275	naive	NA	NA	NA	NA	NA	FALSE	FALSE	FALSE	FALSE	FALSE	FALSE
rs10883857	chr10:103367773-103368951	2.6139e-66	ENSG00000173915	naive	NA	NA	NA	NA	NA	FALSE	FALSE	FALSE	FALSE	FALSE	FALSE
rs10883869	chr10:103450831-103452687	4.61867e-68	ENSG00000173915	naive	NA	NA	NA	NA	NA	FALSE	FALSE	FALSE	FALSE	FALSE	FALSE
rs10885057	chr10:110861962-110863014	1.02567e-07	ENSG00000150593	naive	NA	NA	NA	NA	NA	FALSE	FALSE	FALSE	FALSE	FALSE	FALSE
rs10885393	chr10:79825752-79827345	2.17186e-06	ENSG00000122359	naive	NA	NA	NA	NA	NA	FALSE	FALSE	FALSE	FALSE	FALSE	FALSE
rs10887825	chr10:80387980-80389413	1.51228e-30	ENSG00000122378	naive	NA	NA	NA	NA	NA	FALSE	FALSE	FALSE	FALSE	FALSE	FALSE
rs10887850	chr10:88730617-88731986	8.12813e-10	ENSG00000204020	naive	NA	NA	NA	NA	NA	FALSE	FALSE	FALSE	FALSE	FALSE	FALSE
rs10887942	chr10:89309445-89310789	3.57118e-15	ENSG00000152778	IFN	NA	NA	NA	NA	NA	TRUE	FALSE	FALSE	TRUE	TRUE	TRUE
rs10887945	chr10:89327455-89328674	3.77763e-15	ENSG00000152778	IFN	NA	NA	NA	NA	NA	FALSE	FALSE	FALSE	FALSE	FALSE	TRUE
rs10888395	chr1:150789013-150790272	1.16927e-36	ENSG00000143437	IFN	NA	NA	NA	NA	NA	FALSE	FALSE	FALSE	FALSE	FALSE	FALSE
rs10888411	chr1:151300409-151301908	2.84412e-11	ENSG00000159352	LPS2	NA	NA	NA	NA	NA	FALSE	FALSE	FALSE	FALSE	FALSE	FALSE
rs10888438	chr1:151836114-151837161	5.42266e-08	ENSG00000159445	IFN	NA	NA	NA	NA	NA	FALSE	FALSE	FALSE	FALSE	FALSE	FALSE
rs10891052	chr11:110086184-110088095	6.47927e-10	ENSG00000149289	naive	chr11	110087100	110087100	total cholesterol measurement	Lipid or lipoprotein measurement	FALSE	FALSE	FALSE	FALSE	FALSE	FALSE
rs10891301	chr11:111938224-111939550	7.60695e-16	ENSG00000137713	LPS24	chr11	111938765	111938765	protein measurement	Other measurement	FALSE	FALSE	FALSE	FALSE	FALSE	FALSE
rs10891529	chr11:113288735-113290277	1.23436e-06	ENSG00000149292	naive	NA	NA	NA	NA	NA	FALSE	FALSE	FALSE	FALSE	FALSE	FALSE
rs10892053	chr11:116986284-116987460	4.06678e-31	ENSG00000149577	naive	NA	NA	NA	NA	NA	FALSE	FALSE	FALSE	FALSE	FALSE	FALSE
rs10892058	chr11:117005261-117006755	1.86617e-30	ENSG00000149577	naive	NA	NA	NA	NA	NA	FALSE	FALSE	FALSE	FALSE	FALSE	FALSE
rs10892073	chr11:117097410-117099334	2.402e-31	ENSG00000149577	naive	NA	NA	NA	NA	NA	FALSE	FALSE	FALSE	FALSE	FALSE	TRUE
rs10892181	chr11:117828309-117829760	1.6989e-07	ENSG00000137726	naive	NA	NA	NA	NA	NA	FALSE	FALSE	FALSE	FALSE	FALSE	FALSE
rs10896012	chr11:65510430-65511479	3.80071e-08	ENSG00000173327	naive	chr11	65510990	65510990	longitudinal BMI measurement	Body measurement	FALSE	FALSE	FALSE	FALSE	FALSE	FALSE
rs10896012	chr11:65510430-65511479	3.80071e-08	ENSG00000173327	naive	chr11	65510990	65510990	lean body mass	Other measurement	FALSE	FALSE	FALSE	FALSE	FALSE	FALSE
rs10896012	chr11:65510430-65511479	3.80071e-08	ENSG00000173327	naive	chr11	65510990	65510990	physical activity measurement	Other measurement	FALSE	FALSE	FALSE	FALSE	FALSE	FALSE
rs10896012	chr11:65510430-65511479	3.80071e-08	ENSG00000173327	naive	chr11	65510990	65510990	body mass index	Body measurement	FALSE	FALSE	FALSE	FALSE	FALSE	FALSE
rs10896012	chr11:65510430-65511479	3.80071e-08	ENSG00000173327	naive	chr11	65510990	65510990	visceral adipose tissue measurement	Other measurement	FALSE	FALSE	FALSE	FALSE	FALSE	FALSE
rs10896012	chr11:65510430-65511479	3.80071e-08	ENSG00000173327	naive	chr11	65510990	65510990	anthropometric measurement	Other measurement	FALSE	FALSE	FALSE	FALSE	FALSE	FALSE
rs10896012	chr11:65510430-65511479	3.80071e-08	ENSG00000173327	naive	chr11	65510990	65510990	waist-hip ratio	Body measurement	FALSE	FALSE	FALSE	FALSE	FALSE	FALSE
rs10896027	chr11:65652134-65653538	5.79851e-07	ENSG00000172500	LPS24	NA	NA	NA	NA	NA	FALSE	FALSE	FALSE	FALSE	FALSE	FALSE
rs10896064	chr11:65872271-65874207	2.49436e-19	ENSG00000175334	LPS24	chr11	65873562	65873562	basal cell carcinoma	Cancer	FALSE	FALSE	FALSE	FALSE	FALSE	FALSE
rs10896064	chr11:65872271-65874207	2.49436e-19	ENSG00000175334	LPS24	chr11	65873562	65873562	basophil count	Inflammatory measurement	FALSE	FALSE	FALSE	FALSE	FALSE	FALSE
rs10896064	chr11:65872271-65874207	2.49436e-19	ENSG00000175334	LPS24	chr11	65873562	65873562	eosinophil count	Hematological measurement	FALSE	FALSE	FALSE	FALSE	FALSE	FALSE
rs10896165	chr11:67286554-67287654	1.15326e-15	ENSG00000172830	naive	NA	NA	NA	NA	NA	TRUE	FALSE	TRUE	TRUE	TRUE	FALSE
rs10896386	chr11:68954782-68956426	4.18558e-71	ENSG00000197345	naive	NA	NA	NA	NA	NA	FALSE	FALSE	FALSE	FALSE	FALSE	FALSE
rs10897069	chr11:60482052-60483502	5.59411e-08	ENSG00000166927	LPS2	NA	NA	NA	NA	NA	FALSE	FALSE	FALSE	FALSE	FALSE	FALSE
rs10897294	chr11:62806378-62807535	8.0955e-17	ENSG00000255717	naive	NA	NA	NA	NA	NA	FALSE	FALSE	FALSE	FALSE	FALSE	FALSE
rs10897458	chr11:63882382-63883920	1.89615e-12	ENSG00000176485	naive	NA	NA	NA	NA	NA	FALSE	FALSE	FALSE	FALSE	TRUE	FALSE
rs10897470	chr11:63985882-63987270	2.35122e-07	ENSG00000176340	naive	NA	NA	NA	NA	NA	FALSE	FALSE	FALSE	FALSE	FALSE	FALSE
rs10898446	chr11:86202003-86203494	1.9378e-10	ENSG00000149196	IFN	NA	NA	NA	NA	NA	FALSE	FALSE	FALSE	FALSE	FALSE	FALSE
rs10898853	chr11:70202707-70204528	4.15272e-06	ENSG00000168040	IFN	NA	NA	NA	NA	NA	FALSE	FALSE	FALSE	FALSE	FALSE	FALSE
rs10898911	chr11:73241921-73243419	1.45457e-14	ENSG00000175591	IFN	NA	NA	NA	NA	NA	FALSE	FALSE	FALSE	FALSE	FALSE	FALSE
rs10899301	chr11:76885047-76886339	1.13618e-11	ENSG00000078124	naive	NA	NA	NA	NA	NA	FALSE	FALSE	FALSE	FALSE	FALSE	FALSE
rs10899483	chr11:78349951-78351733	1.23917e-09	ENSG00000137513	IFN	NA	NA	NA	NA	NA	FALSE	FALSE	FALSE	FALSE	FALSE	FALSE
rs10900148	chr10:44963913-44964953	1.41171e-25	ENSG00000107551	IFN	NA	NA	NA	NA	NA	FALSE	TRUE	TRUE	FALSE	FALSE	TRUE
rs10900216	chr10:45418515-45420169	6.54871e-10	ENSG00000012779	naive	NA	NA	NA	NA	NA	FALSE	FALSE	TRUE	FALSE	TRUE	TRUE
rs10900809	chr5:132489939-132491883	5.69071e-31	ENSG00000197375	naive	NA	NA	NA	NA	NA	FALSE	FALSE	FALSE	FALSE	FALSE	TRUE
rs10901791	chr10:124628022-124629342	1.03726e-08	ENSG00000189319	LPS24	NA	NA	NA	NA	NA	FALSE	FALSE	FALSE	FALSE	FALSE	FALSE
rs10901809	chr10:124721306-124722467	1.44477e-07	ENSG00000189319	LPS24	chr10	124722235	124722235	anthropometric measurement	Other measurement	TRUE	FALSE	FALSE	FALSE	TRUE	FALSE
rs10901809	chr10:124721306-124722467	1.44477e-07	ENSG00000189319	LPS24	chr10	124722235	124722235	body height	Body measurement	TRUE	FALSE	FALSE	FALSE	TRUE	FALSE
rs10901813	chr10:124740440-124741727	3.5579e-07	ENSG00000189319	LPS24	NA	NA	NA	NA	NA	FALSE	FALSE	FALSE	FALSE	FALSE	FALSE
rs10901821	chr10:124791100-124792853	7.3707e-07	ENSG00000189319	LPS24	chr10	124791987	124791987	anthropometric measurement	Other measurement	FALSE	FALSE	FALSE	FALSE	FALSE	FALSE
rs10901821	chr10:124791100-124792853	7.3707e-07	ENSG00000189319	LPS24	chr10	124791987	124791987	body height	Body measurement	FALSE	FALSE	FALSE	FALSE	FALSE	FALSE
rs10902159	chr11:406506-408227	6.07538e-18	ENSG00000185187	naive	NA	NA	NA	NA	NA	FALSE	FALSE	FALSE	FALSE	FALSE	FALSE
rs10902233	chr11:924973-926613	9.75404e-10	ENSG00000177700	naive	NA	NA	NA	NA	NA	FALSE	FALSE	FALSE	FALSE	FALSE	FALSE
rs10902733	chr1:26286599-26287651	2.97798e-112	ENSG00000169442	naive	NA	NA	NA	NA	NA	FALSE	FALSE	FALSE	FALSE	FALSE	FALSE
rs10902852	chr10:122979871-122981061	2.58263e-13	ENSG00000119965	IFN	NA	NA	NA	NA	NA	FALSE	FALSE	FALSE	FALSE	FALSE	FALSE
rs10905405	chr10:5888799-5890852	2.84028e-22	ENSG00000057608	IFN	NA	NA	NA	NA	NA	FALSE	FALSE	FALSE	FALSE	FALSE	FALSE
rs10906026	chr10:11849556-11851086	2.36585e-26	ENSG00000148426	LPS24	NA	NA	NA	NA	NA	FALSE	FALSE	TRUE	FALSE	FALSE	FALSE
rs10906361	chr10:13371560-13372873	9.66306e-06	ENSG00000107537	IFN	NA	NA	NA	NA	NA	FALSE	FALSE	FALSE	FALSE	FALSE	FALSE
rs10907194	chr1:1779802-1780865	2.35869e-06	ENSG00000231050	IFN	NA	NA	NA	NA	NA	FALSE	FALSE	FALSE	FALSE	FALSE	FALSE
rs10908362	chr1:37595347-37596504	2.56184e-22	ENSG00000163877	LPS24	NA	NA	NA	NA	NA	FALSE	FALSE	FALSE	FALSE	FALSE	FALSE
rs10908459	chr1:155243978-155245516	1.23705e-06	ENSG00000143537	naive	NA	NA	NA	NA	NA	FALSE	FALSE	FALSE	FALSE	FALSE	FALSE
rs10908821	chr1:161038055-161039737	3.0645e-74	ENSG00000215845	naive	chr1	161038745	161038745	protein measurement	Other measurement	FALSE	FALSE	FALSE	FALSE	FALSE	FALSE
rs10908914	chr9:89421291-89423027	2.59075e-09	ENSG00000187764	LPS2	NA	NA	NA	NA	NA	FALSE	FALSE	TRUE	FALSE	TRUE	FALSE
rs10910420	chr1:234372929-234374209	2.49793e-69	ENSG00000168275	LPS24	NA	NA	NA	NA	NA	FALSE	FALSE	FALSE	FALSE	FALSE	FALSE
rs10910851	chr1:181042646-181043738	2.8923e-11	ENSG00000135823	naive	NA	NA	NA	NA	NA	FALSE	FALSE	FALSE	FALSE	FALSE	FALSE
rs10910876	chr1:181141205-181143171	1.79698e-13	ENSG00000153029	naive	NA	NA	NA	NA	NA	FALSE	FALSE	TRUE	FALSE	FALSE	FALSE
rs10911102	chr1:182588371-182589980	9.78907e-06	ENSG00000135828	IFN	NA	NA	NA	NA	NA	FALSE	FALSE	FALSE	FALSE	FALSE	FALSE
rs10911306	chr1:183318122-183319400	1.73949e-26	ENSG00000116698	naive	NA	NA	NA	NA	NA	FALSE	FALSE	TRUE	FALSE	FALSE	FALSE
rs10911363	chr1:183579774-183581012	2.56019e-63	ENSG00000116698	naive	NA	NA	NA	NA	NA	FALSE	FALSE	FALSE	FALSE	FALSE	FALSE
rs10912898	chr1:175151236-175152714	1.52068e-55	ENSG00000235750	IFN	NA	NA	NA	NA	NA	FALSE	FALSE	FALSE	FALSE	FALSE	FALSE
rs10914250	chr1:31027456-31029300	1.60533e-09	ENSG00000162512	IFN	NA	NA	NA	NA	NA	FALSE	FALSE	FALSE	FALSE	FALSE	FALSE
rs10914656	chr1:33060176-33061881	1.68258e-42	ENSG00000004455	IFN	NA	NA	NA	NA	NA	FALSE	FALSE	FALSE	FALSE	FALSE	FALSE
rs10915196	chr1:28784745-28785982	1.62186e-19	ENSG00000204138	naive	NA	NA	NA	NA	NA	FALSE	FALSE	FALSE	FALSE	FALSE	FALSE
rs10916619	chr1:224456529-224457599	1.47664e-38	ENSG00000143771	LPS2	chr1	224457183	224457183	anthropometric measurement	Other measurement	FALSE	FALSE	FALSE	FALSE	FALSE	FALSE
rs10916619	chr1:224456529-224457599	1.47664e-38	ENSG00000143771	LPS2	chr1	224457183	224457183	body height	Body measurement	FALSE	FALSE	FALSE	FALSE	FALSE	FALSE
rs10917128	chr1:22039436-22040835	3.72952e-49	ENSG00000218510	naive	NA	NA	NA	NA	NA	FALSE	FALSE	FALSE	FALSE	FALSE	TRUE
rs10917428	chr1:23837775-23839367	9.2002e-41	ENSG00000011007	naive	NA	NA	NA	NA	NA	FALSE	FALSE	FALSE	FALSE	FALSE	FALSE
rs10917454	chr1:19467856-19470099	3.81299e-07	ENSG00000077549	LPS24	NA	NA	NA	NA	NA	FALSE	FALSE	FALSE	FALSE	TRUE	FALSE
rs10919960	chr1:200509809-200511062	1.29485e-10	ENSG00000118197	IFN	NA	NA	NA	NA	NA	FALSE	FALSE	FALSE	FALSE	FALSE	FALSE
rs10920238	chr1:201715401-201716543	7.98871e-08	ENSG00000134369	IFN	NA	NA	NA	NA	NA	FALSE	FALSE	FALSE	FALSE	FALSE	FALSE
rs1092183	chr14:61524595-61526332	6.91465e-06	ENSG00000100644	LPS2	NA	NA	NA	NA	NA	FALSE	FALSE	FALSE	FALSE	FALSE	FALSE
rs10924372	chr1:236147788-236149164	2.34197e-23	ENSG00000077585	naive	chr1	236149026	236149026	c-reactive protein measurement	Inflammatory measurement	FALSE	FALSE	FALSE	FALSE	FALSE	FALSE
rs10924875	chr1:246961281-246963122	1.57245e-09	ENSG00000153207	LPS24	NA	NA	NA	NA	NA	FALSE	FALSE	TRUE	FALSE	FALSE	FALSE
rs10925069	chr1:247517534-247518875	8.6488e-07	ENSG00000162711	IFN	NA	NA	NA	NA	NA	FALSE	FALSE	FALSE	FALSE	TRUE	FALSE
rs10926978	chr1:243267170-243268601	8.88387e-17	ENSG00000054282	naive	NA	NA	NA	NA	NA	FALSE	FALSE	FALSE	FALSE	FALSE	FALSE
rs10927331	chr1:244834773-244836137	1.40797e-13	ENSG00000203667	naive	NA	NA	NA	NA	NA	FALSE	FALSE	FALSE	FALSE	FALSE	FALSE
rs10927866	chr1:15847168-15849295	6.08433e-09	ENSG00000116809	LPS24	NA	NA	NA	NA	NA	FALSE	FALSE	FALSE	FALSE	FALSE	FALSE
rs10927880	chr1:15993793-15995220	5.71326e-08	ENSG00000116809	LPS24	NA	NA	NA	NA	NA	FALSE	FALSE	FALSE	FALSE	FALSE	FALSE
rs10928524	chr2:134911895-134913291	5.41582e-06	ENSG00000082258	LPS24	NA	NA	NA	NA	NA	FALSE	FALSE	FALSE	FALSE	FALSE	FALSE
rs10929240	chr2:237602940-237604327	2.72778e-07	ENSG00000115648	IFN	NA	NA	NA	NA	NA	FALSE	FALSE	FALSE	FALSE	FALSE	FALSE
rs10931163	chr2:152566141-152567407	5.69386e-06	ENSG00000157827	LPS2	NA	NA	NA	NA	NA	FALSE	FALSE	FALSE	FALSE	TRUE	FALSE
rs10931735	chr2:196249383-196250536	7.5584e-06	ENSG00000138411	LPS2	NA	NA	NA	NA	NA	FALSE	FALSE	FALSE	FALSE	FALSE	FALSE
rs10934578	chr3:122258408-122259464	2.834e-22	ENSG00000121552	naive	chr3	122258435	122258435	eosinophil count	Hematological measurement	FALSE	FALSE	FALSE	FALSE	FALSE	FALSE
rs10934578	chr3:122258408-122259464	2.834e-22	ENSG00000121552	naive	chr3	122258435	122258435	eosinophil percentage of leukocytes	Hematological measurement	FALSE	FALSE	FALSE	FALSE	FALSE	FALSE
rs10934592	chr3:122415298-122416949	1.66907e-55	ENSG00000160124	naive	NA	NA	NA	NA	NA	FALSE	FALSE	FALSE	FALSE	FALSE	FALSE
rs10934778	chr3:126464148-126465198	3.75077e-10	ENSG00000070476	naive	NA	NA	NA	NA	NA	FALSE	FALSE	FALSE	FALSE	FALSE	FALSE
rs10934797	chr3:126960831-126962239	5.60089e-20	ENSG00000114554	IFN	NA	NA	NA	NA	NA	FALSE	FALSE	FALSE	FALSE	TRUE	FALSE
rs10935020	chr3:132594697-132596147	1.76799e-09	ENSG00000138246	IFN	NA	NA	NA	NA	NA	FALSE	FALSE	FALSE	FALSE	FALSE	FALSE
rs10935341	chr3:139677009-139678518	2.37229e-18	ENSG00000163864	naive	NA	NA	NA	NA	NA	FALSE	FALSE	FALSE	FALSE	FALSE	FALSE
rs10936701	chr3:171813695-171814820	5.76294e-16	ENSG00000075651	LPS24	NA	NA	NA	NA	NA	FALSE	FALSE	FALSE	FALSE	TRUE	FALSE
rs10937771	chr4:6937893-6939558	3.44771e-06	ENSG00000132405	LPS24	NA	NA	NA	NA	NA	FALSE	FALSE	FALSE	TRUE	TRUE	FALSE
rs10938519	chr4:48035929-48037417	1.14963e-19	ENSG00000170448	naive	NA	NA	NA	NA	NA	FALSE	FALSE	FALSE	FALSE	FALSE	FALSE
rs10939652	chr4:16196165-16197221	5.95446e-12	ENSG00000263327	naive	NA	NA	NA	NA	NA	FALSE	FALSE	FALSE	FALSE	FALSE	FALSE
rs10939669	chr4:10044168-10045412	6.09208e-10	ENSG00000109667	LPS24	NA	NA	NA	NA	NA	FALSE	FALSE	FALSE	FALSE	FALSE	FALSE
rs10940375	chr5:54300908-54302891	3.25517e-19	ENSG00000185305	IFN	NA	NA	NA	NA	NA	FALSE	FALSE	FALSE	FALSE	FALSE	FALSE
rs10941427	chr5:39217172-39218696	6.07413e-11	ENSG00000082074	IFN	NA	NA	NA	NA	NA	FALSE	FALSE	FALSE	FALSE	FALSE	FALSE
rs10948	chr19:10643959-10645435	3.1095e-10	ENSG00000267100	LPS24	chr19	10644229	10644229	appendicular lean mass	Other measurement	FALSE	FALSE	FALSE	FALSE	FALSE	FALSE
rs10949492	chr6:18317272-18318581	1.66918e-09	ENSG00000165097	naive	NA	NA	NA	NA	NA	FALSE	FALSE	FALSE	FALSE	FALSE	FALSE
rs10951124	chr7:26089069-26090485	9.71947e-48	ENSG00000050344	naive	NA	NA	NA	NA	NA	FALSE	FALSE	FALSE	FALSE	FALSE	FALSE
rs10951154	chr7:27095545-27097333	3.62219e-08	ENSG00000233429	naive	chr7	27095695	27095695	multiple sclerosis	Immune system disorder	FALSE	FALSE	FALSE	FALSE	FALSE	FALSE
rs10951937	chr7:47991420-47992577	3.96809e-08	ENSG00000183696	naive	NA	NA	NA	NA	NA	FALSE	FALSE	FALSE	FALSE	FALSE	FALSE
rs10953254	chr7:98283981-98285173	1.57968e-21	ENSG00000205356	IFN	NA	NA	NA	NA	NA	FALSE	FALSE	FALSE	TRUE	FALSE	FALSE
rs10953319	chr7:101084552-101086179	8.47672e-06	ENSG00000087077	LPS2	NA	NA	NA	NA	NA	FALSE	FALSE	FALSE	FALSE	FALSE	FALSE
rs10954213	chr7:128948474-128949474	7.49814e-177	ENSG00000128604	naive	NA	NA	NA	NA	NA	FALSE	FALSE	FALSE	FALSE	FALSE	FALSE
rs10956515	chr8:130248221-130249527	3.4111e-08	ENSG00000153317	naive	NA	NA	NA	NA	NA	FALSE	FALSE	TRUE	FALSE	FALSE	FALSE
rs10956941	chr8:95180700-95182682	6.04563e-11	ENSG00000175895	LPS24	chr8	95182509	95182509	platelet component distribution width	Hematological measurement	FALSE	FALSE	FALSE	FALSE	FALSE	FALSE
rs10964800	chr9:21028176-21029252	6.89223e-07	ENSG00000171855	LPS2	NA	NA	NA	NA	NA	FALSE	FALSE	FALSE	FALSE	FALSE	FALSE
rs10967901	chr9:27337797-27339208	3.76776e-09	ENSG00000120162	IFN	NA	NA	NA	NA	NA	FALSE	FALSE	FALSE	FALSE	FALSE	FALSE
rs10971657	chr9:33718530-33720170	2.11852e-12	ENSG00000164978	IFN	NA	NA	NA	NA	NA	FALSE	FALSE	FALSE	FALSE	FALSE	FALSE
rs10971977	chr9:34178098-34180156	2.96832e-07	ENSG00000165006	naive	NA	NA	NA	NA	NA	FALSE	FALSE	FALSE	FALSE	FALSE	FALSE
rs10971981	chr9:34185498-34186976	2.93016e-07	ENSG00000165006	naive	NA	NA	NA	NA	NA	FALSE	FALSE	FALSE	FALSE	FALSE	FALSE
rs10972164	chr9:34603319-34604370	4.98661e-08	ENSG00000164978	naive	NA	NA	NA	NA	NA	FALSE	FALSE	FALSE	FALSE	TRUE	FALSE
rs10972320	chr9:35110942-35112569	7.5805e-09	ENSG00000165280	LPS2	NA	NA	NA	NA	NA	FALSE	FALSE	FALSE	FALSE	FALSE	FALSE
rs10972740	chr9:36127065-36128759	1.22289e-09	ENSG00000122694	LPS24	NA	NA	NA	NA	NA	FALSE	FALSE	FALSE	FALSE	FALSE	FALSE
rs10975449	chr9:620872-622231	3.92282e-14	ENSG00000107104	IFN	NA	NA	NA	NA	NA	FALSE	FALSE	FALSE	FALSE	FALSE	FALSE
rs10975607	chr9:656482-657922	2.10185e-32	ENSG00000107104	IFN	NA	NA	NA	NA	NA	FALSE	FALSE	FALSE	FALSE	FALSE	FALSE
rs10976386	chr9:763673-765108	1.42818e-08	ENSG00000107104	naive	NA	NA	NA	NA	NA	FALSE	FALSE	FALSE	FALSE	FALSE	FALSE
rs10979329	chr9:96853597-96855064	8.66125e-12	ENSG00000196312	LPS24	NA	NA	NA	NA	NA	FALSE	FALSE	FALSE	FALSE	FALSE	FALSE
rs10980701	chr9:111037497-111039299	7.20318e-24	ENSG00000198121	IFN	NA	NA	NA	NA	NA	FALSE	FALSE	FALSE	FALSE	FALSE	FALSE
rs10980911	chr9:111482894-111484358	7.09472e-08	ENSG00000136813	naive	NA	NA	NA	NA	NA	FALSE	FALSE	FALSE	FALSE	FALSE	FALSE
rs10981001	chr9:111661090-111662954	8.41108e-09	ENSG00000106853	IFN	NA	NA	NA	NA	NA	FALSE	FALSE	FALSE	FALSE	FALSE	FALSE
rs10981699	chr9:113232458-113233886	4.84967e-32	ENSG00000136868	LPS24	NA	NA	NA	NA	NA	FALSE	FALSE	FALSE	FALSE	FALSE	FALSE
rs10982288	chr9:114551429-114553094	1.35151e-12	ENSG00000136888	LPS2	NA	NA	NA	NA	NA	FALSE	FALSE	FALSE	FALSE	FALSE	FALSE
rs10985080	chr9:120896564-120897886	1.02669e-49	ENSG00000056558	LPS2	NA	NA	NA	NA	NA	TRUE	FALSE	FALSE	TRUE	TRUE	FALSE
rs10985102	chr9:120943766-120945419	1.91643e-47	ENSG00000056558	LPS2	NA	NA	NA	NA	NA	FALSE	FALSE	FALSE	FALSE	FALSE	FALSE
rs10986467	chr9:124852149-124853767	5.48596e-11	ENSG00000136933	IFN	NA	NA	NA	NA	NA	FALSE	FALSE	FALSE	FALSE	FALSE	FALSE
rs10986468	chr9:124861259-124862728	9.84916e-11	ENSG00000136933	IFN	NA	NA	NA	NA	NA	FALSE	FALSE	FALSE	FALSE	FALSE	FALSE
rs10986849	chr9:125706490-125707945	2.50456e-18	ENSG00000167081	LPS2	NA	NA	NA	NA	NA	FALSE	FALSE	FALSE	FALSE	FALSE	FALSE
rs10987552	chr9:127048731-127050062	8.74323e-11	ENSG00000136828	naive	NA	NA	NA	NA	NA	FALSE	FALSE	FALSE	FALSE	FALSE	FALSE
rs10987641	chr9:127410799-127412720	8.1992e-62	ENSG00000136856	naive	NA	NA	NA	NA	NA	FALSE	FALSE	FALSE	FALSE	FALSE	FALSE
rs10987750	chr9:127827851-127829615	8.76663e-07	ENSG00000095370	IFN	NA	NA	NA	NA	NA	FALSE	FALSE	TRUE	FALSE	TRUE	FALSE
rs10987873	chr9:128093670-128095071	3.71755e-06	ENSG00000234771	naive	NA	NA	NA	NA	NA	FALSE	FALSE	FALSE	FALSE	FALSE	FALSE
rs10987883	chr9:128117267-128118572	1.52475e-06	ENSG00000234771	naive	NA	NA	NA	NA	NA	FALSE	FALSE	FALSE	FALSE	FALSE	FALSE
rs10988449	chr9:129607088-129608354	2.76713e-09	ENSG00000148331	LPS24	NA	NA	NA	NA	NA	FALSE	FALSE	FALSE	FALSE	FALSE	FALSE
rs10988519	chr9:129802588-129804019	1.08373e-14	ENSG00000136816	LPS2	NA	NA	NA	NA	NA	FALSE	FALSE	FALSE	FALSE	FALSE	FALSE
rs10992653	chr9:93146279-93147345	2.15987e-17	ENSG00000131669	IFN	NA	NA	NA	NA	NA	FALSE	FALSE	FALSE	FALSE	FALSE	FALSE
rs10993288	chr9:94653592-94655178	4.95737e-16	ENSG00000165140	IFN	NA	NA	NA	NA	NA	FALSE	FALSE	FALSE	FALSE	FALSE	FALSE
rs10993693	chr9:90795262-90796762	3.24483e-07	ENSG00000165025	IFN	NA	NA	NA	NA	NA	FALSE	FALSE	FALSE	FALSE	FALSE	TRUE
rs10995246	chr10:62631723-62633227	8.39633e-06	ENSG00000181915	LPS2	chr10	62632086	62632086	eosinophil count	Hematological measurement	FALSE	FALSE	FALSE	FALSE	FALSE	FALSE
rs10997953	chr10:68152926-68154374	3.30832e-08	ENSG00000122912	naive	NA	NA	NA	NA	NA	FALSE	FALSE	FALSE	FALSE	FALSE	FALSE
rs10998536	chr10:69045085-69046286	2.04263e-06	ENSG00000122958	IFN	NA	NA	NA	NA	NA	FALSE	FALSE	FALSE	FALSE	FALSE	FALSE
rs10998540	chr10:69050958-69052753	3.29598e-08	ENSG00000122862	IFN	NA	NA	NA	NA	NA	FALSE	FALSE	FALSE	FALSE	FALSE	FALSE
rs10998585	chr10:69123255-69124574	1.353e-06	ENSG00000122862	IFN	NA	NA	NA	NA	NA	FALSE	FALSE	FALSE	FALSE	FALSE	FALSE
rs10999151	chr10:70132061-70133486	2.20125e-13	ENSG00000079332	naive	NA	NA	NA	NA	NA	FALSE	FALSE	FALSE	FALSE	FALSE	FALSE
rs10999158	chr10:70145529-70146983	5.60746e-25	ENSG00000079332	naive	NA	NA	NA	NA	NA	FALSE	FALSE	FALSE	FALSE	FALSE	FALSE
rs10999737	chr10:71233438-71234682	1.95671e-09	ENSG00000107731	naive	NA	NA	NA	NA	NA	FALSE	FALSE	FALSE	FALSE	FALSE	FALSE
rs11000014	chr10:71811415-71813274	2.32254e-11	ENSG00000107736	naive	NA	NA	NA	NA	NA	FALSE	FALSE	FALSE	FALSE	FALSE	FALSE
rs11000814	chr10:73940123-73941705	2.65773e-11	ENSG00000156110	naive	NA	NA	NA	NA	NA	FALSE	FALSE	FALSE	FALSE	FALSE	FALSE
rs11002764	chr10:78980695-78982442	1.74076e-10	ENSG00000224596	LPS24	NA	NA	NA	NA	NA	FALSE	FALSE	FALSE	FALSE	FALSE	FALSE
rs11008012	chr10:30359055-30360455	1.351e-33	ENSG00000107951	IFN	NA	NA	NA	NA	NA	FALSE	FALSE	FALSE	FALSE	FALSE	FALSE
rs11014	chr15:99104458-99106278	7.96015e-12	ENSG00000182253	IFN	NA	NA	NA	NA	NA	FALSE	FALSE	FALSE	FALSE	TRUE	FALSE
rs11020470	chr11:93661081-93662553	9.72859e-07	ENSG00000182919	IFN	NA	NA	NA	NA	NA	FALSE	FALSE	FALSE	FALSE	FALSE	FALSE
rs11020803	chr11:94493163-94494573	5.72479e-28	ENSG00000020922	naive	NA	NA	NA	NA	NA	FALSE	FALSE	FALSE	FALSE	FALSE	FALSE
rs11022157	chr11:2301527-2303481	2.45851e-43	ENSG00000110665	naive	NA	NA	NA	NA	NA	FALSE	FALSE	FALSE	FALSE	FALSE	FALSE
rs11025544	chr11:20386862-20388388	2.3488e-12	ENSG00000109854	LPS2	NA	NA	NA	NA	NA	FALSE	FALSE	FALSE	FALSE	FALSE	FALSE
rs11030022	chr11:3840574-3841933	3.63911e-06	ENSG00000167325	naive	chr11	3841558	3841558	basophil count	Inflammatory measurement	FALSE	FALSE	FALSE	FALSE	FALSE	FALSE
rs11030918	chr11:4093977-4095656	1.22635e-21	ENSG00000167325	naive	NA	NA	NA	NA	NA	FALSE	FALSE	FALSE	FALSE	FALSE	FALSE
rs11032201	chr11:33195091-33196149	6.70991e-16	ENSG00000176102	naive	NA	NA	NA	NA	NA	FALSE	FALSE	FALSE	FALSE	TRUE	TRUE
rs11032657	chr11:34404742-34406062	3.74468e-16	ENSG00000121691	LPS24	NA	NA	NA	NA	NA	FALSE	FALSE	FALSE	FALSE	FALSE	FALSE
rs11038281	chr11:45041951-45043329	2.0116e-07	ENSG00000175264	LPS24	NA	NA	NA	NA	NA	FALSE	FALSE	FALSE	FALSE	FALSE	FALSE
rs11039144	chr11:47241448-47242666	2.03819e-25	ENSG00000134575	naive	NA	NA	NA	NA	NA	FALSE	TRUE	TRUE	TRUE	TRUE	FALSE
rs11039155	chr11:47259157-47260209	1.33039e-24	ENSG00000134575	naive	NA	NA	NA	NA	NA	FALSE	FALSE	FALSE	FALSE	FALSE	FALSE
rs11039376	chr11:47766446-47768024	5.45632e-23	ENSG00000066336	naive	NA	NA	NA	NA	NA	FALSE	FALSE	FALSE	FALSE	FALSE	FALSE
rs11039482	chr11:47987023-47988501	7.27277e-06	ENSG00000110514	IFN	NA	NA	NA	NA	NA	FALSE	FALSE	FALSE	FALSE	FALSE	FALSE
rs11039520	chr11:48109174-48110174	4.44185e-07	ENSG00000134575	naive	NA	NA	NA	NA	NA	FALSE	FALSE	FALSE	FALSE	FALSE	FALSE
rs11040860	chr11:6315162-6316528	1.29741e-25	ENSG00000170955	naive	NA	NA	NA	NA	NA	FALSE	FALSE	FALSE	FALSE	FALSE	FALSE
rs11040939	chr11:6634949-6636149	1.1926e-22	ENSG00000166340	naive	NA	NA	NA	NA	NA	FALSE	FALSE	FALSE	FALSE	FALSE	FALSE
rs11042366	chr11:9460301-9461653	1.93738e-08	ENSG00000205339	naive	chr11	9461324	9461324	anthropometric measurement	Other measurement	FALSE	FALSE	FALSE	FALSE	FALSE	FALSE
rs11042366	chr11:9460301-9461653	1.93738e-08	ENSG00000205339	naive	chr11	9461324	9461324	body height	Body measurement	FALSE	FALSE	FALSE	FALSE	FALSE	FALSE
rs11042454	chr11:9638898-9640693	6.48959e-11	ENSG00000133789	naive	chr11	9640056	9640056	HbA1c measurement	Hematological measurement	FALSE	FALSE	FALSE	FALSE	FALSE	FALSE
rs11042791	chr11:10413593-10415329	6.44521e-08	ENSG00000133805	LPS2	NA	NA	NA	NA	NA	FALSE	FALSE	FALSE	FALSE	FALSE	FALSE
rs11046135	chr12:8540500-8541990	1.5176e-25	ENSG00000166527	IFN	NA	NA	NA	NA	NA	FALSE	FALSE	FALSE	FALSE	FALSE	FALSE
rs11047698	chr12:24900657-24901715	1.14317e-18	ENSG00000060982	naive	NA	NA	NA	NA	NA	FALSE	FALSE	FALSE	FALSE	FALSE	FALSE
rs1104782	chr1:108052933-108054023	1.73465e-10	ENSG00000134215	naive	NA	NA	NA	NA	NA	FALSE	FALSE	FALSE	FALSE	FALSE	FALSE
rs11048473	chr12:26340161-26341818	3.91219e-08	ENSG00000123104	naive	NA	NA	NA	NA	NA	FALSE	FALSE	FALSE	FALSE	TRUE	FALSE
rs11048819	chr12:27021768-27023342	1.56529e-14	ENSG00000064115	IFN	NA	NA	NA	NA	NA	FALSE	FALSE	FALSE	FALSE	FALSE	FALSE
rs11048932	chr12:27237605-27239149	4.95615e-15	ENSG00000064115	IFN	NA	NA	NA	NA	NA	FALSE	FALSE	FALSE	FALSE	TRUE	FALSE
rs11049104	chr12:27710038-27711431	6.31419e-07	ENSG00000087448	naive	NA	NA	NA	NA	NA	FALSE	FALSE	FALSE	FALSE	FALSE	FALSE
rs11050267	chr12:9330811-9331837	3.08696e-06	ENSG00000172243	IFN	NA	NA	NA	NA	NA	FALSE	FALSE	FALSE	FALSE	TRUE	FALSE
rs11053624	chr12:10130782-10131834	1.13492e-34	ENSG00000172243	naive	NA	NA	NA	NA	NA	FALSE	FALSE	FALSE	FALSE	TRUE	FALSE
rs11053660	chr12:10185549-10187039	1.70721e-06	ENSG00000173391	naive	NA	NA	NA	NA	NA	FALSE	FALSE	FALSE	FALSE	FALSE	FALSE
rs1105542	chr2:226030668-226031944	3.26439e-07	ENSG00000169047	naive	NA	NA	NA	NA	NA	FALSE	FALSE	TRUE	FALSE	FALSE	FALSE
rs11057914	chr12:124927142-124928465	5.06606e-09	ENSG00000073060	naive	NA	NA	NA	NA	NA	FALSE	FALSE	FALSE	FALSE	FALSE	TRUE
rs1105834	chr9:137076642-137078300	1.95968e-141	ENSG00000197355	naive	NA	NA	NA	NA	NA	FALSE	FALSE	TRUE	FALSE	TRUE	FALSE
rs11061164	chr12:130838233-130839986	2.23539e-19	ENSG00000111450	naive	NA	NA	NA	NA	NA	FALSE	FALSE	FALSE	FALSE	FALSE	FALSE
rs11063182	chr12:4471275-4473182	8.5636e-11	ENSG00000047621	IFN	NA	NA	NA	NA	NA	FALSE	FALSE	FALSE	FALSE	FALSE	FALSE
rs11064045	chr12:6138095-6139708	5.17836e-19	ENSG00000010278	IFN	NA	NA	NA	NA	NA	FALSE	FALSE	FALSE	FALSE	FALSE	FALSE
rs11064077	chr12:6177296-6178351	8.31256e-09	ENSG00000010278	LPS24	NA	NA	NA	NA	NA	FALSE	FALSE	FALSE	FALSE	FALSE	FALSE
rs11064480	chr12:6969880-6971284	3.49585e-07	ENSG00000139178	IFN	NA	NA	NA	NA	NA	FALSE	FALSE	FALSE	FALSE	FALSE	FALSE
rs11064885	chr12:110059833-110061351	6.43653e-07	ENSG00000111231	IFN	NA	NA	NA	NA	NA	FALSE	FALSE	FALSE	FALSE	FALSE	FALSE
rs1106498	chr1:30912320-30914008	5.37978e-09	ENSG00000162512	IFN	NA	NA	NA	NA	NA	FALSE	FALSE	TRUE	FALSE	FALSE	FALSE
rs11065120	chr12:120437485-120438573	2.27361e-28	ENSG00000110871	naive	NA	NA	NA	NA	NA	FALSE	FALSE	FALSE	FALSE	FALSE	FALSE
rs11065316	chr12:120892002-120893049	1.6915e-13	ENSG00000157895	naive	NA	NA	NA	NA	NA	FALSE	FALSE	FALSE	FALSE	FALSE	FALSE
rs11065502	chr12:121238677-121239981	1.80523e-12	ENSG00000110931	naive	NA	NA	NA	NA	NA	FALSE	FALSE	FALSE	FALSE	FALSE	FALSE
rs11065647	chr12:110455799-110457284	8.07144e-95	ENSG00000111231	IFN	NA	NA	NA	NA	NA	FALSE	FALSE	FALSE	FALSE	FALSE	FALSE
rs1106724	chr12:110636498-110637498	8.34432e-31	ENSG00000111231	IFN	NA	NA	NA	NA	NA	FALSE	FALSE	FALSE	FALSE	FALSE	FALSE
rs1106729	chr1:201153618-201155505	2.94712e-105	ENSG00000116857	IFN	NA	NA	NA	NA	NA	FALSE	FALSE	FALSE	FALSE	FALSE	FALSE
rs11069851	chr13:110520042-110521497	3.74375e-07	ENSG00000139832	naive	NA	NA	NA	NA	NA	FALSE	FALSE	FALSE	FALSE	FALSE	FALSE
rs1107009	chr19:4812548-4813735	1.16048e-06	ENSG00000127666	IFN	NA	NA	NA	NA	NA	FALSE	FALSE	FALSE	FALSE	FALSE	FALSE
rs11070187	chr15:39334560-39336057	2.97235e-15	ENSG00000137801	naive	NA	NA	NA	NA	NA	FALSE	FALSE	TRUE	FALSE	TRUE	FALSE
rs11070280	chr15:40568773-40570079	2.15762e-42	ENSG00000128891	naive	NA	NA	NA	NA	NA	FALSE	FALSE	FALSE	FALSE	FALSE	FALSE
rs11070750	chr15:50134132-50135942	8.66287e-48	ENSG00000104043	LPS24	NA	NA	NA	NA	NA	FALSE	FALSE	FALSE	FALSE	FALSE	FALSE
rs11071752	chr15:63473800-63475506	7.17673e-06	ENSG00000140455	LPS2	NA	NA	NA	NA	NA	FALSE	FALSE	FALSE	FALSE	TRUE	FALSE
rs11071820	chr15:64911304-64912797	7.50697e-09	ENSG00000166839	IFN	NA	NA	NA	NA	NA	FALSE	FALSE	FALSE	FALSE	FALSE	FALSE
rs11071963	chr15:67850770-67852300	1.27956e-15	ENSG00000103591	naive	NA	NA	NA	NA	NA	FALSE	FALSE	FALSE	FALSE	TRUE	FALSE
rs11071991	chr15:68204791-68206658	1.12093e-33	ENSG00000128973	naive	NA	NA	NA	NA	NA	TRUE	FALSE	FALSE	FALSE	TRUE	FALSE
rs11072641	chr15:77070305-77071692	2.55152e-10	ENSG00000140391	naive	chr15	77071109	77071109	FEV/FEC ratio	Other measurement	FALSE	FALSE	FALSE	FALSE	FALSE	FALSE
rs11073000	chr15:81286165-81287589	5.5065e-08	ENSG00000172349	naive	NA	NA	NA	NA	NA	FALSE	FALSE	FALSE	FALSE	TRUE	FALSE
rs1107361	chr17:9239331-9240976	7.74681e-10	ENSG00000170310	LPS2	chr17	9240547	9240547	brain measurement	Other measurement	FALSE	FALSE	FALSE	FALSE	FALSE	FALSE
rs11073923	chr15:90292504-90294394	2.26794e-27	ENSG00000185043	naive	NA	NA	NA	NA	NA	FALSE	FALSE	FALSE	FALSE	TRUE	FALSE
rs11074578	chr16:23803191-23804437	1.06822e-15	ENSG00000166501	naive	NA	NA	NA	NA	NA	FALSE	FALSE	FALSE	FALSE	FALSE	FALSE
rs11074849	chr16:27262623-27263679	6.79242e-15	ENSG00000169189	naive	NA	NA	NA	NA	NA	FALSE	FALSE	FALSE	FALSE	FALSE	FALSE
rs1107495	chr6:7725486-7727217	8.87142e-09	ENSG00000153162	LPS24	chr6	7725824	7725824	anthropometric measurement	Other measurement	FALSE	FALSE	FALSE	FALSE	FALSE	FALSE
rs1107495	chr6:7725486-7727217	8.87142e-09	ENSG00000153162	LPS24	chr6	7725824	7725824	body height	Body measurement	FALSE	FALSE	FALSE	FALSE	FALSE	FALSE
rs11074961	chr16:11327820-11329413	6.30823e-24	ENSG00000175643	IFN	NA	NA	NA	NA	NA	FALSE	FALSE	FALSE	FALSE	FALSE	TRUE
rs11075256	chr16:15093417-15095272	1.40568e-06	ENSG00000157045	naive	NA	NA	NA	NA	NA	FALSE	FALSE	FALSE	FALSE	FALSE	FALSE
rs11075646	chr16:66933767-66935330	5.42629e-08	ENSG00000159593	IFN	NA	NA	NA	NA	NA	FALSE	FALSE	FALSE	FALSE	FALSE	FALSE
rs11075906	chr16:71883403-71884946	2.17562e-12	ENSG00000118557	LPS2	NA	NA	NA	NA	NA	FALSE	FALSE	FALSE	FALSE	FALSE	FALSE
rs11076603	chr16:89434808-89436375	6.3457e-26	ENSG00000197912	naive	NA	NA	NA	NA	NA	FALSE	FALSE	FALSE	FALSE	FALSE	FALSE
rs11076619	chr16:89764251-89765873	2.19214e-21	ENSG00000140995	naive	NA	NA	NA	NA	NA	FALSE	FALSE	FALSE	FALSE	FALSE	FALSE
rs11076698	chr16:88685349-88687067	5.15785e-06	ENSG00000185669	naive	NA	NA	NA	NA	NA	FALSE	FALSE	FALSE	FALSE	FALSE	FALSE
rs11076933	chr16:2903832-2904921	1.24146e-23	ENSG00000162076	naive	NA	NA	NA	NA	NA	FALSE	FALSE	FALSE	FALSE	FALSE	FALSE
rs11077346	chr16:3500019-3501535	3.11343e-11	ENSG00000103351	LPS24	NA	NA	NA	NA	NA	FALSE	FALSE	FALSE	FALSE	FALSE	FALSE
rs11077764	chr17:74790412-74792160	5.91481e-16	ENSG00000109062	naive	NA	NA	NA	NA	NA	FALSE	FALSE	FALSE	FALSE	FALSE	FALSE
rs11077808	chr17:76239707-76241393	2.11829e-09	ENSG00000185262	LPS2	NA	NA	NA	NA	NA	FALSE	FALSE	FALSE	FALSE	FALSE	FALSE
rs11078410	chr17:18087204-18088806	9.53219e-12	ENSG00000175662	LPS2	NA	NA	NA	NA	NA	FALSE	FALSE	FALSE	FALSE	FALSE	FALSE
rs11078832	chr17:10114135-10115669	1.80208e-07	ENSG00000007237	naive	NA	NA	NA	NA	NA	FALSE	FALSE	FALSE	FALSE	FALSE	FALSE
rs11078895	chr17:39244040-39245785	1.00742e-13	ENSG00000161395	LPS24	NA	NA	NA	NA	NA	FALSE	FALSE	FALSE	FALSE	FALSE	FALSE
rs11078936	chr17:40040737-40042059	6.42638e-15	ENSG00000167914	LPS2	chr17	40041661	40041661	cardiovascular disease	Other disease	FALSE	FALSE	FALSE	FALSE	FALSE	FALSE
rs11078936	chr17:40040737-40042059	6.42638e-15	ENSG00000167914	LPS2	chr17	40041661	40041661	asthma	Other disease	FALSE	FALSE	FALSE	FALSE	FALSE	FALSE
rs11079029	chr17:42016562-42018241	3.34737e-22	ENSG00000141698	naive	NA	NA	NA	NA	NA	FALSE	FALSE	FALSE	FALSE	FALSE	FALSE
rs11079691	chr17:67365701-67367148	1.5218e-14	ENSG00000154217	LPS24	NA	NA	NA	NA	NA	FALSE	FALSE	FALSE	FALSE	FALSE	FALSE
rs11079742	chr17:46942359-46943624	1.04228e-10	ENSG00000108433	IFN	NA	NA	NA	NA	NA	FALSE	FALSE	FALSE	FALSE	FALSE	FALSE
rs1108059	chr15:75046352-75047825	2.66455e-08	ENSG00000167173	IFN	chr15	75046549	75046549	longitudinal BMI measurement	Body measurement	FALSE	FALSE	FALSE	FALSE	FALSE	FALSE
rs1108059	chr15:75046352-75047825	2.66455e-08	ENSG00000167173	IFN	chr15	75046549	75046549	lean body mass	Other measurement	FALSE	FALSE	FALSE	FALSE	FALSE	FALSE
rs1108059	chr15:75046352-75047825	2.66455e-08	ENSG00000167173	IFN	chr15	75046549	75046549	physical activity measurement	Other measurement	FALSE	FALSE	FALSE	FALSE	FALSE	FALSE
rs1108059	chr15:75046352-75047825	2.66455e-08	ENSG00000167173	IFN	chr15	75046549	75046549	body mass index	Body measurement	FALSE	FALSE	FALSE	FALSE	FALSE	FALSE
rs11081899	chr18:35343381-35344782	5.40787e-07	ENSG00000186812	naive	NA	NA	NA	NA	NA	FALSE	FALSE	FALSE	FALSE	FALSE	FALSE
rs11082726	chr18:49030873-49032410	2.19667e-31	ENSG00000264269	LPS2	NA	NA	NA	NA	NA	FALSE	FALSE	FALSE	FALSE	FALSE	FALSE
rs11083420	chr19:37317041-37318411	1.56361e-11	ENSG00000196967	IFN	NA	NA	NA	NA	NA	FALSE	FALSE	FALSE	FALSE	FALSE	FALSE
rs11083554	chr19:40360474-40361807	4.9551e-09	ENSG00000090013	naive	NA	NA	NA	NA	NA	FALSE	FALSE	FALSE	FALSE	FALSE	FALSE
rs11084117	chr19:51782997-51784061	2.86733e-07	ENSG00000171051	naive	NA	NA	NA	NA	NA	FALSE	FALSE	FALSE	FALSE	FALSE	FALSE
rs11084687	chr19:32971267-32972660	6.64542e-16	ENSG00000131944	naive	NA	NA	NA	NA	NA	FALSE	FALSE	FALSE	FALSE	FALSE	FALSE
rs11084862	chr19:36686716-36688373	1.16522e-07	ENSG00000186020	LPS2	NA	NA	NA	NA	NA	FALSE	FALSE	FALSE	FALSE	FALSE	FALSE
rs11084881	chr19:1073813-1075719	4.12842e-08	ENSG00000099817	IFN	NA	NA	NA	NA	NA	FALSE	FALSE	TRUE	FALSE	TRUE	FALSE
rs11084997	chr19:3093758-3095445	3.19433e-12	ENSG00000088256	LPS24	chr19	3093993	3093993	diastolic blood pressure	Other measurement	FALSE	FALSE	FALSE	FALSE	FALSE	FALSE
rs11084997	chr19:3093758-3095445	3.19433e-12	ENSG00000088256	LPS24	chr19	3093993	3093993	diastolic blood pressure change measurement	Other measurement	FALSE	FALSE	FALSE	FALSE	FALSE	FALSE
rs11084997	chr19:3093758-3095445	3.19433e-12	ENSG00000088256	LPS24	chr19	3093993	3093993	mean arterial pressure	Other measurement	FALSE	FALSE	FALSE	FALSE	FALSE	FALSE
rs11085443	chr19:21328509-21329918	1.09254e-13	ENSG00000197013	naive	NA	NA	NA	NA	NA	FALSE	FALSE	FALSE	FALSE	FALSE	FALSE
rs11085824	chr19:12890475-12891536	3.6e-23	ENSG00000179115	LPS24	chr19	12890733	12890733	arginine measurement	Other measurement	FALSE	FALSE	FALSE	FALSE	FALSE	FALSE
rs11085824	chr19:12890475-12891536	3.6e-23	ENSG00000179115	LPS24	chr19	12890733	12890733	L-arginine measurement	Other measurement	FALSE	FALSE	FALSE	FALSE	FALSE	FALSE
rs11085824	chr19:12890475-12891536	3.6e-23	ENSG00000179115	LPS24	chr19	12890733	12890733	metabolite measurement	Other measurement	FALSE	FALSE	FALSE	FALSE	FALSE	FALSE
rs11085824	chr19:12890475-12891536	3.6e-23	ENSG00000179115	LPS24	chr19	12890733	12890733	mean corpuscular hemoglobin	Hematological measurement	FALSE	FALSE	FALSE	FALSE	FALSE	FALSE
rs11085824	chr19:12890475-12891536	3.6e-23	ENSG00000179115	LPS24	chr19	12890733	12890733	hemoglobin measurement	Hematological measurement	FALSE	FALSE	FALSE	FALSE	FALSE	FALSE
rs11085824	chr19:12890475-12891536	3.6e-23	ENSG00000179115	LPS24	chr19	12890733	12890733	mean corpuscular hemoglobin concentration	Hematological measurement	FALSE	FALSE	FALSE	FALSE	FALSE	FALSE
rs11085824	chr19:12890475-12891536	3.6e-23	ENSG00000179115	LPS24	chr19	12890733	12890733	mean corpuscular volume	Hematological measurement	FALSE	FALSE	FALSE	FALSE	FALSE	FALSE
rs11085824	chr19:12890475-12891536	3.6e-23	ENSG00000179115	LPS24	chr19	12890733	12890733	erythrocyte count	Hematological measurement	FALSE	FALSE	FALSE	FALSE	FALSE	FALSE
rs11085824	chr19:12890475-12891536	3.6e-23	ENSG00000179115	LPS24	chr19	12890733	12890733	red blood cell density measurement	Hematological measurement	FALSE	FALSE	FALSE	FALSE	FALSE	FALSE
rs11085824	chr19:12890475-12891536	3.6e-23	ENSG00000179115	LPS24	chr19	12890733	12890733	reticulocyte measurement	Hematological measurement	FALSE	FALSE	FALSE	FALSE	FALSE	FALSE
rs11085824	chr19:12890475-12891536	3.6e-23	ENSG00000179115	LPS24	chr19	12890733	12890733	reticulocyte count	Hematological measurement	FALSE	FALSE	FALSE	FALSE	FALSE	FALSE
rs1108709	chr6:35204258-35205758	3.21439e-10	ENSG00000065029	LPS24	NA	NA	NA	NA	NA	FALSE	FALSE	FALSE	FALSE	FALSE	FALSE
rs1108714	chr11:68827767-68829337	7.72743e-52	ENSG00000197345	naive	NA	NA	NA	NA	NA	FALSE	FALSE	FALSE	FALSE	FALSE	FALSE
rs11087603	chr20:3795482-3797004	4.54985e-18	ENSG00000101224	IFN	NA	NA	NA	NA	NA	FALSE	FALSE	FALSE	FALSE	FALSE	FALSE
rs1108842	chr3:52685291-52686466	1.63352e-18	ENSG00000163938	naive	chr3	52686064	52686064	adiponectin measurement	Other measurement	FALSE	FALSE	FALSE	FALSE	FALSE	FALSE
rs1108842	chr3:52685291-52686466	1.63352e-18	ENSG00000163938	naive	chr3	52686064	52686064	intelligence	Biological process	FALSE	FALSE	FALSE	FALSE	FALSE	FALSE
rs11089629	chr22:21604418-21605451	1.58256e-57	ENSG00000185651	naive	chr22	21604583	21604583	high density lipoprotein cholesterol measurement	Lipid or lipoprotein measurement	FALSE	FALSE	FALSE	FALSE	FALSE	FALSE
rs1109608	chr14:64764191-64765879	3.10244e-11	ENSG00000126822	naive	NA	NA	NA	NA	NA	FALSE	FALSE	FALSE	FALSE	FALSE	FALSE
rs11097209	chr4:89023537-89024780	4.26664e-06	ENSG00000138640	LPS2	NA	NA	NA	NA	NA	FALSE	FALSE	FALSE	FALSE	FALSE	FALSE
rs11102164	chr1:108646169-108647738	1.49369e-06	ENSG00000162639	naive	NA	NA	NA	NA	NA	FALSE	FALSE	FALSE	FALSE	FALSE	FALSE
rs11102280	chr1:111470361-111472143	1.11429e-11	ENSG00000143110	naive	NA	NA	NA	NA	NA	FALSE	FALSE	FALSE	FALSE	FALSE	FALSE
rs11102337	chr1:108746463-108747592	1.4507e-09	ENSG00000116266	LPS2	NA	NA	NA	NA	NA	FALSE	FALSE	FALSE	FALSE	FALSE	FALSE
rs11102523	chr1:112718366-112719386	3.358e-09	ENSG00000007341	naive	NA	NA	NA	NA	NA	FALSE	FALSE	FALSE	FALSE	FALSE	FALSE
rs11103564	chr9:134887327-134888661	3.36547e-12	ENSG00000130558	naive	NA	NA	NA	NA	NA	FALSE	FALSE	FALSE	FALSE	FALSE	FALSE
rs11103657	chr9:135052556-135054101	2.54723e-06	ENSG00000160345	LPS2	NA	NA	NA	NA	NA	FALSE	FALSE	FALSE	FALSE	FALSE	FALSE
rs11110	chr11:66438310-66439979	5.02469e-15	ENSG00000174080	naive	NA	NA	NA	NA	NA	FALSE	FALSE	FALSE	FALSE	FALSE	FALSE
rs11111068	chr12:101876883-101878641	8.86935e-28	ENSG00000136048	naive	NA	NA	NA	NA	NA	FALSE	FALSE	FALSE	FALSE	FALSE	FALSE
rs11111980	chr12:104288293-104289503	1.13846e-08	ENSG00000255150	LPS2	NA	NA	NA	NA	NA	FALSE	FALSE	FALSE	FALSE	FALSE	FALSE
rs11112204	chr12:104823586-104824790	1.26592e-09	ENSG00000151131	naive	NA	NA	NA	NA	NA	FALSE	FALSE	FALSE	FALSE	FALSE	FALSE
rs11113	chr1:26573715-26575343	1.53765e-16	ENSG00000198830	naive	NA	NA	NA	NA	NA	FALSE	FALSE	TRUE	FALSE	FALSE	FALSE
rs11113250	chr12:107277191-107278572	5.58301e-11	ENSG00000151136	naive	NA	NA	NA	NA	NA	FALSE	FALSE	FALSE	FALSE	FALSE	FALSE
rs11113968	chr12:108514646-108516016	7.80448e-16	ENSG00000136003	naive	NA	NA	NA	NA	NA	FALSE	FALSE	FALSE	FALSE	FALSE	FALSE
rs11113992	chr12:108560659-108564221	2.7401e-15	ENSG00000136003	naive	NA	NA	NA	NA	NA	FALSE	FALSE	FALSE	FALSE	FALSE	FALSE
rs11114012	chr12:108613096-108614422	6.05813e-08	ENSG00000183160	IFN	NA	NA	NA	NA	NA	FALSE	FALSE	FALSE	FALSE	FALSE	FALSE
rs11117329	chr16:87973672-87975299	2.86615e-08	ENSG00000172530	LPS2	NA	NA	NA	NA	NA	FALSE	FALSE	FALSE	FALSE	FALSE	FALSE
rs11118606	chr1:220809489-220811109	8.28197e-08	ENSG00000186205	naive	chr1	220809675	220809675	BMI-adjusted waist-hip ratio	Body measurement	FALSE	FALSE	FALSE	FALSE	FALSE	FALSE
rs11119343	chr1:209768038-209770546	2.75719e-08	ENSG00000009790	LPS24	NA	NA	NA	NA	NA	FALSE	FALSE	FALSE	FALSE	FALSE	FALSE
rs11120024	chr1:212776798-212778171	1.28496e-22	ENSG00000117697	naive	NA	NA	NA	NA	NA	FALSE	FALSE	FALSE	FALSE	FALSE	FALSE
rs111200466	chr4:153683707-153685358	4.0336e-07	ENSG00000137462	LPS2	NA	NA	NA	NA	NA	FALSE	FALSE	FALSE	FALSE	FALSE	FALSE
rs11121557	chr1:10387632-10389084	1.84098e-17	ENSG00000054523	naive	NA	NA	NA	NA	NA	FALSE	FALSE	FALSE	FALSE	FALSE	FALSE
rs11121819	chr1:11748400-11749970	1.3055e-11	ENSG00000177674	naive	NA	NA	NA	NA	NA	FALSE	FALSE	FALSE	FALSE	FALSE	FALSE
rs11123144	chr2:112645059-112646636	4.80777e-70	ENSG00000237753	naive	NA	NA	NA	NA	NA	FALSE	FALSE	FALSE	FALSE	FALSE	FALSE
rs11123508	chr2:119283252-119284829	1.83483e-07	ENSG00000155368	naive	NA	NA	NA	NA	NA	FALSE	FALSE	FALSE	FALSE	FALSE	FALSE
rs11123551	chr2:111518738-111520149	2.13994e-06	ENSG00000172965	naive	NA	NA	NA	NA	NA	FALSE	FALSE	FALSE	FALSE	FALSE	FALSE
rs11124321	chr2:33475655-33476958	6.09952e-28	ENSG00000152689	IFN	NA	NA	NA	NA	NA	FALSE	FALSE	FALSE	FALSE	FALSE	FALSE
rs11124962	chr2:43995348-43996820	1.70675e-12	ENSG00000138095	IFN	NA	NA	NA	NA	NA	FALSE	FALSE	FALSE	FALSE	FALSE	FALSE
rs111254178	chr17:17693827-17695560	7.00207e-09	ENSG00000108551	naive	NA	NA	NA	NA	NA	FALSE	FALSE	FALSE	FALSE	FALSE	FALSE
rs11126836	chr2:27050163-27052083	8.06921e-21	ENSG00000138030	naive	NA	NA	NA	NA	NA	FALSE	FALSE	FALSE	FALSE	FALSE	FALSE
rs11127000	chr2:85826880-85828564	1.3295e-09	ENSG00000115525	LPS2	NA	NA	NA	NA	NA	FALSE	FALSE	FALSE	FALSE	FALSE	FALSE
rs111277407	chr1:9996894-9998315	3.01265e-09	ENSG00000054523	LPS2	NA	NA	NA	NA	NA	FALSE	FALSE	FALSE	FALSE	FALSE	FALSE
rs111289036	chr22:19121440-19123270	4.4375e-08	ENSG00000070413	naive	NA	NA	NA	NA	NA	FALSE	FALSE	FALSE	FALSE	FALSE	FALSE
rs11128927	chr3:19946341-19948258	5.20022e-25	ENSG00000163576	naive	NA	NA	NA	NA	NA	FALSE	FALSE	FALSE	FALSE	FALSE	FALSE
rs11130199	chr3:49500265-49501696	3.93299e-19	ENSG00000178252	IFN	NA	NA	NA	NA	NA	FALSE	FALSE	FALSE	FALSE	FALSE	FALSE
rs11130347	chr3:53168792-53170870	6.5396e-06	ENSG00000163932	naive	NA	NA	NA	NA	NA	FALSE	FALSE	FALSE	FALSE	FALSE	FALSE
rs11130642	chr3:58433066-58434379	7.09803e-10	ENSG00000163686	LPS24	NA	NA	NA	NA	NA	FALSE	FALSE	FALSE	FALSE	FALSE	FALSE
rs11131799	chr4:177441621-177443002	1.33593e-45	ENSG00000038002	naive	chr4	177442224	177442224	serum metabolite measurement	Other measurement	FALSE	FALSE	FALSE	FALSE	FALSE	FALSE
rs11131799	chr4:177441621-177443002	1.33593e-45	ENSG00000038002	naive	chr4	177442224	177442224	N-acetylglucosaminylasparagine measurement	Other measurement	FALSE	FALSE	FALSE	FALSE	FALSE	FALSE
rs11131799	chr4:177441621-177443002	1.33593e-45	ENSG00000038002	naive	chr4	177442224	177442224	proline measurement	Other measurement	FALSE	FALSE	FALSE	FALSE	FALSE	FALSE
rs11131799	chr4:177441621-177443002	1.33593e-45	ENSG00000038002	naive	chr4	177442224	177442224	glycine measurement	Other measurement	FALSE	FALSE	FALSE	FALSE	FALSE	FALSE
rs11131799	chr4:177441621-177443002	1.33593e-45	ENSG00000038002	naive	chr4	177442224	177442224	pyruvate measurement	Other measurement	FALSE	FALSE	FALSE	FALSE	FALSE	FALSE
rs11131799	chr4:177441621-177443002	1.33593e-45	ENSG00000038002	naive	chr4	177442224	177442224	lysine measurement	Other measurement	FALSE	FALSE	FALSE	FALSE	FALSE	FALSE
rs11131799	chr4:177441621-177443002	1.33593e-45	ENSG00000038002	naive	chr4	177442224	177442224	creatine measurement	Other measurement	FALSE	FALSE	FALSE	FALSE	FALSE	FALSE
rs11131799	chr4:177441621-177443002	1.33593e-45	ENSG00000038002	naive	chr4	177442224	177442224	carnitine measurement	Other measurement	FALSE	FALSE	FALSE	FALSE	FALSE	FALSE
rs11131799	chr4:177441621-177443002	1.33593e-45	ENSG00000038002	naive	chr4	177442224	177442224	dimethylglycine measurement	Other measurement	FALSE	FALSE	FALSE	FALSE	FALSE	FALSE
rs11131799	chr4:177441621-177443002	1.33593e-45	ENSG00000038002	naive	chr4	177442224	177442224	valine measurement	Other measurement	FALSE	FALSE	FALSE	FALSE	FALSE	FALSE
rs111320751	chr21:45209219-45211049	7.18857e-06	ENSG00000197381	naive	NA	NA	NA	NA	NA	FALSE	FALSE	FALSE	FALSE	FALSE	FALSE
rs11132303	chr4:185425221-185426608	4.20404e-09	ENSG00000109775	IFN	NA	NA	NA	NA	NA	FALSE	FALSE	FALSE	FALSE	FALSE	FALSE
rs111330712	chr17:60420927-60422539	1.84376e-07	ENSG00000068097	LPS24	NA	NA	NA	NA	NA	FALSE	FALSE	FALSE	FALSE	FALSE	FALSE
rs111333341	chr11:33257236-33258495	2.70754e-17	ENSG00000176102	naive	NA	NA	NA	NA	NA	FALSE	FALSE	FALSE	FALSE	FALSE	FALSE
rs111334379	chr20:57472477-57474334	4.159e-06	ENSG00000132819	LPS24	NA	NA	NA	NA	NA	FALSE	FALSE	FALSE	FALSE	FALSE	FALSE
rs11133439	chr4:56386814-56388171	6.93432e-48	ENSG00000157426	LPS24	NA	NA	NA	NA	NA	FALSE	FALSE	FALSE	FALSE	FALSE	FALSE
rs111340278	chr15:63282695-63284326	9.89599e-10	ENSG00000103642	naive	NA	NA	NA	NA	NA	FALSE	FALSE	FALSE	FALSE	FALSE	FALSE
rs111345281	chr14:50943310-50945134	1.83086e-23	ENSG00000100504	naive	NA	NA	NA	NA	NA	FALSE	FALSE	FALSE	FALSE	FALSE	FALSE
rs11134661	chr5:157271441-157273956	1.02288e-09	ENSG00000055163	naive	NA	NA	NA	NA	NA	FALSE	FALSE	FALSE	FALSE	FALSE	FALSE
rs111348500	chr10:6399105-6400575	5.28949e-06	ENSG00000134470	IFN	NA	NA	NA	NA	NA	FALSE	FALSE	FALSE	FALSE	TRUE	FALSE
rs11135102	chr5:160438312-160439822	1.01199e-06	ENSG00000164611	naive	NA	NA	NA	NA	NA	FALSE	FALSE	FALSE	FALSE	FALSE	FALSE
rs111355456	chr18:32091710-32093520	1.22493e-79	ENSG00000134758	IFN	NA	NA	NA	NA	NA	FALSE	FALSE	FALSE	FALSE	FALSE	FALSE
rs111357358	chr1:1272925-1274879	6.71272e-13	ENSG00000078808	naive	NA	NA	NA	NA	NA	FALSE	FALSE	FALSE	FALSE	FALSE	FALSE
rs11136093	chr8:22622282-22623521	1.67268e-13	ENSG00000158941	naive	NA	NA	NA	NA	NA	FALSE	FALSE	FALSE	FALSE	FALSE	FALSE
rs11136255	chr8:144103807-144104865	3.74223e-26	ENSG00000179698	naive	NA	NA	NA	NA	NA	FALSE	FALSE	FALSE	FALSE	FALSE	FALSE
rs111362938	chr20:3433888-3434930	5.69469e-12	ENSG00000125877	naive	NA	NA	NA	NA	NA	FALSE	FALSE	FALSE	FALSE	FALSE	FALSE
rs11136345	chr8:143985644-143986972	2.7725e-155	ENSG00000178719	naive	NA	NA	NA	NA	NA	FALSE	FALSE	FALSE	FALSE	FALSE	FALSE
rs111372208	chr5:173781549-173782816	7.50042e-06	ENSG00000113742	LPS24	NA	NA	NA	NA	NA	FALSE	FALSE	FALSE	FALSE	FALSE	FALSE
rs111380376	chr9:113601572-113602883	8.58267e-16	ENSG00000148229	naive	NA	NA	NA	NA	NA	FALSE	FALSE	FALSE	FALSE	FALSE	FALSE
rs111383129	chr20:3767365-3769023	3.48423e-13	ENSG00000101224	IFN	NA	NA	NA	NA	NA	FALSE	FALSE	FALSE	FALSE	FALSE	FALSE
rs111383330	chr16:66924547-66925871	2.43182e-09	ENSG00000159593	IFN	NA	NA	NA	NA	NA	FALSE	FALSE	FALSE	FALSE	FALSE	FALSE
rs111391098	chr4:1042925-1044409	1.60313e-06	ENSG00000163945	naive	NA	NA	NA	NA	NA	FALSE	FALSE	FALSE	FALSE	FALSE	TRUE
rs111391498	chr4:1346214-1347876	6.42062e-77	ENSG00000163945	naive	chr4	1347765	1347765	appendicular lean mass	Other measurement	FALSE	FALSE	FALSE	FALSE	FALSE	FALSE
rs111391498	chr4:1346214-1347876	6.42062e-77	ENSG00000163945	naive	chr4	1347765	1347765	sunburn	Other disease	FALSE	FALSE	FALSE	FALSE	FALSE	FALSE
rs111397478	chr9:37800092-37801708	4.28457e-06	ENSG00000122741	naive	NA	NA	NA	NA	NA	FALSE	FALSE	FALSE	FALSE	FALSE	FALSE
rs111398655	chr22:45296276-45297394	1.3714e-10	ENSG00000100373	naive	NA	NA	NA	NA	NA	FALSE	FALSE	FALSE	FALSE	FALSE	FALSE
rs111398860	chr5:109688841-109690743	1.27998e-20	ENSG00000198961	naive	NA	NA	NA	NA	NA	FALSE	FALSE	FALSE	FALSE	FALSE	FALSE
rs111403630	chr6:37006729-37008701	4.75929e-06	ENSG00000146192	naive	NA	NA	NA	NA	NA	FALSE	FALSE	FALSE	FALSE	FALSE	TRUE
rs11140479	chr9:84260818-84262271	2.10119e-07	ENSG00000197506	LPS24	NA	NA	NA	NA	NA	FALSE	FALSE	FALSE	FALSE	FALSE	FALSE
rs111415983	chr8:80872937-80874674	5.37258e-06	ENSG00000076641	LPS24	NA	NA	NA	NA	NA	FALSE	FALSE	FALSE	FALSE	TRUE	TRUE
rs111419280	chr19:566109-567556	2.19637e-13	ENSG00000172270	naive	NA	NA	NA	NA	NA	FALSE	FALSE	FALSE	FALSE	FALSE	FALSE
rs11143456	chr9:68704684-68706390	7.28186e-15	ENSG00000154330	naive	NA	NA	NA	NA	NA	FALSE	FALSE	FALSE	FALSE	FALSE	FALSE
rs111434931	chr1:3618270-3619721	1.85446e-35	ENSG00000116213	LPS2	NA	NA	NA	NA	NA	FALSE	FALSE	FALSE	FALSE	TRUE	FALSE
rs111437424	chr16:1413739-1415346	1.09566e-10	ENSG00000103249	naive	NA	NA	NA	NA	NA	FALSE	FALSE	FALSE	FALSE	TRUE	FALSE
rs111442339	chr11:66421242-66422313	2.0274e-13	ENSG00000173992	LPS24	NA	NA	NA	NA	NA	FALSE	FALSE	FALSE	FALSE	FALSE	FALSE
rs11144250	chr9:75141845-75142913	4.10245e-10	ENSG00000106733	naive	NA	NA	NA	NA	NA	FALSE	FALSE	FALSE	FALSE	FALSE	FALSE
rs11144715	chr9:68998945-69000321	1.90592e-06	ENSG00000119139	naive	NA	NA	NA	NA	NA	FALSE	FALSE	FALSE	FALSE	FALSE	FALSE
rs111448145	chr4:155666868-155668368	1.50772e-18	ENSG00000164116	IFN	NA	NA	NA	NA	NA	FALSE	FALSE	FALSE	FALSE	TRUE	FALSE
rs111454736	chr19:51365996-51368391	1.34492e-07	ENSG00000105379	naive	NA	NA	NA	NA	NA	FALSE	FALSE	FALSE	FALSE	FALSE	FALSE
rs11145771	chr9:136532960-136534650	2.23033e-26	ENSG00000237886	naive	NA	NA	NA	NA	NA	FALSE	FALSE	FALSE	FALSE	FALSE	FALSE
rs11145844	chr9:136718496-136720040	1.38355e-89	ENSG00000233016	naive	NA	NA	NA	NA	NA	FALSE	FALSE	FALSE	FALSE	FALSE	FALSE
rs11145932	chr9:136409495-136411535	1.9457e-66	ENSG00000187796	naive	NA	NA	NA	NA	NA	FALSE	FALSE	TRUE	FALSE	TRUE	TRUE
rs11145999	chr9:137113858-137115643	8.58116e-96	ENSG00000197355	naive	NA	NA	NA	NA	NA	FALSE	FALSE	FALSE	FALSE	FALSE	FALSE
rs111469428	chr1:46043064-46044307	4.14711e-15	ENSG00000132780	IFN	NA	NA	NA	NA	NA	FALSE	FALSE	FALSE	FALSE	FALSE	FALSE
rs11147281	chr12:133180571-133182194	4.01852e-13	ENSG00000090612	LPS24	NA	NA	NA	NA	NA	FALSE	FALSE	FALSE	FALSE	FALSE	FALSE
rs111482467	chr1:232629310-232631063	6.33005e-06	ENSG00000116991	IFN	NA	NA	NA	NA	NA	FALSE	FALSE	FALSE	FALSE	FALSE	FALSE
rs111485670	chr18:9715671-9716988	5.52536e-19	ENSG00000168461	IFN	NA	NA	NA	NA	NA	FALSE	FALSE	FALSE	FALSE	FALSE	FALSE
rs111488775	chr16:89711270-89712872	4.0083e-12	ENSG00000140995	naive	NA	NA	NA	NA	NA	FALSE	FALSE	FALSE	FALSE	TRUE	FALSE
rs111490416	chr16:588918-590285	5.60176e-16	ENSG00000197562	naive	NA	NA	NA	NA	NA	FALSE	FALSE	FALSE	FALSE	FALSE	FALSE
rs11150586	chr16:30409113-30410152	5.40607e-09	ENSG00000169217	naive	NA	NA	NA	NA	NA	FALSE	FALSE	FALSE	FALSE	FALSE	FALSE
rs11150614	chr16:31354320-31355889	5.89651e-27	ENSG00000140678	naive	NA	NA	NA	NA	NA	FALSE	FALSE	FALSE	FALSE	FALSE	FALSE
rs11150801	chr17:81597756-81599153	1.88732e-14	ENSG00000214087	IFN	NA	NA	NA	NA	NA	FALSE	FALSE	FALSE	FALSE	TRUE	FALSE
rs11150882	chr17:409272-411242	1.64587e-203	ENSG00000187624	naive	NA	NA	NA	NA	NA	FALSE	FALSE	TRUE	FALSE	TRUE	TRUE
rs11153168	chr6:109307370-109308869	8.52776e-07	ENSG00000135535	LPS24	NA	NA	NA	NA	NA	FALSE	FALSE	FALSE	FALSE	FALSE	FALSE
rs11153236	chr6:110475263-110476844	6.03874e-68	ENSG00000004809	IFN	NA	NA	NA	NA	NA	FALSE	FALSE	FALSE	FALSE	FALSE	FALSE
rs11153777	chr6:118810091-118811134	2.95256e-08	ENSG00000111877	IFN	chr6	118811001	118811001	educational attainment	Other measurement	FALSE	FALSE	FALSE	FALSE	FALSE	FALSE
rs11153777	chr6:118810091-118811134	2.95256e-08	ENSG00000111877	IFN	chr6	118811001	118811001	self reported educational attainment	Other measurement	FALSE	FALSE	FALSE	FALSE	FALSE	FALSE
rs111549985	chr5:81971132-81972652	1.09065e-63	ENSG00000186468	naive	chr5	81972251	81972251	breast cancer	Cancer	FALSE	FALSE	FALSE	FALSE	FALSE	FALSE
rs111549985	chr5:81971132-81972652	1.09065e-63	ENSG00000186468	naive	chr5	81972251	81972251	breast carcinoma	Cancer	FALSE	FALSE	FALSE	FALSE	FALSE	FALSE
rs111554216	chr1:153985427-153987143	1.79686e-19	ENSG00000143570	IFN	NA	NA	NA	NA	NA	FALSE	FALSE	TRUE	FALSE	TRUE	FALSE
rs11155676	chr6:149749163-149750742	3.12752e-61	ENSG00000120253	naive	NA	NA	NA	NA	NA	FALSE	FALSE	FALSE	FALSE	FALSE	FALSE
rs111559610	chr11:77411021-77412487	3.3329e-14	ENSG00000149269	naive	NA	NA	NA	NA	NA	FALSE	FALSE	FALSE	FALSE	FALSE	FALSE
rs111562056	chr3:53374228-53375725	2.76455e-12	ENSG00000163931	naive	NA	NA	NA	NA	NA	FALSE	FALSE	FALSE	FALSE	FALSE	FALSE
rs111565681	chr13:114313493-114315102	4.30367e-16	ENSG00000169062	naive	NA	NA	NA	NA	NA	FALSE	FALSE	FALSE	FALSE	FALSE	FALSE
rs11156644	chr14:20732420-20733827	2.31987e-22	ENSG00000129538	LPS24	NA	NA	NA	NA	NA	FALSE	FALSE	FALSE	FALSE	FALSE	FALSE
rs111573699	chr20:31660785-31662541	1.12583e-07	ENSG00000088356	IFN	NA	NA	NA	NA	NA	FALSE	FALSE	FALSE	FALSE	FALSE	FALSE
rs11157424	chr14:44960783-44962922	1.18815e-06	ENSG00000129534	IFN	NA	NA	NA	NA	NA	FALSE	FALSE	FALSE	FALSE	FALSE	FALSE
rs11157729	chr14:50115926-50117141	1.20569e-15	ENSG00000100483	IFN	NA	NA	NA	NA	NA	FALSE	FALSE	FALSE	FALSE	FALSE	FALSE
rs11158635	chr14:24307345-24308822	3.68635e-09	ENSG00000100949	naive	NA	NA	NA	NA	NA	FALSE	FALSE	FALSE	FALSE	FALSE	FALSE
rs11158670	chr14:67487750-67489094	6.94313e-08	ENSG00000198133	IFN	NA	NA	NA	NA	NA	FALSE	FALSE	FALSE	FALSE	FALSE	TRUE
rs11158704	chr14:24441819-24443110	6.35167e-15	ENSG00000100445	naive	NA	NA	NA	NA	NA	FALSE	FALSE	FALSE	FALSE	FALSE	FALSE
rs111587591	chr9:133417474-133418776	2.28648e-12	ENSG00000148296	naive	NA	NA	NA	NA	NA	FALSE	FALSE	FALSE	FALSE	FALSE	FALSE
rs11159072	chr14:74217285-74218707	8.77782e-08	ENSG00000119725	LPS2	NA	NA	NA	NA	NA	FALSE	FALSE	FALSE	FALSE	FALSE	FALSE
rs111593761	chr7:102411957-102413245	3.80942e-38	ENSG00000005075	IFN	NA	NA	NA	NA	NA	FALSE	FALSE	FALSE	FALSE	FALSE	FALSE
rs11160241	chr14:95311425-95312776	5.64777e-13	ENSG00000165959	naive	NA	NA	NA	NA	NA	FALSE	FALSE	FALSE	FALSE	TRUE	FALSE
rs111604364	chr8:130151946-130153634	8.05253e-06	ENSG00000153317	LPS24	NA	NA	NA	NA	NA	FALSE	FALSE	FALSE	FALSE	FALSE	FALSE
rs111605426	chr17:30960052-30961943	7.50228e-30	ENSG00000172171	LPS24	NA	NA	NA	NA	NA	FALSE	FALSE	FALSE	TRUE	TRUE	FALSE
rs111606635	chr17:74598859-74600173	4.28544e-12	ENSG00000167850	naive	NA	NA	NA	NA	NA	FALSE	FALSE	FALSE	FALSE	TRUE	FALSE
rs11160836	chr14:105161889-105163445	9.26841e-45	ENSG00000183828	naive	NA	NA	NA	NA	NA	FALSE	FALSE	TRUE	FALSE	TRUE	FALSE
rs111610435	chr11:414247-415762	9.94547e-10	ENSG00000023191	naive	NA	NA	NA	NA	NA	FALSE	FALSE	FALSE	FALSE	FALSE	FALSE
rs11161489	chr1:84935868-84937123	2.7336e-19	ENSG00000153898	naive	NA	NA	NA	NA	NA	FALSE	FALSE	FALSE	FALSE	FALSE	FALSE
rs11161511	chr1:75744573-75745923	4.07813e-21	ENSG00000117054	IFN	NA	NA	NA	NA	NA	FALSE	FALSE	FALSE	FALSE	FALSE	FALSE
rs11161573	chr1:85258732-85260460	1.08306e-10	ENSG00000142867	LPS2	NA	NA	NA	NA	NA	FALSE	FALSE	FALSE	FALSE	FALSE	FALSE
rs111623877	chr10:45726480-45727955	2.41389e-35	ENSG00000172661	IFN	NA	NA	NA	NA	NA	FALSE	FALSE	FALSE	FALSE	FALSE	FALSE
rs11162405	chr1:78003815-78005384	1.4449e-06	ENSG00000036549	IFN	chr1	78003976	78003976	body mass index	Body measurement	FALSE	FALSE	FALSE	FALSE	FALSE	FALSE
rs111633837	chr19:46824228-46825560	1.16321e-06	ENSG00000105281	IFN	NA	NA	NA	NA	NA	FALSE	FALSE	FALSE	FALSE	FALSE	TRUE
rs111634774	chr19:9674382-9675795	4.93081e-08	ENSG00000174652	naive	NA	NA	NA	NA	NA	FALSE	FALSE	FALSE	FALSE	FALSE	FALSE
rs111635523	chr17:17205059-17207186	1.68654e-09	ENSG00000141030	naive	NA	NA	NA	NA	NA	FALSE	FALSE	FALSE	FALSE	TRUE	FALSE
rs11163966	chr1:84441884-84443749	1.25032e-06	ENSG00000117133	IFN	NA	NA	NA	NA	NA	FALSE	FALSE	FALSE	FALSE	FALSE	FALSE
rs11164095	chr2:96489317-96490648	4.70115e-13	ENSG00000196843	IFN	chr2	96489471	96489471	sex hormone-binding globulin measurement	Other measurement	FALSE	FALSE	FALSE	FALSE	FALSE	FALSE
rs111652366	chr10:26621752-26623031	3.23099e-17	ENSG00000148459	LPS2	NA	NA	NA	NA	NA	FALSE	FALSE	FALSE	FALSE	FALSE	FALSE
rs1116542	chr16:68447700-68449610	2.92596e-16	ENSG00000103056	IFN	NA	NA	NA	NA	NA	FALSE	FALSE	FALSE	FALSE	FALSE	FALSE
rs111654265	chr17:78889753-78891692	3.25499e-09	ENSG00000035862	naive	NA	NA	NA	NA	NA	FALSE	FALSE	FALSE	FALSE	TRUE	FALSE
rs11166456	chr1:100459195-100460234	2.73988e-08	ENSG00000162692	IFN	NA	NA	NA	NA	NA	FALSE	FALSE	FALSE	FALSE	FALSE	FALSE
rs111670008	chr4:88378579-88379747	2.74266e-06	ENSG00000138642	naive	NA	NA	NA	NA	NA	FALSE	FALSE	FALSE	FALSE	FALSE	FALSE
rs11167010	chr8:140943425-140945379	1.7427e-16	ENSG00000169398	naive	NA	NA	NA	NA	NA	FALSE	FALSE	TRUE	FALSE	TRUE	FALSE
rs11167160	chr20:32276892-32278835	4.50089e-22	ENSG00000275576	naive	NA	NA	NA	NA	NA	FALSE	FALSE	FALSE	FALSE	FALSE	FALSE
rs11167233	chr20:31522440-31524550	1.65804e-08	ENSG00000101294	LPS24	NA	NA	NA	NA	NA	FALSE	FALSE	FALSE	TRUE	TRUE	FALSE
rs1116734	chr2:197499182-197500631	2.61344e-09	ENSG00000115896	IFN	NA	NA	NA	NA	NA	FALSE	FALSE	FALSE	FALSE	FALSE	FALSE
rs111673840	chr6:41280125-41281504	2.49314e-06	ENSG00000188056	IFN	NA	NA	NA	NA	NA	FALSE	FALSE	FALSE	FALSE	FALSE	FALSE
rs11167540	chr5:151208119-151209515	2.83348e-07	ENSG00000196743	naive	NA	NA	NA	NA	NA	FALSE	FALSE	TRUE	FALSE	TRUE	FALSE
rs111676039	chr1:205310840-205312035	1.01633e-16	ENSG00000133059	IFN	NA	NA	NA	NA	NA	FALSE	FALSE	FALSE	FALSE	FALSE	FALSE
rs111677487	chr4:38756923-38758247	1.02988e-10	ENSG00000174125	LPS2	NA	NA	NA	NA	NA	FALSE	FALSE	FALSE	FALSE	FALSE	FALSE
rs111678944	chr22:44011820-44013043	1.76598e-06	ENSG00000100347	naive	NA	NA	NA	NA	NA	FALSE	FALSE	FALSE	FALSE	FALSE	FALSE
rs11168	chr6:166341778-166343542	1.99217e-31	ENSG00000198818	naive	NA	NA	NA	NA	NA	FALSE	FALSE	FALSE	FALSE	FALSE	FALSE
rs11168244	chr12:47808019-47809260	5.21836e-06	ENSG00000005175	naive	chr12	47809158	47809158	asthma	Other disease	FALSE	FALSE	TRUE	FALSE	TRUE	FALSE
rs11168244	chr12:47808019-47809260	5.21836e-06	ENSG00000005175	naive	chr12	47809158	47809158	systolic blood pressure	Other measurement	FALSE	FALSE	TRUE	FALSE	TRUE	FALSE
rs11168244	chr12:47808019-47809260	5.21836e-06	ENSG00000005175	naive	chr12	47809158	47809158	systolic blood pressure change measurement	Other measurement	FALSE	FALSE	TRUE	FALSE	TRUE	FALSE
rs11168442	chr12:48188891-48190233	6.9727e-09	ENSG00000167528	IFN	NA	NA	NA	NA	NA	FALSE	FALSE	FALSE	FALSE	FALSE	FALSE
rs11168536	chr12:48350085-48351540	7.21486e-07	ENSG00000167528	naive	NA	NA	NA	NA	NA	FALSE	FALSE	TRUE	FALSE	TRUE	FALSE
rs11168838	chr12:49059886-49061492	4.89949e-07	ENSG00000167535	LPS24	NA	NA	NA	NA	NA	FALSE	FALSE	FALSE	FALSE	FALSE	FALSE
rs11168839	chr12:49063607-49064630	1.69161e-06	ENSG00000167535	LPS24	chr12	49063852	49063852	reaction time measurement	Other measurement	FALSE	FALSE	FALSE	FALSE	FALSE	FALSE
rs11170472	chr12:53205421-53207805	5.71358e-17	ENSG00000197111	IFN	NA	NA	NA	NA	NA	FALSE	FALSE	FALSE	FALSE	FALSE	FALSE
rs11170550	chr12:53420783-53422241	9.64076e-17	ENSG00000185591	naive	NA	NA	NA	NA	NA	FALSE	FALSE	FALSE	FALSE	FALSE	FALSE
rs11170558	chr12:53440907-53442555	2.06864e-16	ENSG00000185591	naive	NA	NA	NA	NA	NA	FALSE	FALSE	FALSE	FALSE	FALSE	FALSE
rs111706939	chr5:78221654-78222704	5.28354e-08	ENSG00000164253	IFN	NA	NA	NA	NA	NA	FALSE	FALSE	FALSE	FALSE	FALSE	FALSE
rs11171710	chr12:55972912-55974662	6.09858e-62	ENSG00000197728	naive	chr12	55974294	55974294	gastroesophageal reflux disease	Digestive system disorder	FALSE	FALSE	FALSE	FALSE	FALSE	FALSE
rs11171710	chr12:55972912-55974662	6.09858e-62	ENSG00000197728	naive	chr12	55974294	55974294	HDL cholesterol change measurement	Lipid or lipoprotein measurement	FALSE	FALSE	FALSE	FALSE	FALSE	FALSE
rs11171710	chr12:55972912-55974662	6.09858e-62	ENSG00000197728	naive	chr12	55974294	55974294	high density lipoprotein cholesterol measurement	Lipid or lipoprotein measurement	FALSE	FALSE	FALSE	FALSE	FALSE	FALSE
rs11171710	chr12:55972912-55974662	6.09858e-62	ENSG00000197728	naive	chr12	55974294	55974294	hypothyroidism	Other disease	FALSE	FALSE	FALSE	FALSE	FALSE	FALSE
rs11171710	chr12:55972912-55974662	6.09858e-62	ENSG00000197728	naive	chr12	55974294	55974294	Peptic ulcer and gastro-oesophageal reflux disease (GORD) drug use measurement	Other measurement	FALSE	FALSE	FALSE	FALSE	FALSE	FALSE
rs11171710	chr12:55972912-55974662	6.09858e-62	ENSG00000197728	naive	chr12	55974294	55974294	smoking cessation	Biological process	FALSE	FALSE	FALSE	FALSE	FALSE	FALSE
rs11171745	chr12:56117647-56120063	1.03783e-14	ENSG00000197728	naive	NA	NA	NA	NA	NA	FALSE	FALSE	FALSE	FALSE	FALSE	FALSE
rs111733089	chr20:1535271-1536527	6.20172e-18	ENSG00000125900	IFN	NA	NA	NA	NA	NA	FALSE	FALSE	FALSE	FALSE	FALSE	TRUE
rs11174415	chr12:62291786-62293104	7.33456e-07	ENSG00000135655	naive	NA	NA	NA	NA	NA	FALSE	FALSE	FALSE	FALSE	FALSE	FALSE
rs11174732	chr12:40010820-40012171	1.63053e-08	ENSG00000260943	IFN	NA	NA	NA	NA	NA	FALSE	FALSE	FALSE	FALSE	TRUE	FALSE
rs111748703	chr6:31179819-31181633	9.27467e-19	ENSG00000204525	IFN	NA	NA	NA	NA	NA	FALSE	FALSE	FALSE	FALSE	FALSE	FALSE
rs111756003	chr11:118699530-118701024	1.94566e-08	ENSG00000019144	LPS2	NA	NA	NA	NA	NA	FALSE	FALSE	FALSE	FALSE	FALSE	FALSE
rs111762817	chr3:47475076-47476944	4.67429e-12	ENSG00000114650	IFN	NA	NA	NA	NA	NA	FALSE	FALSE	FALSE	FALSE	FALSE	FALSE
rs111766401	chr6:47477400-47478874	5.95616e-11	ENSG00000198087	IFN	NA	NA	NA	NA	NA	FALSE	FALSE	FALSE	FALSE	FALSE	FALSE
rs111775571	chr3:122612387-122613595	1.44366e-11	ENSG00000163840	naive	NA	NA	NA	NA	NA	FALSE	FALSE	FALSE	FALSE	FALSE	FALSE
rs11177615	chr12:69359198-69360657	1.46938e-99	ENSG00000127337	IFN	NA	NA	NA	NA	NA	FALSE	FALSE	FALSE	FALSE	FALSE	FALSE
rs11177817	chr12:69738124-69739988	1.90915e-13	ENSG00000127328	LPS2	NA	NA	NA	NA	NA	FALSE	FALSE	FALSE	FALSE	FALSE	FALSE
rs111779744	chr5:180809593-180811061	2.94174e-06	ENSG00000131446	naive	NA	NA	NA	NA	NA	FALSE	FALSE	FALSE	FALSE	FALSE	FALSE
rs111782135	chr12:121457061-121458101	8.22434e-14	ENSG00000170633	LPS24	NA	NA	NA	NA	NA	FALSE	FALSE	FALSE	FALSE	FALSE	FALSE
rs111782189	chr14:24108301-24109501	1.5738e-08	ENSG00000092010	IFN	NA	NA	NA	NA	NA	FALSE	FALSE	FALSE	FALSE	FALSE	FALSE
rs111785807	chr15:81000669-81002487	2.23702e-09	ENSG00000140406	IFN	NA	NA	NA	NA	NA	FALSE	FALSE	FALSE	FALSE	FALSE	FALSE
rs111796726	chr7:134985979-134987442	7.44449e-32	ENSG00000146859	IFN	NA	NA	NA	NA	NA	FALSE	FALSE	FALSE	FALSE	FALSE	FALSE
rs11180483	chr12:75390569-75391773	2.97163e-15	ENSG00000139278	LPS24	NA	NA	NA	NA	NA	FALSE	FALSE	FALSE	FALSE	FALSE	FALSE
rs111805756	chr20:4787036-4788197	6.30257e-06	ENSG00000171873	LPS24	NA	NA	NA	NA	NA	FALSE	FALSE	FALSE	FALSE	FALSE	FALSE
rs111814899	chr13:96052540-96053984	6.33292e-20	ENSG00000102595	IFN	NA	NA	NA	NA	NA	FALSE	FALSE	FALSE	FALSE	FALSE	FALSE
rs111815157	chr1:244322493-244323898	3.69723e-25	ENSG00000035687	LPS24	NA	NA	NA	NA	NA	FALSE	FALSE	FALSE	FALSE	FALSE	FALSE
rs111817044	chr19:49533160-49534646	1.05516e-15	ENSG00000142552	naive	NA	NA	NA	NA	NA	FALSE	FALSE	FALSE	FALSE	FALSE	FALSE
rs111826791	chr22:44023740-44025346	1.67088e-17	ENSG00000188677	LPS24	NA	NA	NA	NA	NA	FALSE	FALSE	FALSE	FALSE	FALSE	FALSE
rs111829575	chr15:84615901-84617435	4.18249e-11	ENSG00000197696	LPS2	NA	NA	NA	NA	NA	FALSE	FALSE	FALSE	FALSE	FALSE	FALSE
rs111833532	chr19:40798099-40799930	2.10634e-40	ENSG00000171570	naive	NA	NA	NA	NA	NA	FALSE	FALSE	FALSE	FALSE	FALSE	FALSE
rs111834778	chr16:69513743-69515507	2.74079e-11	ENSG00000223496	LPS24	NA	NA	NA	NA	NA	FALSE	FALSE	FALSE	FALSE	FALSE	FALSE
rs111843838	chr12:121499141-121500941	2.89142e-12	ENSG00000170633	LPS24	NA	NA	NA	NA	NA	FALSE	FALSE	FALSE	FALSE	FALSE	FALSE
rs11185244	chr1:108056775-108058730	2.09727e-11	ENSG00000134215	IFN	NA	NA	NA	NA	NA	FALSE	FALSE	FALSE	FALSE	FALSE	FALSE
rs11185476	chr3:195850539-195851828	8.14167e-07	ENSG00000242086	IFN	NA	NA	NA	NA	NA	FALSE	FALSE	FALSE	FALSE	FALSE	FALSE
rs11185556	chr7:112521-113589	1.24436e-06	ENSG00000177706	naive	NA	NA	NA	NA	NA	FALSE	FALSE	FALSE	FALSE	FALSE	FALSE
rs111856163	chr3:126982104-126983714	3.54706e-10	ENSG00000114554	IFN	NA	NA	NA	NA	NA	FALSE	FALSE	FALSE	FALSE	FALSE	FALSE
rs11185932	chr10:80535382-80536918	3.6202e-10	ENSG00000122378	LPS24	NA	NA	NA	NA	NA	FALSE	FALSE	FALSE	FALSE	FALSE	TRUE
rs111861862	chr1:200738318-200739721	1.29083e-06	ENSG00000118200	IFN	NA	NA	NA	NA	NA	FALSE	FALSE	FALSE	FALSE	FALSE	FALSE
rs111867369	chr6:35690857-35692039	5.64793e-06	ENSG00000196821	IFN	NA	NA	NA	NA	NA	FALSE	FALSE	FALSE	FALSE	FALSE	FALSE
rs11186884	chr10:92268426-92269626	5.94458e-07	ENSG00000107864	IFN	NA	NA	NA	NA	NA	FALSE	FALSE	FALSE	FALSE	FALSE	FALSE
rs11187406	chr10:93386321-93387746	6.70388e-08	ENSG00000138119	LPS24	NA	NA	NA	NA	NA	FALSE	FALSE	FALSE	FALSE	FALSE	TRUE
rs11189168	chr10:97365258-97366976	1.21471e-75	ENSG00000052749	naive	NA	NA	NA	NA	NA	FALSE	FALSE	FALSE	FALSE	FALSE	FALSE
rs11189303	chr10:97632645-97634349	1.14185e-06	ENSG00000155252	LPS2	NA	NA	NA	NA	NA	FALSE	FALSE	FALSE	FALSE	FALSE	FALSE
rs11189339	chr10:97701089-97702416	2.31831e-07	ENSG00000119986	naive	NA	NA	NA	NA	NA	FALSE	FALSE	FALSE	FALSE	TRUE	FALSE
rs11189565	chr10:98349086-98350324	3.36477e-10	ENSG00000119943	naive	NA	NA	NA	NA	NA	FALSE	FALSE	FALSE	FALSE	FALSE	FALSE
rs111896493	chr19:14380785-14382327	1.75178e-06	ENSG00000123146	LPS24	chr19	14381257	14381257	mean platelet volume	Hematological measurement	FALSE	FALSE	FALSE	FALSE	FALSE	FALSE
rs111896706	chr15:45036389-45037800	1.80959e-11	ENSG00000140263	IFN	NA	NA	NA	NA	NA	FALSE	FALSE	FALSE	FALSE	FALSE	FALSE
rs111900212	chr3:49812971-49814887	6.7946e-18	ENSG00000004534	naive	NA	NA	NA	NA	NA	FALSE	FALSE	FALSE	FALSE	FALSE	FALSE
rs111901809	chr21:39183016-39184240	8.16579e-49	ENSG00000185658	IFN	NA	NA	NA	NA	NA	FALSE	FALSE	FALSE	FALSE	FALSE	FALSE
rs11190364	chr10:100005980-100007062	4.03345e-07	ENSG00000095485	naive	NA	NA	NA	NA	NA	FALSE	FALSE	FALSE	FALSE	FALSE	TRUE
rs11190486	chr10:100370528-100371801	3.10094e-09	ENSG00000099194	IFN	NA	NA	NA	NA	NA	FALSE	FALSE	TRUE	FALSE	FALSE	FALSE
rs11190787	chr10:100997037-101000062	2.86073e-145	ENSG00000055950	IFN	NA	NA	NA	NA	NA	FALSE	FALSE	FALSE	FALSE	FALSE	FALSE
rs11190790	chr10:101012514-101013690	4.26765e-14	ENSG00000055950	naive	NA	NA	NA	NA	NA	FALSE	FALSE	FALSE	FALSE	FALSE	FALSE
rs111908729	chr17:68437397-68438824	2.26682e-17	ENSG00000070540	naive	NA	NA	NA	NA	NA	FALSE	FALSE	FALSE	FALSE	FALSE	FALSE
rs111910750	chr16:2926691-2928020	8.29037e-10	ENSG00000162073	naive	NA	NA	NA	NA	NA	FALSE	FALSE	FALSE	FALSE	FALSE	FALSE
rs11191291	chr10:102452410-102454660	8.75808e-16	ENSG00000138111	LPS24	NA	NA	NA	NA	NA	FALSE	FALSE	TRUE	TRUE	TRUE	FALSE
rs11191293	chr10:102460588-102462303	1.19169e-24	ENSG00000138111	IFN	NA	NA	NA	NA	NA	FALSE	FALSE	FALSE	FALSE	FALSE	FALSE
rs11191342	chr10:102583052-102584967	3.50288e-21	ENSG00000171206	LPS2	NA	NA	NA	NA	NA	FALSE	FALSE	FALSE	FALSE	FALSE	FALSE
rs11191359	chr10:102641723-102642967	1.66555e-14	ENSG00000138111	IFN	chr10	102641729	102641729	pulse pressure measurement	Cardiovascular measurement	FALSE	FALSE	FALSE	FALSE	FALSE	FALSE
rs111933865	chr19:12883315-12884381	7.21518e-16	ENSG00000105612	naive	chr19	12883503	12883503	lymphocyte percentage of leukocytes	Hematological measurement	FALSE	FALSE	FALSE	FALSE	FALSE	FALSE
rs111933865	chr19:12883315-12884381	7.21518e-16	ENSG00000105612	naive	chr19	12883503	12883503	neutrophil percentage of leukocytes	Hematological measurement	FALSE	FALSE	FALSE	FALSE	FALSE	FALSE
rs111938639	chr13:28137689-28139769	4.60161e-06	ENSG00000152520	IFN	NA	NA	NA	NA	NA	FALSE	FALSE	FALSE	FALSE	FALSE	FALSE
rs111947781	chr3:37979469-37981080	4.07942e-12	ENSG00000187091	naive	NA	NA	NA	NA	NA	FALSE	FALSE	FALSE	FALSE	FALSE	FALSE
rs11194894	chr10:109851891-109853319	2.75565e-08	ENSG00000108039	IFN	NA	NA	NA	NA	NA	FALSE	FALSE	FALSE	FALSE	FALSE	FALSE
rs11194975	chr10:110081521-110083018	9.1303e-13	ENSG00000108039	IFN	NA	NA	NA	NA	NA	FALSE	FALSE	FALSE	FALSE	FALSE	FALSE
rs111956153	chr6:144094849-144096656	1.84059e-06	ENSG00000118495	IFN	NA	NA	NA	NA	NA	FALSE	FALSE	FALSE	FALSE	FALSE	FALSE
rs111965544	chr2:241686167-241687653	8.78426e-06	ENSG00000168393	IFN	NA	NA	NA	NA	NA	FALSE	FALSE	FALSE	FALSE	FALSE	FALSE
rs111980103	chr16:970344-971565	6.80126e-10	ENSG00000103227	IFN	NA	NA	NA	NA	NA	FALSE	FALSE	FALSE	FALSE	FALSE	FALSE
rs1119898	chr12:128823049-128824884	1.22145e-15	ENSG00000139370	naive	NA	NA	NA	NA	NA	FALSE	FALSE	FALSE	FALSE	FALSE	FALSE
rs111990800	chr5:140602159-140603636	4.8963e-06	ENSG00000213523	LPS24	NA	NA	NA	NA	NA	FALSE	FALSE	FALSE	FALSE	FALSE	FALSE
rs11199598	chr10:120850406-120852151	2.33848e-106	ENSG00000120008	IFN	NA	NA	NA	NA	NA	FALSE	FALSE	FALSE	FALSE	FALSE	FALSE
rs11199666	chr10:120942472-120943856	5.78421e-06	ENSG00000120008	naive	NA	NA	NA	NA	NA	FALSE	FALSE	FALSE	FALSE	FALSE	FALSE
rs111996834	chr17:5196604-5197651	1.35162e-32	ENSG00000234327	LPS2	NA	NA	NA	NA	NA	FALSE	FALSE	FALSE	FALSE	FALSE	FALSE
rs112001880	chr2:232538305-232539798	2.00944e-08	ENSG00000135930	LPS24	NA	NA	NA	NA	NA	FALSE	FALSE	FALSE	FALSE	FALSE	FALSE
rs11200265	chr10:121927252-121928799	3.18229e-10	ENSG00000107669	naive	NA	NA	NA	NA	NA	FALSE	FALSE	FALSE	FALSE	FALSE	FALSE
rs112009583	chr10:102241111-102242228	2.86212e-07	ENSG00000107872	naive	NA	NA	NA	NA	NA	FALSE	FALSE	FALSE	FALSE	FALSE	FALSE
rs112020113	chr1:236280879-236282592	3.24389e-10	ENSG00000086619	LPS24	NA	NA	NA	NA	NA	FALSE	FALSE	FALSE	FALSE	FALSE	FALSE
rs11202858	chr10:88791970-88793692	1.01524e-11	ENSG00000204020	naive	NA	NA	NA	NA	NA	FALSE	FALSE	FALSE	FALSE	FALSE	FALSE
rs11202879	chr10:88879746-88881337	6.24803e-22	ENSG00000138134	IFN	NA	NA	NA	NA	NA	FALSE	FALSE	FALSE	FALSE	FALSE	FALSE
rs11202987	chr10:89115663-89117467	3.34182e-22	ENSG00000138135	LPS24	NA	NA	NA	NA	NA	FALSE	FALSE	FALSE	FALSE	FALSE	FALSE
rs11203282	chr1:17027068-17028295	1.34901e-07	ENSG00000117118	IFN	NA	NA	NA	NA	NA	FALSE	FALSE	TRUE	FALSE	TRUE	TRUE
rs112040677	chr2:130371723-130373165	1.42083e-11	ENSG00000136718	naive	NA	NA	NA	NA	NA	FALSE	FALSE	FALSE	FALSE	FALSE	FALSE
rs112046719	chr5:169583169-169584437	3.84813e-12	ENSG00000040275	LPS24	NA	NA	NA	NA	NA	FALSE	FALSE	FALSE	FALSE	FALSE	FALSE
rs11204679	chr1:150611138-150612687	1.91238e-27	ENSG00000143437	naive	NA	NA	NA	NA	NA	FALSE	FALSE	TRUE	FALSE	FALSE	FALSE
rs11204922	chr1:151988979-151990204	3.73263e-13	ENSG00000159445	IFN	NA	NA	NA	NA	NA	FALSE	FALSE	TRUE	FALSE	TRUE	FALSE
rs11205280	chr1:153385959-153387519	1.20396e-23	ENSG00000163221	naive	NA	NA	NA	NA	NA	FALSE	FALSE	FALSE	FALSE	TRUE	FALSE
rs11205287	chr1:153404133-153405437	9.48768e-24	ENSG00000163221	naive	NA	NA	NA	NA	NA	FALSE	FALSE	FALSE	FALSE	FALSE	FALSE
rs11207138	chr1:39925397-39926925	3.90983e-10	ENSG00000043514	LPS24	NA	NA	NA	NA	NA	FALSE	TRUE	TRUE	FALSE	TRUE	FALSE
rs112071421	chr19:488251-489850	2.49335e-07	ENSG00000141933	naive	NA	NA	NA	NA	NA	FALSE	FALSE	FALSE	FALSE	FALSE	FALSE
rs11207296	chr1:58699127-58700897	2.83949e-10	ENSG00000173406	IFN	NA	NA	NA	NA	NA	FALSE	FALSE	FALSE	FALSE	FALSE	FALSE
rs112074900	chr17:17476016-17477831	1.21396e-06	ENSG00000175662	LPS2	NA	NA	NA	NA	NA	FALSE	FALSE	FALSE	FALSE	FALSE	FALSE
rs11207503	chr1:59682255-59683596	5.73528e-11	ENSG00000177606	IFN	NA	NA	NA	NA	NA	FALSE	FALSE	FALSE	FALSE	FALSE	FALSE
rs11208024	chr1:62759062-62760337	3.22694e-11	ENSG00000116641	LPS24	NA	NA	NA	NA	NA	FALSE	FALSE	FALSE	FALSE	FALSE	FALSE
rs11208033	chr1:62799959-62801662	3.64045e-14	ENSG00000116641	LPS24	NA	NA	NA	NA	NA	FALSE	FALSE	FALSE	FALSE	FALSE	FALSE
rs112083449	chr16:89200878-89202441	1.4912e-07	ENSG00000167515	naive	NA	NA	NA	NA	NA	FALSE	FALSE	FALSE	FALSE	FALSE	FALSE
rs11208602	chr1:65173755-65175540	5.03816e-10	ENSG00000162433	naive	NA	NA	NA	NA	NA	FALSE	FALSE	FALSE	FALSE	FALSE	FALSE
rs112087793	chr20:63652359-63653869	7.4767e-25	ENSG00000026036	IFN	chr20	63652817	63652817	idiopathic pulmonary fibrosis	Cancer	FALSE	FALSE	FALSE	FALSE	FALSE	FALSE
rs112109434	chr5:134249077-134250890	2.47297e-20	ENSG00000113558	IFN	NA	NA	NA	NA	NA	FALSE	FALSE	FALSE	FALSE	FALSE	FALSE
rs11211035	chr1:44799562-44801106	2.77259e-11	ENSG00000126088	IFN	NA	NA	NA	NA	NA	FALSE	FALSE	FALSE	FALSE	FALSE	FALSE
rs11211037	chr1:44809011-44810250	1.52693e-10	ENSG00000126088	IFN	NA	NA	NA	NA	NA	FALSE	FALSE	TRUE	FALSE	TRUE	FALSE
rs11211038	chr1:44813061-44814452	3.95725e-13	ENSG00000126088	IFN	NA	NA	NA	NA	NA	FALSE	FALSE	FALSE	FALSE	FALSE	FALSE
rs11211040	chr1:44826020-44827665	6.4451e-13	ENSG00000126088	IFN	NA	NA	NA	NA	NA	FALSE	FALSE	FALSE	FALSE	FALSE	FALSE
rs112114764	chr17:44122864-44124448	1.84935e-32	ENSG00000168591	LPS24	chr17	44123673	44123673	bipolar disorder	Neurological disorder	FALSE	FALSE	FALSE	FALSE	FALSE	FALSE
rs112117858	chr1:109606934-109608040	2.09818e-32	ENSG00000065135	naive	NA	NA	NA	NA	NA	FALSE	FALSE	FALSE	FALSE	FALSE	FALSE
rs11212459	chr11:107956417-107958168	1.24191e-06	ENSG00000110660	LPS2	NA	NA	NA	NA	NA	FALSE	FALSE	FALSE	FALSE	FALSE	TRUE
rs112134169	chr1:15345150-15346926	3.22479e-06	ENSG00000179743	naive	NA	NA	NA	NA	NA	FALSE	FALSE	FALSE	FALSE	FALSE	FALSE
rs11213427	chr11:110478563-110480053	4.97514e-25	ENSG00000137714	naive	NA	NA	NA	NA	NA	FALSE	FALSE	FALSE	FALSE	FALSE	TRUE
rs11213436	chr11:110490414-110491930	2.94374e-36	ENSG00000137714	naive	NA	NA	NA	NA	NA	FALSE	FALSE	FALSE	FALSE	FALSE	FALSE
rs112146197	chr19:53102718-53104061	8.53675e-13	ENSG00000170949	naive	NA	NA	NA	NA	NA	FALSE	FALSE	FALSE	FALSE	FALSE	FALSE
rs112147334	chr8:30094721-30096267	3.99681e-48	ENSG00000104660	naive	NA	NA	NA	NA	NA	FALSE	FALSE	FALSE	FALSE	FALSE	FALSE
rs112147940	chr8:143596922-143598264	1.50444e-30	ENSG00000147813	naive	NA	NA	NA	NA	NA	FALSE	FALSE	FALSE	FALSE	FALSE	FALSE
rs112157198	chr15:55289355-55290822	2.46101e-14	ENSG00000069943	LPS24	NA	NA	NA	NA	NA	FALSE	FALSE	FALSE	FALSE	FALSE	FALSE
rs112160357	chr5:157501578-157503260	7.25446e-07	ENSG00000135074	naive	NA	NA	NA	NA	NA	FALSE	FALSE	FALSE	FALSE	FALSE	FALSE
rs11216206	chr11:116972353-116973825	5.33871e-18	ENSG00000149591	IFN	NA	NA	NA	NA	NA	FALSE	FALSE	FALSE	FALSE	FALSE	FALSE
rs112164054	chr15:66293134-66294620	1.2883e-11	ENSG00000075131	naive	NA	NA	NA	NA	NA	FALSE	FALSE	FALSE	FALSE	FALSE	FALSE
rs112165758	chr16:1407478-1409311	1.95194e-11	ENSG00000172236	LPS24	NA	NA	NA	NA	NA	FALSE	FALSE	FALSE	FALSE	FALSE	FALSE
rs11216819	chr11:118213860-118215339	5.66805e-43	ENSG00000149573	naive	NA	NA	NA	NA	NA	FALSE	FALSE	FALSE	FALSE	FALSE	FALSE
rs11216826	chr11:118227659-118229082	3.43722e-46	ENSG00000149573	naive	NA	NA	NA	NA	NA	FALSE	FALSE	FALSE	FALSE	FALSE	FALSE
rs11216902	chr11:118565305-118566604	1.93255e-16	ENSG00000118096	LPS24	NA	NA	NA	NA	NA	FALSE	FALSE	FALSE	FALSE	FALSE	FALSE
rs11216905	chr11:118571396-118573342	1.43729e-16	ENSG00000118096	LPS24	NA	NA	NA	NA	NA	FALSE	FALSE	FALSE	FALSE	FALSE	FALSE
rs11217096	chr11:118925500-118926832	1.55113e-11	ENSG00000196655	naive	NA	NA	NA	NA	NA	FALSE	FALSE	FALSE	FALSE	FALSE	FALSE
rs11217124	chr11:119018057-119019224	9.81127e-83	ENSG00000196655	naive	NA	NA	NA	NA	NA	FALSE	FALSE	FALSE	FALSE	FALSE	FALSE
rs112178731	chr16:29784287-29785757	8.28338e-06	ENSG00000132207	naive	NA	NA	NA	NA	NA	FALSE	FALSE	FALSE	FALSE	FALSE	FALSE
rs112182755	chr11:77511296-77512845	7.19826e-07	ENSG00000149269	naive	NA	NA	NA	NA	NA	FALSE	FALSE	FALSE	FALSE	FALSE	FALSE
rs112183298	chr10:98466918-98468477	2.00978e-13	ENSG00000107521	IFN	NA	NA	NA	NA	NA	FALSE	FALSE	FALSE	FALSE	FALSE	FALSE
rs112197426	chr1:170531480-170532870	3.76073e-09	ENSG00000120370	naive	NA	NA	NA	NA	NA	FALSE	FALSE	FALSE	FALSE	FALSE	FALSE
rs11219765	chr11:124731638-124732968	4.16358e-13	ENSG00000154146	LPS24	NA	NA	NA	NA	NA	FALSE	FALSE	FALSE	FALSE	FALSE	FALSE
rs112197871	chr22:20858110-20859422	1.01888e-61	ENSG00000099940	LPS24	NA	NA	NA	NA	NA	FALSE	FALSE	FALSE	FALSE	FALSE	FALSE
rs11219888	chr11:125072088-125073237	6.55476e-12	ENSG00000149548	LPS24	NA	NA	NA	NA	NA	FALSE	FALSE	FALSE	FALSE	FALSE	FALSE
rs11220131	chr11:125568565-125570411	6.92739e-18	ENSG00000134910	IFN	NA	NA	NA	NA	NA	FALSE	FALSE	FALSE	FALSE	FALSE	FALSE
rs112203673	chr7:5045003-5046686	2.58588e-08	ENSG00000146587	LPS24	NA	NA	NA	NA	NA	FALSE	FALSE	FALSE	FALSE	FALSE	FALSE
rs112203790	chr7:73556954-73558036	4.41405e-08	ENSG00000071462	naive	NA	NA	NA	NA	NA	FALSE	FALSE	FALSE	FALSE	FALSE	FALSE
rs112214384	chr19:51688200-51690788	1.56473e-09	ENSG00000182310	IFN	NA	NA	NA	NA	NA	FALSE	FALSE	TRUE	FALSE	TRUE	FALSE
rs112216825	chr11:65361986-65363467	4.02287e-09	ENSG00000014138	naive	NA	NA	NA	NA	NA	FALSE	FALSE	FALSE	FALSE	FALSE	FALSE
rs11222362	chr11:130861203-130863106	2.06749e-21	ENSG00000120451	LPS24	NA	NA	NA	NA	NA	FALSE	FALSE	FALSE	FALSE	FALSE	FALSE
rs112229026	chr7:151875358-151877256	2.42086e-06	ENSG00000106617	LPS24	NA	NA	NA	NA	NA	FALSE	FALSE	FALSE	FALSE	FALSE	FALSE
rs112239024	chr19:49451376-49452446	6.80995e-19	ENSG00000104872	IFN	NA	NA	NA	NA	NA	FALSE	FALSE	FALSE	FALSE	FALSE	FALSE
rs112256464	chr14:55212752-55213794	4.0431e-09	ENSG00000168175	LPS24	NA	NA	NA	NA	NA	FALSE	FALSE	FALSE	FALSE	FALSE	FALSE
rs1122598	chr7:100100644-100102024	1.95593e-19	ENSG00000121716	naive	NA	NA	NA	NA	NA	FALSE	FALSE	FALSE	FALSE	FALSE	FALSE
rs112267124	chr17:75831790-75833273	1.75852e-07	ENSG00000257949	naive	chr17	75832822	75832822	asthma	Other disease	FALSE	FALSE	FALSE	FALSE	FALSE	FALSE
rs112267124	chr17:75831790-75833273	1.75852e-07	ENSG00000257949	naive	chr17	75832822	75832822	mean platelet volume	Hematological measurement	FALSE	FALSE	FALSE	FALSE	FALSE	FALSE
rs11227205	chr11:65487212-65488912	1.2953e-07	ENSG00000173327	naive	NA	NA	NA	NA	NA	FALSE	FALSE	FALSE	FALSE	FALSE	FALSE
rs1122731	chr11:68030006-68031416	3.42112e-24	ENSG00000006534	naive	NA	NA	NA	NA	NA	FALSE	FALSE	FALSE	FALSE	FALSE	FALSE
rs11227311	chr11:65817400-65818836	1.12591e-11	ENSG00000175334	naive	NA	NA	NA	NA	NA	FALSE	FALSE	FALSE	FALSE	FALSE	FALSE
rs112276460	chr12:110688502-110690012	5.74261e-18	ENSG00000111231	IFN	NA	NA	NA	NA	NA	FALSE	FALSE	FALSE	FALSE	FALSE	FALSE
rs11227761	chr11:67301994-67304020	1.2082e-15	ENSG00000172830	naive	NA	NA	NA	NA	NA	FALSE	FALSE	FALSE	FALSE	FALSE	FALSE
rs11228145	chr11:68141374-68143168	1.42615e-07	ENSG00000006534	naive	NA	NA	NA	NA	NA	FALSE	FALSE	FALSE	FALSE	FALSE	FALSE
rs11229087	chr11:57657083-57658586	4.84564e-14	ENSG00000156603	IFN	NA	NA	NA	NA	NA	FALSE	FALSE	FALSE	FALSE	FALSE	FALSE
rs112303996	chr2:238233931-238235050	4.41497e-51	ENSG00000144485	LPS2	NA	NA	NA	NA	NA	FALSE	FALSE	FALSE	FALSE	FALSE	FALSE
rs11230646	chr11:61256203-61257889	3.79958e-06	ENSG00000229859	naive	NA	NA	NA	NA	NA	FALSE	FALSE	FALSE	FALSE	FALSE	FALSE
rs11230914	chr11:62123334-62124944	1.40799e-07	ENSG00000149503	IFN	NA	NA	NA	NA	NA	FALSE	FALSE	FALSE	FALSE	FALSE	FALSE
rs112309216	chr7:1059779-1061395	2.56395e-19	ENSG00000146540	IFN	NA	NA	NA	NA	NA	FALSE	FALSE	FALSE	FALSE	FALSE	FALSE
rs11231156	chr11:62598830-62599873	3.31124e-49	ENSG00000254772	LPS24	NA	NA	NA	NA	NA	FALSE	FALSE	FALSE	FALSE	FALSE	FALSE
rs112314187	chr12:47705316-47706927	2.09927e-15	ENSG00000005175	naive	NA	NA	NA	NA	NA	FALSE	FALSE	FALSE	FALSE	FALSE	FALSE
rs112319982	chr12:89427176-89428575	7.0175e-09	ENSG00000259075	IFN	NA	NA	NA	NA	NA	FALSE	FALSE	FALSE	FALSE	FALSE	FALSE
rs112321940	chr19:3784655-3786236	9.99634e-06	ENSG00000183617	naive	NA	NA	NA	NA	NA	FALSE	FALSE	FALSE	FALSE	FALSE	TRUE
rs112323826	chr8:143552793-143554569	7.2156e-33	ENSG00000147813	naive	NA	NA	NA	NA	NA	FALSE	FALSE	FALSE	FALSE	FALSE	FALSE
rs112328301	chr16:70345836-70347459	2.22359e-11	ENSG00000198373	naive	NA	NA	NA	NA	NA	FALSE	FALSE	FALSE	FALSE	FALSE	FALSE
rs112338001	chr7:143046633-143048056	7.70973e-17	ENSG00000197448	IFN	NA	NA	NA	NA	NA	FALSE	FALSE	FALSE	FALSE	FALSE	FALSE
rs112339051	chr12:116910437-116911816	4.93258e-29	ENSG00000135116	naive	NA	NA	NA	NA	NA	FALSE	FALSE	FALSE	FALSE	FALSE	FALSE
rs11234604	chr11:86301275-86303063	1.12428e-09	ENSG00000149201	IFN	NA	NA	NA	NA	NA	FALSE	FALSE	FALSE	FALSE	FALSE	FALSE
rs112347635	chr1:1200586-1202140	6.67185e-28	ENSG00000078808	naive	NA	NA	NA	NA	NA	TRUE	FALSE	FALSE	TRUE	TRUE	TRUE
rs11234942	chr11:71786697-71787952	1.62228e-43	ENSG00000158483	IFN	NA	NA	NA	NA	NA	FALSE	FALSE	FALSE	FALSE	FALSE	FALSE
rs11234970	chr11:71792296-71793353	7.39666e-33	ENSG00000158483	IFN	NA	NA	NA	NA	NA	FALSE	FALSE	FALSE	FALSE	FALSE	FALSE
rs112357560	chr10:70815576-70816932	3.30882e-16	ENSG00000166224	IFN	NA	NA	NA	NA	NA	FALSE	FALSE	FALSE	FALSE	FALSE	FALSE
rs11236096	chr11:74397697-74399194	2.06706e-11	ENSG00000165434	IFN	NA	NA	NA	NA	NA	FALSE	FALSE	FALSE	FALSE	FALSE	FALSE
rs11236233	chr11:74725770-74727558	1.68921e-18	ENSG00000166435	IFN	NA	NA	NA	NA	NA	FALSE	FALSE	FALSE	FALSE	TRUE	FALSE
rs1123672	chr8:133059742-133060958	7.4014e-06	ENSG00000155926	IFN	NA	NA	NA	NA	NA	FALSE	FALSE	FALSE	FALSE	FALSE	FALSE
rs112369231	chr1:218345084-218346216	1.66091e-08	ENSG00000067533	IFN	NA	NA	NA	NA	NA	FALSE	FALSE	FALSE	FALSE	FALSE	FALSE
rs11237489	chr11:78419029-78420084	9.01454e-11	ENSG00000137513	IFN	NA	NA	NA	NA	NA	FALSE	FALSE	TRUE	FALSE	FALSE	FALSE
rs11238520	chr10:43361402-43363065	5.69144e-08	ENSG00000169813	IFN	NA	NA	NA	NA	NA	FALSE	FALSE	FALSE	FALSE	FALSE	FALSE
rs11238592	chr10:43595103-43596270	7.29132e-06	ENSG00000198298	IFN	NA	NA	NA	NA	NA	FALSE	FALSE	FALSE	FALSE	FALSE	FALSE
rs112389913	chr22:37804456-37805855	1.57353e-26	ENSG00000189060	naive	NA	NA	NA	NA	NA	FALSE	FALSE	FALSE	FALSE	FALSE	FALSE
rs11239496	chr10:45379667-45381175	1.08224e-13	ENSG00000172661	IFN	NA	NA	NA	NA	NA	FALSE	FALSE	TRUE	TRUE	TRUE	FALSE
rs11239672	chr10:42551767-42553864	1.7193e-12	ENSG00000196693	naive	NA	NA	NA	NA	NA	FALSE	FALSE	FALSE	FALSE	FALSE	FALSE
rs112404660	chr7:101363094-101364616	3.24582e-15	ENSG00000214253	naive	NA	NA	NA	NA	NA	FALSE	FALSE	FALSE	FALSE	TRUE	FALSE
rs11240547	chr1:205663114-205664590	2.18927e-08	ENSG00000117280	IFN	NA	NA	NA	NA	NA	FALSE	FALSE	FALSE	FALSE	FALSE	FALSE
rs11240600	chr1:205950679-205952150	2.10425e-06	ENSG00000117280	LPS24	NA	NA	NA	NA	NA	FALSE	FALSE	FALSE	FALSE	FALSE	FALSE
rs112411344	chr8:16196288-16197709	4.57124e-12	ENSG00000038945	IFN	NA	NA	NA	NA	NA	FALSE	FALSE	TRUE	FALSE	FALSE	FALSE
rs112419327	chr10:73888301-73889934	2.52202e-08	ENSG00000166507	naive	NA	NA	NA	NA	NA	FALSE	FALSE	FALSE	FALSE	TRUE	FALSE
rs11242104	chr5:132102952-132104347	1.60094e-30	ENSG00000197375	naive	NA	NA	NA	NA	NA	FALSE	FALSE	FALSE	FALSE	FALSE	TRUE
rs11242235	chr5:135214953-135216350	3.51954e-11	ENSG00000069011	IFN	NA	NA	NA	NA	NA	FALSE	FALSE	FALSE	TRUE	TRUE	FALSE
rs11242249	chr5:135461795-135462995	3.31065e-11	ENSG00000251380	IFN	NA	NA	NA	NA	NA	FALSE	FALSE	FALSE	FALSE	FALSE	FALSE
rs11242430	chr5:138486524-138487733	3.29401e-10	ENSG00000120733	naive	NA	NA	NA	NA	NA	FALSE	FALSE	FALSE	FALSE	FALSE	FALSE
rs11242450	chr5:139149434-139150825	8.3736e-11	ENSG00000044115	naive	NA	NA	NA	NA	NA	FALSE	FALSE	FALSE	FALSE	FALSE	FALSE
rs112426565	chr14:93509730-93510924	2.375e-07	ENSG00000012963	IFN	NA	NA	NA	NA	NA	FALSE	FALSE	FALSE	FALSE	FALSE	FALSE
rs11242846	chr6:3355405-3356897	1.73915e-12	ENSG00000137266	LPS24	NA	NA	NA	NA	NA	FALSE	FALSE	FALSE	FALSE	FALSE	FALSE
rs11243145	chr6:7129429-7131243	1.25905e-08	ENSG00000124782	naive	chr6	7131203	7131203	blood urea nitrogen measurement	Other measurement	FALSE	FALSE	FALSE	FALSE	FALSE	FALSE
rs11243145	chr6:7129429-7131243	1.25905e-08	ENSG00000124782	naive	chr6	7131203	7131203	brain measurement	Other measurement	FALSE	FALSE	FALSE	FALSE	FALSE	FALSE
rs11243145	chr6:7129429-7131243	1.25905e-08	ENSG00000124782	naive	chr6	7131203	7131203	neuroimaging measurement	Other measurement	FALSE	FALSE	FALSE	FALSE	FALSE	FALSE
rs11243145	chr6:7129429-7131243	1.25905e-08	ENSG00000124782	naive	chr6	7131203	7131203	glomerular filtration rate	Other measurement	FALSE	FALSE	FALSE	FALSE	FALSE	FALSE
rs11243145	chr6:7129429-7131243	1.25905e-08	ENSG00000124782	naive	chr6	7131203	7131203	creatinine measurement	Other measurement	FALSE	FALSE	FALSE	FALSE	FALSE	FALSE
rs1124317	chr9:134059455-134061063	1.9621e-10	ENSG00000169925	naive	NA	NA	NA	NA	NA	FALSE	FALSE	FALSE	FALSE	FALSE	FALSE
rs11243490	chr9:131728371-131730108	2.78809e-13	ENSG00000107263	LPS2	NA	NA	NA	NA	NA	FALSE	FALSE	FALSE	FALSE	FALSE	TRUE
rs11243501	chr9:131743747-131744988	6.21668e-17	ENSG00000107263	IFN	NA	NA	NA	NA	NA	FALSE	FALSE	FALSE	FALSE	TRUE	FALSE
rs112437706	chr3:196111208-196112730	1.54534e-09	ENSG00000242086	naive	NA	NA	NA	NA	NA	FALSE	FALSE	FALSE	FALSE	FALSE	FALSE
rs112441642	chr17:20032712-20033801	1.34007e-12	ENSG00000108599	naive	NA	NA	NA	NA	NA	FALSE	FALSE	FALSE	FALSE	FALSE	FALSE
rs112443954	chr6:13573992-13575641	4.53487e-16	ENSG00000124523	naive	NA	NA	NA	NA	NA	FALSE	FALSE	FALSE	FALSE	FALSE	FALSE
rs11245266	chr10:124529422-124531113	1.58326e-07	ENSG00000107902	LPS24	NA	NA	NA	NA	NA	FALSE	FALSE	FALSE	FALSE	FALSE	FALSE
rs112456897	chr12:121424480-121426109	2.31951e-14	ENSG00000170633	LPS24	NA	NA	NA	NA	NA	FALSE	FALSE	FALSE	FALSE	FALSE	FALSE
rs11246062	chr11:313557-314632	2.39023e-22	ENSG00000142089	naive	chr11	313755	313755	heel bone mineral density	Other measurement	FALSE	FALSE	FALSE	FALSE	FALSE	TRUE
rs11246067	chr11:326125-327934	9.42477e-28	ENSG00000142089	naive	NA	NA	NA	NA	NA	FALSE	FALSE	FALSE	TRUE	TRUE	FALSE
rs11246184	chr11:554159-555579	2.97762e-16	ENSG00000177042	naive	NA	NA	NA	NA	NA	FALSE	FALSE	FALSE	FALSE	FALSE	FALSE
rs112463503	chr6:2633694-2635160	4.80854e-06	ENSG00000145949	naive	NA	NA	NA	NA	NA	FALSE	FALSE	FALSE	FALSE	FALSE	FALSE
rs1124639	chr2:199910683-199912078	3.37559e-08	ENSG00000162972	LPS24	chr2	199911021	199911021	anthropometric measurement	Other measurement	FALSE	FALSE	FALSE	FALSE	FALSE	FALSE
rs1124639	chr2:199910683-199912078	3.37559e-08	ENSG00000162972	LPS24	chr2	199911021	199911021	waist-hip ratio	Body measurement	FALSE	FALSE	FALSE	FALSE	FALSE	FALSE
rs112465406	chr17:78915680-78916853	8.46758e-11	ENSG00000035862	naive	NA	NA	NA	NA	NA	TRUE	FALSE	FALSE	TRUE	TRUE	FALSE
rs112467103	chr3:57227196-57228800	7.08849e-07	ENSG00000136068	naive	NA	NA	NA	NA	NA	FALSE	FALSE	FALSE	FALSE	FALSE	FALSE
rs11247653	chr1:27662567-27663825	1.65838e-10	ENSG00000117748	naive	NA	NA	NA	NA	NA	FALSE	FALSE	FALSE	FALSE	FALSE	FALSE
rs11247705	chr1:27884467-27886199	4.10718e-62	ENSG00000117748	naive	NA	NA	NA	NA	NA	FALSE	FALSE	TRUE	FALSE	TRUE	FALSE
rs11247730	chr1:27942996-27944457	1.08341e-44	ENSG00000117748	naive	NA	NA	NA	NA	NA	FALSE	FALSE	FALSE	FALSE	FALSE	FALSE
rs11247841	chr1:25997236-25999037	4.99798e-07	ENSG00000169442	naive	NA	NA	NA	NA	NA	FALSE	FALSE	FALSE	FALSE	FALSE	FALSE
rs11247914	chr1:26320806-26322497	3.31655e-113	ENSG00000169442	naive	NA	NA	NA	NA	NA	FALSE	FALSE	FALSE	FALSE	FALSE	FALSE
rs11247986	chr4:1300234-1302094	1.16321e-17	ENSG00000159692	naive	NA	NA	NA	NA	NA	FALSE	FALSE	FALSE	FALSE	FALSE	FALSE
rs11248098	chr4:1578815-1581475	1.0878e-07	ENSG00000244459	naive	NA	NA	NA	NA	NA	FALSE	FALSE	FALSE	FALSE	FALSE	FALSE
rs112481305	chr15:64162441-64163956	1.12889e-07	ENSG00000103671	LPS24	NA	NA	NA	NA	NA	FALSE	FALSE	FALSE	FALSE	FALSE	FALSE
rs112481427	chr16:787971-789035	2.06331e-108	ENSG00000102854	naive	NA	NA	NA	NA	NA	FALSE	FALSE	FALSE	FALSE	FALSE	FALSE
rs11248948	chr16:740271-741822	5.62471e-13	ENSG00000103253	naive	NA	NA	NA	NA	NA	FALSE	FALSE	FALSE	FALSE	FALSE	FALSE
rs112496092	chr14:75233798-75235549	7.58887e-08	ENSG00000119718	naive	NA	NA	NA	NA	NA	FALSE	FALSE	FALSE	FALSE	FALSE	FALSE
rs112497419	chr11:60528607-60529644	7.42676e-06	ENSG00000183134	LPS2	NA	NA	NA	NA	NA	FALSE	FALSE	FALSE	FALSE	FALSE	FALSE
rs11250092	chr8:10927687-10929149	1.4427e-08	ENSG00000079459	naive	NA	NA	NA	NA	NA	FALSE	FALSE	TRUE	FALSE	TRUE	FALSE
rs112503392	chr15:76983296-76984654	1.47809e-08	ENSG00000140368	naive	NA	NA	NA	NA	NA	FALSE	FALSE	FALSE	FALSE	FALSE	FALSE
rs112517433	chr8:130283809-130285496	1.61138e-08	ENSG00000153317	naive	NA	NA	NA	NA	NA	FALSE	TRUE	TRUE	TRUE	TRUE	FALSE
rs11252766	chr10:4825248-4826926	9.51988e-22	ENSG00000187134	LPS24	chr10	4826111	4826111	BMI-adjusted waist-hip ratio	Body measurement	FALSE	FALSE	FALSE	FALSE	FALSE	FALSE
rs112532340	chr7:157612597-157613775	6.94298e-14	ENSG00000155093	naive	NA	NA	NA	NA	NA	FALSE	FALSE	FALSE	FALSE	FALSE	FALSE
rs112535292	chr17:46266421-46267675	4.3262e-16	ENSG00000225190	IFN	NA	NA	NA	NA	NA	FALSE	FALSE	FALSE	FALSE	FALSE	FALSE
rs112545253	chr1:212514128-212515156	6.74609e-09	ENSG00000260805	IFN	NA	NA	NA	NA	NA	FALSE	FALSE	FALSE	FALSE	FALSE	FALSE
rs112552455	chr2:61065302-61066756	1.90313e-06	ENSG00000237651	LPS24	NA	NA	NA	NA	NA	FALSE	FALSE	FALSE	FALSE	FALSE	FALSE
rs112552650	chr15:68306088-68307561	1.02181e-17	ENSG00000169018	LPS24	NA	NA	NA	NA	NA	FALSE	FALSE	FALSE	FALSE	FALSE	FALSE
rs11255555	chr10:5851805-5853496	4.22637e-47	ENSG00000057608	IFN	NA	NA	NA	NA	NA	FALSE	FALSE	FALSE	FALSE	FALSE	TRUE
rs11257502	chr10:12053200-12054726	1.91892e-06	ENSG00000181192	IFN	NA	NA	NA	NA	NA	FALSE	FALSE	FALSE	FALSE	TRUE	TRUE
rs11257552	chr10:12129042-12130340	1.10507e-10	ENSG00000165609	IFN	NA	NA	NA	NA	NA	FALSE	FALSE	FALSE	FALSE	FALSE	FALSE
rs11257590	chr10:12195222-12196897	7.9973e-06	ENSG00000183049	naive	NA	NA	NA	NA	NA	FALSE	FALSE	FALSE	FALSE	FALSE	FALSE
rs112578597	chr19:1168563-1169746	1.60441e-07	ENSG00000167468	naive	NA	NA	NA	NA	NA	FALSE	TRUE	TRUE	FALSE	FALSE	TRUE
rs112583316	chr2:61176688-61178299	3.07367e-104	ENSG00000237651	IFN	NA	NA	NA	NA	NA	FALSE	FALSE	FALSE	FALSE	FALSE	FALSE
rs112583618	chr5:172283105-172284482	6.48617e-07	ENSG00000168246	LPS2	NA	NA	NA	NA	NA	FALSE	FALSE	FALSE	FALSE	FALSE	FALSE
rs112584742	chr7:100558980-100560483	3.46484e-06	ENSG00000077454	IFN	NA	NA	NA	NA	NA	FALSE	FALSE	FALSE	FALSE	FALSE	FALSE
rs112585190	chr6:71287895-71289590	8.73406e-27	ENSG00000119900	naive	NA	NA	NA	NA	NA	FALSE	FALSE	FALSE	FALSE	FALSE	FALSE
rs112589685	chr14:59964561-59965697	5.21773e-06	ENSG00000139970	naive	NA	NA	NA	NA	NA	FALSE	FALSE	FALSE	FALSE	FALSE	FALSE
rs112603604	chr1:1231292-1232983	5.04423e-36	ENSG00000176022	naive	NA	NA	NA	NA	NA	FALSE	FALSE	FALSE	FALSE	FALSE	FALSE
rs11260720	chr1:16293173-16294523	2.05505e-16	ENSG00000142632	naive	NA	NA	NA	NA	NA	FALSE	FALSE	FALSE	FALSE	FALSE	FALSE
rs11261468	chr8:85106391-85108145	1.22721e-09	ENSG00000176731	LPS24	NA	NA	NA	NA	NA	FALSE	FALSE	FALSE	FALSE	FALSE	FALSE
rs112629347	chr18:77127902-77129428	4.17437e-06	ENSG00000197971	naive	NA	NA	NA	NA	NA	FALSE	FALSE	TRUE	FALSE	FALSE	FALSE
rs11263852	chr1:36088108-36089856	3.33633e-10	ENSG00000142686	naive	NA	NA	NA	NA	NA	FALSE	FALSE	FALSE	FALSE	FALSE	FALSE
rs11264015	chr1:35078603-35080160	6.1883e-08	ENSG00000243749	naive	NA	NA	NA	NA	NA	FALSE	FALSE	FALSE	FALSE	FALSE	FALSE
rs11264058	chr1:37449203-37450701	4.79756e-15	ENSG00000233621	naive	NA	NA	NA	NA	NA	FALSE	FALSE	FALSE	FALSE	FALSE	FALSE
rs11264202	chr1:35769223-35770539	3.19566e-09	ENSG00000142686	IFN	NA	NA	NA	NA	NA	FALSE	FALSE	FALSE	FALSE	FALSE	FALSE
rs11264211	chr1:35804137-35805174	1.19919e-13	ENSG00000142686	naive	NA	NA	NA	NA	NA	FALSE	FALSE	FALSE	FALSE	FALSE	FALSE
rs11264291	chr1:154941900-154943185	3.28143e-11	ENSG00000163344	IFN	NA	NA	NA	NA	NA	FALSE	FALSE	FALSE	FALSE	FALSE	FALSE
rs11264333	chr1:155135023-155136525	5.67067e-10	ENSG00000143537	naive	chr1	155135811	155135811	protein-glutamine gamma-glutamyltransferase e measurement	Other measurement	FALSE	FALSE	FALSE	FALSE	FALSE	FALSE
rs11264333	chr1:155135023-155136525	5.67067e-10	ENSG00000143537	naive	chr1	155135811	155135811	serum gamma-glutamyl transferase measurement	Liver enzyme measurement	FALSE	FALSE	FALSE	FALSE	FALSE	FALSE
rs112643631	chr9:116686451-116688152	2.80298e-06	ENSG00000119401	LPS24	NA	NA	NA	NA	NA	FALSE	FALSE	FALSE	FALSE	FALSE	FALSE
rs11264409	chr1:155744711-155746198	4.67643e-10	ENSG00000132676	naive	NA	NA	NA	NA	NA	FALSE	FALSE	FALSE	FALSE	FALSE	FALSE
rs11264426	chr1:155970194-155971378	4.07609e-12	ENSG00000116584	LPS24	NA	NA	NA	NA	NA	FALSE	FALSE	FALSE	FALSE	TRUE	FALSE
rs11264438	chr1:156102676-156104238	8.11277e-06	ENSG00000160803	LPS2	NA	NA	NA	NA	NA	FALSE	FALSE	FALSE	FALSE	FALSE	FALSE
rs11264449	chr1:156164734-156165763	4.35052e-07	ENSG00000198715	naive	NA	NA	NA	NA	NA	FALSE	FALSE	TRUE	FALSE	FALSE	FALSE
rs112647895	chr19:10111461-10113273	8.65781e-52	ENSG00000130812	IFN	NA	NA	NA	NA	NA	FALSE	FALSE	FALSE	FALSE	FALSE	FALSE
rs11265499	chr1:160861863-160863755	1.98495e-14	ENSG00000122223	naive	NA	NA	NA	NA	NA	FALSE	FALSE	FALSE	FALSE	FALSE	FALSE
rs11265625	chr1:153670351-153672210	2.01698e-26	ENSG00000189171	LPS2	NA	NA	NA	NA	NA	FALSE	FALSE	FALSE	FALSE	FALSE	FALSE
rs112656974	chr19:49142065-49143592	1.80029e-06	ENSG00000104863	IFN	NA	NA	NA	NA	NA	FALSE	FALSE	FALSE	FALSE	TRUE	FALSE
rs112657244	chr17:50541243-50542843	1.63911e-42	ENSG00000006282	naive	chr17	50541929	50541929	protein measurement	Other measurement	FALSE	FALSE	FALSE	FALSE	FALSE	FALSE
rs112660736	chr10:58334277-58336116	3.38774e-28	ENSG00000122873	naive	NA	NA	NA	NA	NA	FALSE	FALSE	FALSE	FALSE	FALSE	FALSE
rs11267775	chr17:75266671-75267741	2.44773e-60	ENSG00000125445	LPS24	NA	NA	NA	NA	NA	FALSE	FALSE	FALSE	FALSE	TRUE	FALSE
rs112677930	chr8:140634893-140636479	2.60829e-11	ENSG00000169398	naive	NA	NA	NA	NA	NA	FALSE	FALSE	FALSE	FALSE	FALSE	FALSE
rs112681601	chr1:186617834-186619293	7.64827e-09	ENSG00000073756	IFN	NA	NA	NA	NA	NA	FALSE	FALSE	FALSE	FALSE	FALSE	FALSE
rs112685312	chr7:73667250-73668615	7.59027e-18	ENSG00000071462	naive	NA	NA	NA	NA	NA	FALSE	FALSE	FALSE	FALSE	FALSE	FALSE
rs1126930	chr12:49004321-49005390	3.92173e-09	ENSG00000167535	naive	chr12	49005349	49005349	body height	Body measurement	FALSE	FALSE	FALSE	FALSE	FALSE	FALSE
rs1126930	chr12:49004321-49005390	3.92173e-09	ENSG00000167535	naive	chr12	49005349	49005349	longitudinal BMI measurement	Body measurement	FALSE	FALSE	FALSE	FALSE	FALSE	FALSE
rs1126930	chr12:49004321-49005390	3.92173e-09	ENSG00000167535	naive	chr12	49005349	49005349	lean body mass	Other measurement	FALSE	FALSE	FALSE	FALSE	FALSE	FALSE
rs1126930	chr12:49004321-49005390	3.92173e-09	ENSG00000167535	naive	chr12	49005349	49005349	physical activity measurement	Other measurement	FALSE	FALSE	FALSE	FALSE	FALSE	FALSE
rs1126930	chr12:49004321-49005390	3.92173e-09	ENSG00000167535	naive	chr12	49005349	49005349	body mass index	Body measurement	FALSE	FALSE	FALSE	FALSE	FALSE	FALSE
rs1126930	chr12:49004321-49005390	3.92173e-09	ENSG00000167535	naive	chr12	49005349	49005349	HbA1c measurement	Hematological measurement	FALSE	FALSE	FALSE	FALSE	FALSE	FALSE
rs1126930	chr12:49004321-49005390	3.92173e-09	ENSG00000167535	naive	chr12	49005349	49005349	high density lipoprotein cholesterol measurement	Lipid or lipoprotein measurement	FALSE	FALSE	FALSE	FALSE	FALSE	FALSE
rs1126930	chr12:49004321-49005390	3.92173e-09	ENSG00000167535	naive	chr12	49005349	49005349	pulse pressure measurement	Cardiovascular measurement	FALSE	FALSE	FALSE	FALSE	FALSE	FALSE
rs1126930	chr12:49004321-49005390	3.92173e-09	ENSG00000167535	naive	chr12	49005349	49005349	red cell distribution width	Hematological measurement	FALSE	FALSE	FALSE	FALSE	FALSE	FALSE
rs1126930	chr12:49004321-49005390	3.92173e-09	ENSG00000167535	naive	chr12	49005349	49005349	red blood cell distribution width	Hematological measurement	FALSE	FALSE	FALSE	FALSE	FALSE	FALSE
rs1126930	chr12:49004321-49005390	3.92173e-09	ENSG00000167535	naive	chr12	49005349	49005349	systolic blood pressure	Other measurement	FALSE	FALSE	FALSE	FALSE	FALSE	FALSE
rs1126930	chr12:49004321-49005390	3.92173e-09	ENSG00000167535	naive	chr12	49005349	49005349	systolic blood pressure change measurement	Other measurement	FALSE	FALSE	FALSE	FALSE	FALSE	FALSE
rs1126930	chr12:49004321-49005390	3.92173e-09	ENSG00000167535	naive	chr12	49005349	49005349	triglyceride measurement	Lipid or lipoprotein measurement	FALSE	FALSE	FALSE	FALSE	FALSE	FALSE
rs1126930	chr12:49004321-49005390	3.92173e-09	ENSG00000167535	naive	chr12	49005349	49005349	BMI-adjusted waist circumference	Body measurement	FALSE	FALSE	FALSE	FALSE	FALSE	FALSE
rs112694444	chr15:82985535-82986952	4.64717e-49	ENSG00000166503	LPS24	NA	NA	NA	NA	NA	FALSE	FALSE	FALSE	FALSE	FALSE	FALSE
rs11270139	chr19:49506025-49507484	6.7041e-07	ENSG00000142546	naive	NA	NA	NA	NA	NA	FALSE	FALSE	FALSE	FALSE	FALSE	TRUE
rs112702177	chr13:50909336-50911204	1.19122e-08	ENSG00000136104	LPS24	NA	NA	NA	NA	NA	FALSE	FALSE	FALSE	FALSE	FALSE	FALSE
rs112705584	chr17:18224552-18226379	9.15433e-28	ENSG00000176974	naive	NA	NA	NA	NA	NA	FALSE	FALSE	FALSE	FALSE	FALSE	FALSE
rs11270964	chr17:78708153-78709629	1.1895e-29	ENSG00000055483	naive	NA	NA	NA	NA	NA	FALSE	FALSE	FALSE	FALSE	FALSE	FALSE
rs112710549	chr7:99616067-99617583	1.35947e-06	ENSG00000121716	naive	NA	NA	NA	NA	NA	FALSE	FALSE	FALSE	FALSE	FALSE	FALSE
rs112710580	chr10:38402210-38403727	1.30965e-12	ENSG00000175395	naive	NA	NA	NA	NA	NA	FALSE	FALSE	FALSE	FALSE	FALSE	FALSE
rs112716276	chr2:229296963-229297997	4.66266e-07	ENSG00000153823	naive	NA	NA	NA	NA	NA	FALSE	FALSE	FALSE	FALSE	FALSE	FALSE
rs11271679	chr3:11303825-11305135	3.14265e-06	ENSG00000197548	LPS2	NA	NA	NA	NA	NA	FALSE	FALSE	FALSE	FALSE	FALSE	FALSE
rs112719587	chr12:8491826-8493794	3.27848e-17	ENSG00000166527	IFN	NA	NA	NA	NA	NA	FALSE	FALSE	FALSE	FALSE	TRUE	FALSE
rs112723255	chr22:50525401-50526984	3.40557e-37	ENSG00000217442	IFN	NA	NA	NA	NA	NA	FALSE	FALSE	FALSE	FALSE	FALSE	FALSE
rs112723646	chr15:74587813-74589600	1.23296e-06	ENSG00000179361	naive	NA	NA	NA	NA	NA	FALSE	FALSE	FALSE	FALSE	FALSE	FALSE
rs112726153	chr15:79853173-79854548	1.89439e-17	ENSG00000136371	naive	NA	NA	NA	NA	NA	FALSE	FALSE	FALSE	FALSE	TRUE	FALSE
rs112727044	chr11:59565491-59566835	2.27947e-07	ENSG00000166900	naive	NA	NA	NA	NA	NA	FALSE	FALSE	FALSE	FALSE	FALSE	FALSE
rs112747614	chr2:206084928-206086530	6.02482e-07	ENSG00000023228	LPS2	NA	NA	NA	NA	NA	FALSE	FALSE	FALSE	FALSE	FALSE	FALSE
rs112750986	chr11:796995-798809	4.07181e-11	ENSG00000177042	IFN	NA	NA	NA	NA	NA	FALSE	FALSE	FALSE	FALSE	FALSE	FALSE
rs11275149	chr10:62759741-62761082	9.82357e-08	ENSG00000181915	LPS2	NA	NA	NA	NA	NA	FALSE	FALSE	TRUE	FALSE	FALSE	FALSE
rs112751935	chr14:105024537-105025584	7.79699e-09	ENSG00000170779	LPS2	NA	NA	NA	NA	NA	FALSE	FALSE	FALSE	FALSE	FALSE	TRUE
rs112755348	chr2:201150713-201152220	1.94757e-69	ENSG00000240344	naive	NA	NA	NA	NA	NA	FALSE	FALSE	FALSE	FALSE	FALSE	FALSE
rs112759272	chr17:19866873-19868487	9.69035e-12	ENSG00000108599	naive	NA	NA	NA	NA	NA	FALSE	FALSE	FALSE	FALSE	FALSE	FALSE
rs112759862	chr16:88747561-88748592	2.4511e-09	ENSG00000185669	IFN	NA	NA	NA	NA	NA	FALSE	FALSE	TRUE	FALSE	TRUE	FALSE
rs112760221	chr7:73521693-73523051	2.95549e-07	ENSG00000071462	naive	NA	NA	NA	NA	NA	FALSE	FALSE	FALSE	FALSE	FALSE	FALSE
rs11276299	chr16:74666209-74667488	9.9003e-34	ENSG00000168411	LPS24	NA	NA	NA	NA	NA	FALSE	FALSE	FALSE	FALSE	FALSE	FALSE
rs112763952	chr17:996426-997877	3.58062e-09	ENSG00000177370	naive	NA	NA	NA	NA	NA	FALSE	FALSE	FALSE	FALSE	FALSE	FALSE
rs112766773	chr14:93149414-93151281	1.9384e-06	ENSG00000012963	LPS24	NA	NA	NA	NA	NA	FALSE	FALSE	FALSE	FALSE	FALSE	FALSE
rs112772142	chr1:212558212-212559274	1.81717e-14	ENSG00000260805	IFN	NA	NA	NA	NA	NA	FALSE	FALSE	FALSE	FALSE	FALSE	FALSE
rs1127827	chr5:129094137-129095752	1.39897e-07	ENSG00000066583	naive	NA	NA	NA	NA	NA	FALSE	FALSE	FALSE	FALSE	FALSE	FALSE
rs112784149	chr14:76760778-76762856	1.48598e-06	ENSG00000071246	naive	NA	NA	NA	NA	NA	FALSE	FALSE	FALSE	FALSE	FALSE	FALSE
rs11278908	chr15:40307013-40309518	4.63196e-41	ENSG00000137841	IFN	NA	NA	NA	NA	NA	FALSE	FALSE	FALSE	FALSE	FALSE	FALSE
rs11278936	chr6:36614786-36615876	3.10893e-07	ENSG00000112078	LPS2	NA	NA	NA	NA	NA	FALSE	FALSE	FALSE	FALSE	FALSE	FALSE
rs112797371	chr17:81345461-81346789	1.80673e-07	ENSG00000157637	naive	NA	NA	NA	NA	NA	FALSE	FALSE	TRUE	FALSE	FALSE	FALSE
rs112797649	chr19:38263696-38265622	2.51181e-19	ENSG00000171777	naive	NA	NA	NA	NA	NA	FALSE	FALSE	FALSE	FALSE	FALSE	FALSE
rs112802539	chr1:186623237-186624278	7.45843e-09	ENSG00000073756	IFN	NA	NA	NA	NA	NA	FALSE	FALSE	FALSE	FALSE	FALSE	FALSE
rs112809632	chr6:70412850-70414561	2.37068e-08	ENSG00000154079	LPS2	NA	NA	NA	NA	NA	FALSE	FALSE	FALSE	FALSE	FALSE	FALSE
rs11281018	chr22:23219489-23221092	1.42134e-12	ENSG00000186716	IFN	NA	NA	NA	NA	NA	FALSE	FALSE	FALSE	FALSE	TRUE	FALSE
rs11281142	chr18:80147080-80148839	2.22271e-15	ENSG00000226742	naive	NA	NA	NA	NA	NA	FALSE	FALSE	FALSE	FALSE	FALSE	FALSE
rs112816059	chr15:45048154-45049581	8.46877e-12	ENSG00000140263	IFN	NA	NA	NA	NA	NA	FALSE	FALSE	FALSE	FALSE	FALSE	TRUE
rs11281924	chr20:36116493-36118371	2.56436e-20	ENSG00000214078	naive	NA	NA	NA	NA	NA	FALSE	FALSE	FALSE	FALSE	FALSE	FALSE
rs112830226	chr6:26156811-26158583	1.19379e-55	ENSG00000274750	LPS24	NA	NA	NA	NA	NA	TRUE	FALSE	FALSE	TRUE	TRUE	FALSE
rs112838398	chr11:73375768-73377809	2.27765e-32	ENSG00000054967	naive	NA	NA	NA	NA	NA	FALSE	FALSE	FALSE	FALSE	FALSE	FALSE
rs112850946	chr7:99324855-99326619	8.10529e-08	ENSG00000130429	LPS2	NA	NA	NA	NA	NA	FALSE	FALSE	FALSE	FALSE	FALSE	FALSE
rs112854755	chr15:41971539-41973182	1.40322e-10	ENSG00000103966	naive	NA	NA	NA	NA	NA	FALSE	FALSE	FALSE	FALSE	FALSE	FALSE
rs112855749	chr2:227407150-227408354	1.72204e-06	ENSG00000173744	LPS24	NA	NA	NA	NA	NA	FALSE	FALSE	TRUE	FALSE	FALSE	FALSE
rs112859455	chr6:30780985-30782865	6.27208e-14	ENSG00000137411	naive	NA	NA	NA	NA	NA	FALSE	FALSE	FALSE	FALSE	FALSE	TRUE
rs112860082	chr1:9909666-9911251	2.24095e-10	ENSG00000178585	IFN	NA	NA	NA	NA	NA	FALSE	FALSE	FALSE	FALSE	FALSE	FALSE
rs112864784	chr19:41195417-41197069	3.15845e-23	ENSG00000167600	IFN	NA	NA	NA	NA	NA	FALSE	FALSE	FALSE	FALSE	FALSE	FALSE
rs11287133	chr8:55978071-55979395	7.87261e-11	ENSG00000008988	naive	NA	NA	NA	NA	NA	FALSE	TRUE	TRUE	FALSE	FALSE	TRUE
rs11287675	chr22:23913381-23914598	5.40661e-101	ENSG00000099974	IFN	NA	NA	NA	NA	NA	FALSE	FALSE	FALSE	FALSE	FALSE	FALSE
rs11287725	chr17:40053744-40055462	5.36499e-08	ENSG00000161395	IFN	NA	NA	NA	NA	NA	FALSE	FALSE	FALSE	FALSE	FALSE	FALSE
rs11288312	chr14:77097573-77098900	5.51516e-50	ENSG00000198894	naive	NA	NA	NA	NA	NA	FALSE	FALSE	FALSE	FALSE	FALSE	FALSE
rs112895247	chr14:103074634-103076304	1.81837e-06	ENSG00000198752	naive	NA	NA	NA	NA	NA	FALSE	FALSE	FALSE	FALSE	TRUE	FALSE
rs112895629	chr11:67288019-67289634	7.70574e-10	ENSG00000172830	naive	NA	NA	NA	NA	NA	FALSE	FALSE	FALSE	FALSE	FALSE	FALSE
rs112896874	chr19:13784176-13785654	7.9501e-10	ENSG00000037757	LPS24	NA	NA	NA	NA	NA	FALSE	FALSE	FALSE	FALSE	FALSE	FALSE
rs11289696	chr11:75825717-75827505	4.06234e-11	ENSG00000198382	IFN	NA	NA	NA	NA	NA	FALSE	FALSE	FALSE	FALSE	FALSE	FALSE
rs11289726	chr5:61408095-61409864	2.97895e-07	ENSG00000049167	naive	NA	NA	NA	NA	NA	FALSE	FALSE	FALSE	FALSE	FALSE	FALSE
rs11290116	chr5:43040872-43042617	1.44872e-16	ENSG00000177721	IFN	NA	NA	NA	NA	NA	FALSE	FALSE	FALSE	FALSE	FALSE	FALSE
rs11291251	chr4:2412525-2414174	9.76903e-10	ENSG00000159733	IFN	NA	NA	NA	NA	NA	FALSE	FALSE	FALSE	FALSE	FALSE	FALSE
rs112912733	chr3:42012553-42014352	3.32836e-11	ENSG00000168038	IFN	chr3	42013418	42013418	smoking initiation	Biological process	FALSE	FALSE	FALSE	FALSE	FALSE	FALSE
rs112912733	chr3:42012553-42014352	3.32836e-11	ENSG00000168038	IFN	chr3	42013418	42013418	systolic blood pressure	Other measurement	FALSE	FALSE	FALSE	FALSE	FALSE	FALSE
rs112912733	chr3:42012553-42014352	3.32836e-11	ENSG00000168038	IFN	chr3	42013418	42013418	systolic blood pressure change measurement	Other measurement	FALSE	FALSE	FALSE	FALSE	FALSE	FALSE
rs112916558	chr2:69723893-69725347	7.41455e-06	ENSG00000196975	IFN	NA	NA	NA	NA	NA	FALSE	FALSE	FALSE	FALSE	FALSE	FALSE
rs112918389	chr1:155077867-155079808	1.02692e-08	ENSG00000143537	naive	NA	NA	NA	NA	NA	FALSE	FALSE	FALSE	FALSE	FALSE	FALSE
rs112920117	chr10:80143648-80144959	1.97797e-06	ENSG00000122359	naive	NA	NA	NA	NA	NA	FALSE	FALSE	FALSE	FALSE	FALSE	FALSE
rs11292588	chr15:90817899-90819153	1.94597e-59	ENSG00000197299	naive	NA	NA	NA	NA	NA	FALSE	FALSE	FALSE	FALSE	FALSE	FALSE
rs112934742	chr14:55084093-55085748	1.59363e-18	ENSG00000126777	naive	NA	NA	NA	NA	NA	FALSE	FALSE	FALSE	FALSE	FALSE	FALSE
rs112935797	chr16:75622604-75623873	2.18641e-21	ENSG00000065457	naive	NA	NA	NA	NA	NA	FALSE	FALSE	FALSE	FALSE	FALSE	FALSE
rs112945557	chr16:67465066-67466612	3.99576e-26	ENSG00000159720	naive	NA	NA	NA	NA	NA	FALSE	FALSE	FALSE	FALSE	FALSE	FALSE
rs112946632	chr2:238238676-238240639	5.93301e-50	ENSG00000144485	LPS2	NA	NA	NA	NA	NA	FALSE	FALSE	FALSE	FALSE	FALSE	FALSE
rs11294956	chr11:66637605-66639504	2.75263e-16	ENSG00000174791	naive	NA	NA	NA	NA	NA	FALSE	FALSE	FALSE	FALSE	FALSE	FALSE
rs1129506	chr17:31317898-31319409	5.73595e-90	ENSG00000126860	naive	chr17	31319014	31319014	endometrial carcinoma	Cancer	FALSE	FALSE	FALSE	FALSE	FALSE	FALSE
rs1129506	chr17:31317898-31319409	5.73595e-90	ENSG00000126860	naive	chr17	31319014	31319014	endometrial neoplasm	Cancer	FALSE	FALSE	FALSE	FALSE	FALSE	FALSE
rs112955532	chr16:84671993-84673462	9.86624e-22	ENSG00000135686	naive	NA	NA	NA	NA	NA	FALSE	FALSE	FALSE	FALSE	FALSE	FALSE
rs1129593	chr12:104985399-104987173	7.39468e-12	ENSG00000151131	naive	NA	NA	NA	NA	NA	FALSE	FALSE	FALSE	FALSE	FALSE	FALSE
rs11297963	chr4:89100962-89102337	4.87691e-08	ENSG00000138640	LPS2	NA	NA	NA	NA	NA	FALSE	FALSE	FALSE	FALSE	FALSE	FALSE
rs112984125	chr1:43706723-43708141	1.02134e-10	ENSG00000159479	IFN	NA	NA	NA	NA	NA	FALSE	FALSE	FALSE	FALSE	FALSE	FALSE
rs11298683	chr19:47330177-47332187	4.34062e-06	ENSG00000134830	LPS24	NA	NA	NA	NA	NA	TRUE	FALSE	FALSE	FALSE	FALSE	FALSE
rs112998569	chr9:113415779-113417553	2.57628e-17	ENSG00000148229	LPS2	NA	NA	NA	NA	NA	FALSE	FALSE	FALSE	FALSE	FALSE	TRUE
rs112999017	chr14:103333506-103335322	3.10403e-38	ENSG00000100664	IFN	NA	NA	NA	NA	NA	FALSE	FALSE	FALSE	FALSE	FALSE	FALSE
rs11300069	chr19:41419843-41421442	3.39748e-37	ENSG00000177191	naive	NA	NA	NA	NA	NA	FALSE	FALSE	FALSE	FALSE	FALSE	FALSE
rs113013798	chr4:87422048-87423301	3.31977e-09	ENSG00000170502	LPS24	NA	NA	NA	NA	NA	FALSE	FALSE	FALSE	FALSE	FALSE	FALSE
rs11301685	chr9:125125681-125127247	3.20483e-20	ENSG00000136933	naive	NA	NA	NA	NA	NA	FALSE	FALSE	FALSE	FALSE	FALSE	FALSE
rs1130172	chr11:134252770-134254236	2.28348e-35	ENSG00000151498	LPS24	NA	NA	NA	NA	NA	FALSE	FALSE	FALSE	FALSE	FALSE	FALSE
rs113023	chr22:39096715-39098198	2.1204e-10	ENSG00000244509	IFN	chr22	39096758	39096758	monocyte count	Hematological measurement	FALSE	FALSE	FALSE	FALSE	FALSE	FALSE
rs11302363	chr3:45043111-45044555	4.11629e-63	ENSG00000075914	naive	NA	NA	NA	NA	NA	FALSE	FALSE	FALSE	FALSE	FALSE	FALSE
rs113024248	chr20:10034002-10035938	7.06198e-06	ENSG00000101349	LPS2	NA	NA	NA	NA	NA	FALSE	FALSE	FALSE	FALSE	FALSE	FALSE
rs113024289	chr5:139542995-139544493	1.66176e-08	ENSG00000131508	LPS24	NA	NA	NA	NA	NA	FALSE	FALSE	FALSE	FALSE	FALSE	FALSE
rs113025185	chr1:32072559-32073593	5.77957e-06	ENSG00000025800	IFN	NA	NA	NA	NA	NA	FALSE	FALSE	FALSE	FALSE	FALSE	FALSE
rs113025666	chr9:125745910-125747478	1.32617e-11	ENSG00000167081	LPS2	NA	NA	NA	NA	NA	FALSE	FALSE	FALSE	FALSE	FALSE	FALSE
rs113026294	chr3:12705713-12707585	7.68525e-19	ENSG00000075975	IFN	NA	NA	NA	NA	NA	FALSE	FALSE	FALSE	FALSE	FALSE	FALSE
rs113028155	chr1:181088780-181090285	7.82686e-22	ENSG00000153029	naive	NA	NA	NA	NA	NA	FALSE	FALSE	FALSE	FALSE	FALSE	FALSE
rs113028686	chr15:90993785-90995258	7.22086e-10	ENSG00000182511	naive	NA	NA	NA	NA	NA	FALSE	FALSE	FALSE	FALSE	FALSE	FALSE
rs113034360	chr1:958803-961207	1.48163e-06	ENSG00000223764	LPS2	NA	NA	NA	NA	NA	FALSE	FALSE	FALSE	FALSE	FALSE	FALSE
rs113039135	chr4:40149539-40150736	9.70728e-50	ENSG00000078177	LPS24	NA	NA	NA	NA	NA	FALSE	FALSE	FALSE	FALSE	FALSE	FALSE
rs113054287	chr17:39573065-39574583	1.13783e-06	ENSG00000167258	LPS24	NA	NA	NA	NA	NA	FALSE	FALSE	FALSE	FALSE	TRUE	FALSE
rs113061423	chr11:61732477-61734114	3.03218e-07	ENSG00000134824	LPS24	NA	NA	NA	NA	NA	FALSE	FALSE	FALSE	FALSE	TRUE	FALSE
rs11306505	chr2:27216861-27218385	1.94082e-10	ENSG00000138085	LPS2	NA	NA	NA	NA	NA	FALSE	FALSE	FALSE	FALSE	FALSE	FALSE
rs113070609	chr1:7941891-7943556	9.90935e-123	ENSG00000049247	naive	NA	NA	NA	NA	NA	FALSE	FALSE	FALSE	FALSE	FALSE	FALSE
rs113075290	chr8:66688159-66689616	1.01524e-06	ENSG00000104205	IFN	NA	NA	NA	NA	NA	FALSE	FALSE	FALSE	FALSE	FALSE	FALSE
rs11308115	chr7:44573022-44574860	3.34851e-11	ENSG00000105953	LPS2	NA	NA	NA	NA	NA	FALSE	FALSE	FALSE	FALSE	FALSE	FALSE
rs113083317	chr20:57350719-57352043	3.30498e-06	ENSG00000132819	IFN	NA	NA	NA	NA	NA	FALSE	FALSE	FALSE	FALSE	FALSE	FALSE
rs1130834	chr3:150545788-150547337	2.99234e-20	ENSG00000198843	naive	NA	NA	NA	NA	NA	FALSE	FALSE	FALSE	FALSE	FALSE	FALSE
rs11308975	chr1:212751879-212753690	1.15554e-46	ENSG00000117697	naive	NA	NA	NA	NA	NA	FALSE	FALSE	FALSE	FALSE	FALSE	FALSE
rs1131017	chr12:56041303-56042510	1.76841e-199	ENSG00000197728	naive	chr12	56042145	56042145	cognitive function measurement	Other measurement	FALSE	FALSE	FALSE	FALSE	FALSE	FALSE
rs1131017	chr12:56041303-56042510	1.76841e-199	ENSG00000197728	naive	chr12	56042145	56042145	neuropsychological test	Other measurement	FALSE	FALSE	FALSE	FALSE	FALSE	FALSE
rs1131017	chr12:56041303-56042510	1.76841e-199	ENSG00000197728	naive	chr12	56042145	56042145	cortical surface area measurement	Other measurement	FALSE	FALSE	FALSE	FALSE	FALSE	FALSE
rs1131017	chr12:56041303-56042510	1.76841e-199	ENSG00000197728	naive	chr12	56042145	56042145	inflammatory skin disease	Other disease	FALSE	FALSE	FALSE	FALSE	FALSE	FALSE
rs1131017	chr12:56041303-56042510	1.76841e-199	ENSG00000197728	naive	chr12	56042145	56042145	atopic eczema	Immune system disorder	FALSE	FALSE	FALSE	FALSE	FALSE	FALSE
rs1131017	chr12:56041303-56042510	1.76841e-199	ENSG00000197728	naive	chr12	56042145	56042145	psoriasis	Immune system disorder	FALSE	FALSE	FALSE	FALSE	FALSE	FALSE
rs1131017	chr12:56041303-56042510	1.76841e-199	ENSG00000197728	naive	chr12	56042145	56042145	serum alanine aminotransferase measurement	Liver enzyme measurement	FALSE	FALSE	FALSE	FALSE	FALSE	FALSE
rs1131017	chr12:56041303-56042510	1.76841e-199	ENSG00000197728	naive	chr12	56042145	56042145	lymphocyte count	Hematological measurement	FALSE	FALSE	FALSE	FALSE	FALSE	FALSE
rs1131017	chr12:56041303-56042510	1.76841e-199	ENSG00000197728	naive	chr12	56042145	56042145	mathematical ability	Biological process	FALSE	FALSE	FALSE	FALSE	FALSE	FALSE
rs1131017	chr12:56041303-56042510	1.76841e-199	ENSG00000197728	naive	chr12	56042145	56042145	blood protein measurement	Other measurement	FALSE	FALSE	FALSE	FALSE	FALSE	FALSE
rs1131017	chr12:56041303-56042510	1.76841e-199	ENSG00000197728	naive	chr12	56042145	56042145	total blood protein measurement	Hematological measurement	FALSE	FALSE	FALSE	FALSE	FALSE	FALSE
rs113122082	chr9:34986136-34987286	9.23581e-13	ENSG00000165280	naive	NA	NA	NA	NA	NA	FALSE	FALSE	FALSE	FALSE	FALSE	FALSE
rs11312272	chr3:62318292-62320008	6.50328e-32	ENSG00000114405	naive	NA	NA	NA	NA	NA	FALSE	FALSE	FALSE	FALSE	FALSE	FALSE
rs11312418	chr13:39810406-39812100	1.07807e-06	ENSG00000133103	LPS24	NA	NA	NA	NA	NA	FALSE	FALSE	FALSE	FALSE	FALSE	FALSE
rs113124750	chr11:69038757-69040278	1.10603e-18	ENSG00000197345	naive	NA	NA	NA	NA	NA	FALSE	FALSE	FALSE	FALSE	FALSE	FALSE
rs11312845	chr17:35586382-35588133	3.49246e-15	ENSG00000006125	naive	NA	NA	NA	NA	NA	FALSE	FALSE	FALSE	FALSE	FALSE	FALSE
rs1131285	chr6:31356072-31357765	6.92e-29	ENSG00000204525	IFN	chr6	31356176	31356176	high density lipoprotein cholesterol measurement	Lipid or lipoprotein measurement	FALSE	FALSE	FALSE	FALSE	FALSE	FALSE
rs1131285	chr6:31356072-31357765	6.92e-29	ENSG00000204525	IFN	chr6	31356176	31356176	free cholesterol measurement	Lipid or lipoprotein measurement	FALSE	FALSE	FALSE	FALSE	FALSE	FALSE
rs1131285	chr6:31356072-31357765	6.92e-29	ENSG00000204525	IFN	chr6	31356176	31356176	BMI-adjusted hip circumference	Body measurement	FALSE	FALSE	FALSE	FALSE	FALSE	FALSE
rs1131285	chr6:31356072-31357765	6.92e-29	ENSG00000204525	IFN	chr6	31356176	31356176	phospholipid measurement	Lipid or lipoprotein measurement	FALSE	FALSE	FALSE	FALSE	FALSE	FALSE
rs1131285	chr6:31356072-31357765	6.92e-29	ENSG00000204525	IFN	chr6	31356176	31356176	phosphatidylcholine measurement	Lipid or lipoprotein measurement	FALSE	FALSE	FALSE	FALSE	FALSE	FALSE
rs1131285	chr6:31356072-31357765	6.92e-29	ENSG00000204525	IFN	chr6	31356176	31356176	glycerophospholipid measurement	Lipid or lipoprotein measurement	FALSE	FALSE	FALSE	FALSE	FALSE	FALSE
rs1131285	chr6:31356072-31357765	6.92e-29	ENSG00000204525	IFN	chr6	31356176	31356176	choline measurement	Other measurement	FALSE	FALSE	FALSE	FALSE	FALSE	FALSE
rs1131285	chr6:31356072-31357765	6.92e-29	ENSG00000204525	IFN	chr6	31356176	31356176	lipoprotein measurement	Other measurement	FALSE	FALSE	FALSE	FALSE	FALSE	FALSE
rs113139885	chr20:3238736-3240351	9.75963e-15	ENSG00000125877	naive	NA	NA	NA	NA	NA	FALSE	FALSE	FALSE	FALSE	FALSE	FALSE
rs11314464	chr12:93466864-93468362	1.18497e-42	ENSG00000198015	LPS2	NA	NA	NA	NA	NA	FALSE	FALSE	FALSE	FALSE	FALSE	FALSE
rs113146333	chr9:112717474-112718732	4.99942e-06	ENSG00000148158	naive	NA	NA	NA	NA	NA	FALSE	FALSE	FALSE	FALSE	FALSE	FALSE
rs11315544	chr7:149005441-149006872	1.30836e-13	ENSG00000155660	naive	NA	NA	NA	NA	NA	FALSE	FALSE	FALSE	FALSE	FALSE	FALSE
rs113165208	chr12:54382772-54383934	5.56466e-08	ENSG00000161642	naive	NA	NA	NA	NA	NA	FALSE	FALSE	FALSE	FALSE	TRUE	FALSE
rs113170630	chr17:8199319-8201293	1.35234e-76	ENSG00000178977	naive	NA	NA	NA	NA	NA	FALSE	FALSE	FALSE	FALSE	FALSE	FALSE
rs113171555	chr17:40139769-40141223	3.40687e-06	ENSG00000167258	IFN	NA	NA	NA	NA	NA	FALSE	FALSE	FALSE	FALSE	FALSE	FALSE
rs113173086	chr1:211577789-211579850	3.12309e-11	ENSG00000153363	IFN	NA	NA	NA	NA	NA	FALSE	FALSE	FALSE	FALSE	FALSE	FALSE
rs113184575	chr3:194526790-194528194	6.37469e-06	ENSG00000145014	LPS24	NA	NA	NA	NA	NA	FALSE	FALSE	FALSE	FALSE	FALSE	FALSE
rs113185571	chr19:35267760-35269645	3.2867e-11	ENSG00000105698	LPS24	NA	NA	NA	NA	NA	FALSE	FALSE	FALSE	FALSE	FALSE	FALSE
rs113187151	chr19:1154531-1156393	4.94827e-09	ENSG00000118046	IFN	NA	NA	NA	NA	NA	FALSE	FALSE	FALSE	FALSE	FALSE	FALSE
rs113189667	chr15:40388291-40389977	4.88541e-21	ENSG00000128928	IFN	NA	NA	NA	NA	NA	FALSE	FALSE	FALSE	FALSE	FALSE	FALSE
rs113191249	chr6:88963048-88964242	2.77587e-12	ENSG00000111880	IFN	NA	NA	NA	NA	NA	FALSE	FALSE	FALSE	FALSE	FALSE	FALSE
rs113203744	chr20:35663718-35665853	5.51318e-125	ENSG00000214078	naive	NA	NA	NA	NA	NA	FALSE	FALSE	FALSE	FALSE	FALSE	FALSE
rs11321114	chr4:56957418-56959370	3.53453e-12	ENSG00000163453	naive	NA	NA	NA	NA	NA	FALSE	FALSE	FALSE	FALSE	FALSE	FALSE
rs113213625	chr19:7868582-7870116	3.27042e-06	ENSG00000142459	IFN	NA	NA	NA	NA	NA	FALSE	FALSE	FALSE	FALSE	FALSE	FALSE
rs113213691	chr7:1169149-1170666	8.70556e-93	ENSG00000178381	IFN	NA	NA	NA	NA	NA	FALSE	FALSE	FALSE	FALSE	FALSE	FALSE
rs113214136	chr1:39408268-39409715	4.09955e-07	ENSG00000090621	IFN	NA	NA	NA	NA	NA	FALSE	FALSE	FALSE	FALSE	FALSE	FALSE
rs113221089	chr4:3443125-3444160	2.42665e-07	ENSG00000159788	IFN	NA	NA	NA	NA	NA	FALSE	FALSE	FALSE	FALSE	TRUE	FALSE
rs113224513	chr18:9707353-9709602	1.01091e-31	ENSG00000168461	IFN	NA	NA	NA	NA	NA	FALSE	FALSE	FALSE	FALSE	FALSE	FALSE
rs113231783	chr1:220089315-220090665	4.37941e-06	ENSG00000136628	naive	NA	NA	NA	NA	NA	FALSE	FALSE	FALSE	FALSE	FALSE	FALSE
rs11326286	chr12:118015974-118017401	1.1546e-11	ENSG00000111445	IFN	NA	NA	NA	NA	NA	FALSE	FALSE	FALSE	FALSE	FALSE	FALSE
rs11326552	chr2:65431858-65433181	4.2435e-07	ENSG00000198369	LPS2	NA	NA	NA	NA	NA	FALSE	FALSE	FALSE	FALSE	FALSE	FALSE
rs11326612	chr22:37738720-37740316	9.02049e-25	ENSG00000189060	naive	NA	NA	NA	NA	NA	FALSE	FALSE	TRUE	FALSE	TRUE	FALSE
rs113276800	chr2:181456545-181458178	2.40179e-10	ENSG00000115232	IFN	NA	NA	NA	NA	NA	FALSE	FALSE	FALSE	FALSE	FALSE	FALSE
rs1132812	chr16:30186805-30187990	1.41752e-10	ENSG00000169203	naive	chr16	30186830	30186830	glycoprotein measurement	Other measurement	FALSE	FALSE	FALSE	FALSE	FALSE	FALSE
rs113285106	chr13:52713527-52714600	2.96979e-06	ENSG00000136098	IFN	NA	NA	NA	NA	NA	FALSE	FALSE	FALSE	FALSE	FALSE	FALSE
rs113289677	chr16:88856354-88857982	1.04836e-72	ENSG00000167515	naive	NA	NA	NA	NA	NA	FALSE	FALSE	FALSE	FALSE	FALSE	FALSE
rs1132899	chr19:44943273-44944954	4.19693e-40	ENSG00000224916	LPS2	chr19	44944779	44944779	Alzheimer disease	Neurological disorder	FALSE	FALSE	FALSE	FALSE	FALSE	FALSE
rs1132899	chr19:44943273-44944954	4.19693e-40	ENSG00000224916	LPS2	chr19	44944779	44944779	gastroesophageal reflux disease	Digestive system disorder	FALSE	FALSE	FALSE	FALSE	FALSE	FALSE
rs1132899	chr19:44943273-44944954	4.19693e-40	ENSG00000224916	LPS2	chr19	44944779	44944779	omega-3 polyunsaturated fatty acid measurement	Lipid or lipoprotein measurement	FALSE	FALSE	FALSE	FALSE	FALSE	FALSE
rs113292614	chr8:55965960-55967388	2.41976e-39	ENSG00000008988	naive	NA	NA	NA	NA	NA	FALSE	FALSE	FALSE	FALSE	FALSE	TRUE
rs113293891	chr20:63008387-63009750	5.67518e-07	ENSG00000101190	IFN	NA	NA	NA	NA	NA	FALSE	FALSE	TRUE	FALSE	TRUE	FALSE
rs11329473	chr16:48622934-48624375	3.9583e-18	ENSG00000102921	LPS24	NA	NA	NA	NA	NA	FALSE	FALSE	FALSE	FALSE	FALSE	FALSE
rs11332738	chr6:28382901-28384377	4.06914e-18	ENSG00000204709	IFN	NA	NA	NA	NA	NA	FALSE	FALSE	FALSE	FALSE	FALSE	FALSE
rs1133357	chr15:64694816-64696176	5.81141e-08	ENSG00000103671	LPS24	NA	NA	NA	NA	NA	FALSE	FALSE	FALSE	FALSE	TRUE	FALSE
rs11333652	chr10:27191611-27192999	5.32132e-36	ENSG00000120539	LPS2	NA	NA	NA	NA	NA	FALSE	FALSE	FALSE	FALSE	FALSE	FALSE
rs113340254	chr1:16342391-16343725	4.68578e-20	ENSG00000142632	naive	NA	NA	NA	NA	NA	FALSE	FALSE	FALSE	FALSE	FALSE	FALSE
rs113347032	chr16:1991376-1993311	7.74308e-10	ENSG00000167962	LPS2	NA	NA	NA	NA	NA	FALSE	FALSE	FALSE	FALSE	FALSE	FALSE
rs11335158	chr8:132968733-132970204	3.68517e-06	ENSG00000155926	LPS24	NA	NA	NA	NA	NA	FALSE	FALSE	FALSE	FALSE	FALSE	FALSE
rs11335710	chr2:224893992-224895325	1.54158e-23	ENSG00000135905	naive	chr2	224894901	224894901	platelet crit	Hematological measurement	FALSE	FALSE	FALSE	FALSE	FALSE	FALSE
rs113359610	chr10:103350247-103351633	5.56986e-58	ENSG00000173915	naive	NA	NA	NA	NA	NA	FALSE	FALSE	FALSE	FALSE	FALSE	FALSE
rs11335978	chr19:49387332-49388808	4.51997e-09	ENSG00000104894	LPS2	NA	NA	NA	NA	NA	FALSE	FALSE	FALSE	FALSE	TRUE	FALSE
rs113360519	chr3:9985927-9987863	3.48998e-54	ENSG00000254999	naive	NA	NA	NA	NA	NA	FALSE	FALSE	FALSE	FALSE	FALSE	FALSE
rs113364103	chr17:82036865-82038090	8.02024e-39	ENSG00000169738	naive	NA	NA	NA	NA	NA	FALSE	FALSE	FALSE	FALSE	FALSE	FALSE
rs11336429	chr7:88264547-88265613	2.33137e-55	ENSG00000127954	IFN	NA	NA	NA	NA	NA	FALSE	FALSE	FALSE	FALSE	FALSE	FALSE
rs113375395	chr6:7589666-7591132	2.4177e-33	ENSG00000168566	LPS24	NA	NA	NA	NA	NA	FALSE	FALSE	FALSE	FALSE	FALSE	FALSE
rs113378145	chr8:65841026-65842843	8.45579e-12	ENSG00000066855	IFN	NA	NA	NA	NA	NA	FALSE	FALSE	FALSE	FALSE	FALSE	FALSE
rs11339375	chr16:70523060-70524649	1.05355e-17	ENSG00000196696	naive	NA	NA	NA	NA	NA	FALSE	FALSE	FALSE	FALSE	FALSE	FALSE
rs11339386	chr2:201115760-201117452	4.06593e-104	ENSG00000240344	naive	NA	NA	NA	NA	NA	FALSE	FALSE	FALSE	FALSE	FALSE	FALSE
rs1134029	chr8:143976282-143977713	8.88268e-144	ENSG00000178719	naive	NA	NA	NA	NA	NA	FALSE	FALSE	FALSE	FALSE	FALSE	FALSE
rs113406323	chr14:34873465-34875306	1.71888e-07	ENSG00000151327	LPS24	NA	NA	NA	NA	NA	FALSE	FALSE	FALSE	FALSE	FALSE	FALSE
rs113408398	chr8:119855320-119856724	8.23156e-07	ENSG00000136982	IFN	NA	NA	NA	NA	NA	FALSE	FALSE	FALSE	FALSE	FALSE	FALSE
rs11340927	chr19:1406696-1408468	3.74524e-07	ENSG00000130005	naive	NA	NA	NA	NA	NA	FALSE	FALSE	FALSE	FALSE	FALSE	FALSE
rs113416007	chr2:171159623-171161657	8.48459e-07	ENSG00000128683	IFN	NA	NA	NA	NA	NA	FALSE	FALSE	FALSE	FALSE	FALSE	FALSE
rs11341720	chr9:133335390-133336796	2.47048e-46	ENSG00000148297	naive	NA	NA	NA	NA	NA	FALSE	FALSE	FALSE	FALSE	FALSE	FALSE
rs113424822	chr17:81222427-81224039	1.32238e-14	ENSG00000157637	naive	NA	NA	NA	NA	NA	FALSE	FALSE	FALSE	FALSE	FALSE	FALSE
rs11343505	chr6:29649472-29650842	1.70435e-13	ENSG00000066379	naive	NA	NA	NA	NA	NA	FALSE	FALSE	FALSE	FALSE	FALSE	FALSE
rs113449039	chr7:29102270-29103424	6.75711e-10	ENSG00000106066	naive	NA	NA	NA	NA	NA	FALSE	FALSE	FALSE	FALSE	FALSE	FALSE
rs113460776	chr8:22136985-22138037	2.05923e-08	ENSG00000104635	naive	NA	NA	NA	NA	NA	FALSE	FALSE	FALSE	FALSE	FALSE	FALSE
rs11346122	chr8:144077943-144079383	1.20523e-24	ENSG00000179698	naive	NA	NA	NA	NA	NA	FALSE	FALSE	FALSE	FALSE	FALSE	FALSE
rs113461568	chr19:17214662-17216028	1.70046e-17	ENSG00000099330	LPS24	NA	NA	NA	NA	NA	FALSE	FALSE	FALSE	FALSE	FALSE	FALSE
rs113473789	chr12:112107922-112109632	2.92098e-07	ENSG00000198270	LPS24	NA	NA	NA	NA	NA	FALSE	FALSE	FALSE	FALSE	FALSE	FALSE
rs113476494	chr22:42519175-42520885	1.60319e-81	ENSG00000189306	naive	NA	NA	NA	NA	NA	FALSE	FALSE	FALSE	FALSE	FALSE	FALSE
rs11349595	chr3:182959339-182960863	3.61959e-06	ENSG00000078070	IFN	NA	NA	NA	NA	NA	FALSE	FALSE	FALSE	FALSE	FALSE	FALSE
rs11350741	chr2:85560661-85562181	4.63287e-35	ENSG00000118640	naive	NA	NA	NA	NA	NA	FALSE	FALSE	FALSE	FALSE	FALSE	FALSE
rs113514625	chr14:104707978-104709327	1.36407e-19	ENSG00000203485	naive	NA	NA	NA	NA	NA	FALSE	FALSE	FALSE	FALSE	FALSE	FALSE
rs113517613	chr2:238319949-238321270	2.92901e-15	ENSG00000065802	LPS24	NA	NA	NA	NA	NA	FALSE	FALSE	FALSE	FALSE	FALSE	FALSE
rs1135214	chr17:43140051-43141368	1.38494e-15	ENSG00000012048	LPS24	NA	NA	NA	NA	NA	FALSE	FALSE	FALSE	FALSE	FALSE	FALSE
rs113522889	chr22:22955581-22957081	1.11167e-07	ENSG00000186716	IFN	NA	NA	NA	NA	NA	FALSE	FALSE	FALSE	FALSE	TRUE	FALSE
rs113529517	chr4:673643-675310	1.31764e-08	ENSG00000169026	LPS24	NA	NA	NA	NA	NA	FALSE	FALSE	FALSE	FALSE	FALSE	FALSE
rs11353819	chr1:153646340-153647791	4.41814e-35	ENSG00000189171	LPS2	NA	NA	NA	NA	NA	FALSE	FALSE	FALSE	FALSE	FALSE	FALSE
rs113543516	chr22:20885013-20886260	1.25243e-61	ENSG00000099940	LPS24	NA	NA	NA	NA	NA	FALSE	FALSE	FALSE	FALSE	FALSE	FALSE
rs11354408	chr10:73842553-73844279	3.52677e-12	ENSG00000166507	naive	NA	NA	NA	NA	NA	FALSE	FALSE	FALSE	FALSE	FALSE	FALSE
rs11355462	chr21:34510208-34512806	7.05939e-11	ENSG00000180509	naive	NA	NA	NA	NA	NA	FALSE	FALSE	FALSE	FALSE	FALSE	FALSE
rs113557435	chr11:83193557-83195044	6.71319e-06	ENSG00000137509	LPS2	NA	NA	NA	NA	NA	FALSE	FALSE	FALSE	FALSE	FALSE	FALSE
rs11356032	chr3:46299803-46302031	3.3943e-18	ENSG00000160791	LPS24	NA	NA	NA	NA	NA	FALSE	FALSE	FALSE	FALSE	FALSE	FALSE
rs113561314	chr6:26198369-26199937	1.11786e-62	ENSG00000274750	LPS24	NA	NA	NA	NA	NA	FALSE	FALSE	FALSE	FALSE	FALSE	FALSE
rs1135641	chr14:22829166-22830868	8.1997e-51	ENSG00000172590	naive	NA	NA	NA	NA	NA	FALSE	FALSE	FALSE	FALSE	FALSE	FALSE
rs11356872	chr11:70262642-70263944	3.18665e-30	ENSG00000131626	LPS24	NA	NA	NA	NA	NA	FALSE	FALSE	FALSE	FALSE	FALSE	FALSE
rs11357262	chr19:2289224-2290803	1.57055e-08	ENSG00000188305	naive	NA	NA	NA	NA	NA	FALSE	FALSE	FALSE	FALSE	FALSE	FALSE
rs113583025	chr17:3891980-3893659	9.73374e-07	ENSG00000108405	naive	NA	NA	NA	NA	NA	FALSE	FALSE	FALSE	FALSE	FALSE	FALSE
rs11358440	chr3:196687773-196689147	2.26518e-19	ENSG00000163964	LPS24	NA	NA	NA	NA	NA	FALSE	FALSE	FALSE	FALSE	FALSE	FALSE
rs113588187	chr4:121696142-121697251	2.82471e-19	ENSG00000164111	naive	NA	NA	NA	NA	NA	FALSE	FALSE	FALSE	FALSE	FALSE	FALSE
rs11359156	chr1:179876860-179878368	6.14792e-06	ENSG00000169905	IFN	NA	NA	NA	NA	NA	FALSE	FALSE	FALSE	FALSE	FALSE	FALSE
rs113598576	chr19:6862421-6864195	3.63968e-21	ENSG00000174837	naive	NA	NA	NA	NA	NA	FALSE	FALSE	FALSE	FALSE	FALSE	FALSE
rs113603865	chr1:39098088-39099322	6.02255e-06	ENSG00000090621	IFN	NA	NA	NA	NA	NA	FALSE	FALSE	FALSE	FALSE	FALSE	FALSE
rs113604167	chr15:68248713-68249783	2.2483e-38	ENSG00000128973	naive	NA	NA	NA	NA	NA	FALSE	FALSE	FALSE	FALSE	FALSE	FALSE
rs113612963	chr19:6631672-6633931	7.22351e-08	ENSG00000125735	LPS24	NA	NA	NA	NA	NA	FALSE	FALSE	FALSE	FALSE	FALSE	FALSE
rs113618854	chr11:47990200-47991258	4.08604e-27	ENSG00000066336	naive	NA	NA	NA	NA	NA	FALSE	FALSE	TRUE	FALSE	FALSE	FALSE
rs113623411	chr5:392083-393520	1.91375e-08	ENSG00000164366	LPS24	NA	NA	NA	NA	NA	FALSE	FALSE	TRUE	TRUE	TRUE	FALSE
rs1136267	chr5:179622833-179624549	7.95804e-47	ENSG00000169045	naive	NA	NA	NA	NA	NA	FALSE	FALSE	FALSE	FALSE	FALSE	FALSE
rs113628028	chr4:168847594-168848746	2.85485e-11	ENSG00000145439	LPS24	NA	NA	NA	NA	NA	FALSE	FALSE	FALSE	FALSE	FALSE	FALSE
rs113631350	chr16:84647950-84649471	2.03856e-06	ENSG00000135686	LPS24	NA	NA	NA	NA	NA	FALSE	FALSE	FALSE	FALSE	FALSE	FALSE
rs113637419	chr16:50368266-50369570	5.61778e-11	ENSG00000166164	naive	NA	NA	NA	NA	NA	FALSE	FALSE	FALSE	FALSE	FALSE	FALSE
rs113671272	chr2:177392121-177393428	1.24786e-11	ENSG00000018510	naive	NA	NA	NA	NA	NA	FALSE	FALSE	FALSE	FALSE	FALSE	FALSE
rs113675022	chr19:1132131-1133964	1.59896e-12	ENSG00000118046	naive	NA	NA	NA	NA	NA	FALSE	FALSE	TRUE	FALSE	FALSE	TRUE
rs1136774	chr1:150764949-150766425	1.40572e-44	ENSG00000143437	IFN	chr1	150765721	150765721	JT interval	Cardiovascular measurement	FALSE	FALSE	FALSE	FALSE	FALSE	FALSE
rs113684200	chr7:76291284-76292589	1.50141e-15	ENSG00000106211	IFN	NA	NA	NA	NA	NA	FALSE	FALSE	FALSE	FALSE	FALSE	FALSE
rs113692212	chr16:66551544-66553271	4.74376e-25	ENSG00000166548	naive	NA	NA	NA	NA	NA	FALSE	FALSE	FALSE	FALSE	FALSE	FALSE
rs11369528	chr1:40143652-40144696	4.05602e-19	ENSG00000131238	naive	NA	NA	NA	NA	NA	FALSE	FALSE	FALSE	FALSE	FALSE	FALSE
rs113699401	chr17:35341031-35342189	8.9673e-06	ENSG00000172716	LPS24	NA	NA	NA	NA	NA	FALSE	FALSE	FALSE	FALSE	FALSE	FALSE
rs11371042	chr6:151481965-151483050	2.72522e-08	ENSG00000146476	LPS2	NA	NA	NA	NA	NA	FALSE	FALSE	TRUE	FALSE	FALSE	FALSE
rs113721358	chr15:41558466-41559682	4.53946e-15	ENSG00000103932	LPS24	NA	NA	NA	NA	NA	FALSE	FALSE	FALSE	FALSE	FALSE	FALSE
rs113721964	chr19:4806963-4808471	5.11464e-08	ENSG00000127666	naive	NA	NA	NA	NA	NA	FALSE	FALSE	FALSE	FALSE	FALSE	FALSE
rs11372240	chr5:88690622-88692077	1.03309e-06	ENSG00000081189	IFN	chr5	88691576	88691576	taste liking measurement	Other measurement	FALSE	FALSE	FALSE	FALSE	FALSE	FALSE
rs11372259	chr17:67353560-67354880	3.48675e-14	ENSG00000154217	LPS24	NA	NA	NA	NA	NA	FALSE	FALSE	FALSE	FALSE	FALSE	FALSE
rs113732653	chr8:55972159-55973675	9.99978e-42	ENSG00000008988	naive	NA	NA	NA	NA	NA	FALSE	TRUE	TRUE	FALSE	FALSE	TRUE
rs113738841	chr7:100482892-100484384	6.26063e-37	ENSG00000121716	naive	NA	NA	NA	NA	NA	FALSE	FALSE	FALSE	FALSE	FALSE	FALSE
rs11374121	chr12:50400330-50401644	8.94925e-07	ENSG00000050405	IFN	NA	NA	NA	NA	NA	FALSE	FALSE	FALSE	FALSE	FALSE	FALSE
rs113741343	chr2:127080457-127082134	2.95986e-72	ENSG00000136717	naive	NA	NA	NA	NA	NA	FALSE	FALSE	FALSE	FALSE	FALSE	FALSE
rs113743703	chr14:55089210-55090654	1.51432e-18	ENSG00000126777	naive	NA	NA	NA	NA	NA	FALSE	FALSE	FALSE	FALSE	FALSE	FALSE
rs113750903	chr17:4759567-4760898	2.90787e-10	ENSG00000182853	IFN	NA	NA	NA	NA	NA	FALSE	FALSE	TRUE	FALSE	FALSE	FALSE
rs11376168	chr16:74606114-74607668	8.66251e-22	ENSG00000168411	LPS24	NA	NA	NA	NA	NA	FALSE	FALSE	FALSE	FALSE	FALSE	FALSE
rs113761764	chr12:109827465-109829101	2.06612e-08	ENSG00000111231	IFN	NA	NA	NA	NA	NA	FALSE	FALSE	FALSE	FALSE	FALSE	FALSE
rs113766171	chr21:44427695-44429293	4.69587e-07	ENSG00000160226	naive	NA	NA	NA	NA	NA	FALSE	FALSE	FALSE	FALSE	FALSE	FALSE
rs11378388	chr15:75152954-75154660	2.05285e-07	ENSG00000167173	IFN	NA	NA	NA	NA	NA	FALSE	FALSE	FALSE	FALSE	FALSE	FALSE
rs113789115	chr11:74170577-74171863	3.02582e-10	ENSG00000175575	naive	NA	NA	NA	NA	NA	FALSE	FALSE	FALSE	FALSE	FALSE	FALSE
rs113793461	chr14:64653848-64655288	1.94572e-14	ENSG00000126822	naive	NA	NA	NA	NA	NA	FALSE	FALSE	TRUE	FALSE	TRUE	FALSE
rs113799314	chr10:70798343-70799822	5.03341e-17	ENSG00000166224	IFN	NA	NA	NA	NA	NA	FALSE	FALSE	FALSE	FALSE	FALSE	FALSE
rs113799679	chr10:11710380-11711406	1.78674e-08	ENSG00000134463	IFN	NA	NA	NA	NA	NA	FALSE	FALSE	FALSE	FALSE	FALSE	TRUE
rs113799953	chr14:100237927-100239430	2.22682e-31	ENSG00000197119	naive	NA	NA	NA	NA	NA	FALSE	FALSE	FALSE	FALSE	FALSE	FALSE
rs113809287	chr14:104077617-104078669	8.25348e-10	ENSG00000156411	naive	NA	NA	NA	NA	NA	FALSE	FALSE	TRUE	FALSE	TRUE	FALSE
rs11381719	chr7:143410108-143411391	1.91064e-07	ENSG00000159840	IFN	NA	NA	NA	NA	NA	FALSE	FALSE	FALSE	FALSE	FALSE	FALSE
rs113819537	chr12:26195144-26196614	8.60599e-42	ENSG00000123096	IFN	chr12	26195496	26195496	atrial fibrillation	Cardiovascular disease	FALSE	FALSE	FALSE	FALSE	FALSE	FALSE
rs113826909	chr16:29735986-29737576	2.75726e-32	ENSG00000185905	naive	NA	NA	NA	NA	NA	FALSE	FALSE	FALSE	FALSE	FALSE	FALSE
rs11383016	chr12:107317752-107320883	8.19642e-21	ENSG00000151136	naive	NA	NA	NA	NA	NA	FALSE	FALSE	FALSE	FALSE	FALSE	FALSE
rs11383217	chr18:3593319-3596403	2.58739e-30	ENSG00000177337	LPS24	NA	NA	NA	NA	NA	FALSE	FALSE	FALSE	FALSE	FALSE	FALSE
rs11383891	chr16:89507500-89509008	3.46281e-48	ENSG00000197912	naive	NA	NA	NA	NA	NA	FALSE	FALSE	FALSE	FALSE	FALSE	FALSE
rs113844752	chr17:44218439-44220410	1.47733e-10	ENSG00000168591	LPS24	NA	NA	NA	NA	NA	FALSE	FALSE	FALSE	FALSE	FALSE	FALSE
rs1138476	chr8:67061746-67062886	2.03867e-13	ENSG00000104205	IFN	NA	NA	NA	NA	NA	FALSE	FALSE	FALSE	FALSE	FALSE	FALSE
rs11385547	chr10:73901870-73903105	4.99377e-09	ENSG00000166507	naive	NA	NA	NA	NA	NA	FALSE	FALSE	FALSE	FALSE	FALSE	FALSE
rs11386592	chr6:106501509-106503258	1.77753e-07	ENSG00000130348	IFN	NA	NA	NA	NA	NA	FALSE	FALSE	FALSE	FALSE	FALSE	FALSE
rs11386759	chr7:128209048-128210839	2.24267e-06	ENSG00000174697	LPS24	NA	NA	NA	NA	NA	FALSE	FALSE	FALSE	FALSE	FALSE	FALSE
rs11387808	chr22:41687712-41689404	1.25862e-10	ENSG00000100417	LPS24	NA	NA	NA	NA	NA	FALSE	FALSE	FALSE	FALSE	FALSE	FALSE
rs113895159	chr8:58552550-58554271	1.88467e-14	ENSG00000035681	naive	chr8	58553547	58553547	aspartate aminotransferase measurement	Liver enzyme measurement	FALSE	FALSE	FALSE	FALSE	FALSE	FALSE
rs113901360	chr19:5686484-5687511	1.99121e-06	ENSG00000196365	naive	NA	NA	NA	NA	NA	FALSE	FALSE	FALSE	FALSE	FALSE	FALSE
rs113902085	chr7:73682822-73684342	8.86155e-18	ENSG00000071462	naive	NA	NA	NA	NA	NA	FALSE	FALSE	FALSE	FALSE	FALSE	FALSE
rs113912597	chr6:30066476-30067702	2.3631e-17	ENSG00000066379	naive	NA	NA	NA	NA	NA	FALSE	FALSE	FALSE	FALSE	FALSE	FALSE
rs113915857	chr15:65295305-65296670	1.22079e-07	ENSG00000138617	naive	NA	NA	NA	NA	NA	FALSE	FALSE	FALSE	FALSE	FALSE	FALSE
rs113922503	chr5:97085075-97086467	6.37973e-09	ENSG00000164307	IFN	NA	NA	NA	NA	NA	FALSE	FALSE	FALSE	FALSE	FALSE	FALSE
rs113927234	chr19:43594772-43596713	6.32269e-07	ENSG00000105755	IFN	NA	NA	NA	NA	NA	FALSE	FALSE	FALSE	FALSE	FALSE	FALSE
rs113934422	chr19:1478753-1479927	3.95216e-16	ENSG00000119559	IFN	NA	NA	NA	NA	NA	FALSE	FALSE	FALSE	FALSE	FALSE	FALSE
rs113935760	chr1:224168497-224170411	8.47039e-37	ENSG00000143756	naive	NA	NA	NA	NA	NA	FALSE	FALSE	FALSE	FALSE	FALSE	FALSE
rs113942266	chr15:90529369-90530835	1.37379e-14	ENSG00000140575	naive	NA	NA	NA	NA	NA	FALSE	FALSE	FALSE	FALSE	FALSE	FALSE
rs11394930	chr10:12263550-12265145	1.44597e-12	ENSG00000183049	naive	NA	NA	NA	NA	NA	FALSE	FALSE	FALSE	FALSE	FALSE	FALSE
rs1139547	chr8:22164316-22165982	9.09403e-08	ENSG00000168487	IFN	NA	NA	NA	NA	NA	FALSE	FALSE	FALSE	FALSE	FALSE	FALSE
rs113956351	chr9:35537816-35539627	3.23281e-07	ENSG00000198853	LPS24	NA	NA	NA	NA	NA	FALSE	FALSE	FALSE	FALSE	FALSE	FALSE
rs113960477	chr16:20762992-20764488	6.63063e-18	ENSG00000102897	naive	NA	NA	NA	NA	NA	FALSE	FALSE	FALSE	FALSE	FALSE	TRUE
rs1139620	chr1:153804848-153806488	4.08729e-09	ENSG00000143614	naive	NA	NA	NA	NA	NA	FALSE	FALSE	FALSE	FALSE	FALSE	FALSE
rs1139652	chr16:4425026-4426326	1.86577e-23	ENSG00000153406	LPS24	chr16	4426088	4426088	myeloid white cell count	Hematological measurement	FALSE	FALSE	FALSE	FALSE	FALSE	FALSE
rs1139652	chr16:4425026-4426326	1.86577e-23	ENSG00000153406	LPS24	chr16	4426088	4426088	leukocyte count	Hematological measurement	FALSE	FALSE	FALSE	FALSE	FALSE	FALSE
rs1139652	chr16:4425026-4426326	1.86577e-23	ENSG00000153406	LPS24	chr16	4426088	4426088	lymphocyte count	Hematological measurement	FALSE	FALSE	FALSE	FALSE	FALSE	FALSE
rs1139652	chr16:4425026-4426326	1.86577e-23	ENSG00000153406	LPS24	chr16	4426088	4426088	basophil count	Inflammatory measurement	FALSE	FALSE	FALSE	FALSE	FALSE	FALSE
rs1139652	chr16:4425026-4426326	1.86577e-23	ENSG00000153406	LPS24	chr16	4426088	4426088	monocyte count	Hematological measurement	FALSE	FALSE	FALSE	FALSE	FALSE	FALSE
rs1139652	chr16:4425026-4426326	1.86577e-23	ENSG00000153406	LPS24	chr16	4426088	4426088	neutrophil count	Hematological measurement	FALSE	FALSE	FALSE	FALSE	FALSE	FALSE
rs113966471	chr3:52444190-52446073	8.10139e-24	ENSG00000168268	naive	NA	NA	NA	NA	NA	FALSE	FALSE	FALSE	FALSE	TRUE	FALSE
rs113979886	chr19:17764402-17765863	1.89343e-28	ENSG00000130475	IFN	NA	NA	NA	NA	NA	FALSE	FALSE	FALSE	FALSE	FALSE	FALSE
rs113981788	chr1:179088095-179090018	5.8395e-20	ENSG00000057252	IFN	NA	NA	NA	NA	NA	FALSE	FALSE	FALSE	FALSE	FALSE	FALSE
rs1140195	chr16:31382206-31383543	1.7328e-09	ENSG00000140682	LPS24	NA	NA	NA	NA	NA	FALSE	FALSE	FALSE	FALSE	FALSE	FALSE
rs11408362	chr11:62111842-62113175	1.07676e-08	ENSG00000149503	IFN	NA	NA	NA	NA	NA	FALSE	FALSE	FALSE	FALSE	FALSE	FALSE
rs11409542	chr19:4916131-4917357	9.9261e-14	ENSG00000205784	IFN	NA	NA	NA	NA	NA	FALSE	FALSE	FALSE	FALSE	FALSE	FALSE
rs11409829	chr2:68385178-68386621	5.36176e-08	ENSG00000119865	LPS24	NA	NA	NA	NA	NA	FALSE	FALSE	FALSE	FALSE	FALSE	FALSE
rs1141095	chr10:103192078-103193996	1.47688e-46	ENSG00000173915	naive	NA	NA	NA	NA	NA	FALSE	FALSE	FALSE	FALSE	FALSE	FALSE
rs114113354	chr3:71724526-71726159	1.99864e-09	ENSG00000163421	naive	chr3	71725640	71725640	serum albumin measurement	Other measurement	FALSE	FALSE	FALSE	FALSE	FALSE	FALSE
rs11412720	chr17:63848577-63850026	1.00335e-28	ENSG00000125695	IFN	NA	NA	NA	NA	NA	FALSE	FALSE	FALSE	FALSE	FALSE	FALSE
rs11412848	chr1:206434678-206436144	1.20707e-14	ENSG00000266028	naive	NA	NA	NA	NA	NA	FALSE	FALSE	FALSE	FALSE	FALSE	FALSE
rs1141301	chr18:11882333-11883853	4.80764e-21	ENSG00000154889	naive	NA	NA	NA	NA	NA	FALSE	FALSE	FALSE	FALSE	FALSE	FALSE
rs114130949	chr4:73727319-73728401	5.16527e-10	ENSG00000109272	LPS24	NA	NA	NA	NA	NA	FALSE	FALSE	TRUE	FALSE	FALSE	FALSE
rs11414738	chr6:31814254-31815634	4.08557e-11	ENSG00000204387	naive	NA	NA	NA	NA	NA	FALSE	FALSE	FALSE	FALSE	FALSE	FALSE
rs114148018	chr3:122085213-122086826	1.43995e-07	ENSG00000180353	naive	NA	NA	NA	NA	NA	FALSE	FALSE	FALSE	FALSE	FALSE	FALSE
rs114165349	chr1:26695299-26696866	1.45076e-16	ENSG00000142733	IFN	chr1	26695422	26695422	serum alanine aminotransferase measurement	Liver enzyme measurement	FALSE	FALSE	FALSE	FALSE	FALSE	FALSE
rs114165349	chr1:26695299-26696866	1.45076e-16	ENSG00000142733	IFN	chr1	26695422	26695422	apolipoprotein B measurement	Lipid or lipoprotein measurement	FALSE	FALSE	FALSE	FALSE	FALSE	FALSE
rs114165349	chr1:26695299-26696866	1.45076e-16	ENSG00000142733	IFN	chr1	26695422	26695422	testosterone measurement	Lipid or lipoprotein measurement	FALSE	FALSE	FALSE	FALSE	FALSE	FALSE
rs114165349	chr1:26695299-26696866	1.45076e-16	ENSG00000142733	IFN	chr1	26695422	26695422	very low density lipoprotein cholesterol measurement	Lipid or lipoprotein measurement	FALSE	FALSE	FALSE	FALSE	FALSE	FALSE
rs114165349	chr1:26695299-26696866	1.45076e-16	ENSG00000142733	IFN	chr1	26695422	26695422	total cholesterol measurement	Lipid or lipoprotein measurement	FALSE	FALSE	FALSE	FALSE	FALSE	FALSE
rs114165349	chr1:26695299-26696866	1.45076e-16	ENSG00000142733	IFN	chr1	26695422	26695422	high density lipoprotein cholesterol measurement	Lipid or lipoprotein measurement	FALSE	FALSE	FALSE	FALSE	FALSE	FALSE
rs114165349	chr1:26695299-26696866	1.45076e-16	ENSG00000142733	IFN	chr1	26695422	26695422	cholesteryl ester measurement	Lipid or lipoprotein measurement	FALSE	FALSE	FALSE	FALSE	FALSE	FALSE
rs114165349	chr1:26695299-26696866	1.45076e-16	ENSG00000142733	IFN	chr1	26695422	26695422	familial hyperlipidemia	Metabolic disorder	FALSE	FALSE	FALSE	FALSE	FALSE	FALSE
rs114165349	chr1:26695299-26696866	1.45076e-16	ENSG00000142733	IFN	chr1	26695422	26695422	free cholesterol measurement	Lipid or lipoprotein measurement	FALSE	FALSE	FALSE	FALSE	FALSE	FALSE
rs114165349	chr1:26695299-26696866	1.45076e-16	ENSG00000142733	IFN	chr1	26695422	26695422	alcohol drinking	Biological process	FALSE	FALSE	FALSE	FALSE	FALSE	FALSE
rs114165349	chr1:26695299-26696866	1.45076e-16	ENSG00000142733	IFN	chr1	26695422	26695422	alcohol consumption measurement	Other measurement	FALSE	FALSE	FALSE	FALSE	FALSE	FALSE
rs114165349	chr1:26695299-26696866	1.45076e-16	ENSG00000142733	IFN	chr1	26695422	26695422	anthropometric measurement	Other measurement	FALSE	FALSE	FALSE	FALSE	FALSE	FALSE
rs114165349	chr1:26695299-26696866	1.45076e-16	ENSG00000142733	IFN	chr1	26695422	26695422	body height	Body measurement	FALSE	FALSE	FALSE	FALSE	FALSE	FALSE
rs114165349	chr1:26695299-26696866	1.45076e-16	ENSG00000142733	IFN	chr1	26695422	26695422	LDL cholesterol change measurement	Lipid or lipoprotein measurement	FALSE	FALSE	FALSE	FALSE	FALSE	FALSE
rs114165349	chr1:26695299-26696866	1.45076e-16	ENSG00000142733	IFN	chr1	26695422	26695422	low density lipoprotein cholesterol measurement	Lipid or lipoprotein measurement	FALSE	FALSE	FALSE	FALSE	FALSE	FALSE
rs114165349	chr1:26695299-26696866	1.45076e-16	ENSG00000142733	IFN	chr1	26695422	26695422	Antihyperlipidemic use measurement	Other measurement	FALSE	FALSE	FALSE	FALSE	FALSE	FALSE
rs114165349	chr1:26695299-26696866	1.45076e-16	ENSG00000142733	IFN	chr1	26695422	26695422	protein measurement	Other measurement	FALSE	FALSE	FALSE	FALSE	FALSE	FALSE
rs114165349	chr1:26695299-26696866	1.45076e-16	ENSG00000142733	IFN	chr1	26695422	26695422	membrane-bound aminopeptidase P measurement	Other measurement	FALSE	FALSE	FALSE	FALSE	FALSE	FALSE
rs114165349	chr1:26695299-26696866	1.45076e-16	ENSG00000142733	IFN	chr1	26695422	26695422	type 2 diabetes mellitus	Digestive system disorder	FALSE	FALSE	FALSE	FALSE	FALSE	FALSE
rs114165349	chr1:26695299-26696866	1.45076e-16	ENSG00000142733	IFN	chr1	26695422	26695422	metabolic syndrome	Metabolic disorder	FALSE	FALSE	FALSE	FALSE	FALSE	FALSE
rs114165349	chr1:26695299-26696866	1.45076e-16	ENSG00000142733	IFN	chr1	26695422	26695422	waist-hip ratio	Body measurement	FALSE	FALSE	FALSE	FALSE	FALSE	FALSE
rs114165349	chr1:26695299-26696866	1.45076e-16	ENSG00000142733	IFN	chr1	26695422	26695422	diastolic blood pressure	Other measurement	FALSE	FALSE	FALSE	FALSE	FALSE	FALSE
rs114165349	chr1:26695299-26696866	1.45076e-16	ENSG00000142733	IFN	chr1	26695422	26695422	neutrophil count	Hematological measurement	FALSE	FALSE	FALSE	FALSE	FALSE	FALSE
rs114165349	chr1:26695299-26696866	1.45076e-16	ENSG00000142733	IFN	chr1	26695422	26695422	non-high density lipoprotein cholesterol measurement	Lipid or lipoprotein measurement	FALSE	FALSE	FALSE	FALSE	FALSE	FALSE
rs114165349	chr1:26695299-26696866	1.45076e-16	ENSG00000142733	IFN	chr1	26695422	26695422	osteoprotegerin measurement	Cardiovascular measurement	FALSE	FALSE	FALSE	FALSE	FALSE	FALSE
rs114165349	chr1:26695299-26696866	1.45076e-16	ENSG00000142733	IFN	chr1	26695422	26695422	blood protein measurement	Other measurement	FALSE	FALSE	FALSE	FALSE	FALSE	FALSE
rs114165349	chr1:26695299-26696866	1.45076e-16	ENSG00000142733	IFN	chr1	26695422	26695422	phospholipid measurement	Lipid or lipoprotein measurement	FALSE	FALSE	FALSE	FALSE	FALSE	FALSE
rs114165349	chr1:26695299-26696866	1.45076e-16	ENSG00000142733	IFN	chr1	26695422	26695422	platelet count	Hematological measurement	FALSE	FALSE	FALSE	FALSE	FALSE	FALSE
rs114165349	chr1:26695299-26696866	1.45076e-16	ENSG00000142733	IFN	chr1	26695422	26695422	platelet measurement	Hematological measurement	FALSE	FALSE	FALSE	FALSE	FALSE	FALSE
rs114165349	chr1:26695299-26696866	1.45076e-16	ENSG00000142733	IFN	chr1	26695422	26695422	platelet crit	Hematological measurement	FALSE	FALSE	FALSE	FALSE	FALSE	FALSE
rs114165349	chr1:26695299-26696866	1.45076e-16	ENSG00000142733	IFN	chr1	26695422	26695422	apolipoprotein a 1 measurement	Lipid or lipoprotein measurement	FALSE	FALSE	FALSE	FALSE	FALSE	FALSE
rs114165349	chr1:26695299-26696866	1.45076e-16	ENSG00000142733	IFN	chr1	26695422	26695422	uric acid measurement	Cardiovascular measurement	FALSE	FALSE	FALSE	FALSE	FALSE	FALSE
rs114165349	chr1:26695299-26696866	1.45076e-16	ENSG00000142733	IFN	chr1	26695422	26695422	sex hormone-binding globulin measurement	Other measurement	FALSE	FALSE	FALSE	FALSE	FALSE	FALSE
rs114165349	chr1:26695299-26696866	1.45076e-16	ENSG00000142733	IFN	chr1	26695422	26695422	bilirubin measurement	Other measurement	FALSE	FALSE	FALSE	FALSE	FALSE	FALSE
rs114165349	chr1:26695299-26696866	1.45076e-16	ENSG00000142733	IFN	chr1	26695422	26695422	lipid measurement	Other measurement	FALSE	FALSE	FALSE	FALSE	FALSE	FALSE
rs114165349	chr1:26695299-26696866	1.45076e-16	ENSG00000142733	IFN	chr1	26695422	26695422	triglyceride measurement	Lipid or lipoprotein measurement	FALSE	FALSE	FALSE	FALSE	FALSE	FALSE
rs114166870	chr3:31521429-31522881	1.84918e-06	ENSG00000091317	LPS2	NA	NA	NA	NA	NA	FALSE	FALSE	FALSE	FALSE	FALSE	FALSE
rs114170147	chr1:202926592-202928202	7.35643e-08	ENSG00000117153	naive	NA	NA	NA	NA	NA	FALSE	FALSE	FALSE	FALSE	FALSE	FALSE
rs11418396	chr5:43389147-43390852	2.0155e-06	ENSG00000112992	IFN	NA	NA	NA	NA	NA	FALSE	FALSE	FALSE	FALSE	FALSE	FALSE
rs114189357	chr2:43773104-43774905	3.24436e-07	ENSG00000138036	naive	NA	NA	NA	NA	NA	FALSE	FALSE	FALSE	FALSE	FALSE	FALSE
rs114195826	chr2:105916890-105918388	7.16504e-13	ENSG00000071051	naive	NA	NA	NA	NA	NA	FALSE	FALSE	FALSE	FALSE	FALSE	FALSE
rs11419914	chr9:104093402-104095017	5.12385e-07	ENSG00000136824	naive	NA	NA	NA	NA	NA	FALSE	FALSE	FALSE	FALSE	TRUE	FALSE
rs11420144	chr19:40420544-40421778	4.21072e-57	ENSG00000090013	naive	NA	NA	NA	NA	NA	FALSE	FALSE	FALSE	FALSE	FALSE	FALSE
rs11420753	chr11:65940863-65942062	4.81473e-26	ENSG00000175334	LPS24	NA	NA	NA	NA	NA	FALSE	FALSE	FALSE	FALSE	TRUE	FALSE
rs114207587	chr19:17538862-17540405	9.04188e-07	ENSG00000130309	naive	NA	NA	NA	NA	NA	FALSE	FALSE	FALSE	FALSE	FALSE	FALSE
rs114209632	chr3:52153948-52155287	4.75969e-09	ENSG00000164087	LPS2	NA	NA	NA	NA	NA	FALSE	FALSE	FALSE	FALSE	FALSE	FALSE
rs11421832	chr2:96257316-96258726	7.01529e-06	ENSG00000144021	LPS2	NA	NA	NA	NA	NA	FALSE	FALSE	FALSE	FALSE	FALSE	FALSE
rs114230343	chr8:123540629-123542075	2.72732e-10	ENSG00000156804	naive	NA	NA	NA	NA	NA	FALSE	FALSE	FALSE	FALSE	FALSE	FALSE
rs114238717	chr19:10634924-10636647	2.47466e-20	ENSG00000267100	naive	NA	NA	NA	NA	NA	FALSE	FALSE	TRUE	FALSE	FALSE	FALSE
rs114240052	chr9:114576445-114577499	4.17919e-06	ENSG00000136888	naive	NA	NA	NA	NA	NA	FALSE	FALSE	FALSE	FALSE	FALSE	FALSE
rs114255118	chr2:25128888-25130349	2.60075e-20	ENSG00000115138	naive	NA	NA	NA	NA	NA	FALSE	FALSE	TRUE	FALSE	TRUE	FALSE
rs11428948	chr9:127930333-127931821	1.8583e-12	ENSG00000136840	naive	NA	NA	NA	NA	NA	FALSE	FALSE	FALSE	FALSE	FALSE	FALSE
rs1143006	chr17:83048113-83049165	2.08917e-08	ENSG00000175711	LPS24	NA	NA	NA	NA	NA	FALSE	FALSE	FALSE	FALSE	FALSE	FALSE
rs1143036	chr4:151408019-151409838	4.65096e-08	ENSG00000059691	IFN	NA	NA	NA	NA	NA	FALSE	FALSE	FALSE	FALSE	FALSE	FALSE
rs114309408	chr1:180229185-180230736	2.8027e-06	ENSG00000143337	LPS2	NA	NA	NA	NA	NA	FALSE	FALSE	FALSE	FALSE	FALSE	FALSE
rs1143136	chr15:101723728-101725042	4.1695e-12	ENSG00000184277	LPS24	NA	NA	NA	NA	NA	FALSE	FALSE	FALSE	FALSE	FALSE	FALSE
rs1143627	chr2:112836089-112837420	7.46364e-06	ENSG00000136695	LPS2	chr2	112836810	112836810	interleukin-1 beta measurement	Inflammatory measurement	TRUE	TRUE	TRUE	FALSE	FALSE	FALSE
rs11436836	chr8:144508364-144510067	6.4232e-22	ENSG00000160972	naive	NA	NA	NA	NA	NA	FALSE	FALSE	FALSE	FALSE	FALSE	FALSE
rs114383918	chr6:32968205-32969604	3.52084e-19	ENSG00000204257	naive	NA	NA	NA	NA	NA	FALSE	FALSE	FALSE	FALSE	FALSE	FALSE
rs114393260	chr11:66311742-66313086	4.34166e-37	ENSG00000174791	naive	NA	NA	NA	NA	NA	FALSE	FALSE	FALSE	FALSE	FALSE	FALSE
rs1144159	chr6:90537112-90538590	6.35438e-07	ENSG00000135341	IFN	NA	NA	NA	NA	NA	FALSE	FALSE	FALSE	FALSE	FALSE	FALSE
rs11443404	chr19:5622067-5623836	1.63553e-14	ENSG00000196365	naive	NA	NA	NA	NA	NA	FALSE	FALSE	FALSE	FALSE	FALSE	FALSE
rs114437041	chr1:28156388-28157637	1.99887e-21	ENSG00000126698	LPS24	NA	NA	NA	NA	NA	FALSE	FALSE	FALSE	FALSE	FALSE	FALSE
rs114443304	chr19:50325217-50326261	1.01947e-25	ENSG00000131400	naive	NA	NA	NA	NA	NA	FALSE	FALSE	FALSE	FALSE	FALSE	FALSE
rs11445367	chr1:156600840-156602240	9.03634e-106	ENSG00000160818	naive	NA	NA	NA	NA	NA	FALSE	FALSE	FALSE	FALSE	FALSE	FALSE
rs114462308	chr7:75993410-75995214	7.78221e-101	ENSG00000127952	naive	NA	NA	NA	NA	NA	FALSE	FALSE	FALSE	FALSE	FALSE	FALSE
rs114485334	chr16:67000119-67001601	1.28041e-07	ENSG00000102871	LPS24	NA	NA	NA	NA	NA	FALSE	FALSE	FALSE	FALSE	FALSE	FALSE
rs114495854	chr2:24785320-24786815	9.97768e-10	ENSG00000138031	IFN	NA	NA	NA	NA	NA	FALSE	FALSE	TRUE	FALSE	TRUE	FALSE
rs114501881	chr1:26996924-26998741	2.68632e-06	ENSG00000117713	naive	NA	NA	NA	NA	NA	FALSE	FALSE	FALSE	FALSE	FALSE	FALSE
rs114527951	chr5:321146-322720	1.40167e-11	ENSG00000164366	LPS24	NA	NA	NA	NA	NA	FALSE	FALSE	FALSE	TRUE	TRUE	FALSE
rs11453225	chr7:100465501-100466588	1.36335e-37	ENSG00000121716	naive	NA	NA	NA	NA	NA	FALSE	FALSE	FALSE	FALSE	TRUE	FALSE
rs11453327	chr4:163493697-163495374	2.06631e-95	ENSG00000145416	naive	NA	NA	NA	NA	NA	FALSE	FALSE	FALSE	FALSE	FALSE	FALSE
rs114555691	chr19:50330338-50331398	3.42102e-13	ENSG00000131400	naive	NA	NA	NA	NA	NA	FALSE	FALSE	FALSE	FALSE	FALSE	FALSE
rs1145602	chr5:157857865-157859831	2.37485e-07	ENSG00000113282	LPS2	NA	NA	NA	NA	NA	FALSE	FALSE	FALSE	FALSE	FALSE	FALSE
rs114582540	chr15:72117376-72118889	6.065e-06	ENSG00000140463	naive	NA	NA	NA	NA	NA	FALSE	FALSE	FALSE	FALSE	FALSE	FALSE
rs114625328	chr2:74573531-74574579	1.17327e-16	ENSG00000115318	naive	NA	NA	NA	NA	NA	FALSE	FALSE	FALSE	FALSE	FALSE	FALSE
rs11464422	chr4:4268071-4269956	5.74826e-13	ENSG00000145220	naive	NA	NA	NA	NA	NA	FALSE	FALSE	FALSE	FALSE	FALSE	FALSE
rs11465255	chr5:157566705-157567845	1.25214e-13	ENSG00000113272	naive	NA	NA	NA	NA	NA	FALSE	FALSE	FALSE	FALSE	FALSE	FALSE
rs114656603	chr3:32515941-32517289	2.10246e-08	ENSG00000153551	IFN	NA	NA	NA	NA	NA	FALSE	FALSE	FALSE	FALSE	FALSE	FALSE
rs11466536	chr3:30693174-30694573	4.01526e-44	ENSG00000163513	naive	NA	NA	NA	NA	NA	FALSE	FALSE	FALSE	FALSE	FALSE	FALSE
rs11466986	chr20:5126282-5127817	2.37811e-10	ENSG00000132646	LPS24	NA	NA	NA	NA	NA	FALSE	FALSE	FALSE	FALSE	FALSE	FALSE
rs11467	chr8:38786612-38788266	1.05735e-06	ENSG00000147526	naive	chr8	38787396	38787396	eye morphology measurement	Other measurement	FALSE	FALSE	FALSE	FALSE	TRUE	FALSE
rs11467	chr8:38786612-38788266	1.05735e-06	ENSG00000147526	naive	chr8	38787396	38787396	prostate carcinoma	Cancer	FALSE	FALSE	FALSE	FALSE	TRUE	FALSE
[truncated: 16,668 more rows]
